# Supplementary material for: Distinguishing local isomorphism classes in quasicrystals by high-order harmonic spectroscopy
Source: Nat Commun. 2024 Dec 30;15:10856. doi: 10.1038/s41467-024-55205-x (PMC11685549; doi:10.1038/s41467-024-55205-x)
Supplement: Supplementary file 3 — Source Data [file 41467_2024_55205_MOESM3_ESM.zip]

Archive with 22 entries (19 files):
- SourceData/
- SourceData/Main/
- SourceData/Main/Fig1.xlsx
- SourceData/Main/Fig2.xls
- SourceData/Main/Fig3.xls
- SourceData/Main/Fig4.xls
- SourceData/Main/Fig5.xls
- SourceData/SI/
- SourceData/SI/FigS1.xls
- SourceData/SI/FigS10.xls
- SourceData/SI/FigS11.xls
- SourceData/SI/FigS12.xls
- SourceData/SI/FigS14.xlsx
- SourceData/SI/FigS15.xls
- SourceData/SI/FigS2.xls
- SourceData/SI/FigS3.xls
- SourceData/SI/FigS4.xls
- SourceData/SI/FigS5.xls
- SourceData/SI/FigS6.xls
- SourceData/SI/FigS7.xls
- SourceData/SI/FigS8.xls
- SourceData/SI/FigS9.xls
