# Supplementary material for: Distinguishing local isomorphism classes in quasicrystals by high-order harmonic spectroscopy
Source: Nat Commun. 2024 Dec 30;15:10856. doi: 10.1038/s41467-024-55205-x (PMC11685549; doi:10.1038/s41467-024-55205-x)
Supplement: Supplementary file 3 — Source Data [file 41467_2024_55205_MOESM3_ESM.zip › SourceData/Main/Fig1.xlsx]

## Sheet: Fig. 1b
The coordinates (x,y) of the atomic position (vertex of rhomboid) for configuration 1 (in a.u.)
x	y
0	0
-104.339	-67.7137
-114.811	-49.5755		configuration 1
-119.931	-25.492
-120.767	-33.4482
-117.741	-4.6625
-118.578	-12.6187
-126.403	-14.282
-125.566	-6.32579
-113.458	-36.7021
-121.284	-38.3654
-125.05	-1.4086
-122.86	19.4209
-123.931	-18.5638
-109.458	-43.6303
-117.284	-45.2936
-82.042	-91.1169
-85.2058	-76.2325
-86.042	-84.1887
-93.8672	-85.852
-93.031	-77.8958
-90.3249	-52.1491
-91.1611	-60.1053
-98.9863	-61.7686
-98.1501	-53.8124
-95.444	-28.0657
-96.2802	-36.0219
-104.105	-37.6852
-103.269	-29.729
-98.6078	-13.1813
-99.444	-21.1375
-107.269	-22.8008
-106.433	-14.8446
-103.727	10.9021
-104.563	2.94596
-112.388	1.28266
-111.552	9.23884
-101.538	31.7317
-102.374	23.7755
-110.199	22.1122
-109.363	30.0684
-112.01	49.8699
-112.846	41.9138
-120.671	40.2505
-75.5699	-102.327
-83.8528	-63.3592
-91.6779	-65.0225
-88.9719	-39.2757
-96.797	-40.939
-97.2547	-0.30794
-105.08	-1.97123
-108.846	34.9856
-116.671	33.3223
-110.657	62.7433
-107.727	17.8303
-115.552	16.167
-102.608	-6.25309
-110.433	-7.91639
-94.3249	-45.2209
-102.15	-46.8842
-79.8528	-70.2874
-87.6779	-71.9507
-56.4364	-110.846
-66.9085	-92.7075
-67.7447	-100.664
-74.7337	-94.3708
-64.7192	-71.878
-65.5554	-79.8341
-73.3806	-81.4975
-72.5444	-73.5413
-69.8383	-47.7946
-70.6745	-55.7507
-78.4997	-57.414
-77.6635	-49.4578
-80.3105	-29.6563
-81.1467	-37.6125
-88.1356	-31.3196
-78.1212	-8.82674
-78.9574	-16.7829
-86.7826	-18.4462
-85.9464	-10.49
-83.2403	15.2567
-84.0765	7.30052
-91.9017	5.63722
-91.0654	13.5934
-86.404	30.1411
-87.2403	22.1849
-95.0654	20.5216
-94.2292	28.4778
-91.5231	54.2245
-92.3594	46.2683
-100.185	44.605
-99.3483	52.5612
-101.995	72.3628
-102.831	64.4066
-63.7447	-107.592
-72.0276	-68.6241
-73.8383	-40.8663
-81.6635	-42.5296
-85.4295	-5.57285
-93.2547	-7.23614
-93.7124	33.395
-98.8315	57.4784
-106.657	55.8151
-96.6422	78.3079
-88.3594	39.3401
-96.1845	37.6768
-89.4295	1.35536
-74.9574	-23.7111
-82.7826	-25.3744
-66.6745	-62.6789
-74.4997	-64.3422
-61.5555	-86.7624
-69.3806	-88.4257
-37.3028	-119.365
-42.4219	-95.2812
-43.2581	-103.237
-51.0833	-104.901
-50.2471	-96.9445
-40.2326	-74.4516
-41.0689	-82.4078
-48.894	-84.0711
-48.0578	-76.1149
-50.7048	-56.3133
-51.541	-64.2695
-59.3662	-65.9328
-58.5299	-57.9766
-55.8239	-32.2299
-56.6601	-40.1861
-64.4853	-41.8494
-63.649	-33.8932
-53.6346	-11.4004
-54.4708	-19.3566
-62.296	-21.0199
-61.4598	-13.0637
-64.1067	6.73789
-64.9429	-1.21829
-72.7681	-2.88158
-71.9319	5.07459
-61.9175	27.5674
-62.7537	19.6112
-70.5789	17.948
-69.7426	25.9041
-72.3896	45.7057
-73.2258	37.7495
-81.051	36.0862
-80.2148	44.0424
-77.5087	69.7891
-78.3449	61.8329
-86.1701	60.1697
-85.3339	68.1258
-75.3194	90.6187
-76.1556	82.6625
-83.9808	80.9992
-83.1446	88.9554
-35.9498	-106.491
-43.7749	-108.155
-47.541	-71.1977
-55.3662	-72.861
-49.3517	-43.44
-57.1769	-45.1033
-57.6346	-4.47218
-65.4598	-6.13547
-69.2258	30.8213
-77.051	29.158
-71.0365	58.5791
-78.8617	56.9158
-82.6278	93.8726
-81.5087	76.7173
-89.3339	75.054
-67.0365	51.6509
-74.8617	49.9876
-68.1067	13.6661
-75.9319	12.0028
-59.8239	-25.3017
-67.649	-26.965
-45.3517	-50.3682
-53.1769	-52.0315
-46.4219	-88.353
-54.2471	-90.0162
-31.9498	-113.419
-39.7749	-115.083
-12.8162	-121.938
-20.6414	-123.602
-17.9353	-97.8548
-18.7715	-105.811
-26.5967	-107.474
-25.7605	-99.5181
-21.0991	-82.9704
-21.9353	-90.9266
-29.7605	-92.5899
-28.9243	-84.6337
-26.2182	-58.887
-27.0544	-66.8432
-34.8796	-68.5065
-34.0434	-60.5503
-31.3373	-34.8036
-32.1735	-42.7597
-39.9987	-44.423
-39.1624	-36.4669
-34.501	-19.9192
-35.3373	-27.8754
-43.1624	-29.5387
-42.3262	-21.5825
-39.6201	4.16424
-40.4564	-3.79193
-48.2815	-5.45522
-47.4453	2.50095
-42.7839	19.0486
-43.6201	11.0924
-51.4453	9.42915
-50.6091	17.3853
-47.903	43.132
-48.7392	35.1759
-56.5644	33.5126
-55.7282	41.4688
-53.0221	67.2155
-53.8583	59.2593
-61.6835	57.596
-60.8473	65.5522
-56.1859	82.0999
-57.0221	74.1437
-64.8473	72.4804
-64.011	80.4366
-61.3049	106.183
-62.1412	98.2271
-69.9664	96.5638
-69.1301	104.52
-11.4632	-109.065
-19.2884	-110.728
-19.746	-70.0971
-27.5712	-71.7604
-24.8651	-46.0136
-32.6903	-47.6769
-33.148	-7.04582
-40.9732	-8.70912
-41.4309	31.922
-49.256	30.2587
-46.55	56.0054
-54.3751	54.3421
-54.8328	94.9732
-62.658	93.3099
-60.1859	89.0281
-68.011	87.3648
-51.903	50.0603
-59.7282	48.397
-46.7839	25.9768
-54.6091	24.3135
-38.501	-12.991
-46.3262	-14.6543
-30.2182	-51.9588
-38.0434	-53.6221
-25.0991	-76.0422
-32.9243	-77.7055
-16.8162	-115.01
-24.6414	-116.673
7.67036	-117.584
6.83414	-125.54
-0.99104	-127.203
-0.15482	-119.247
-2.80177	-99.4454
-3.638	-107.402
-10.627	-101.109
-0.6125	-78.6159
-1.44873	-86.572
-9.27391	-88.2353
-8.43768	-80.2792
-5.73159	-54.5324
-6.56782	-62.4886
-14.393	-64.1519
-13.5568	-56.1957
-16.2037	-36.3942
-17.04	-44.3503
-24.0289	-38.0575
-14.0145	-15.5646
-14.8507	-23.5208
-22.6759	-25.1841
-21.8396	-17.2279
-24.4866	2.57364
-25.3228	-5.38253
-32.3118	0.91035
-22.2973	23.4032
-23.1335	15.447
-30.9587	13.7837
-30.1225	21.7399
-27.4164	47.4866
-28.2526	39.5304
-36.0778	37.8671
-35.2416	45.8233
-37.8885	65.6249
-38.7248	57.6687
-45.7137	63.9616
-35.6993	86.4544
-36.5355	78.4982
-44.3607	76.835
-43.5245	84.7911
-40.8184	110.538
-41.6546	102.582
-49.4798	100.918
-48.6435	108.875
-44.8184	117.466
-52.6435	115.803
3.67036	-110.655
-4.15482	-112.319
-7.92086	-75.362
-15.746	-77.0253
-9.73159	-47.6042
-17.5568	-49.2675
-21.3228	-12.3107
-29.148	-13.974
-29.6057	26.6571
-37.4309	24.9938
-31.4164	54.4148
-39.2416	52.7515
-43.0076	89.7083
-50.8328	88.045
-47.0076	96.6365
-32.5355	71.57
-40.3607	69.9068
-33.6057	33.5853
-19.1335	8.5188
-26.9587	6.85551
-10.8507	-30.449
-18.6759	-32.1123
-11.9209	-68.4338
2.55127	-93.5002
-5.27391	-95.1635
21.6848	-102.019
20.8486	-109.975
13.0234	-111.639
13.8596	-103.682
23.8741	-81.1895
23.0379	-89.1457
15.2127	-90.809
16.0489	-82.8528
13.4019	-63.0512
12.5657	-71.0074
4.74055	-72.6707
5.57677	-64.7145
8.28286	-38.9678
7.44664	-46.924
-0.37855	-48.5873
0.45768	-40.6311
5.11909	-24.0834
4.28286	-32.0396
-3.54232	-33.7029
-2.70609	-25.7467
-0.83623	-7.95618
-8.66141	-9.61947
-7.82518	-1.66329
2.18927	20.8295
1.35304	12.8734
-6.47214	11.2101
-5.63591	19.1662
-8.28286	38.9678
-9.11909	31.0116
-16.9443	29.3483
-16.108	37.3045
-13.4019	63.0512
-14.2382	55.0951
-22.0634	53.4318
-21.2271	61.3879
-11.2127	83.8808
-12.0489	75.9246
-19.8741	74.2613
-19.0379	82.2175
-21.6848	102.019
-22.521	94.0629
-30.3462	92.3996
-29.51	100.356
-19.4956	122.849
-20.3318	114.892
-28.1569	113.229
-27.3207	121.185
28.1569	-113.229
20.3318	-114.892
19.8741	-74.2613
12.0489	-75.9246
14.755	-50.1779
6.92982	-51.8412
6.47214	-11.2101
-1.35304	-12.8734
-5.11909	24.0834
-12.9443	22.4201
-6.92982	51.8412
-14.755	50.1779
-15.2127	90.809
-23.0379	89.1457
-25.6848	108.947
-33.51	107.284
-17.4019	69.9794
-25.2271	68.3161
-12.2829	45.896
-20.108	44.2327
-4	6.9282
-11.8252	5.26491
10.4721	-18.1383
2.64696	-19.8016
9.40195	-56.123
1.57677	-57.7863
17.6848	-95.0908
9.85964	-96.7541
32.157	-120.157
24.3318	-121.821
42.1714	-97.6645
41.3352	-105.621
33.51	-107.284
34.3462	-99.3278
39.0076	-82.7801
38.1714	-90.7363
30.3462	-92.3996
31.1824	-84.4434
33.8885	-58.6967
33.0523	-66.6529
25.2271	-68.3161
26.0634	-60.36
23.4164	-40.5584
22.5802	-48.5146
15.5912	-42.2217
25.6057	-19.7289
24.7694	-27.6851
16.9443	-29.3483
17.7805	-21.3922
20.4866	4.35456
19.6504	-3.60162
11.8252	-5.26491
12.6614	2.69127
17.3228	19.2389
16.4866	11.2828
8.66141	9.61947
9.49764	17.5756
12.2037	43.3224
11.3675	35.3662
3.54232	33.7029
4.37855	41.6591
7.08463	67.4058
6.24841	59.4496
-1.57677	57.7863
-0.74055	65.7425
3.92086	82.2902
3.08463	74.334
-4.74055	72.6707
-3.90432	80.6269
-1.19823	106.374
-2.03446	98.4174
-9.85964	96.7541
-9.02341	104.71
-4.362	121.258
-5.19823	113.302
-13.0234	111.639
-12.1872	119.595
39.9821	-118.494
31.6993	-79.5262
29.8885	-51.7685
22.0634	-53.4318
18.2973	-16.475
10.0145	22.4928
4.89536	46.5763
-2.92982	44.913
-3.3875	85.5441
-11.6704	124.512
1.96554	91.4892
-5.85964	89.8259
0.89536	53.5045
15.3675	28.438
7.54232	26.7747
23.6504	-10.5298
15.8252	-12.1931
28.7694	-34.6133
20.9443	-36.2765
37.0523	-73.5811
29.2271	-75.2443
45.3352	-112.549
37.51	-114.212
61.3049	-106.183
52.6435	-115.803
53.4798	-107.847
63.4942	-85.3538
62.658	-93.3099
54.8328	-94.9732
55.669	-87.017
53.0221	-67.2155
52.1859	-75.1717
44.3607	-76.835
45.1969	-68.8788
47.903	-43.132
47.0668	-51.0882
39.2416	-52.7515
40.0778	-44.7953
50.0923	-22.3025
49.256	-30.2587
41.4309	-31.922
42.2671	-23.9658
39.6201	-4.16424
38.7839	-12.1204
30.9587	-13.7837
31.795	-5.82754
41.8094	16.6653
40.9732	8.70912
33.148	7.04582
33.9842	15.002
36.6903	40.7487
35.8541	32.7925
28.0289	31.1292
28.8651	39.0854
26.2182	58.887
25.3819	50.9308
17.5568	49.2675
18.393	57.2237
28.4075	79.7165
27.5712	71.7604
19.746	70.0971
20.5823	78.0532
17.9353	97.8548
17.0991	89.8986
9.27391	88.2353
10.1101	96.1915
20.1246	118.684
19.2884	110.728
11.4632	109.065
12.2994	117.021
56.1859	-82.0999
48.3607	-83.7631
54.3751	-54.3421
46.55	-56.0054
46.0923	-15.3743
38.2671	-17.0376
34.501	19.9192
26.6759	18.2559
32.6903	47.6769
24.8651	46.0136
21.0991	82.9704
13.2739	81.3071
12.8162	121.938
4.99104	120.275
0.99104	127.203
23.2884	103.8
15.4632	102.137
22.2182	65.8152
14.393	64.1519
30.501	26.8474
22.6759	25.1841
44.9732	1.78091
37.148	0.11762
43.903	-36.2039
36.0778	-37.8671
58.3751	-61.2703
50.55	-62.9336
66.658	-100.238
58.8328	-101.901
82.6278	-93.8726
73.9664	-103.492
74.8026	-95.5358
77.5087	-69.7891
76.6724	-77.7453
68.8473	-79.4086
69.6835	-71.4524
72.3896	-45.7057
71.5534	-53.6619
63.7282	-55.3252
64.5644	-47.369
69.2258	-30.8213
68.3896	-38.7775
60.5644	-40.4408
61.4006	-32.4846
64.1067	-6.73789
63.2705	-14.6941
55.4453	-16.3574
56.2815	-8.40118
66.296	14.0916
65.4598	6.13547
57.6346	4.47218
58.4708	12.4284
55.8239	32.2299
54.9876	24.2737
47.1624	22.6105
47.9987	30.5666
50.7048	56.3133
49.8685	48.3572
42.0434	46.6939
42.8796	54.6501
47.541	71.1977
46.7048	63.2415
38.8796	61.5783
39.7158	69.5344
42.4219	95.2812
41.5857	87.325
33.7605	85.6617
34.5967	93.6179
44.6112	116.111
43.7749	108.155
35.9498	106.491
36.786	114.447
25.4776	124.629
83.9808	-80.9992
76.1556	-82.6625
78.8617	-56.9158
71.0365	-58.5791
70.5789	-17.948
62.7537	-19.6112
62.296	21.0199
54.4708	19.3566
57.1769	45.1033
49.3517	43.44
48.894	84.0711
41.0689	82.4078
37.3028	119.365
29.4776	117.701
38.4219	102.209
30.5967	100.546
43.541	78.1259
35.7158	76.4626
51.8239	39.1581
43.9987	37.4948
60.1067	0.19032
52.2815	-1.47298
65.2258	-23.8931
57.4006	-25.5564
73.5087	-62.8609
65.6835	-64.5242
87.9808	-87.9274
80.1556	-89.5907
97.9953	-65.4346
97.159	-73.3907
89.3339	-75.054
90.1701	-67.0979
87.5231	-47.2963
86.6869	-55.2525
79.698	-48.9596
89.7124	-26.4668
88.8762	-34.4229
81.051	-36.0862
81.8872	-28.1301
84.5933	-2.38333
83.7571	-10.3395
75.9319	-12.0028
76.7681	-4.04662
81.4295	12.501
80.5933	4.54487
72.7681	2.88158
73.6044	10.8378
76.3105	36.5845
75.4742	28.6283
67.649	26.965
68.4853	34.9212
65.8383	54.7227
65.0021	46.7666
58.0131	53.0595
68.0276	75.5523
67.1914	67.5961
59.3662	65.9328
60.2024	73.889
62.9085	99.6357
62.0723	91.6795
54.2471	90.0162
55.0833	97.9724
58.9085	106.564
51.0833	104.901
51.9195	112.857
93.9953	-58.5064
86.1701	-60.1697
82.404	-23.2129
74.5789	-24.8762
74.1212	15.7549
72.3105	43.5127
64.4853	41.8494
60.7192	78.8062
52.894	77.1429
56.7192	85.7344
71.1914	60.6679
63.3662	59.0046
79.4742	21.7001
71.649	20.0368
78.404	-16.2847
92.8762	-41.3511
85.051	-43.0144
93.3339	-81.9822
112.01	-49.8699
111.173	-57.8261
103.348	-59.4894
104.185	-51.5332
114.199	-29.0404
113.363	-36.9966
105.538	-38.6599
106.374	-30.7037
103.727	-10.9021
102.891	-18.8583
95.0654	-20.5216
95.9017	-12.5654
105.916	9.92741
105.08	1.97123
97.2547	0.30794
98.091	8.26411
95.444	28.0657
94.6078	20.1095
86.7826	18.4462
87.6188	26.4024
90.3249	52.1491
89.4887	44.1929
81.6635	42.5296
82.4997	50.4858
92.5142	72.9786
91.6779	65.0225
83.8528	63.3592
84.689	71.3153
82.042	91.1169
81.2058	83.1607
73.3806	81.4975
74.2169	89.4536
75.5699	102.327
110.657	-62.7433
110.199	-22.1122
102.374	-23.7755
98.6078	13.1813
90.7826	11.518
96.797	40.939
88.9719	39.2757
88.5142	79.9069
80.689	78.2435
78.042	98.0451
70.2169	96.3818
86.3249	59.0773
78.4997	57.414
100.797	34.0108
92.9719	32.3475
99.7269	-3.97393
91.9017	-5.63722
108.01	-42.9417
100.185	-44.605
120.671	-40.2505
121.507	-32.2943
124.213	-6.54757
123.377	-14.5038
115.552	-16.167
116.388	-8.21087
121.05	8.33681
120.213	0.38063
112.388	-1.28266
113.224	6.67351
115.931	32.4202
115.094	24.4641
107.269	22.8008
108.105	30.7569
110.811	56.5037
109.975	48.5475
102.15	46.8842
102.986	54.8404
106.811	63.4319
98.9863	61.7686
99.8225	69.7248
93.8672	85.852
122.024	-27.3771
113.741	11.5907
108.622	35.6741
100.339	74.6419
97.8672	78.9238
113.975	41.6193
106.15	39.956
119.094	17.5359
111.269	15.8726
119.552	-23.0952
121.284	38.3654
126.403	14.282
11.6704	-124.512
-5.50786	-125.192
-25.4776	-124.629
-32.786	-121.376
46.1714	-104.593
28.9932	-105.273
4.50659	-102.699
-35.1135	-98.535
-55.0833	-97.9724
-62.3917	-94.7185
9.02341	-104.71
-30.5967	-100.546
67.4942	-92.282
47.5245	-91.7193
3.3875	-85.5441
10.6959	-88.798
-16.5823	-84.9814
-33.7605	-85.6617
-56.2024	-80.8172
-80.689	-78.2435
-100.339	-74.6419
43.0076	-89.7083
-60.7192	-78.8062
101.995	-72.3628
84.817	-73.043
64.8473	-72.4804
57.5389	-69.2265
37.8885	-65.6249
20.7103	-66.3051
0.74055	-65.7425
-18.9098	-62.1409
-38.8796	-61.5783
-46.188	-58.3244
-65.8383	-54.7227
-83.0165	-55.403
-102.986	-54.8404
-110.295	-51.5865
94.8315	-50.5502
55.2114	-46.386
30.7248	-43.8123
-8.89536	-39.6481
-48.5155	-35.4838
-73.0021	-32.9102
-112.622	-28.7459
99.3483	-52.5612
59.7282	-48.397
35.2416	-45.8233
-4.37855	-41.6591
-43.9987	-37.4948
-68.4853	-34.9212
-108.105	-30.7569
93.7124	-33.395
101.021	-36.6489
73.7426	-32.8323
56.5644	-33.5126
29.6057	-26.6571
36.914	-29.911
9.63591	-26.0944
-10.0145	-22.4928
-29.9842	-21.9302
-47.1624	-22.6105
-74.1212	-15.7549
-66.8128	-19.0088
-94.091	-15.1923
-111.269	-15.8726
111.035	-14.156
91.0654	-13.5934
71.4151	-9.99178
46.9285	-7.41814
24.4866	-2.57364
7.30836	-3.25389
-12.6614	-2.69127
-19.9698	0.56263
-56.7984	3.48399
-76.7681	4.04662
-96.4185	7.64824
-116.388	8.21087
-123.697	11.4648
51.4453	-9.42915
-52.2815	1.47298
89.9464	3.56183
45.8094	9.73709
53.1178	6.4832
25.8396	10.2997
-13.7805	14.464
-38.2671	17.0376
-55.4453	16.3574
-77.8872	21.2019
-117.507	25.3661
125.05	1.4086
85.4295	5.57285
21.3228	12.3107
-18.2973	16.475
-82.404	23.2129
-122.024	27.3771
119.931	25.492
99.9608	26.0547
80.3105	29.6563
63.1322	28.976
43.1624	29.5387
16.2037	36.3942
23.5121	33.1403
-3.76605	36.9568
-20.9443	36.2765
-40.5946	39.8782
-60.5644	40.4408
-67.8728	43.6947
-87.5231	47.2963
-107.493	47.8589
114.811	49.5755
97.6333	48.8952
73.1467	51.4689
33.5265	55.6331
13.5568	56.1957
-6.09359	59.7974
-30.5802	62.371
-70.2003	66.5352
-90.1701	67.0979
-97.4784	70.3517
77.6635	49.4578
38.0434	53.6221
-26.0634	60.36
-65.6835	64.5242
72.0276	68.6241
79.3359	65.3702
52.0578	69.1867
34.8796	68.5065
12.4377	73.351
-31.6993	79.5262
-24.3909	76.2723
-51.669	80.0888
-68.8473	79.4086
-91.2892	84.2531
7.92086	75.362
89.3504	87.863
69.3806	88.4257
49.7303	92.0273
29.7605	92.5899
22.4521	95.8438
2.80177	99.4454
-14.3765	98.7652
-34.3462	99.3278
-53.9966	102.929
-73.9664	103.492
68.2615	105.581
28.6414	109.745
4.15482	112.319
-35.4653	116.483
63.7447	107.592
24.1246	111.756
-0.362	114.33
-39.9821	118.494
117.363	-43.9248
105.304	-68.6885
109.08	-4.95697
99.0654	-27.4498
82.8617	-63.844
70.8026	-88.6077
101.916	16.8556
87.7571	-17.2677
75.698	-42.0314
59.4942	-78.4256
49.4798	-100.918
95.6779	58.0943
83.6188	33.3306
69.4598	-0.79273
53.256	-37.1869
41.1969	-61.9506
27.0379	-96.0739
14.9787	-120.838
77.3806	74.5692
61.1769	38.1751
51.1624	15.6822
34.9587	-20.7119
18.755	-57.1061
8.74055	-79.5989
-7.46318	-115.993
66.0723	84.7513
54.0131	59.9877
39.8541	25.8643
27.795	1.10067
11.5912	-35.2935
-2.56782	-69.4168
-14.627	-94.1805
47.7749	101.226
31.5712	64.8321
21.5568	42.3393
5.35304	5.94516
-6.70609	-18.8185
-20.8651	-52.9418
-37.0689	-89.336
-49.128	-114.1
24.4075	86.6447
10.2484	52.5214
-1.81073	27.7577
-18.0145	-8.63642
-28.0289	-31.1292
-44.2326	-67.5234
-60.4364	-103.918
6.11014	103.12
-8.04891	68.9964
-24.2526	32.6022
-36.3118	7.83855
-50.4708	-26.2848
-62.5299	-51.0484
-78.7337	-87.4426
-16.3318	107.964
-26.3462	85.4714
-42.55	49.0772
-58.7537	12.683
-68.7681	-9.80978
-84.9719	-46.2039
-97.031	-70.9676
-37.6546	95.6535
-49.7137	70.8898
-65.9175	34.4956
-80.0765	0.37231
-92.1356	-24.3914
-108.339	-60.7855
-55.9519	112.128
-72.1556	75.7343
-84.2148	50.9706
-98.3738	16.8473
-114.578	-19.5469
-79.3194	97.5469
-95.5231	61.1527
-105.538	38.6599
-121.741	2.26571

## Sheet: Fig. 1c
The coordinates (x,y) of the atomic position (vertex of rhomboid) for configuration 2 (in a.u.)
x	y
0	0
-114.811	-49.5755
-119.931	-25.492		configuration 2
-120.767	-33.4482
-123.931	-18.5638
-125.05	-1.4086
-116.767	-40.3764
-92.5142	-72.9786
-93.3504	-80.9348
-100.339	-74.6419
-90.3249	-52.1491
-91.1611	-60.1053
-98.9863	-61.7686
-98.1501	-53.8124
-100.797	-34.0108
-101.633	-41.967
-109.458	-43.6303
-108.622	-35.6741
-105.916	-9.92741
-106.752	-17.8836
-114.578	-19.5469
-113.741	-11.5907
-103.727	10.9021
-104.563	2.94596
-112.388	1.28266
-111.552	9.23884
-114.199	29.0404
-115.035	21.0842
-122.86	19.4209
-122.024	27.3771
-112.01	49.8699
-112.846	41.9138
-120.671	40.2505
-86.042	-84.1887
-93.8672	-85.852
-97.6333	-48.8952
-105.458	-50.5585
-99.444	-21.1375
-107.269	-22.8008
-107.727	17.8303
-115.552	16.167
-118.199	35.9686
-109.916	-2.9992
-117.741	-4.6625
-95.444	-28.0657
-103.269	-29.729
-96.5142	-66.0504
-104.339	-67.7137
-82.042	-91.1169
-66.9085	-92.7075
-67.7447	-100.664
-75.5699	-102.327
-74.7337	-94.3708
-72.0276	-68.6241
-72.8638	-76.5803
-80.689	-78.2435
-79.8528	-70.2874
-75.1914	-53.7397
-76.0276	-61.6959
-83.8528	-63.3592
-83.0165	-55.403
-80.3105	-29.6563
-81.1467	-37.6125
-88.9719	-39.2757
-88.1356	-31.3196
-85.4295	-5.57285
-86.2658	-13.529
-94.091	-15.1923
-93.2547	-7.23614
-88.5933	9.31153
-89.4295	1.35536
-97.2547	-0.30794
-96.4185	7.64824
-93.7124	33.395
-94.5486	25.4388
-102.374	23.7755
-101.538	31.7317
-96.8762	48.2793
-97.7124	40.3232
-105.538	38.6599
-104.701	46.6161
-101.995	72.3628
-102.831	64.4066
-110.657	62.7433
-74.2169	-89.4536
-82.4997	-50.4858
-87.6188	-26.4024
-95.9017	12.5654
-104.185	51.5332
-98.8315	57.4784
-106.657	55.8151
-90.5486	18.5106
-98.3738	16.8473
-82.2658	-20.4572
-90.091	-22.1205
-77.1467	-44.5406
-84.9719	-46.2039
-68.8638	-83.5085
-76.689	-85.1718
-63.7447	-107.592
-44.6112	-116.111
-42.4219	-95.2812
-43.2581	-103.237
-51.0833	-104.901
-50.2471	-96.9445
-52.894	-77.1429
-53.7303	-85.0991
-61.5555	-86.7624
-60.7192	-78.8062
-50.7048	-56.3133
-51.541	-64.2695
-59.3662	-65.9328
-58.5299	-57.9766
-55.8239	-32.2299
-56.6601	-40.1861
-64.4853	-41.8494
-63.649	-33.8932
-66.296	-14.0916
-67.1322	-22.0478
-74.9574	-23.7111
-74.1212	-15.7549
-64.1067	6.73789
-64.9429	-1.21829
-72.7681	-2.88158
-71.9319	5.07459
-74.5789	24.8762
-75.4151	16.92
-83.2403	15.2567
-82.404	23.2129
-72.3896	45.7057
-73.2258	37.7495
-81.051	36.0862
-80.2148	44.0424
-77.5087	69.7891
-78.3449	61.8329
-86.1701	60.1697
-85.3339	68.1258
-87.9808	87.9274
-88.817	79.9712
-96.6422	78.3079
-49.7303	-92.0273
-57.5555	-93.6906
-58.0131	-53.0595
-65.8383	-54.7227
-59.8239	-25.3017
-67.649	-26.965
-71.4151	9.99178
-79.2403	8.32849
-79.698	48.9596
-87.5231	47.2963
-81.5087	76.7173
-89.3339	75.054
-82.6278	93.8726
-83.698	55.8878
-91.5231	54.2245
-69.2258	30.8213
-77.051	29.158
-60.943	-8.14649
-68.7681	-9.80978
-62.0131	-46.1313
-69.8383	-47.7946
-47.541	-71.1977
-55.3662	-72.861
-48.6112	-109.182
-56.4364	-110.846
-20.1246	-118.684
-27.9498	-120.348
-23.2884	-103.8
-24.1246	-111.756
-31.9498	-113.419
-31.1135	-105.463
-28.4075	-79.7165
-29.2437	-87.6727
-37.0689	-89.336
-36.2326	-81.3798
-26.2182	-58.887
-27.0544	-66.8432
-34.8796	-68.5065
-34.0434	-60.5503
-36.6903	-40.7487
-37.5265	-48.7049
-45.3517	-50.3682
-44.5155	-42.412
-41.8094	-16.6653
-42.6456	-24.6215
-50.4708	-26.2848
-49.6346	-18.3286
-44.9732	-1.78091
-45.8094	-9.73709
-53.6346	-11.4004
-52.7984	-3.44421
-50.0923	22.3025
-50.9285	14.3463
-58.7537	12.683
-57.9175	20.6392
-47.903	43.132
-48.7392	35.1759
-56.5644	33.5126
-55.7282	41.4688
-58.3751	61.2703
-59.2114	53.3141
-67.0365	51.6509
-66.2003	59.607
-63.4942	85.3538
-64.3304	77.3976
-72.1556	75.7343
-71.3194	83.6905
-61.3049	106.183
-62.1412	98.2271
-69.9664	96.5638
-69.1301	104.52
-21.9353	-90.9266
-29.7605	-92.5899
-33.5265	-55.6331
-41.3517	-57.2964
-35.3373	-27.8754
-43.1624	-29.5387
-43.6201	11.0924
-51.4453	9.42915
-55.2114	46.386
-63.0365	44.7227
-57.0221	74.1437
-64.8473	72.4804
-67.4942	92.282
-75.3194	90.6187
-62.3751	68.1985
-70.2003	66.5352
-54.0923	29.2307
-61.9175	27.5674
-39.6201	4.16424
-47.4453	2.50095
-40.6903	-33.8205
-48.5155	-35.4838
-32.4074	-72.7883
-40.2326	-74.4516
-27.2884	-96.8718
-35.1135	-98.535
-4.99104	-120.275
-12.8162	-121.938
-2.80177	-99.4454
-3.638	-107.402
-11.4632	-109.065
-10.627	-101.109
-7.92086	-75.362
-8.75709	-83.3182
-16.5823	-84.9814
-15.746	-77.0253
-11.0846	-60.4776
-11.9209	-68.4338
-19.746	-70.0971
-18.9098	-62.1409
-16.2037	-36.3942
-17.04	-44.3503
-24.8651	-46.0136
-24.0289	-38.0575
-26.6759	-18.2559
-27.5121	-26.2121
-34.501	-19.9192
-24.4866	2.57364
-25.3228	-5.38253
-33.148	-7.04582
-32.3118	0.91035
-29.6057	26.6571
-30.4419	18.7009
-38.2671	17.0376
-37.4309	24.9938
-32.7694	41.5414
-33.6057	33.5853
-41.4309	31.922
-40.5946	39.8782
-37.8885	65.6249
-38.7248	57.6687
-46.55	56.0054
-45.7137	63.9616
-43.0076	89.7083
-43.8439	81.7521
-51.669	80.0888
-50.8328	88.045
-46.1714	104.593
-47.0076	96.6365
-54.8328	94.9732
-53.9966	102.929
-10.1101	-96.1915
-17.9353	-97.8548
-18.393	-57.2237
-23.5121	-33.1403
-31.3373	-34.8036
-31.795	5.82754
-40.0778	44.7953
-45.1969	68.8788
-53.0221	67.2155
-53.4798	107.847
-48.1267	113.792
-55.9519	112.128
-49.1969	75.807
-34.7248	50.7405
-42.55	49.0772
-26.4419	11.7727
-34.2671	10.1094
-21.3228	-12.3107
-29.148	-13.974
-13.0399	-51.2785
-20.8651	-52.9418
-14.1101	-89.2633
0.362	-114.33
-7.46318	-115.993
19.4956	-122.849
11.6704	-124.512
21.6848	-102.019
20.8486	-109.975
13.0234	-111.639
13.8596	-103.682
11.2127	-83.8808
10.3765	-91.837
2.55127	-93.5002
3.3875	-85.5441
13.4019	-63.0512
12.5657	-71.0074
4.74055	-72.6707
5.57677	-64.7145
2.92982	-44.913
2.09359	-52.8691
-5.73159	-54.5324
-4.89536	-46.5763
-2.18927	-20.8295
-3.0255	-28.7857
-10.8507	-30.449
-10.0145	-22.4928
-0.83623	-7.95618
-8.66141	-9.61947
-7.82518	-1.66329
-10.4721	18.1383
-11.3084	10.1821
-19.1335	8.5188
-18.2973	16.475
-8.28286	38.9678
-9.11909	31.0116
-16.9443	29.3483
-16.108	37.3045
-13.4019	63.0512
-14.2382	55.0951
-22.0634	53.4318
-21.2271	61.3879
-23.8741	81.1895
-24.7103	73.2333
-32.5355	71.57
-31.6993	79.5262
-21.6848	102.019
-22.521	94.0629
-30.3462	92.3996
-29.51	100.356
-32.157	120.157
-32.9932	112.201
-40.8184	110.538
-39.9821	118.494
17.6848	-95.0908
9.85964	-96.7541
6.09359	-59.7974
-1.73159	-61.4606
4.28286	-32.0396
-3.54232	-33.7029
-7.30836	3.25389
-15.1335	1.5906
-15.5912	42.2217
-23.4164	40.5584
-17.4019	69.9794
-25.2271	68.3161
-28.9932	105.273
-36.8184	103.61
-27.8741	88.1177
-35.6993	86.4544
-19.5912	49.1499
-27.4164	47.4866
-5.11909	24.0834
-12.9443	22.4201
-6.18927	-13.9013
-14.0145	-15.5646
8.28286	-38.9678
0.45768	-40.6311
7.21268	-76.9526
-0.6125	-78.6159
15.4955	-115.92
7.67036	-117.584
40.8184	-110.538
39.9821	-118.494
32.157	-120.157
32.9932	-112.201
35.6993	-86.4544
34.863	-94.4106
27.0379	-96.0739
27.8741	-88.1177
32.5355	-71.57
31.6993	-79.5262
23.8741	-81.1895
24.7103	-73.2333
27.4164	-47.4866
26.5802	-55.4428
18.755	-57.1061
19.5912	-49.1499
22.2973	-23.4032
21.4611	-31.3594
13.6359	-33.0226
14.4721	-25.0665
19.1335	-8.5188
18.2973	-16.475
10.4721	-18.1383
11.3084	-10.1821
14.0145	15.5646
13.1782	7.60845
5.35304	5.94516
6.18927	13.9013
16.2037	36.3942
15.3675	28.438
7.54232	26.7747
8.37855	34.7309
5.73159	54.5324
4.89536	46.5763
-2.92982	44.913
-2.09359	52.8691
0.6125	78.6159
-0.22373	70.6597
-8.04891	68.9964
-7.21268	76.9526
-2.55127	93.5002
-3.3875	85.5441
-11.2127	83.8808
-10.3765	91.837
-7.67036	117.584
-8.50659	109.627
-16.3318	107.964
-15.4955	115.92
42.1714	-97.6645
34.3462	-99.3278
33.8885	-58.6967
26.0634	-60.36
28.7694	-34.6133
20.9443	-36.2765
20.4866	4.35456
12.6614	2.69127
8.89536	39.6481
1.07018	37.9848
7.08463	67.4058
-0.74055	65.7425
-1.19823	106.374
-9.02341	104.71
-11.6704	124.512
-19.4956	122.849
-6.55127	100.428
-14.3765	98.7652
1.73159	61.4606
-6.09359	59.7974
10.0145	22.4928
2.18927	20.8295
15.1335	-1.5906
7.30836	-3.25389
23.4164	-40.5584
15.5912	-42.2217
28.5355	-64.6418
20.7103	-66.3051
36.8184	-103.61
28.9932	-105.273
61.3049	-106.183
52.6435	-115.803
53.4798	-107.847
50.8328	-88.045
49.9966	-96.0012
43.0076	-89.7083
53.0221	-67.2155
52.1859	-75.1717
44.3607	-76.835
45.1969	-68.8788
47.903	-43.132
47.0668	-51.0882
39.2416	-52.7515
40.0778	-44.7953
37.4309	-24.9938
36.5946	-32.95
29.6057	-26.6571
39.6201	-4.16424
38.7839	-12.1204
30.9587	-13.7837
31.795	-5.82754
34.501	19.9192
33.6648	11.963
25.8396	10.2997
26.6759	18.2559
31.3373	34.8036
30.501	26.8474
22.6759	25.1841
23.5121	33.1403
26.2182	58.887
25.3819	50.9308
17.5568	49.2675
18.393	57.2237
15.746	77.0253
14.9098	69.0691
7.92086	75.362
17.9353	97.8548
17.0991	89.8986
9.27391	88.2353
10.1101	96.1915
12.8162	121.938
11.98	113.982
4.15482	112.319
4.99104	120.275
53.9966	-102.929
46.1714	-104.593
45.7137	-63.9616
37.8885	-65.6249
43.903	-36.2039
36.0778	-37.8671
32.3118	-0.91035
24.4866	-2.57364
24.0289	38.0575
18.9098	62.1409
11.0846	60.4776
10.627	101.109
2.80177	99.4454
0.99104	127.203
6.62695	108.037
21.0991	82.9704
13.2739	81.3071
29.3819	44.0026
21.5568	42.3393
28.3118	6.01785
42.7839	-19.0486
34.9587	-20.7119
41.7137	-57.0334
56.1859	-82.0999
48.3607	-83.7631
75.3194	-90.6187
74.4832	-98.5748
66.658	-100.238
67.4942	-92.282
77.5087	-69.7891
76.6724	-77.7453
68.8473	-79.4086
69.6835	-71.4524
67.0365	-51.6509
66.2003	-59.607
58.3751	-61.2703
59.2114	-53.3141
61.9175	-27.5674
61.0812	-35.5236
53.256	-37.1869
54.0923	-29.2307
64.1067	-6.73789
63.2705	-14.6941
55.4453	-16.3574
56.2815	-8.40118
53.6346	11.4004
52.7984	3.44421
44.9732	1.78091
45.8094	9.73709
55.8239	32.2299
54.9876	24.2737
47.1624	22.6105
47.9987	30.5666
45.3517	50.3682
44.5155	42.412
36.6903	40.7487
37.5265	48.7049
40.2326	74.4516
39.3964	66.4955
31.5712	64.8321
32.4074	72.7883
42.4219	95.2812
41.5857	87.325
33.7605	85.6617
34.5967	93.6179
31.9498	113.419
31.1135	105.463
23.2884	103.8
24.1246	111.756
73.9664	-103.492
70.2003	-66.5352
62.3751	-68.1985
68.3896	-38.7775
60.5644	-40.4408
60.1067	0.19032
52.2815	-1.47298
48.5155	35.4838
40.6903	33.8205
46.7048	63.2415
38.8796	61.5783
35.1135	98.535
27.2884	96.8718
25.4776	124.629
27.9498	120.348
20.1246	118.684
36.2326	81.3798
28.4075	79.7165
50.7048	56.3133
42.8796	54.6501
49.6346	18.3286
41.8094	16.6653
57.9175	-20.6392
50.0923	-22.3025
63.0365	-44.7227
55.2114	-46.386
71.3194	-83.6905
63.4942	-85.3538
87.9808	-87.9274
92.6422	-71.3797
91.806	-79.3359
83.9808	-80.9992
84.817	-73.043
87.5231	-47.2963
86.6869	-55.2525
78.8617	-56.9158
79.698	-48.9596
82.404	-23.2129
81.5678	-31.169
73.7426	-32.8323
74.5789	-24.8762
79.2403	-8.32849
78.404	-16.2847
70.5789	-17.948
71.4151	-9.99178
74.1212	15.7549
73.2849	7.79877
65.4598	6.13547
66.296	14.0916
70.9574	30.6393
70.1212	22.6832
62.296	21.0199
63.1322	28.976
65.8383	54.7227
65.0021	46.7666
57.1769	45.1033
58.0131	53.0595
60.7192	78.8062
59.883	70.85
52.0578	69.1867
52.894	77.1429
57.5555	93.6906
56.7192	85.7344
48.894	84.0711
49.7303	92.0273
51.6001	109.818
43.7749	108.155
44.6112	116.111
85.3339	-68.1258
80.2148	-44.0424
72.3896	-45.7057
71.9319	-5.07459
63.649	33.8932
58.5299	57.9766
50.2471	96.9445
37.3028	119.365
55.6001	102.89
47.7749	101.226
63.883	63.9218
56.0578	62.2585
69.0021	39.8384
61.1769	38.1751
77.2849	0.87056
69.4598	-0.79273
76.2148	-37.1142
90.6869	-62.1807
82.8617	-63.844
112.01	-49.8699
111.173	-57.8261
103.348	-59.4894
104.185	-51.5332
101.538	-31.7317
100.701	-39.6878
92.8762	-41.3511
93.7124	-33.395
103.727	-10.9021
102.891	-18.8583
95.0654	-20.5216
95.9017	-12.5654
93.2547	7.23614
92.4185	-0.72004
84.5933	-2.38333
85.4295	5.57285
95.444	28.0657
94.6078	20.1095
86.7826	18.4462
87.6188	26.4024
90.3249	52.1491
89.4887	44.1929
81.6635	42.5296
82.4997	50.4858
79.8528	70.2874
79.0165	62.3312
71.1914	60.6679
72.0276	68.6241
82.042	91.1169
81.2058	83.1607
73.3806	81.4975
74.2169	89.4536
70.7337	101.299
62.9085	99.6357
63.7447	107.592
101.995	-72.3628
108.01	-42.9417
100.185	-44.605
96.4185	-7.64824
88.5933	-9.31153
88.1356	31.3196
80.3105	29.6563
86.3249	59.0773
78.4997	57.414
74.7337	94.3708
66.9085	92.7075
85.2058	76.2325
77.3806	74.5692
84.1356	38.2478
76.3105	36.5845
98.6078	13.1813
90.7826	11.518
97.5376	-24.8035
89.7124	-26.4668
105.82	-63.7713
97.9953	-65.4346
117.363	-43.9248
118.199	-35.9686
122.86	-19.4209
122.024	-27.3771
114.199	-29.0404
115.035	-21.0842
117.741	4.6625
116.905	-3.29368
109.08	-4.95697
109.916	2.9992
119.931	25.492
119.094	17.5359
111.269	15.8726
112.105	23.8287
109.458	43.6303
108.622	35.6741
100.797	34.0108
101.633	41.967
104.339	67.7137
103.503	59.7576
95.6779	58.0943
96.5142	66.0504
100.339	74.6419
92.5142	72.9786
93.3504	80.9348
124.213	-6.54757
116.388	-8.21087
112.622	28.7459
104.797	27.0826
110.811	56.5037
102.986	54.8404
105.458	50.5585
97.6333	48.8952
113.741	11.5907
105.916	9.92741
118.86	-12.4927
111.035	-14.156
126.403	14.282
121.284	38.3654
114.811	49.5755
2.31732	-123.529
-37.3028	-119.365
6.83414	-125.54
-32.786	-121.376
45.3352	-112.549
28.1569	-113.229
1.19823	-106.374
8.50659	-109.627
-18.7715	-105.811
-35.9498	-106.491
-58.3917	-101.647
-62.9085	-99.6357
82.6278	-93.8726
62.658	-93.3099
55.3496	-90.056
18.521	-87.1347
-1.44873	-86.572
-21.0991	-82.9704
-41.0689	-82.4078
-48.3772	-79.1539
-68.0276	-75.5523
-85.2058	-76.2325
23.0379	-89.1457
61.5389	-76.1547
37.0523	-73.5811
19.8741	-74.2613
-2.56782	-69.4168
-42.188	-65.2526
-66.6745	-62.6789
-106.295	-58.5147
96.6422	-78.3079
57.0221	-74.1437
-7.08463	-67.4058
-46.7048	-63.2415
-71.1914	-60.6679
-110.811	-56.5037
91.5231	-54.2245
98.8315	-57.4784
71.5534	-53.6619
54.3751	-54.3421
34.7248	-50.7405
14.755	-50.1779
7.44664	-46.924
-12.2037	-43.3224
-32.1735	-42.7597
-49.3517	-43.44
-76.3105	-36.5845
-69.0021	-39.8384
-96.2802	-36.0219
-115.931	-32.4202
108.846	-34.9856
88.8762	-34.4229
69.2258	-30.8213
44.7392	-28.2477
5.11909	-24.0834
-14.8507	-23.5208
-22.159	-20.2669
-58.9876	-17.3455
-81.4295	-12.501
-98.6078	-13.1813
-123.094	-10.6076
113.363	-36.9966
49.256	-30.2587
9.63591	-26.0944
-54.4708	-19.3566
-118.578	-12.6187
110.199	-22.1122
87.7571	-17.2677
43.6201	-11.0924
50.9285	-14.3463
23.6504	-10.5298
6.47214	-11.2101
-15.9698	-6.36558
-40.4564	-3.79193
-60.1067	-0.19032
-80.0765	0.37231
-124.213	6.54757
-116.905	3.29368
83.2403	-15.2567
-20.4866	-4.35456
-84.5933	2.38333
125.05	1.4086
105.08	1.97123
97.7715	5.22512
78.1212	8.82674
60.943	8.14649
40.9732	8.70912
21.3228	12.3107
1.35304	12.8734
-5.95532	16.1273
-25.6057	19.7289
-42.7839	19.0486
-62.7537	19.6112
-70.062	22.8651
-89.7124	26.4668
-106.891	25.7865
103.961	19.1265
79.4742	21.7001
39.8541	25.8643
0.23395	30.0286
-24.2526	32.6022
-63.8728	36.7665
-88.3594	39.3401
99.444	21.1375
74.9574	23.7111
35.3373	27.8754
-4.28286	32.0396
-28.7694	34.6133
-68.3896	38.7775
-92.8762	41.3511
113.975	41.6193
96.797	40.939
69.8383	47.7946
77.1467	44.5406
49.8685	48.3572
30.2182	51.9588
10.2484	52.5214
-6.92982	51.8412
-33.8885	58.6967
-26.5802	55.4428
-53.8583	59.2593
-71.0365	58.5791
-97.9953	65.4346
-90.6869	62.1807
87.1611	67.0335
64.7192	71.878
47.541	71.1977
27.5712	71.7604
20.2629	75.0143
-16.5657	77.9356
-36.5355	78.4982
-56.1859	82.0999
-80.6724	84.6735
91.6779	65.0225
-12.0489	75.9246
-76.1556	82.6625
86.042	84.1887
66.0723	84.7513
26.4521	88.9156
1.96554	91.4892
-15.2127	90.809
-37.6546	95.6535
-74.4832	98.5748
61.5555	86.7624
21.9353	90.9266
-42.1714	97.6645
56.4364	110.846
36.4666	111.408
19.2884	110.728
-0.362	114.33
-20.3318	114.892
-27.6401	118.146
123.094	10.6076
106.891	-25.7865
96.8762	-48.2793
80.6724	-84.6735
115.931	32.4202
99.7269	-3.97393
85.5678	-38.0972
73.5087	-62.8609
57.3049	-99.2551
93.4887	37.2647
81.4295	12.501
67.2705	-21.6223
51.0668	-58.0164
39.0076	-82.7801
24.8486	-116.903
89.3504	87.863
75.1914	53.7397
58.9876	17.3455
48.9732	-5.14729
32.7694	-41.5414
16.5657	-77.9356
6.55127	-100.428
78.042	98.0451
68.0276	75.5523
51.8239	39.1581
37.6648	5.03481
25.6057	-19.7289
9.40195	-56.123
-4.75709	-90.2464
-16.8162	-115.01
45.5857	80.3968
33.5265	55.6331
19.3675	21.5098
3.16377	-14.8844
-8.89536	-39.6481
-23.0544	-73.7714
-39.2581	-110.166
38.4219	102.209
22.2182	65.8152
12.2037	43.3224
-4	6.9282
-20.2037	-29.466
-30.2182	-51.9588
-46.4219	-88.353
15.98	107.054
3.92086	82.2902
-10.2382	48.1669
-22.2973	23.4032
-38.501	-12.991
-52.6601	-47.1143
-64.7192	-71.878
-2.31732	123.529
-18.521	87.1347
-28.5355	64.6418
-44.7392	28.2477
-56.7984	3.48399
-70.9574	-30.6393
-87.1611	-67.0335
-25.6848	108.947
-39.8439	74.8239
-51.903	50.0603
-68.1067	13.6661
-78.1212	-8.82674
-94.3249	-45.2209
-58.1412	91.2989
-74.3449	54.9047
-86.404	30.1411
-100.563	-3.98225
-112.622	-28.7459
-92.6422	71.3797
-108.846	34.9856
-118.86	12.4927

## Sheet: Fig.1d
The coordinates (x,y) of the atomic position (vertex of rhomboid) for configuration 3 (in a.u.)
x	y
0	0
-104.339	-67.7137
-114.811	-49.5755		configuration 3
-119.931	-25.492
-120.767	-33.4482
-117.741	-4.6625
-118.578	-12.6187
-125.566	-6.32579
-113.458	-36.7021
-125.05	-1.4086
-122.86	19.4209
-123.931	-18.5638
-109.458	-43.6303
-117.284	-45.2936
-82.042	-91.1169
-85.2058	-76.2325
-86.042	-84.1887
-93.031	-77.8958
-90.3249	-52.1491
-91.1611	-60.1053
-98.9863	-61.7686
-98.1501	-53.8124
-95.444	-28.0657
-96.2802	-36.0219
-104.105	-37.6852
-103.269	-29.729
-98.6078	-13.1813
-99.444	-21.1375
-107.269	-22.8008
-106.433	-14.8446
-103.727	10.9021
-104.563	2.94596
-112.388	1.28266
-111.552	9.23884
-106.891	25.7865
-107.727	17.8303
-115.552	16.167
-114.716	24.1232
-112.01	49.8699
-112.846	41.9138
-87.1611	-67.0335
-79.8528	-70.2874
-87.6779	-71.9507
-94.9863	-68.6968
-88.9719	-39.2757
-96.797	-40.939
-97.2547	-0.30794
-105.08	-1.97123
-108.846	34.9856
-101.538	31.7317
-109.363	30.0684
-116.671	33.3223
-102.608	-6.25309
-110.433	-7.91639
-94.3249	-45.2209
-102.15	-46.8842
-62.9085	-99.6357
-63.7447	-107.592
-70.7337	-101.299
-60.7192	-78.8062
-61.5555	-86.7624
-69.3806	-88.4257
-68.5444	-80.4695
-65.8383	-54.7227
-66.6745	-62.6789
-74.4997	-64.3422
-73.6635	-56.386
-76.3105	-36.5845
-77.1467	-44.5406
-84.9719	-46.2039
-84.1356	-38.2478
-74.1212	-15.7549
-74.9574	-23.7111
-82.7826	-25.3744
-81.9464	-17.4182
-84.5933	2.38333
-85.4295	-5.57285
-93.2547	-7.23614
-92.4185	0.72004
-82.404	23.2129
-83.2403	15.2567
-91.0654	13.5934
-90.2292	21.5496
-87.5231	47.2963
-88.3594	39.3401
-96.1845	37.6768
-95.3483	45.633
-97.9953	65.4346
-98.8315	57.4784
-106.657	55.8151
-105.82	63.7713
-96.6422	78.3079
-56.4364	-110.846
-72.0276	-68.6241
-64.7192	-71.878
-72.5444	-73.5413
-69.8383	-47.7946
-77.6635	-49.4578
-78.1212	-8.82674
-85.9464	-10.49
-93.7124	33.395
-86.404	30.1411
-94.2292	28.4778
-91.5231	54.2245
-99.3483	52.5612
-101.995	72.3628
-88.5933	9.31153
-96.4185	7.64824
-80.3105	-29.6563
-88.1356	-31.3196
-66.9085	-92.7075
-74.7337	-94.3708
-37.3028	-119.365
-42.4219	-95.2812
-43.2581	-103.237
-51.0833	-104.901
-50.2471	-96.9445
-40.2326	-74.4516
-41.0689	-82.4078
-48.894	-84.0711
-48.0578	-76.1149
-50.7048	-56.3133
-51.541	-64.2695
-59.3662	-65.9328
-58.5299	-57.9766
-55.8239	-32.2299
-56.6601	-40.1861
-64.4853	-41.8494
-63.649	-33.8932
-58.9876	-17.3455
-59.8239	-25.3017
-67.649	-26.965
-66.8128	-19.0088
-64.1067	6.73789
-64.9429	-1.21829
-72.7681	-2.88158
-71.9319	5.07459
-61.9175	27.5674
-62.7537	19.6112
-70.5789	17.948
-69.7426	25.9041
-72.3896	45.7057
-73.2258	37.7495
-81.051	36.0862
-80.2148	44.0424
-77.5087	69.7891
-78.3449	61.8329
-86.1701	60.1697
-85.3339	68.1258
-80.6724	84.6735
-81.5087	76.7173
-89.3339	75.054
-88.4976	83.0102
-39.2581	-110.166
-31.9498	-113.419
-39.7749	-115.083
-47.0833	-111.829
-47.541	-71.1977
-55.3662	-72.861
-49.3517	-43.44
-57.1769	-45.1033
-60.943	-8.14649
-53.6346	-11.4004
-61.4598	-13.0637
-68.7681	-9.80978
-69.2258	30.8213
-77.051	29.158
-71.0365	58.5791
-78.8617	56.9158
-82.6278	93.8726
-75.3194	90.6187
-83.1446	88.9554
-67.0365	51.6509
-74.8617	49.9876
-68.1067	13.6661
-75.9319	12.0028
-45.3517	-50.3682
-53.1769	-52.0315
-46.4219	-88.353
-54.2471	-90.0162
-12.8162	-121.938
-20.6414	-123.602
-17.9353	-97.8548
-18.7715	-105.811
-26.5967	-107.474
-25.7605	-99.5181
-21.0991	-82.9704
-21.9353	-90.9266
-29.7605	-92.5899
-28.9243	-84.6337
-26.2182	-58.887
-27.0544	-66.8432
-34.8796	-68.5065
-34.0434	-60.5503
-36.6903	-40.7487
-37.5265	-48.7049
-44.5155	-42.412
-34.501	-19.9192
-35.3373	-27.8754
-43.1624	-29.5387
-42.3262	-21.5825
-39.6201	4.16424
-40.4564	-3.79193
-48.2815	-5.45522
-47.4453	2.50095
-42.7839	19.0486
-43.6201	11.0924
-51.4453	9.42915
-50.6091	17.3853
-47.903	43.132
-48.7392	35.1759
-56.5644	33.5126
-55.7282	41.4688
-58.3751	61.2703
-59.2114	53.3141
-66.2003	59.607
-56.1859	82.0999
-57.0221	74.1437
-64.8473	72.4804
-64.011	80.4366
-61.3049	106.183
-62.1412	98.2271
-69.9664	96.5638
-69.1301	104.52
-24.1246	-111.756
-16.8162	-115.01
-24.6414	-116.673
-28.4075	-79.7165
-36.2326	-81.3798
-30.2182	-51.9588
-38.0434	-53.6221
-45.8094	-9.73709
-38.501	-12.991
-46.3262	-14.6543
-50.0923	22.3025
-57.9175	20.6392
-51.903	50.0603
-59.7282	48.397
-67.4942	92.282
-60.1859	89.0281
-68.011	87.3648
-53.0221	67.2155
-60.8473	65.5522
-54.0923	29.2307
-31.3373	-34.8036
-39.1624	-36.4669
-32.4074	-72.7883
7.67036	-117.584
6.83414	-125.54
-0.15482	-119.247
-2.80177	-99.4454
-3.638	-107.402
-11.4632	-109.065
-10.627	-101.109
-0.6125	-78.6159
-1.44873	-86.572
-9.27391	-88.2353
-8.43768	-80.2792
-11.0846	-60.4776
-11.9209	-68.4338
-19.746	-70.0971
-18.9098	-62.1409
-16.2037	-36.3942
-17.04	-44.3503
-24.8651	-46.0136
-24.0289	-38.0575
-14.0145	-15.5646
-14.8507	-23.5208
-22.6759	-25.1841
-21.8396	-17.2279
-24.4866	2.57364
-25.3228	-5.38253
-33.148	-7.04582
-32.3118	0.91035
-22.2973	23.4032
-23.1335	15.447
-30.9587	13.7837
-30.1225	21.7399
-32.7694	41.5414
-33.6057	33.5853
-41.4309	31.922
-40.5946	39.8782
-37.8885	65.6249
-38.7248	57.6687
-46.55	56.0054
-45.7137	63.9616
-35.6993	86.4544
-36.5355	78.4982
-44.3607	76.835
-43.5245	84.7911
-46.1714	104.593
-47.0076	96.6365
-54.8328	94.9732
-53.9966	102.929
-44.8184	117.466
0.362	-114.33
-7.46318	-115.993
-7.92086	-75.362
-15.746	-77.0253
-13.0399	-51.2785
-5.73159	-54.5324
-13.5568	-56.1957
-20.8651	-52.9418
-21.3228	-12.3107
-29.148	-13.974
-29.6057	26.6571
-37.4309	24.9938
-34.7248	50.7405
-27.4164	47.4866
-35.2416	45.8233
-42.55	49.0772
-43.0076	89.7083
-50.8328	88.045
-40.8184	110.538
-48.6435	108.875
-32.5355	71.57
-40.3607	69.9068
-19.1335	8.5188
-26.9587	6.85551
-10.8507	-30.449
-18.6759	-32.1123
2.55127	-93.5002
-5.27391	-95.1635
21.6848	-102.019
20.8486	-109.975
13.0234	-111.639
13.8596	-103.682
18.521	-87.1347
17.6848	-95.0908
9.85964	-96.7541
10.6959	-88.798
13.4019	-63.0512
12.5657	-71.0074
4.74055	-72.6707
5.57677	-64.7145
8.28286	-38.9678
7.44664	-46.924
-0.37855	-48.5873
0.45768	-40.6311
5.11909	-24.0834
4.28286	-32.0396
-3.54232	-33.7029
-2.70609	-25.7467
-0.83623	-7.95618
-8.66141	-9.61947
-7.82518	-1.66329
-3.16377	14.8844
-4	6.9282
-11.8252	5.26491
-10.989	13.2211
-8.28286	38.9678
-9.11909	31.0116
-16.9443	29.3483
-16.108	37.3045
-13.4019	63.0512
-14.2382	55.0951
-22.0634	53.4318
-21.2271	61.3879
-16.5657	77.9356
-17.4019	69.9794
-25.2271	68.3161
-24.3909	76.2723
-21.6848	102.019
-22.521	94.0629
-30.3462	92.3996
-29.51	100.356
-19.4956	122.849
-20.3318	114.892
-28.1569	113.229
-27.3207	121.185
28.1569	-113.229
20.3318	-114.892
16.5657	-77.9356
23.8741	-81.1895
16.0489	-82.8528
8.74055	-79.5989
14.755	-50.1779
6.92982	-51.8412
3.16377	-14.8844
10.4721	-18.1383
2.64696	-19.8016
-4.66141	-16.5477
-5.11909	24.0834
2.18927	20.8295
-5.63591	19.1662
-12.9443	22.4201
-6.92982	51.8412
-14.755	50.1779
-18.521	87.1347
-11.2127	83.8808
-19.0379	82.2175
-26.3462	85.4714
-25.6848	108.947
-33.51	107.284
-12.2829	45.896
-20.108	44.2327
9.40195	-56.123
1.57677	-57.7863
32.157	-120.157
24.3318	-121.821
40.8184	-110.538
39.9821	-118.494
32.9932	-112.201
43.0076	-89.7083
42.1714	-97.6645
34.3462	-99.3278
35.1825	-91.3716
37.8885	-65.6249
37.0523	-73.5811
29.2271	-75.2443
30.0634	-67.2882
27.4164	-47.4866
26.5802	-55.4428
18.755	-57.1061
19.5912	-49.1499
29.6057	-26.6571
28.7694	-34.6133
20.9443	-36.2765
21.7805	-28.3204
19.1335	-8.5188
18.2973	-16.475
11.3084	-10.1821
21.3228	12.3107
20.4866	4.35456
12.6614	2.69127
13.4976	10.6474
16.2037	36.3942
15.3675	28.438
7.54232	26.7747
8.37855	34.7309
5.73159	54.5324
4.89536	46.5763
-2.92982	44.913
-2.09359	52.8691
7.92086	75.362
7.08463	67.4058
-0.74055	65.7425
0.09568	73.6987
2.80177	99.4454
1.96554	91.4892
-5.85964	89.8259
-5.02341	97.7821
-0.362	114.33
-1.19823	106.374
-9.02341	104.71
-8.18718	112.666
31.6993	-79.5262
39.0076	-82.7801
31.1824	-84.4434
33.8885	-58.6967
26.0634	-60.36
25.6057	-19.7289
17.7805	-21.3922
14.0145	15.5646
6.18927	13.9013
12.2037	43.3224
4.37855	41.6591
-3.3875	85.5441
3.92086	82.2902
-3.90432	80.6269
-7.67036	117.584
-15.4955	115.92
-11.6704	124.512
1.73159	61.4606
-6.09359	59.7974
10.0145	22.4928
24.4866	-2.57364
16.6614	-4.23694
23.4164	-40.5584
15.5912	-42.2217
46.1714	-104.593
38.3462	-106.256
61.3049	-106.183
53.4798	-107.847
63.4942	-85.3538
62.658	-93.3099
54.8328	-94.9732
55.669	-87.017
53.0221	-67.2155
52.1859	-75.1717
44.3607	-76.835
45.1969	-68.8788
47.903	-43.132
47.0668	-51.0882
39.2416	-52.7515
40.0778	-44.7953
44.7392	-28.2477
43.903	-36.2039
36.0778	-37.8671
36.914	-29.911
39.6201	-4.16424
38.7839	-12.1204
30.9587	-13.7837
31.795	-5.82754
41.8094	16.6653
40.9732	8.70912
33.148	7.04582
33.9842	15.002
31.3373	34.8036
30.501	26.8474
22.6759	25.1841
23.5121	33.1403
26.2182	58.887
25.3819	50.9308
17.5568	49.2675
18.393	57.2237
28.4075	79.7165
27.5712	71.7604
19.746	70.0971
20.5823	78.0532
17.9353	97.8548
17.0991	89.8986
9.27391	88.2353
10.1101	96.1915
20.1246	118.684
19.2884	110.728
11.4632	109.065
12.2994	117.021
56.1859	-82.0999
48.3607	-83.7631
54.3751	-54.3421
46.55	-56.0054
42.7839	-19.0486
50.0923	-22.3025
42.2671	-23.9658
34.9587	-20.7119
34.501	19.9192
26.6759	18.2559
29.3819	44.0026
36.6903	40.7487
28.8651	39.0854
21.5568	42.3393
21.0991	82.9704
13.2739	81.3071
12.8162	121.938
4.99104	120.275
23.2884	103.8
15.4632	102.137
22.2182	65.8152
14.393	64.1519
44.9732	1.78091
37.148	0.11762
58.3751	-61.2703
50.55	-62.9336
66.658	-100.238
58.8328	-101.901
82.6278	-93.8726
74.8026	-95.5358
77.5087	-69.7891
76.6724	-77.7453
68.8473	-79.4086
69.6835	-71.4524
67.0365	-51.6509
66.2003	-59.607
59.2114	-53.3141
69.2258	-30.8213
68.3896	-38.7775
60.5644	-40.4408
61.4006	-32.4846
64.1067	-6.73789
63.2705	-14.6941
55.4453	-16.3574
56.2815	-8.40118
60.943	8.14649
60.1067	0.19032
52.2815	-1.47298
53.1178	6.4832
55.8239	32.2299
54.9876	24.2737
47.1624	22.6105
47.9987	30.5666
50.7048	56.3133
49.8685	48.3572
42.0434	46.6939
42.8796	54.6501
47.541	71.1977
46.7048	63.2415
38.8796	61.5783
39.7158	69.5344
42.4219	95.2812
41.5857	87.325
33.7605	85.6617
34.5967	93.6179
39.2581	110.166
38.4219	102.209
30.5967	100.546
31.433	108.502
75.3194	-90.6187
67.4942	-92.282
73.5087	-62.8609
65.6835	-64.5242
57.9175	-20.6392
65.2258	-23.8931
57.4006	-25.5564
53.6346	11.4004
45.8094	9.73709
44.5155	42.412
51.8239	39.1581
43.9987	37.4948
40.2326	74.4516
32.4074	72.7883
31.9498	113.419
24.1246	111.756
37.3028	119.365
29.4776	117.701
36.2326	81.3798
58.9876	17.3455
51.1624	15.6822
72.3896	-45.7057
64.5644	-47.369
80.6724	-84.6735
72.8473	-86.3368
96.6422	-78.3079
87.9808	-87.9274
88.817	-79.9712
91.5231	-54.2245
90.6869	-62.1807
82.8617	-63.844
83.698	-55.8878
93.7124	-33.395
92.8762	-41.3511
85.051	-43.0144
85.8872	-35.0583
83.2403	-15.2567
82.404	-23.2129
74.5789	-24.8762
75.4151	-16.92
85.4295	5.57285
84.5933	-2.38333
76.7681	-4.04662
77.6044	3.90955
80.3105	29.6563
79.4742	21.7001
71.649	20.0368
72.4853	27.993
69.8383	47.7946
69.0021	39.8384
61.1769	38.1751
62.0131	46.1313
72.0276	68.6241
71.1914	60.6679
63.3662	59.0046
64.2024	66.9608
61.5555	86.7624
60.7192	78.8062
52.894	77.1429
53.7303	85.0991
63.7447	107.592
62.9085	99.6357
55.0833	97.9724
55.9195	105.929
97.9953	-65.4346
90.1701	-67.0979
89.7124	-26.4668
81.8872	-28.1301
74.1212	15.7549
81.4295	12.501
73.6044	10.8378
66.296	14.0916
76.3105	36.5845
68.4853	34.9212
68.0276	75.5523
60.2024	73.889
56.4364	110.846
48.6112	109.182
44.6112	116.111
57.5555	93.6906
49.7303	92.0273
65.8383	54.7227
58.0131	53.0595
79.2403	-8.32849
71.4151	-9.99178
87.5231	-47.2963
79.698	-48.9596
101.995	-72.3628
94.1701	-74.0261
112.01	-49.8699
111.173	-57.8261
103.348	-59.4894
104.185	-51.5332
108.846	-34.9856
108.01	-42.9417
100.185	-44.605
101.021	-36.6489
103.727	-10.9021
102.891	-18.8583
95.0654	-20.5216
95.9017	-12.5654
105.916	9.92741
105.08	1.97123
97.2547	0.30794
98.091	8.26411
95.444	28.0657
94.6078	20.1095
86.7826	18.4462
87.6188	26.4024
90.3249	52.1491
89.4887	44.1929
81.6635	42.5296
82.4997	50.4858
87.1611	67.0335
86.3249	59.0773
78.4997	57.414
79.3359	65.3702
82.042	91.1169
81.2058	83.1607
73.3806	81.4975
74.2169	89.4536
106.891	-25.7865
114.199	-29.0404
106.374	-30.7037
99.0654	-27.4498
98.6078	13.1813
90.7826	11.518
96.797	40.939
88.9719	39.2757
85.2058	76.2325
92.5142	72.9786
84.689	71.3153
77.3806	74.5692
78.042	98.0451
70.2169	96.3818
100.797	34.0108
92.9719	32.3475
99.7269	-3.97393
91.9017	-5.63722
119.552	-23.0952
120.388	-15.1391
125.05	1.4086
124.213	-6.54757
116.388	-8.21087
117.224	-0.25469
119.931	25.492
119.094	17.5359
111.269	15.8726
112.105	23.8287
109.458	43.6303
108.622	35.6741
101.633	41.967
110.811	56.5037
102.986	54.8404
103.823	62.7966
97.8672	78.9238
122.024	-27.3771
121.507	-32.2943
117.741	4.6625
109.916	2.9992
115.931	32.4202
108.105	30.7569
100.339	74.6419
99.8225	69.7248
114.811	49.5755
106.986	47.9122
113.741	11.5907
11.6704	-124.512
-5.50786	-125.192
-27.9498	-120.348
-32.786	-121.376
48.1267	-113.792
28.9932	-105.273
1.19823	-106.374
8.50659	-109.627
-35.1135	-98.535
-35.9498	-106.491
-55.6001	-102.89
-31.1135	-105.463
50.316	-92.9622
49.4798	-100.918
27.8741	-88.1177
27.0379	-96.0739
3.3875	-85.5441
-16.5823	-84.9814
-37.0689	-89.336
-53.4109	-82.0601
-73.3806	-81.4975
-80.689	-78.2435
-100.339	-74.6419
23.0379	-89.1457
84.817	-73.043
83.9808	-80.9992
57.0221	-74.1437
64.3304	-77.3976
20.7103	-66.3051
19.8741	-74.2613
-1.73159	-61.4606
-2.56782	-69.4168
-43.3964	-59.5672
-44.2326	-67.5234
-83.0165	-55.403
-83.8528	-63.3592
-105.458	-50.5585
-106.295	-58.5147
24.7103	-73.2333
-7.08463	-67.4058
-39.3964	-66.4955
-79.0165	-62.3312
-110.811	-56.5037
98.8315	-57.4784
74.3449	-54.9047
55.2114	-46.386
34.7248	-50.7405
-8.89536	-39.6481
-9.73159	-47.6042
-29.3819	-44.0026
-48.5155	-35.4838
-69.0021	-39.8384
-112.622	-28.7459
78.8617	-56.9158
-4.89536	-46.5763
-108.622	-35.6741
118.199	-35.9686
117.363	-43.9248
76.5342	-34.0752
75.698	-42.0314
54.0923	-29.2307
53.256	-37.1869
16.9443	-29.3483
9.63591	-26.0944
-10.0145	-22.4928
-27.1927	-23.1731
-28.0289	-31.1292
-49.6346	-18.3286
-50.4708	-26.2848
-86.7826	-18.4462
-94.091	-15.1923
-113.741	-11.5907
-114.578	-19.5469
113.363	-36.9966
81.051	-36.0862
49.256	-30.2587
-54.4708	-19.3566
111.035	-14.156
110.199	-22.1122
90.5486	-18.5106
70.5789	-17.948
46.9285	-7.41814
46.0923	-15.3743
23.6504	-10.5298
7.30836	-3.25389
6.47214	-11.2101
-20.4866	-4.35456
-13.1782	-7.60845
-56.7984	3.48399
-57.6346	-4.47218
-79.2403	8.32849
-80.0765	0.37231
-124.213	6.54757
-116.905	3.29368
115.035	-21.0842
50.9285	-14.3463
-52.7984	-3.44421
109.08	-4.95697
92.7379	2.31895
72.7681	2.88158
65.4598	6.13547
25.8396	10.2997
5.35304	5.94516
-18.2973	16.475
-38.2671	17.0376
-58.7537	12.683
-77.8872	21.2019
-97.5376	24.8035
-98.3738	16.8473
-122.024	27.3771
1.35304	12.8734
-102.374	23.7755
102.752	24.8118
101.916	16.8556
63.1322	28.976
62.296	21.0199
40.6903	33.8205
39.8541	25.8643
-0.9745	35.7139
-1.81073	27.7577
-23.4164	40.5584
-24.2526	32.6022
-63.0365	44.7227
-63.8728	36.7665
-104.701	46.6161
-105.538	38.6599
106.752	17.8836
67.1322	22.0478
35.3373	27.8754
3.0255	28.7857
-28.7694	34.6133
-68.3896	38.7775
-100.701	39.6878
116.767	40.3764
97.6333	48.8952
77.1467	44.5406
57.1769	45.1033
33.5265	55.6331
32.6903	47.6769
13.0399	51.2785
-33.8885	58.6967
-26.5802	55.4428
-53.8583	59.2593
-70.2003	66.5352
-90.6869	62.1807
37.5265	48.7049
96.5142	66.0504
95.6779	58.0943
59.3662	65.9328
52.0578	69.1867
31.5712	64.8321
15.2292	72.1081
-7.21268	76.9526
-8.04891	68.9964
-31.6993	79.5262
-51.669	80.0888
-71.3194	83.6905
-72.1556	75.7343
91.6779	65.0225
-12.0489	75.9246
-76.1556	82.6625
89.3504	87.863
88.5142	79.9069
66.9085	92.7075
66.0723	84.7513
48.894	84.0711
21.9353	90.9266
29.2437	87.6727
-14.3765	98.7652
-15.2127	90.809
-36.8184	103.61
-37.6546	95.6535
-79.3194	97.5469
93.3504	80.9348
-10.3765	91.837
-42.1714	97.6645
-74.4832	98.5748
68.2615	105.581
47.7749	101.226
4.15482	112.319
-16.3318	107.964
-35.4653	116.483
43.7749	108.155
-39.9821	118.494
105.304	-68.6885
121.05	8.33681
94.8315	-50.5502
88.5933	-9.31153
62.3751	-68.1985
83.6188	33.3306
69.4598	-0.79273
43.2416	-59.6797
14.9787	-120.838
73.1467	51.4689
32.7694	-41.5414
4.50659	-102.699
54.0131	59.9877
27.795	1.10067
13.6359	-33.0226
-14.627	-94.1805
43.541	78.1259
17.3228	19.2389
-25.0991	-76.0422
25.2437	94.6009
11.0846	60.4776
-15.1335	1.5906
-57.5555	-93.6906
6.11014	103.12
-34.2671	10.1094
-62.5299	-51.0484
-76.689	-85.1718
-4.362	121.258
-30.5802	62.371
-44.7392	28.2477
-73.0021	-32.9102
-49.7137	70.8898
-92.1356	-24.3914
-55.9519	112.128
-82.1701	53.2415
-92.6422	71.3797
-120.905	10.2219

## Sheet: Fig.1e
The coordinates (x,y) of the atomic position (vertex of rhomboid) for configuration 4 (in a.u.)
x	y
0	0
-104.339	-67.7137
-114.811	-49.5755		configuration 4
-119.931	-25.492
-120.767	-33.4482
-117.741	-4.6625
-118.578	-12.6187
-126.403	-14.282
-125.566	-6.32579
-113.458	-36.7021
-121.284	-38.3654
-125.05	-1.4086
-122.86	19.4209
-123.931	-18.5638
-109.458	-43.6303
-117.284	-45.2936
-82.042	-91.1169
-85.2058	-76.2325
-86.042	-84.1887
-93.8672	-85.852
-93.031	-77.8958
-90.3249	-52.1491
-91.1611	-60.1053
-98.9863	-61.7686
-98.1501	-53.8124
-95.444	-28.0657
-96.2802	-36.0219
-104.105	-37.6852
-103.269	-29.729
-98.6078	-13.1813
-99.444	-21.1375
-107.269	-22.8008
-106.433	-14.8446
-103.727	10.9021
-104.563	2.94596
-112.388	1.28266
-111.552	9.23884
-114.199	29.0404
-115.035	21.0842
-122.024	27.3771
-112.01	49.8699
-112.846	41.9138
-120.671	40.2505
-92.5142	-72.9786
-100.339	-74.6419
-101.633	-41.967
-94.3249	-45.2209
-102.15	-46.8842
-109.916	-2.9992
-102.608	-6.25309
-110.433	-7.91639
-107.727	17.8303
-115.552	16.167
-108.846	34.9856
-116.671	33.3223
-96.5142	-66.0504
-56.4364	-110.846
-66.9085	-92.7075
-67.7447	-100.664
-75.5699	-102.327
-74.7337	-94.3708
-64.7192	-71.878
-65.5554	-79.8341
-73.3806	-81.4975
-72.5444	-73.5413
-69.8383	-47.7946
-70.6745	-55.7507
-78.4997	-57.414
-77.6635	-49.4578
-80.3105	-29.6563
-81.1467	-37.6125
-88.9719	-39.2757
-88.1356	-31.3196
-78.1212	-8.82674
-78.9574	-16.7829
-86.7826	-18.4462
-85.9464	-10.49
-88.5933	9.31153
-89.4295	1.35536
-97.2547	-0.30794
-96.4185	7.64824
-93.7124	33.395
-94.5486	25.4388
-102.374	23.7755
-101.538	31.7317
-91.5231	54.2245
-92.3594	46.2683
-100.185	44.605
-99.3483	52.5612
-101.995	72.3628
-102.831	64.4066
-110.657	62.7433
-63.7447	-107.592
-72.0276	-68.6241
-79.8528	-70.2874
-77.1467	-44.5406
-84.9719	-46.2039
-85.4295	-5.57285
-93.2547	-7.23614
-87.2403	22.1849
-95.0654	20.5216
-98.8315	57.4784
-106.657	55.8151
-96.6422	78.3079
-88.3594	39.3401
-96.1845	37.6768
-83.2403	15.2567
-91.0654	13.5934
-74.9574	-23.7111
-82.7826	-25.3744
-76.0276	-61.6959
-83.8528	-63.3592
-61.5555	-86.7624
-69.3806	-88.4257
-37.3028	-119.365
-42.4219	-95.2812
-43.2581	-103.237
-51.0833	-104.901
-50.2471	-96.9445
-40.2326	-74.4516
-41.0689	-82.4078
-48.894	-84.0711
-48.0578	-76.1149
-50.7048	-56.3133
-51.541	-64.2695
-59.3662	-65.9328
-58.5299	-57.9766
-55.8239	-32.2299
-56.6601	-40.1861
-64.4853	-41.8494
-63.649	-33.8932
-58.9876	-17.3455
-59.8239	-25.3017
-67.649	-26.965
-66.8128	-19.0088
-64.1067	6.73789
-64.9429	-1.21829
-72.7681	-2.88158
-71.9319	5.07459
-69.2258	30.8213
-70.062	22.8651
-77.8872	21.2019
-77.051	29.158
-72.3896	45.7057
-73.2258	37.7495
-81.051	36.0862
-80.2148	44.0424
-77.5087	69.7891
-78.3449	61.8329
-86.1701	60.1697
-85.3339	68.1258
-80.6724	84.6735
-81.5087	76.7173
-89.3339	75.054
-88.4976	83.0102
-39.2581	-110.166
-31.9498	-113.419
-39.7749	-115.083
-47.0833	-111.829
-47.541	-71.1977
-55.3662	-72.861
-49.3517	-43.44
-57.1769	-45.1033
-60.943	-8.14649
-53.6346	-11.4004
-61.4598	-13.0637
-68.7681	-9.80978
-62.7537	19.6112
-70.5789	17.948
-71.0365	58.5791
-78.8617	56.9158
-82.6278	93.8726
-75.3194	90.6187
-83.1446	88.9554
-67.0365	51.6509
-74.8617	49.9876
-68.1067	13.6661
-75.9319	12.0028
-54.7048	-49.3852
-62.5299	-51.0484
-46.4219	-88.353
-54.2471	-90.0162
-12.8162	-121.938
-20.6414	-123.602
-17.9353	-97.8548
-18.7715	-105.811
-26.5967	-107.474
-25.7605	-99.5181
-21.0991	-82.9704
-21.9353	-90.9266
-29.7605	-92.5899
-28.9243	-84.6337
-26.2182	-58.887
-27.0544	-66.8432
-34.8796	-68.5065
-34.0434	-60.5503
-36.6903	-40.7487
-37.5265	-48.7049
-45.3517	-50.3682
-44.5155	-42.412
-34.501	-19.9192
-35.3373	-27.8754
-43.1624	-29.5387
-42.3262	-21.5825
-39.6201	4.16424
-40.4564	-3.79193
-48.2815	-5.45522
-47.4453	2.50095
-50.0923	22.3025
-50.9285	14.3463
-58.7537	12.683
-57.9175	20.6392
-47.903	43.132
-48.7392	35.1759
-56.5644	33.5126
-55.7282	41.4688
-58.3751	61.2703
-59.2114	53.3141
-66.2003	59.607
-56.1859	82.0999
-57.0221	74.1437
-64.8473	72.4804
-64.011	80.4366
-61.3049	106.183
-62.1412	98.2271
-69.9664	96.5638
-69.1301	104.52
-24.1246	-111.756
-16.8162	-115.01
-24.6414	-116.673
-28.4075	-79.7165
-36.2326	-81.3798
-30.2182	-51.9588
-38.0434	-53.6221
-45.8094	-9.73709
-38.501	-12.991
-46.3262	-14.6543
-43.6201	11.0924
-51.4453	9.42915
-51.903	50.0603
-59.7282	48.397
-67.4942	92.282
-60.1859	89.0281
-68.011	87.3648
-53.0221	67.2155
-60.8473	65.5522
-54.0923	29.2307
-61.9175	27.5674
-40.6903	-33.8205
-48.5155	-35.4838
-32.4074	-72.7883
7.67036	-117.584
6.83414	-125.54
-0.99104	-127.203
-0.15482	-119.247
-2.80177	-99.4454
-3.638	-107.402
-11.4632	-109.065
-10.627	-101.109
-0.6125	-78.6159
-1.44873	-86.572
-9.27391	-88.2353
-8.43768	-80.2792
-11.0846	-60.4776
-11.9209	-68.4338
-19.746	-70.0971
-18.9098	-62.1409
-16.2037	-36.3942
-17.04	-44.3503
-24.8651	-46.0136
-24.0289	-38.0575
-14.0145	-15.5646
-14.8507	-23.5208
-22.6759	-25.1841
-21.8396	-17.2279
-24.4866	2.57364
-25.3228	-5.38253
-33.148	-7.04582
-32.3118	0.91035
-29.6057	26.6571
-30.4419	18.7009
-38.2671	17.0376
-37.4309	24.9938
-32.7694	41.5414
-33.6057	33.5853
-41.4309	31.922
-40.5946	39.8782
-37.8885	65.6249
-38.7248	57.6687
-46.55	56.0054
-45.7137	63.9616
-35.6993	86.4544
-36.5355	78.4982
-44.3607	76.835
-43.5245	84.7911
-46.1714	104.593
-47.0076	96.6365
-54.8328	94.9732
-53.9966	102.929
0.362	-114.33
-7.46318	-115.993
-7.92086	-75.362
-15.746	-77.0253
-13.0399	-51.2785
-5.73159	-54.5324
-13.5568	-56.1957
-20.8651	-52.9418
-21.3228	-12.3107
-29.148	-13.974
-23.1335	15.447
-30.9587	13.7837
-34.7248	50.7405
-27.4164	47.4866
-35.2416	45.8233
-42.55	49.0772
-43.0076	89.7083
-50.8328	88.045
-44.8184	117.466
-52.6435	115.803
-40.8184	110.538
-48.6435	108.875
-32.5355	71.57
-40.3607	69.9068
-19.1335	8.5188
-26.9587	6.85551
-20.2037	-29.466
-28.0289	-31.1292
2.55127	-93.5002
-5.27391	-95.1635
21.6848	-102.019
20.8486	-109.975
13.0234	-111.639
13.8596	-103.682
18.521	-87.1347
17.6848	-95.0908
9.85964	-96.7541
10.6959	-88.798
13.4019	-63.0512
12.5657	-71.0074
4.74055	-72.6707
5.57677	-64.7145
8.28286	-38.9678
7.44664	-46.924
-0.37855	-48.5873
0.45768	-40.6311
5.11909	-24.0834
4.28286	-32.0396
-3.54232	-33.7029
-2.70609	-25.7467
-0.83623	-7.95618
-8.66141	-9.61947
-7.82518	-1.66329
-10.4721	18.1383
-11.3084	10.1821
-18.2973	16.475
-8.28286	38.9678
-9.11909	31.0116
-16.9443	29.3483
-16.108	37.3045
-13.4019	63.0512
-14.2382	55.0951
-22.0634	53.4318
-21.2271	61.3879
-16.5657	77.9356
-17.4019	69.9794
-25.2271	68.3161
-24.3909	76.2723
-21.6848	102.019
-22.521	94.0629
-30.3462	92.3996
-29.51	100.356
-27.6401	118.146
-35.4653	116.483
15.4955	-115.92
22.8039	-119.174
14.9787	-120.838
11.2127	-83.8808
3.3875	-85.5441
2.09359	-52.8691
9.40195	-56.123
1.57677	-57.7863
-2.18927	-20.8295
-10.0145	-22.4928
-4	6.9282
-11.8252	5.26491
-19.5912	49.1499
-12.2829	45.896
-20.108	44.2327
-23.8741	81.1895
-31.6993	79.5262
-32.9932	112.201
-25.6848	108.947
-33.51	107.284
-18.521	87.1347
-26.3462	85.4714
-5.11909	24.0834
-12.9443	22.4201
-6.18927	-13.9013
16.5657	-77.9356
8.74055	-79.5989
40.8184	-110.538
39.9821	-118.494
32.157	-120.157
32.9932	-112.201
43.0076	-89.7083
42.1714	-97.6645
34.3462	-99.3278
35.1825	-91.3716
37.8885	-65.6249
37.0523	-73.5811
29.2271	-75.2443
30.0634	-67.2882
27.4164	-47.4866
26.5802	-55.4428
18.755	-57.1061
19.5912	-49.1499
29.6057	-26.6571
28.7694	-34.6133
20.9443	-36.2765
21.7805	-28.3204
19.1335	-8.5188
18.2973	-16.475
10.4721	-18.1383
11.3084	-10.1821
14.0145	15.5646
13.1782	7.60845
5.35304	5.94516
6.18927	13.9013
16.2037	36.3942
15.3675	28.438
7.54232	26.7747
8.37855	34.7309
5.73159	54.5324
4.89536	46.5763
-2.92982	44.913
-2.09359	52.8691
7.92086	75.362
7.08463	67.4058
-0.74055	65.7425
0.09568	73.6987
2.80177	99.4454
1.96554	91.4892
-5.85964	89.8259
-5.02341	97.7821
-7.67036	117.584
-8.50659	109.627
-16.3318	107.964
-15.4955	115.92
31.6993	-79.5262
39.0076	-82.7801
31.1824	-84.4434
23.8741	-81.1895
33.8885	-58.6967
26.0634	-60.36
25.6057	-19.7289
17.7805	-21.3922
20.4866	4.35456
12.6614	2.69127
12.2037	43.3224
4.37855	41.6591
-3.3875	85.5441
3.92086	82.2902
-3.90432	80.6269
-11.2127	83.8808
-1.19823	106.374
-9.02341	104.71
-11.6704	124.512
-19.4956	122.849
1.73159	61.4606
-6.09359	59.7974
10.0145	22.4928
2.18927	20.8295
15.1335	-1.5906
7.30836	-3.25389
23.4164	-40.5584
15.5912	-42.2217
36.8184	-103.61
28.9932	-105.273
61.3049	-106.183
52.6435	-115.803
53.4798	-107.847
63.4942	-85.3538
62.658	-93.3099
54.8328	-94.9732
55.669	-87.017
53.0221	-67.2155
52.1859	-75.1717
44.3607	-76.835
45.1969	-68.8788
47.903	-43.132
47.0668	-51.0882
39.2416	-52.7515
40.0778	-44.7953
44.7392	-28.2477
43.903	-36.2039
36.0778	-37.8671
36.914	-29.911
39.6201	-4.16424
38.7839	-12.1204
30.9587	-13.7837
31.795	-5.82754
34.501	19.9192
33.6648	11.963
25.8396	10.2997
26.6759	18.2559
31.3373	34.8036
30.501	26.8474
22.6759	25.1841
23.5121	33.1403
26.2182	58.887
25.3819	50.9308
17.5568	49.2675
18.393	57.2237
28.4075	79.7165
27.5712	71.7604
19.746	70.0971
20.5823	78.0532
17.9353	97.8548
17.0991	89.8986
9.27391	88.2353
10.1101	96.1915
12.8162	121.938
11.98	113.982
4.15482	112.319
4.99104	120.275
0.99104	127.203
56.1859	-82.0999
48.3607	-83.7631
54.3751	-54.3421
46.55	-56.0054
42.7839	-19.0486
50.0923	-22.3025
42.2671	-23.9658
34.9587	-20.7119
40.9732	8.70912
33.148	7.04582
29.3819	44.0026
36.6903	40.7487
28.8651	39.0854
21.5568	42.3393
21.0991	82.9704
13.2739	81.3071
19.2884	110.728
11.4632	109.065
23.2884	103.8
15.4632	102.137
22.2182	65.8152
14.393	64.1519
35.6201	2.76396
27.795	1.10067
58.3751	-61.2703
50.55	-62.9336
57.3049	-99.2551
49.4798	-100.918
82.6278	-93.8726
73.9664	-103.492
74.8026	-95.5358
77.5087	-69.7891
76.6724	-77.7453
68.8473	-79.4086
69.6835	-71.4524
67.0365	-51.6509
66.2003	-59.607
59.2114	-53.3141
69.2258	-30.8213
68.3896	-38.7775
60.5644	-40.4408
61.4006	-32.4846
64.1067	-6.73789
63.2705	-14.6941
55.4453	-16.3574
56.2815	-8.40118
53.6346	11.4004
52.7984	3.44421
44.9732	1.78091
45.8094	9.73709
55.8239	32.2299
54.9876	24.2737
47.1624	22.6105
47.9987	30.5666
50.7048	56.3133
49.8685	48.3572
42.0434	46.6939
42.8796	54.6501
47.541	71.1977
46.7048	63.2415
38.8796	61.5783
39.7158	69.5344
42.4219	95.2812
41.5857	87.325
33.7605	85.6617
34.5967	93.6179
31.9498	113.419
31.1135	105.463
24.1246	111.756
25.4776	124.629
75.3194	-90.6187
67.4942	-92.282
73.5087	-62.8609
65.6835	-64.5242
57.9175	-20.6392
65.2258	-23.8931
57.4006	-25.5564
60.1067	0.19032
52.2815	-1.47298
44.5155	42.412
51.8239	39.1581
43.9987	37.4948
40.2326	74.4516
32.4074	72.7883
38.4219	102.209
30.5967	100.546
37.3028	119.365
29.4776	117.701
36.2326	81.3798
49.6346	18.3286
41.8094	16.6653
72.3896	-45.7057
64.5644	-47.369
71.3194	-83.6905
92.6422	-71.3797
91.806	-79.3359
83.9808	-80.9992
84.817	-73.043
87.5231	-47.2963
86.6869	-55.2525
78.8617	-56.9158
79.698	-48.9596
89.7124	-26.4668
88.8762	-34.4229
81.051	-36.0862
81.8872	-28.1301
79.2403	-8.32849
78.404	-16.2847
70.5789	-17.948
71.4151	-9.99178
74.1212	15.7549
73.2849	7.79877
65.4598	6.13547
66.296	14.0916
76.3105	36.5845
75.4742	28.6283
67.649	26.965
68.4853	34.9212
65.8383	54.7227
65.0021	46.7666
57.1769	45.1033
58.0131	53.0595
68.0276	75.5523
67.1914	67.5961
59.3662	65.9328
60.2024	73.889
57.5555	93.6906
56.7192	85.7344
48.894	84.0711
49.7303	92.0273
51.6001	109.818
43.7749	108.155
44.6112	116.111
87.9808	-87.9274
90.6869	-62.1807
97.9953	-65.4346
90.1701	-67.0979
82.8617	-63.844
82.404	-23.2129
74.5789	-24.8762
80.5933	4.54487
72.7681	2.88158
69.0021	39.8384
61.1769	38.1751
60.7192	78.8062
52.894	77.1429
55.6001	102.89
62.9085	99.6357
55.0833	97.9724
47.7749	101.226
71.1914	60.6679
63.3662	59.0046
70.1212	22.6832
62.296	21.0199
84.5933	-2.38333
76.7681	-4.04662
92.8762	-41.3511
85.051	-43.0144
112.01	-49.8699
111.173	-57.8261
103.348	-59.4894
104.185	-51.5332
108.846	-34.9856
108.01	-42.9417
100.185	-44.605
101.021	-36.6489
103.727	-10.9021
102.891	-18.8583
95.0654	-20.5216
95.9017	-12.5654
98.6078	13.1813
97.7715	5.22512
89.9464	3.56183
90.7826	11.518
95.444	28.0657
94.6078	20.1095
86.7826	18.4462
87.6188	26.4024
90.3249	52.1491
89.4887	44.1929
81.6635	42.5296
82.4997	50.4858
87.1611	67.0335
86.3249	59.0773
78.4997	57.414
79.3359	65.3702
82.042	91.1169
81.2058	83.1607
73.3806	81.4975
74.2169	89.4536
68.2615	105.581
110.657	-62.7433
106.891	-25.7865
114.199	-29.0404
106.374	-30.7037
99.0654	-27.4498
105.08	1.97123
97.2547	0.30794
96.797	40.939
88.9719	39.2757
85.2058	76.2325
92.5142	72.9786
84.689	71.3153
77.3806	74.5692
75.5699	102.327
78.042	98.0451
70.2169	96.3818
91.444	34.9939
83.6188	33.3306
99.7269	-3.97393
91.9017	-5.63722
105.304	-68.6885
119.552	-23.0952
120.388	-15.1391
117.741	4.6625
116.905	-3.29368
109.08	-4.95697
109.916	2.9992
119.931	25.492
119.094	17.5359
111.269	15.8726
112.105	23.8287
109.458	43.6303
108.622	35.6741
100.797	34.0108
101.633	41.967
110.811	56.5037
102.986	54.8404
103.823	62.7966
97.8672	78.9238
122.024	-27.3771
121.507	-32.2943
124.213	-6.54757
116.388	-8.21087
115.931	32.4202
108.105	30.7569
100.339	74.6419
99.8225	69.7248
105.458	50.5585
97.6333	48.8952
113.741	11.5907
105.916	9.92741
126.403	14.282
121.284	38.3654
11.6704	-124.512
-5.50786	-125.192
-25.4776	-124.629
-32.786	-121.376
46.1714	-104.593
45.3352	-112.549
28.1569	-113.229
4.50659	-102.699
3.67036	-110.655
-35.1135	-98.535
-35.9498	-106.491
-62.9085	-99.6357
-55.6001	-102.89
8.50659	-109.627
-31.1135	-105.463
66.658	-100.238
47.5245	-91.7193
30.3462	-92.3996
23.0379	-89.1457
-16.5823	-84.9814
-37.0689	-89.336
-60.7192	-78.8062
-53.4109	-82.0601
-80.689	-78.2435
101.995	-72.3628
64.8473	-72.4804
57.5389	-69.2265
20.7103	-66.3051
19.8741	-74.2613
-1.73159	-61.4606
-2.56782	-69.4168
-43.3964	-59.5672
-44.2326	-67.5234
-65.8383	-54.7227
-66.6745	-62.6789
-83.0165	-55.403
-105.458	-50.5585
-106.295	-58.5147
97.159	-73.3907
25.2271	-68.3161
-6.56782	-62.4886
-38.8796	-61.5783
-110.295	-51.5865
94.8315	-50.5502
93.9953	-58.5064
71.5534	-53.6619
55.2114	-46.386
34.7248	-50.7405
14.755	-50.1779
-8.89536	-39.6481
-9.73159	-47.6042
-29.3819	-44.0026
-76.3105	-36.5845
-69.0021	-39.8384
-112.622	-28.7459
98.8315	-57.4784
-4.89536	-46.5763
-108.622	-35.6741
120.671	-40.2505
113.363	-36.9966
93.7124	-33.395
73.7426	-32.8323
54.0923	-29.2307
53.256	-37.1869
16.9443	-29.3483
9.63591	-26.0944
-10.8507	-30.449
-27.1927	-23.1731
-49.6346	-18.3286
-50.4708	-26.2848
-74.1212	-15.7549
-94.091	-15.1923
-113.741	-11.5907
-114.578	-19.5469
49.256	-30.2587
-54.4708	-19.3566
111.035	-14.156
110.199	-22.1122
88.5933	-9.31153
87.7571	-17.2677
46.9285	-7.41814
46.0923	-15.3743
24.4866	-2.57364
23.6504	-10.5298
6.47214	-11.2101
-20.4866	-4.35456
-13.1782	-7.60845
-56.7984	3.48399
-57.6346	-4.47218
-79.2403	8.32849
-80.0765	0.37231
-120.905	10.2219
-121.741	2.26571
115.035	-21.0842
83.2403	-15.2567
50.9285	-14.3463
-52.7984	-3.44421
-84.5933	2.38333
-116.905	3.29368
125.05	1.4086
81.4295	12.501
60.943	8.14649
21.3228	12.3107
-3.16377	14.8844
-22.2973	23.4032
-42.7839	19.0486
-86.404	30.1411
-106.891	25.7865
85.4295	5.57285
1.35304	12.8734
-82.404	23.2129
107.269	22.8008
99.9608	26.0547
80.3105	29.6563
79.4742	21.7001
63.1322	28.976
40.6903	33.8205
39.8541	25.8643
-0.9745	35.7139
-1.81073	27.7577
-23.4164	40.5584
-24.2526	32.6022
-60.5644	40.4408
-67.8728	43.6947
-87.5231	47.2963
-104.701	46.6161
-105.538	38.6599
35.8541	32.7925
3.54232	33.7029
-28.2526	39.5304
114.811	49.5755
113.975	41.6193
69.8383	47.7946
77.1467	44.5406
33.5265	55.6331
32.6903	47.6769
13.0399	51.2785
-6.92982	51.8412
-30.5802	62.371
-31.4164	54.4148
-53.8583	59.2593
-70.2003	66.5352
-97.9953	65.4346
-90.6869	62.1807
37.5265	48.7049
-26.5802	55.4428
96.5142	66.0504
95.6779	58.0943
72.0276	68.6241
52.0578	69.1867
31.5712	64.8321
15.2292	72.1081
-4.74055	72.6707
-12.0489	75.9246
-51.669	80.0888
-71.3194	83.6905
-72.1556	75.7343
91.6779	65.0225
-76.1556	82.6625
89.3504	87.863
88.5142	79.9069
66.9085	92.7075
66.0723	84.7513
25.2437	94.6009
24.4075	86.6447
-14.3765	98.7652
-15.2127	90.809
-36.8184	103.61
-37.6546	95.6535
-79.3194	97.5469
93.8672	85.852
62.0723	91.6795
29.7605	92.5899
-9.85964	96.7541
-41.6546	102.582
-73.9664	103.492
58.9085	106.564
39.2581	110.166
20.1246	118.684
-0.362	114.33
-20.3318	114.892
63.7447	107.592
-39.9821	118.494
117.363	-43.9248
121.05	8.33681
80.6724	-84.6735
101.916	16.8556
75.698	-42.0314
61.5389	-76.1547
69.4598	-0.79273
43.2416	-59.6797
27.0379	-96.0739
73.1467	51.4689
58.9876	17.3455
32.7694	-41.5414
54.0131	59.9877
13.6359	-33.0226
-14.627	-94.1805
43.541	78.1259
17.3228	19.2389
3.16377	-14.8844
-25.0991	-76.0422
11.0846	60.4776
-15.1335	1.5906
-31.3373	-34.8036
-57.5555	-93.6906
6.11014	103.12
-8.04891	68.9964
-34.2671	10.1094
-76.689	-85.1718
-4.362	121.258
-44.7392	28.2477
-73.0021	-32.9102
-87.1611	-67.0335
-49.7137	70.8898
-63.8728	36.7665
-92.1356	-24.3914
-55.9519	112.128
-82.1701	53.2415
-98.3738	16.8473
-92.6422	71.3797

## Sheet: Fig.1f
The coordinates (x,y) of the atomic position (vertex of rhomboid) for configuration 5 (in a.u.)
x	y
0	0
-114.811	-49.5755
-119.931	-25.492		configuration 5
-125.05	-1.4086
-92.5142	-72.9786
-93.3504	-80.9348
-100.339	-74.6419
-95.6779	-58.0943
-96.5142	-66.0504
-104.339	-67.7137
-103.503	-59.7576
-100.797	-34.0108
-101.633	-41.967
-109.458	-43.6303
-108.622	-35.6741
-105.916	-9.92741
-106.752	-17.8836
-114.578	-19.5469
-113.741	-11.5907
-109.08	4.95697
-109.916	-2.9992
-117.741	-4.6625
-116.905	3.29368
-114.199	29.0404
-115.035	21.0842
-122.86	19.4209
-122.024	27.3771
-112.01	49.8699
-112.846	41.9138
-120.671	40.2505
-86.042	-84.1887
-93.8672	-85.852
-97.6333	-48.8952
-90.3249	-52.1491
-98.1501	-53.8124
-105.458	-50.5585
-99.444	-21.1375
-107.269	-22.8008
-111.035	14.156
-103.727	10.9021
-111.552	9.23884
-118.86	12.4927
-118.199	35.9686
-104.797	-27.0826
-112.622	-28.7459
-82.042	-91.1169
-62.9085	-99.6357
-63.7447	-107.592
-70.7337	-101.299
-73.3806	-81.4975
-74.2169	-89.4536
-81.2058	-83.1607
-71.1914	-60.6679
-72.0276	-68.6241
-79.8528	-70.2874
-79.0165	-62.3312
-76.3105	-36.5845
-77.1467	-44.5406
-84.9719	-46.2039
-84.1356	-38.2478
-86.7826	-18.4462
-87.6188	-26.4024
-95.444	-28.0657
-94.6078	-20.1095
-84.5933	2.38333
-85.4295	-5.57285
-93.2547	-7.23614
-92.4185	0.72004
-89.7124	26.4668
-90.5486	18.5106
-98.3738	16.8473
-97.5376	24.8035
-92.8762	41.3511
-93.7124	33.395
-101.538	31.7317
-100.701	39.6878
-97.9953	65.4346
-98.8315	57.4784
-106.657	55.8151
-105.82	63.7713
-66.9085	-92.7075
-74.7337	-94.3708
-82.4997	-50.4858
-75.1914	-53.7397
-83.0165	-55.403
-80.3105	-29.6563
-88.1356	-31.3196
-95.9017	12.5654
-88.5933	9.31153
-96.4185	7.64824
-100.185	44.605
-108.01	42.9417
-101.995	72.3628
-104.185	51.5332
-90.7826	-11.518
-98.6078	-13.1813
-68.0276	-75.5523
-75.8528	-77.2156
-37.3028	-119.365
-47.7749	-101.226
-48.6112	-109.182
-56.4364	-110.846
-55.6001	-102.89
-52.894	-77.1429
-53.7303	-85.0991
-61.5555	-86.7624
-60.7192	-78.8062
-50.7048	-56.3133
-51.541	-64.2695
-59.3662	-65.9328
-58.5299	-57.9766
-61.1769	-38.1751
-62.0131	-46.1313
-69.8383	-47.7946
-69.0021	-39.8384
-66.296	-14.0916
-67.1322	-22.0478
-74.9574	-23.7111
-74.1212	-15.7549
-64.1067	6.73789
-64.9429	-1.21829
-72.7681	-2.88158
-71.9319	5.07459
-74.5789	24.8762
-75.4151	16.92
-83.2403	15.2567
-82.404	23.2129
-72.3896	45.7057
-73.2258	37.7495
-81.051	36.0862
-80.2148	44.0424
-82.8617	63.844
-83.698	55.8878
-91.5231	54.2245
-90.6869	62.1807
-87.9808	87.9274
-88.817	79.9712
-96.6422	78.3079
-44.6112	-116.111
-49.7303	-92.0273
-42.4219	-95.2812
-50.2471	-96.9445
-57.5555	-93.6906
-58.0131	-53.0595
-65.8383	-54.7227
-59.8239	-25.3017
-67.649	-26.965
-71.4151	9.99178
-79.2403	8.32849
-79.698	48.9596
-87.5231	47.2963
-84.817	73.043
-77.5087	69.7891
-85.3339	68.1258
-92.6422	71.3797
-82.6278	93.8726
-69.2258	30.8213
-77.051	29.158
-70.296	-7.16345
-78.1212	-8.82674
-55.8239	-32.2299
-63.649	-33.8932
-47.541	-71.1977
-55.3662	-72.861
-23.2884	-103.8
-24.1246	-111.756
-31.9498	-113.419
-31.1135	-105.463
-28.4075	-79.7165
-29.2437	-87.6727
-37.0689	-89.336
-36.2326	-81.3798
-31.5712	-64.8321
-32.4074	-72.7883
-40.2326	-74.4516
-39.3964	-66.4955
-36.6903	-40.7487
-37.5265	-48.7049
-45.3517	-50.3682
-44.5155	-42.412
-41.8094	-16.6653
-42.6456	-24.6215
-50.4708	-26.2848
-49.6346	-18.3286
-44.9732	-1.78091
-45.8094	-9.73709
-53.6346	-11.4004
-52.7984	-3.44421
-50.0923	22.3025
-50.9285	14.3463
-58.7537	12.683
-57.9175	20.6392
-53.256	37.1869
-54.0923	29.2307
-61.9175	27.5674
-61.0812	35.5236
-58.3751	61.2703
-59.2114	53.3141
-67.0365	51.6509
-66.2003	59.607
-63.4942	85.3538
-64.3304	77.3976
-72.1556	75.7343
-71.3194	83.6905
-66.658	100.238
-67.4942	92.282
-75.3194	90.6187
-74.4832	98.5748
-25.4776	-124.629
-34.5967	-93.6179
-27.2884	-96.8718
-35.1135	-98.535
-38.8796	-61.5783
-46.7048	-63.2415
-47.9987	-30.5666
-40.6903	-33.8205
-48.5155	-35.4838
-56.2815	8.40118
-48.9732	5.14729
-56.7984	3.48399
-60.5644	40.4408
-68.3896	38.7775
-69.6835	71.4524
-62.3751	68.1985
-70.2003	66.5352
-73.9664	103.492
-55.2114	46.386
-63.0365	44.7227
-33.5265	-55.6331
-41.3517	-57.2964
-20.1246	-118.684
-27.9498	-120.348
1.19823	-106.374
0.362	-114.33
-7.46318	-115.993
-6.62695	-108.037
-9.27391	-88.2353
-10.1101	-96.1915
-17.9353	-97.8548
-17.0991	-89.8986
-7.08463	-67.4058
-7.92086	-75.362
-15.746	-77.0253
-14.9098	-69.0691
-12.2037	-43.3224
-13.0399	-51.2785
-20.8651	-52.9418
-20.0289	-44.9857
-22.6759	-25.1841
-23.5121	-33.1403
-31.3373	-34.8036
-30.501	-26.8474
-20.4866	-4.35456
-21.3228	-12.3107
-29.148	-13.974
-28.3118	-6.01785
-30.9587	13.7837
-31.795	5.82754
-39.6201	4.16424
-38.7839	12.1204
-28.7694	34.6133
-29.6057	26.6571
-37.4309	24.9938
-36.5946	32.95
-33.8885	58.6967
-34.7248	50.7405
-42.55	49.0772
-41.7137	57.0334
-44.3607	76.835
-45.1969	68.8788
-53.0221	67.2155
-52.1859	75.1717
-42.1714	97.6645
-43.0076	89.7083
-50.8328	88.045
-49.9966	96.0012
-52.6435	115.803
-53.4798	107.847
-61.3049	106.183
-0.99104	-127.203
-2.80177	-99.4454
-10.627	-101.109
-18.393	-57.2237
-11.0846	-60.4776
-18.9098	-62.1409
-26.2182	-58.887
-16.2037	-36.3942
-24.0289	-38.0575
-24.4866	2.57364
-32.3118	0.91035
-40.0778	44.7953
-32.7694	41.5414
-40.5946	39.8782
-47.903	43.132
-37.8885	65.6249
-45.7137	63.9616
-46.1714	104.593
-53.9966	102.929
-48.3607	83.7631
-56.1859	82.0999
-34.9587	20.7119
-42.7839	19.0486
-26.6759	-18.2559
-34.501	-19.9192
-13.2739	-81.3071
-21.0991	-82.9704
-4.99104	-120.275
-12.8162	-121.938
16.3318	-107.964
15.4955	-115.92
7.67036	-117.584
8.50659	-109.627
11.2127	-83.8808
10.3765	-91.837
2.55127	-93.5002
3.3875	-85.5441
13.4019	-63.0512
12.5657	-71.0074
4.74055	-72.6707
5.57677	-64.7145
2.92982	-44.913
2.09359	-52.8691
-5.73159	-54.5324
-4.89536	-46.5763
-2.18927	-20.8295
-3.0255	-28.7857
-10.8507	-30.449
-10.0145	-22.4928
-5.35304	-5.94516
-6.18927	-13.9013
-14.0145	-15.5646
-13.1782	-7.60845
-10.4721	18.1383
-11.3084	10.1821
-19.1335	8.5188
-18.2973	16.475
-8.28286	38.9678
-9.11909	31.0116
-16.9443	29.3483
-16.108	37.3045
-18.755	57.1061
-19.5912	49.1499
-27.4164	47.4866
-26.5802	55.4428
-23.8741	81.1895
-24.7103	73.2333
-32.5355	71.57
-31.6993	79.5262
-27.0379	96.0739
-27.8741	88.1177
-35.6993	86.4544
-34.863	94.4106
-32.157	120.157
-32.9932	112.201
-40.8184	110.538
-39.9821	118.494
19.4956	-122.849
11.6704	-124.512
14.3765	-98.7652
21.6848	-102.019
13.8596	-103.682
6.55127	-100.428
6.09359	-59.7974
-1.73159	-61.4606
4.28286	-32.0396
-3.54232	-33.7029
-7.30836	3.25389
-7.82518	-1.66329
-15.1335	1.5906
-15.5912	42.2217
-23.4164	40.5584
-17.4019	69.9794
-25.2271	68.3161
-28.9932	105.273
-21.6848	102.019
-29.51	100.356
-36.8184	103.61
-13.4019	63.0512
-21.2271	61.3879
-14.4721	25.0665
-22.2973	23.4032
8.28286	-38.9678
0.45768	-40.6311
7.21268	-76.9526
-0.6125	-78.6159
40.8184	-110.538
39.9821	-118.494
32.157	-120.157
32.9932	-112.201
35.6993	-86.4544
34.863	-94.4106
27.0379	-96.0739
27.8741	-88.1177
32.5355	-71.57
31.6993	-79.5262
23.8741	-81.1895
24.7103	-73.2333
27.4164	-47.4866
26.5802	-55.4428
18.755	-57.1061
19.5912	-49.1499
16.9443	-29.3483
16.108	-37.3045
9.11909	-31.0116
19.1335	-8.5188
18.2973	-16.475
10.4721	-18.1383
11.3084	-10.1821
14.0145	15.5646
13.1782	7.60845
5.35304	5.94516
6.18927	13.9013
10.8507	30.449
10.0145	22.4928
2.18927	20.8295
3.0255	28.7857
5.73159	54.5324
4.89536	46.5763
-2.92982	44.913
-2.09359	52.8691
-4.74055	72.6707
-5.57677	64.7145
-12.5657	71.0074
-2.55127	93.5002
-3.3875	85.5441
-11.2127	83.8808
-10.3765	91.837
-7.67036	117.584
-8.50659	109.627
-16.3318	107.964
-15.4955	115.92
29.51	-100.356
36.8184	-103.61
28.9932	-105.273
25.2271	-68.3161
17.4019	-69.9794
23.4164	-40.5584
15.5912	-42.2217
7.82518	1.66329
15.1335	-1.5906
7.30836	-3.25389
3.54232	33.7029
-4.28286	32.0396
1.73159	61.4606
-6.09359	59.7974
-13.8596	103.682
-6.55127	100.428
-14.3765	98.7652
-11.6704	124.512
-19.4956	122.849
0.6125	78.6159
-7.21268	76.9526
-0.45768	40.6311
22.2973	-23.4032
14.4721	-25.0665
21.2271	-61.3879
61.3049	-106.183
52.6435	-115.803
53.4798	-107.847
50.8328	-88.045
49.9966	-96.0012
42.1714	-97.6645
43.0076	-89.7083
53.0221	-67.2155
52.1859	-75.1717
44.3607	-76.835
45.1969	-68.8788
42.55	-49.0772
41.7137	-57.0334
33.8885	-58.6967
34.7248	-50.7405
37.4309	-24.9938
36.5946	-32.95
28.7694	-34.6133
29.6057	-26.6571
39.6201	-4.16424
38.7839	-12.1204
30.9587	-13.7837
31.795	-5.82754
29.148	13.974
28.3118	6.01785
20.4866	4.35456
21.3228	12.3107
31.3373	34.8036
30.501	26.8474
22.6759	25.1841
23.5121	33.1403
20.8651	52.9418
20.0289	44.9857
12.2037	43.3224
13.0399	51.2785
15.746	77.0253
14.9098	69.0691
7.08463	67.4058
7.92086	75.362
17.9353	97.8548
17.0991	89.8986
9.27391	88.2353
10.1101	96.1915
7.46318	115.993
6.62695	108.037
-1.19823	106.374
-0.362	114.33
53.9966	-102.929
46.1714	-104.593
45.7137	-63.9616
37.8885	-65.6249
40.5946	-39.8782
47.903	-43.132
40.0778	-44.7953
32.7694	-41.5414
32.3118	-0.91035
24.4866	-2.57364
24.0289	38.0575
16.2037	36.3942
18.9098	62.1409
26.2182	58.887
18.393	57.2237
11.0846	60.4776
10.627	101.109
2.80177	99.4454
0.99104	127.203
12.8162	121.938
4.99104	120.275
21.0991	82.9704
13.2739	81.3071
34.501	19.9192
26.6759	18.2559
42.7839	-19.0486
34.9587	-20.7119
56.1859	-82.0999
48.3607	-83.7631
75.3194	-90.6187
74.4832	-98.5748
66.658	-100.238
67.4942	-92.282
72.1556	-75.7343
71.3194	-83.6905
63.4942	-85.3538
64.3304	-77.3976
67.0365	-51.6509
66.2003	-59.607
58.3751	-61.2703
59.2114	-53.3141
61.9175	-27.5674
61.0812	-35.5236
53.256	-37.1869
54.0923	-29.2307
58.7537	-12.683
57.9175	-20.6392
50.0923	-22.3025
50.9285	-14.3463
53.6346	11.4004
52.7984	3.44421
44.9732	1.78091
45.8094	9.73709
50.4708	26.2848
49.6346	18.3286
41.8094	16.6653
42.6456	24.6215
45.3517	50.3682
44.5155	42.412
36.6903	40.7487
37.5265	48.7049
40.2326	74.4516
39.3964	66.4955
31.5712	64.8321
32.4074	72.7883
37.0689	89.336
36.2326	81.3798
28.4075	79.7165
29.2437	87.6727
31.9498	113.419
31.1135	105.463
23.2884	103.8
24.1246	111.756
73.9664	-103.492
70.2003	-66.5352
77.5087	-69.7891
69.6835	-71.4524
62.3751	-68.1985
68.3896	-38.7775
60.5644	-40.4408
56.7984	-3.48399
64.1067	-6.73789
56.2815	-8.40118
48.9732	-5.14729
48.5155	35.4838
55.8239	32.2299
47.9987	30.5666
40.6903	33.8205
46.7048	63.2415
38.8796	61.5783
35.1135	98.535
42.4219	95.2812
34.5967	93.6179
27.2884	96.8718
25.4776	124.629
27.9498	120.348
20.1246	118.684
41.3517	57.2964
33.5265	55.6331
63.0365	-44.7227
55.2114	-46.386
96.6422	-78.3079
87.9808	-87.9274
88.817	-79.9712
91.5231	-54.2245
90.6869	-62.1807
82.8617	-63.844
83.698	-55.8878
81.051	-36.0862
80.2148	-44.0424
72.3896	-45.7057
73.2258	-37.7495
83.2403	-15.2567
82.404	-23.2129
74.5789	-24.8762
75.4151	-16.92
72.7681	2.88158
71.9319	-5.07459
64.9429	1.21829
74.9574	23.7111
74.1212	15.7549
66.296	14.0916
67.1322	22.0478
69.8383	47.7946
69.0021	39.8384
61.1769	38.1751
62.0131	46.1313
59.3662	65.9328
58.5299	57.9766
50.7048	56.3133
51.541	64.2695
61.5555	86.7624
60.7192	78.8062
52.894	77.1429
53.7303	85.0991
56.4364	110.846
55.6001	102.89
47.7749	101.226
48.6112	109.182
37.3028	119.365
85.3339	-68.1258
92.6422	-71.3797
84.817	-73.043
87.5231	-47.2963
79.698	-48.9596
79.2403	-8.32849
71.4151	-9.99178
67.649	26.965
59.8239	25.3017
65.8383	54.7227
58.0131	53.0595
50.2471	96.9445
57.5555	93.6906
49.7303	92.0273
44.6112	116.111
55.3662	72.861
47.541	71.1977
63.649	33.8932
78.1212	8.82674
70.296	7.16345
77.051	-29.158
69.2258	-30.8213
82.6278	-93.8726
106.657	-55.8151
105.82	-63.7713
97.9953	-65.4346
98.8315	-57.4784
101.538	-31.7317
100.701	-39.6878
92.8762	-41.3511
93.7124	-33.395
98.3738	-16.8473
97.5376	-24.8035
89.7124	-26.4668
90.5486	-18.5106
93.2547	7.23614
92.4185	-0.72004
84.5933	-2.38333
85.4295	5.57285
95.444	28.0657
94.6078	20.1095
86.7826	18.4462
87.6188	26.4024
84.9719	46.2039
84.1356	38.2478
76.3105	36.5845
77.1467	44.5406
79.8528	70.2874
79.0165	62.3312
71.1914	60.6679
72.0276	68.6241
82.042	91.1169
81.2058	83.1607
73.3806	81.4975
74.2169	89.4536
70.7337	101.299
62.9085	99.6357
63.7447	107.592
101.995	-72.3628
108.01	-42.9417
100.185	-44.605
96.4185	-7.64824
103.727	-10.9021
95.9017	-12.5654
88.5933	-9.31153
88.1356	31.3196
80.3105	29.6563
83.0165	55.403
90.3249	52.1491
82.4997	50.4858
75.1914	53.7397
74.7337	94.3708
66.9085	92.7075
75.8528	77.2156
68.0276	75.5523
98.6078	13.1813
90.7826	11.518
112.01	-49.8699
104.185	-51.5332
120.671	-40.2505
112.846	-41.9138
122.86	-19.4209
122.024	-27.3771
114.199	-29.0404
115.035	-21.0842
117.741	4.6625
116.905	-3.29368
109.08	-4.95697
109.916	2.9992
114.578	19.5469
113.741	11.5907
105.916	9.92741
106.752	17.8836
109.458	43.6303
108.622	35.6741
100.797	34.0108
101.633	41.967
104.339	67.7137
103.503	59.7576
95.6779	58.0943
96.5142	66.0504
100.339	74.6419
92.5142	72.9786
93.3504	80.9348
111.552	-9.23884
118.86	-12.4927
111.035	-14.156
107.269	22.8008
99.444	21.1375
98.1501	53.8124
105.458	50.5585
97.6333	48.8952
93.8672	85.852
86.042	84.1887
112.622	28.7459
104.797	27.0826
118.199	-35.9686
114.811	49.5755
119.931	25.492
125.05	1.4086
48.1267	-113.792
25.6848	-108.947
24.8486	-116.903
-15.98	-107.054
-16.8162	-115.01
-38.4219	-102.209
-39.2581	-110.166
-75.5699	-102.327
20.8486	-109.975
-11.4632	-109.065
-43.2581	-103.237
54.8328	-94.9732
62.1412	-98.2271
18.521	-87.1347
17.6848	-95.0908
-1.96554	-91.4892
-21.9353	-90.9266
-45.5857	-80.3968
-46.4219	-88.353
-68.8638	-83.5085
-85.2058	-76.2325
22.521	-94.0629
-41.5857	-87.325
81.5087	-76.7173
80.6724	-84.6735
57.0221	-74.1437
37.0523	-73.5811
16.5657	-77.9356
0.22373	-70.6597
-19.746	-70.0971
-27.0544	-66.8432
-66.6745	-62.6789
-86.3249	-59.0773
-87.1611	-67.0335
-110.811	-56.5037
76.6724	-77.7453
-91.1611	-60.1053
74.3449	-54.9047
73.5087	-62.8609
51.903	-50.0603
51.0668	-58.0164
10.2382	-48.1669
9.40195	-56.123
-29.3819	-44.0026
-30.2182	-51.9588
-51.8239	-39.1581
-52.6601	-47.1143
-93.4887	-37.2647
-94.3249	-45.2209
-115.931	-32.4202
-116.767	-40.3764
110.657	-62.7433
78.3449	-61.8329
46.55	-56.0054
14.2382	-55.0951
-25.3819	-50.9308
-57.1769	-45.1033
-89.4887	-44.1929
-121.284	-38.3654
108.846	-34.9856
88.3594	-39.3401
44.7392	-28.2477
43.903	-36.2039
24.2526	-32.6022
5.11909	-24.0834
-15.3675	-28.438
-35.3373	-27.8754
-58.9876	-17.3455
-79.4742	-21.7001
-126.403	-14.282
-119.094	-17.5359
48.7392	-35.1759
-54.9876	-24.2737
107.727	-17.8303
106.891	-25.7865
70.5789	-17.948
63.2705	-14.6941
43.6201	-11.0924
26.4419	-11.7727
25.6057	-19.7289
4	-6.9282
3.16377	-14.8844
-33.148	-7.04582
-40.4564	-3.79193
-60.1067	-0.19032
-60.943	-8.14649
-77.2849	-0.87056
-99.7269	3.97393
-100.563	-3.98225
-124.213	6.54757
102.891	-18.8583
-0.83623	-7.95618
-104.563	2.94596
124.213	-6.54757
100.563	3.98225
99.7269	-3.97393
77.2849	0.87056
60.943	8.14649
60.1067	0.19032
33.148	7.04582
40.4564	3.79193
-3.16377	14.8844
-4	6.9282
-25.6057	19.7289
-26.4419	11.7727
-43.6201	11.0924
-70.5789	17.948
-63.2705	14.6941
-106.891	25.7865
-107.727	17.8303
104.563	-2.94596
0.83623	7.95618
-102.891	18.8583
126.403	14.282
119.094	17.5359
79.4742	21.7001
58.9876	17.3455
35.3373	27.8754
15.3675	28.438
-5.11909	24.0834
-24.2526	32.6022
-43.903	36.2039
-44.7392	28.2477
-88.3594	39.3401
-108.846	34.9856
54.9876	24.2737
-48.7392	35.1759
116.767	40.3764
115.931	32.4202
94.3249	45.2209
93.4887	37.2647
52.6601	47.1143
51.8239	39.1581
30.2182	51.9588
29.3819	44.0026
-9.40195	56.123
-10.2382	48.1669
-51.0668	58.0164
-51.903	50.0603
-73.5087	62.8609
-74.3449	54.9047
121.284	38.3654
89.4887	44.1929
57.1769	45.1033
25.3819	50.9308
-14.2382	55.0951
-46.55	56.0054
-78.3449	61.8329
-110.657	62.7433
110.811	56.5037
87.1611	67.0335
86.3249	59.0773
66.6745	62.6789
19.746	70.0971
27.0544	66.8432
-0.22373	70.6597
-16.5657	77.9356
-37.0523	73.5811
-57.0221	74.1437
-80.6724	84.6735
-81.5087	76.7173
91.1611	60.1053
-76.6724	77.7453
85.2058	76.2325
68.8638	83.5085
46.4219	88.353
45.5857	80.3968
21.9353	90.9266
1.96554	91.4892
-17.6848	95.0908
-18.521	87.1347
-54.8328	94.9732
-62.1412	98.2271
41.5857	87.325
-22.521	94.0629
75.5699	102.327
39.2581	110.166
38.4219	102.209
16.8162	115.01
15.98	107.054
-24.8486	116.903
-25.6848	108.947
-48.1267	113.792
43.2581	103.237
11.4632	109.065
-20.8486	109.975
123.094	10.6076
96.8762	-48.2793
86.404	-30.1411
58.1412	-91.2989
81.4295	12.501
67.2705	-21.6223
39.0076	-82.7801
70.9574	30.6393
28.5355	-64.6418
2.31732	-123.529
64.7192	71.878
38.501	12.991
-3.92086	-82.2902
19.3675	21.5098
-8.89536	-39.6481
-23.0544	-73.7714
23.0544	73.7714
8.89536	39.6481
-19.3675	-21.5098
3.92086	82.2902
-38.501	-12.991
-64.7192	-71.878
-2.31732	123.529
-28.5355	64.6418
-70.9574	-30.6393
-39.0076	82.7801
-67.2705	21.6223
-81.4295	-12.501
-58.1412	91.2989
-86.404	30.1411
-96.8762	48.2793
-123.094	-10.6076
