# Supplementary material for: Distinguishing local isomorphism classes in quasicrystals by high-order harmonic spectroscopy
Source: Nat Commun. 2024 Dec 30;15:10856. doi: 10.1038/s41467-024-55205-x (PMC11685549; doi:10.1038/s41467-024-55205-x)
Supplement: Supplementary file 3 — Source Data [file 41467_2024_55205_MOESM3_ESM.zip › SourceData/Main/Fig2.xls]

## Sheet: Fig. 2
	Total harmonic Intensity (arb. units) of different configurations
			Fig. 2c			Fig. 2d				Fig. 2e
	Harmonic order		Intensity of configuration 1	Intensity of configuration 2		Intensity of configuration 3	Intensity of configuration 4	Intensity of configuration 5		Intensity of configuration 1	Intensity of configuration 3
	0		49743.4	136367		209020	641065	30692		49743.4	209020
	0.1		12326.1	85338		10572.7	26726.8	783.632		12326.1	10572.7
	0.2		64631.2	16776.9		27558	132436	36241.2		64631.2	27558
	0.3		142663	99967.8		91351.7	123186	79485.5		142663	91351.7
	0.4		199664	248057		165780	196243	186396		199664	165780
	0.5		1.75653e+06	1.49119e+06		1.7651e+06	1.54791e+06	1.69104e+06		1.75653e+06	1.7651e+06
	0.6		2.3431e+07	2.248e+07		2.02564e+07	2.08194e+07	1.82947e+07		2.3431e+07	2.02564e+07
	0.7		2.96869e+08	2.96994e+08		2.49161e+08	2.53602e+08	2.32761e+08		2.96869e+08	2.49161e+08
	0.8		1.65993e+09	1.64338e+09		1.44544e+09	1.48054e+09	1.39664e+09		1.65993e+09	1.44544e+09
	0.9		4.18984e+09	4.14813e+09		3.62376e+09	3.67941e+09	3.51262e+09		4.18984e+09	3.62376e+09
	1		4.89196e+09	4.82786e+09		4.24122e+09	4.31312e+09	4.12281e+09		4.89196e+09	4.24122e+09
	1.1		3.33012e+09	3.28402e+09		2.89871e+09	2.94862e+09	2.80975e+09		3.33012e+09	2.89871e+09
	1.2		1.39617e+09	1.37454e+09		1.20319e+09	1.2229e+09	1.15353e+09		1.39617e+09	1.20319e+09
	1.3		2.50561e+08	2.4577e+08		2.11815e+08	2.18436e+08	1.9879e+08		2.50561e+08	2.11815e+08
	1.4		1.80735e+07	1.80347e+07		1.3958e+07	1.43337e+07	1.24106e+07		1.80735e+07	1.3958e+07
	1.5		1.24565e+06	1.11214e+06		1.31204e+06	1.3e+06	1.195e+06		1.24565e+06	1.31204e+06
	1.6		17759.7	27675.1		53421.2	27352.7	73780.5		17759.7	53421.2
	1.7		165614	114949		68856.2	50144.7	55646.3		165614	68856.2
	1.8		75833.3	143382		20332.9	32009.3	8531.79		75833.3	20332.9
	1.9		89850.4	45469.7		36874.2	65974.1	21949.7		89850.4	36874.2
	2		19474.9	182165		27034.4	109867	19685.4		19474.9	27034.4
	2.1		238023	160092		19993.2	123276	10677.1		238023	19993.2
	2.2		215106	233539		20194.1	17208.4	20733.7		215106	20194.1
	2.3		262079	191502		35120.8	50415.3	35867.4		262079	35120.8
	2.4		163664	94233.3		47392.8	81462.7	55158.6		163664	47392.8
	2.5		120604	87568.5		65574.7	49890.2	43482		120604	65574.7
	2.6		578786	591845		674774	667515	689843		578786	674774
	2.7		2.79032e+06	2.8258e+06		2.53281e+06	2.52304e+06	2.01426e+06		2.79032e+06	2.53281e+06
	2.8		1.8518e+07	1.85978e+07		1.58736e+07	1.73163e+07	1.52833e+07		1.8518e+07	1.58736e+07
	2.9		2.49481e+07	2.56789e+07		2.15921e+07	2.21936e+07	2.0029e+07		2.49481e+07	2.15921e+07
	3		2.8221e+07	2.7138e+07		2.70558e+07	2.90239e+07	2.75341e+07		2.8221e+07	2.70558e+07
	3.1		2.09045e+07	1.99734e+07		1.69692e+07	1.88653e+07	1.67419e+07		2.09045e+07	1.69692e+07
	3.2		7.26723e+06	7.52484e+06		5.76467e+06	5.87377e+06	5.26353e+06		7.26723e+06	5.76467e+06
	3.3		2.14176e+06	2.25942e+06		1.7789e+06	1.67791e+06	1.55118e+06		2.14176e+06	1.7789e+06
	3.4		791351	777816		720959	805035	621386		791351	720959
	3.5		245492	323736		156713	162999	206981		245492	156713
	3.6		353291	287717		203461	235935	227180		353291	203461
	3.7		173150	150451		152486	114099	165531		173150	152486
	3.8		238283	360374		170578	181576	174099		238283	170578
	3.9		396240	453734		223573	224132	258085		396240	223573
	4		315555	290223		227835	186328	256063		315555	227835
	4.1		190720	281655		201866	211179	170548		190720	201866
	4.2		141830	230487		215781	214951	218318		141830	215781
	4.3		240955	226628		295272	254989	244134		240955	295272
	4.4		367196	258661		376911	348574	355785		367196	376911
	4.5		283168	292668		326551	338303	353452		283168	326551
	4.6		422150	406422		304042	372260	312026		422150	304042
	4.7		838004	795581		658032	794365	704278		838004	658032
	4.8		255043	240501		309049	329921	335581		255043	309049
	4.9		577933	488033		210262	215895	132837		577933	210262
	5		1.95156e+06	1.70504e+06		1.13312e+06	1.17978e+06	876990		1.95156e+06	1.13312e+06
	5.1		1.29547e+06	1.09752e+06		779203	859421	567486		1.29547e+06	779203
	5.2		263169	219916		186553	215771	126629		263169	186553
	5.3		229330	240117		76900.3	87715.3	68768.3		229330	76900.3
	5.4		252124	265883		83843.7	96048.6	69629.7		252124	83843.7
	5.5		92891.4	107171		37031.1	32760.9	22868.8		92891.4	37031.1
	5.6		12137.6	16109.2		3167.92	6521.85	14407.2		12137.6	3167.92
	5.7		126241	143318		27472.1	38193.2	47341.1		126241	27472.1
	5.8		110711	71166.1		26724.8	37291.3	37443.2		110711	26724.8
	5.9		18651.8	13823.7		13327.3	13015.6	13586.3		18651.8	13327.3
	6		25194.9	74547.5		41556.5	38578.5	31444.5		25194.9	41556.5
	6.1		23596.1	50894		22135.7	15101.5	17993.6		23596.1	22135.7
	6.2		11105.7	6492.64		48015.1	45118.5	39173.9		11105.7	48015.1
	6.3		46292	37687.7		83720.3	73892.4	66722.9		46292	83720.3
	6.4		85012.4	62445.7		52877.5	58032.6	41551.4		85012.4	52877.5
	6.5		45753.8	41313.1		33228.2	31101.8	30401.3		45753.8	33228.2
	6.6		59589.3	35805.2		57144.4	75157	61222		59589.3	57144.4
	6.7		643263	545629		539226	577931	433808		643263	539226
	6.8		1.74537e+06	1.60387e+06		1.39511e+06	1.48506e+06	1.21876e+06		1.74537e+06	1.39511e+06
	6.9		2.2368e+06	2.07033e+06		1.78343e+06	2.00072e+06	1.73997e+06		2.2368e+06	1.78343e+06
	7		1.75355e+06	1.66406e+06		1.35996e+06	1.56625e+06	1.36264e+06		1.75355e+06	1.35996e+06
	7.1		1.13214e+06	1.10267e+06		889367	980728	877378		1.13214e+06	889367
	7.2		671404	668208		456616	464219	408262		671404	456616
	7.3		288120	271563		167132	166070	123987		288120	167132
	7.4		67007.4	56497.7		21120.8	22052.7	8729.99		67007.4	21120.8
	7.5		12560.9	6928.58		6767.89	3492.17	7471.6		12560.9	6767.89
	7.6		8971.55	11274.2		8218.8	6048.4	10713.6		8971.55	8218.8
	7.7		25413.4	40109.5		4446.6	3475.79	4014.42		25413.4	4446.6
	7.8		24575.8	35051.1		1901.51	1991.34	2257.65		24575.8	1901.51
	7.9		15861.6	15521.4		195.407	1034.55	605.078		15861.6	195.407
	8		13178	8282.23		4973.44	5113.63	8585.72		13178	4973.44
	8.1		12605.4	3654.91		5770.59	10941.5	10325.1		12605.4	5770.59
	8.2		6346.38	818.531		8346.81	14571.5	7713.15		6346.38	8346.81
	8.3		5485.24	3916.74		13047.3	14399.2	10423.7		5485.24	13047.3
	8.4		8488.22	8035.52		2340.28	4021.7	3115.13		8488.22	2340.28
	8.5		12790	9633.78		6795.17	4948.33	4722.15		12790	6795.17
	8.6		9948.73	14238.5		10212.2	7265.73	10225.9		9948.73	10212.2
	8.7		53890.6	50632.6		13868.7	16268.9	9020.33		53890.6	13868.7
	8.8		256398	201270		91824.7	121640	70389.9		256398	91824.7
	8.9		577426	501046		283952	362575	246140		577426	283952
	9		780719	761167		433299	523675	373484		780719	433299
	9.1		686006	692222		399171	460974	336899		686006	399171
	9.2		437144	423918		205487	237353	161512		437144	205487
	9.3		196131	184068		69057.1	78381.4	44382.7		196131	69057.1
	9.4		57922.6	63290.9		19650.7	18136.4	10451.9		57922.6	19650.7
	9.5		30123.8	39801.7		4623.45	4550.87	2187.17		30123.8	4623.45
	9.6		37627.6	41864.7		4280.96	6127.96	3167.17		37627.6	4280.96
	9.7		18044.6	21432.4		1860.41	1633.26	1178.22		18044.6	1860.41
	9.8		1555.48	2883.73		1875.11	2615.23	1228.74		1555.48	1875.11
	9.9		1701.46	588.823		1617.64	4408.06	1328.92		1701.46	1617.64
	10		5704.95	3367.97		1251.49	1801.05	3087.49		5704.95	1251.49
	10.1		8581.3	4792.26		4280.4	5096.68	10151.2		8581.3	4280.4
	10.2		9434.17	2263.01		1567.2	3220.04	4269.25		9434.17	1567.2
	10.3		19281	13680.4		3721.93	4851.74	3347.64		19281	3721.93
	10.4		38240.8	49162.4		4858.37	8519.36	3687.96		38240.8	4858.37
	10.5		66435.5	78360.5		12176	20841.8	7894.96		66435.5	12176
	10.6		75283.7	68185.6		30953.3	30731.1	15300.7		75283.7	30953.3
	10.7		129620	108423		63126.3	53147	32032.6		129620	63126.3
	10.8		246163	231238		96180.9	88763.4	56843		246163	96180.9
	10.9		328262	349985		109139	111081	75526.3		328262	109139
	11		380776	388352		123634	144044	89219.8		380776	123634
	11.1		354180	336894		113623	141707	84373.4		354180	113623
	11.2		286427	259215		85968.1	115182	61816.7		286427	85968.1
	11.3		214702	191868		60262.7	77432.4	37369.1		214702	60262.7
	11.4		104262	95008.4		29113.4	31155	12473.9		104262	29113.4
	11.5		48561.6	55127.4		13393.7	15262.4	6734.4		48561.6	13393.7
	11.6		53666.7	69437.9		9779.17	19231.9	6336.23		53666.7	9779.17
	11.7		44160.8	54459.6		16858.8	29331.2	16592.9		44160.8	16858.8
	11.8		17182.7	19921		11765.9	10709.2	11757.7		17182.7	11765.9
	11.9		11316.7	5567.81		694.628	1021.67	302.438		11316.7	694.628
	12		43247.1	24451		19902	26266.2	22422.7		43247.1	19902
	12.1		35872.9	23083.2		19612.4	23287.3	18408.7		35872.9	19612.4
	12.2		6962.07	7212.32		3195.11	3139.7	2468.82		6962.07	3195.11
	12.3		29505.4	33970.1		9020.23	11095	7763.62		29505.4	9020.23
	12.4		64671.2	63433.8		26016.5	36089	22187.9		64671.2	26016.5
	12.5		141348	158134		50517.6	62297.1	40680.6		141348	50517.6
	12.6		211367	238323		50706	73949.9	41178.7		211367	50706
	12.7		297574	295204		106467	116964	72054.3		297574	106467
	12.8		419739	377905		131471	162275	99139		419739	131471
	12.9		462176	423605		107864	159379	85219.4		462176	107864
	13		542762	561953		150877	198087	112293		542762	150877
	13.1		484676	559590		170554	200749	123556		484676	170554
	13.2		375743	378972		101576	138628	84002.9		375743	101576
	13.3		287954	258464		73756.8	98258.5	50302.4		287954	73756.8
	13.4		198474	180785		55163.3	63340.6	37956.4		198474	55163.3
	13.5		129414	150653		37255	35602.4	24271.3		129414	37255
	13.6		75966.9	80614.9		20065	32306	21851.5		75966.9	20065
	13.7		49427.5	50057.5		18295.1	24785	19208.3		49427.5	18295.1
	13.8		26792.3	55190.8		10124	12861.3	8708.96		26792.3	10124
	13.9		18118.5	20857.2		3231.93	5690.86	2959.19		18118.5	3231.93
	14		44027.9	32009.2		35382.3	26124.2	24957.6		44027.9	35382.3
	14.1		20581.6	23495		36363.2	25500.9	27504.2		20581.6	36363.2
	14.2		22490.9	28986		4910.52	2668.75	3303.17		22490.9	4910.52
	14.3		16487.5	25177.5		3324.04	4759.68	2275.53		16487.5	3324.04
	14.4		36072.1	22918.9		6642.77	12483.5	8027.9		36072.1	6642.77
	14.5		124914	125196		16959	25605.9	14463.7		124914	16959
	14.6		125704	140881		61891	55011.6	44468.8		125704	61891
	14.7		152446	120915		101956	86279.1	75209.3		152446	101956
	14.8		257814	203595		86090.2	88148.8	70418.7		257814	86090.2
	14.9		265248	240225		69777.3	97678.1	67001.2		265248	69777.3
	15		356178	372459		140796	141824	114420		356178	140796
	15.1		388013	389834		161553	162752	141145		388013	161553
	15.2		285700	274928		90008.2	104966	86876.5		285700	90008.2
	15.3		219612	173118		54659.3	59424.6	51166.7		219612	54659.3
	15.4		143614	117853		54575.1	41118	36232.3		143614	54575.1
	15.5		71633.1	113886		46275.4	29837.6	31054.9		71633.1	46275.4
	15.6		89214.1	122825		23117.2	32836.2	25150		89214.1	23117.2
	15.7		71951.9	81903		14583.6	20873.5	9071.15		71951.9	14583.6
	15.8		10585.1	22938.2		19624.1	20257.4	17645.7		10585.1	19624.1
	15.9		18306.2	13088.4		2794.69	2063.4	2834.26		18306.2	2794.69
	16		59808.7	43673.3		60637.6	57006.6	51525.6		59808.7	60637.6
	16.1		53753.4	49748.5		51092.5	48389.7	41332.2		53753.4	51092.5
	16.2		19865.5	25139.8		4654.37	3885.43	4503.3		19865.5	4654.37
	16.3		21503.5	21209		13211.3	14877.1	10718.1		21503.5	13211.3
	16.4		76229.4	81964.9		11341.4	19956.4	12118.6		76229.4	11341.4
	16.5		97225.4	138944		10900	25483.5	13897.7		97225.4	10900
	16.6		188549	203583		98092.1	77403.7	67695.6		188549	98092.1
	16.7		313470	261895		189419	156546	153792		313470	189419
	16.8		361789	300597		127839	129208	119004		361789	127839
	16.9		369210	359072		123621	138518	120439		369210	123621
	17		353200	353402		185320	179448	187613		353200	185320
	17.1		422846	431239		185389	183687	178172		422846	185389
	17.2		453587	475967		141343	165219	134889		453587	141343
	17.3		413966	371283		139013	153629	129047		413966	139013
	17.4		291408	234972		131196	99065.6	115572		291408	131196
	17.5		121616	150502		26480.1	27619.7	46315.5		121616	26480.1
	17.6		50216.3	105303		21866.6	26925.8	41481.7		50216.3	21866.6
	17.7		24840.2	29516.3		41297.5	19240.5	34349.2		24840.2	41297.5
	17.8		20510.6	6128.58		45070.8	42794.8	45610.1		20510.6	45070.8
	17.9		16550.1	14572.3		4469.62	5783.31	5249.06		16550.1	4469.62
	18		45874	18296.9		69701.9	60376.2	57458.9		45874	69701.9
	18.1		44858	20561.2		48277.5	46863	41899.3		44858	48277.5
	18.2		4332.48	6722.54		25989.9	34861.8	36940.9		4332.48	25989.9
	18.3		24868.6	3818.99		41171.8	32342.1	40175.8		24868.6	41171.8
	18.4		38001.4	37826.1		39459.1	22449.4	41072.1		38001.4	39459.1
	18.5		62658.8	97338.2		26018.9	44252.7	46017.7		62658.8	26018.9
	18.6		218424	200010		83088.5	65016.8	66181.3		218424	83088.5
	18.7		399650	359584		175644	146555	145250		399650	175644
	18.8		485824	473094		199740	209260	173005		485824	199740
	18.9		602172	593524		300336	286470	265650		602172	300336
	19		667252	649929		370923	336545	354094		667252	370923
	19.1		491813	483956		284102	275263	298281		491813	284102
	19.2		242319	253717		137010	148565	157791		242319	137010
	19.3		107297	106917		102485	73848.6	107131		107297	102485
	19.4		50953.3	43730.6		55971.7	27082.5	52324.1		50953.3	55971.7
	19.5		9229.06	10745.4		10729.6	16543.3	17035.1		9229.06	10729.6
	19.6		5517.99	4155.02		15156.5	15790.2	13966		5517.99	15156.5
	19.7		10638.7	5392.43		18481.3	12695.4	12604		10638.7	18481.3
	19.8		10796.9	11048.3		15488.1	17044.9	17556.2		10796.9	15488.1
	19.9		9711.17	6277.54		2663.6	798.13	717.851		9711.17	2663.6
	20		20531.3	9814.69		27944.5	20766.2	17288.2		20531.3	27944.5
	20.1		21255.5	17143.8		23202.4	15440	16970		21255.5	23202.4
	20.2		3976.55	16104.7		17832.6	12142.2	12395.1		3976.55	17832.6
	20.3		2990.53	3093.99		15481.2	17672.5	13568.6		2990.53	15481.2
	20.4		15526.8	6748.69		20675.8	15830.4	13052.9		15526.8	20675.8
	20.5		21912.4	17164.5		30174.2	29684.9	32488.9		21912.4	30174.2
	20.6		49069.6	50851.8		55343.7	46395.3	51363.9		49069.6	55343.7
	20.7		163420	145659		137230	123967	131836		163420	137230
	20.8		238210	202361		223788	202418	222123		238210	223788
	20.9		236371	222570		264970	231430	268455		236371	264970
	21		192985	187846		214519	191941	224575		192985	214519
	21.1		123585	115886		117718	112017	130221		123585	117718
	21.2		59543.7	52885		52583.1	50607.5	54772.3		59543.7	52583.1
	21.3		27185.2	27810.9		26387.3	24030	26453.6		27185.2	26387.3
	21.4		11856	12186.7		10513.8	8311.5	10470		11856	10513.8
	21.5		2932.72	4157.74		2798.37	3531.05	4192.13		2932.72	2798.37
	21.6		1619.65	2528.43		2276.21	2142.53	4500.18		1619.65	2276.21
	21.7		3248.17	10495.3		9091.76	10666.6	9378.59		3248.17	9091.76
	21.8		1444.67	5517.72		7573.58	7196.19	4729.69		1444.67	7573.58
	21.9		1489.84	2776.47		533.624	2710.82	1708.34		1489.84	533.624
	22		8909.22	12300.1		12494.5	13793.3	14167.6		8909.22	12494.5
	22.1		16790.4	18571.6		5941.8	6097.42	8779.08		16790.4	5941.8
	22.2		6606.81	6594.34		1099.64	2360.93	1716.7		6606.81	1099.64
	22.3		1004.03	2035.89		4014.69	6163.94	3947.86		1004.03	4014.69
	22.4		4783.22	8055.32		3613.76	3577.7	3956.33		4783.22	3613.76
	22.5		8960.77	10765.4		6804.25	3478.35	6534.21		8960.77	6804.25
	22.6		10284.7	8227.58		14371.8	14797.7	12562.3		10284.7	14371.8
	22.7		7897.72	6583.84		17001.6	17632.4	15562.7		7897.72	17001.6
	22.8		12898.5	14818		19144.5	17369.3	17204.2		12898.5	19144.5
	22.9		24479.6	28629.6		25338.6	25806	21885.3		24479.6	25338.6
	23		20230.2	28593.9		29114.6	28289.5	23975.4		20230.2	29114.6
	23.1		8033.35	10969		22972.1	20020.3	18017.4		8033.35	22972.1
	23.2		1212.08	336.57		14976.4	12339.2	13217.4		1212.08	14976.4
	23.3		4893.46	1484.35		10502.7	5485.74	8667.31		4893.46	10502.7
	23.4		9859.93	7060.94		6997.4	4115.6	6039.2		9859.93	6997.4
	23.5		9047.49	13859.1		2065.29	2583.78	1846.7		9047.49	2065.29
	23.6		9855.1	17829.5		2302.46	6688.61	5418.48		9855.1	2302.46
	23.7		10507.3	18186.5		10152.1	13644	11101.4		10507.3	10152.1
	23.8		5551.72	4424.61		5668.92	3615.39	1488.72		5551.72	5668.92
	23.9		6578.44	3458.32		4317.79	3431.05	5031.79		6578.44	4317.79
	24		9792.79	10238.4		7296.53	6642.59	9714.08		9792.79	7296.53
	24.1		14698.1	7567.85		4990.7	3912.51	4380		14698.1	4990.7
	24.2		12494.1	4664.78		9492.23	6101.79	5855.86		12494.1	9492.23
	24.3		7260.21	5735.25		6667.77	6363.68	4304.37		7260.21	6667.77
	24.4		11908.5	13254.3		2896.26	4747.84	3179.71		11908.5	2896.26
	24.5		22592.3	19606.4		5024.4	5012.57	6058.14		22592.3	5024.4
	24.6		15374.2	12348.5		7866.01	5516.19	11418.5		15374.2	7866.01
	24.7		15011.2	7833.39		7973.99	7980.73	11808.4		15011.2	7973.99
	24.8		8266.81	7757.43		5517.02	7320.52	8989.71		8266.81	5517.02
	24.9		1765.96	1532.17		4946.04	6640.28	9489.68		1765.96	4946.04
	25		1244.5	173.3		5627	5581.68	7513.54		1244.5	5627
	25.1		977.771	2985.79		3868.03	3128.4	4712.09		977.771	3868.03
	25.2		12590.5	11433.7		3365.51	3572.37	4103.82		12590.5	3365.51
	25.3		21013.7	16240.8		5082.5	8105.95	6217.27		21013.7	5082.5
	25.4		13211.1	11011.9		6899.15	8500.11	7324.45		13211.1	6899.15
	25.5		5332.44	5720.05		5976.18	5517.22	5470.58		5332.44	5976.18
	25.6		3766.66	5634.02		3607.74	3926.04	4023.62		3766.66	3607.74
	25.7		1750.1	2298.15		3447.66	2570.28	3486.37		1750.1	3447.66
	25.8		1758.23	303.834		3922.01	1316.15	2486.56		1758.23	3922.01
	25.9		3374.65	4642.66		873.981	165.781	1074.18		3374.65	873.981
	26		2463.49	5088.49		561.909	2354.74	2170.02		2463.49	561.909
	26.1		1678.78	1521.18		1891.76	1470.74	1896.25		1678.78	1891.76
	26.2		2414.64	1473.11		2373.91	683.312	644.8		2414.64	2373.91
	26.3		3482.04	3154.35		3545.43	2990.38	2886.29		3482.04	3545.43
	26.4		3317.4	1958.45		2881.5	3491.05	3055.1		3317.4	2881.5
	26.5		4595.43	4473.09		1383.89	2374.12	1617.43		4595.43	1383.89
	26.6		9385.6	10712.6		480.078	1233.39	666.692		9385.6	480.078
	26.7		17434.3	14338.7		1626.36	2063.32	1923.38		17434.3	1626.36
	26.8		22509	15453.7		3533.35	3210.95	3573.43		22509	3533.35
	26.9		16186.8	10503		3034.62	5779.69	2902.1		16186.8	3034.62
	27		8225.5	6202.43		10031.3	14713.2	9993.04		8225.5	10031.3
	27.1		3218.54	2395.28		10514.7	13365.9	9661.48		3218.54	10514.7
	27.2		1215.85	490.786		3918.19	4045.94	3213.8		1215.85	3918.19
	27.3		3590.68	3301.31		1920.36	2880.4	2002.76		3590.68	1920.36
	27.4		1844.39	2760.39		4162.26	4965.91	4573.22		1844.39	4162.26
	27.5		815.489	1015.78		4430.23	3524.17	4237.63		815.489	4430.23
	27.6		1988.22	1619.85		1828.23	1558.45	1983.44		1988.22	1828.23
	27.7		1188.49	648.415		721.037	437.521	792.183		1188.49	721.037
	27.8		4038.42	2231.19		1081.32	380.324	221.412		4038.42	1081.32
	27.9		2552.01	2527.74		3749.67	2319.53	2113.59		2552.01	3749.67
	28		1432.43	1651.96		3345.97	2980.83	2376.53		1432.43	3345.97
	28.1		1615.55	854.98		1395.98	515.936	377.303		1615.55	1395.98
	28.2		2256.35	1414.91		3538.94	2459.51	2763.58		2256.35	3538.94
	28.3		1900.88	1684.49		2029.83	2706.4	2523.58		1900.88	2029.83
	28.4		1524.42	1746.92		849.79	1179.52	1020.73		1524.42	849.79
	28.5		2287.18	1571.46		6414.1	7570.23	7490.88		2287.18	6414.1
	28.6		3627.19	3385.11		5425.76	7477.82	5819.65		3627.19	5425.76
	28.7		1928.34	3125.4		3605.92	3603.15	3545.75		1928.34	3605.92
	28.8		3187.33	4490.08		7658.01	9078.09	9081.2		3187.33	7658.01
	28.9		5856.85	6212.4		14881.6	17114.5	15723.3		5856.85	14881.6
	29		5818.62	6435.94		15771.8	17909.2	16439.1		5818.62	15771.8
	29.1		5197.46	5988.28		13822.4	15676.6	15854.5		5197.46	13822.4
	29.2		3086.83	2244.54		10083.8	9203.27	11530.8		3086.83	10083.8
	29.3		1192.97	1238.28		8885.89	4811.52	8510.91		1192.97	8885.89
	29.4		82.5846	1155.47		5867.99	2647.4	4938.69		82.5846	5867.99
	29.5		1058.6	1115.28		1943.08	1989.48	1867.62		1058.6	1943.08
	29.6		2058.8	2219.75		1126.98	1326.11	1071.16		2058.8	1126.98
	29.7		1918.91	1935.02		168.115	301.803	131.586		1918.91	168.115
	29.8		1861.75	1838.12		721.9	1120.71	211.465		1861.75	721.9
	29.9		549.08	2143.89		599.474	1157.07	188.268		549.08	599.474
	30		1854.12	3874		497.271	1158.84	955.249		1854.12	497.271
	30.1		3036.85	4045.02		1645.99	1646.69	1917.74		3036.85	1645.99
	30.2		1112.88	897.738		988.867	363.115	456.474		1112.88	988.867
	30.3		726.173	1351.29		2072.5	947.848	1071.98		726.173	2072.5
	30.4		1200.7	2538.44		4086.2	2775.58	3078.29		1200.7	4086.2
	30.5		1414.34	3303.43		3536.59	3937.59	3712.18		1414.34	3536.59
	30.6		1804.19	3036.95		2400.38	2625.62	2309.13		1804.19	2400.38
	30.7		3492.7	3128.94		12836	11130.6	12062.9		3492.7	12836
	30.8		13915.2	12305.3		35666.9	36176.7	40147.9		13915.2	35666.9
	30.9		19918.7	18450.8		47364.5	51225.2	58306.4		19918.7	47364.5
	31		14596.3	13234.9		36428.2	39040.5	47196.1		14596.3	36428.2
	31.1		5755.79	4961.41		16865.4	18632.4	21978.1		5755.79	16865.4
	31.2		2290.47	2689.18		4294.51	5339.24	5322.27		2290.47	4294.51
	31.3		3026.18	4230.23		631.533	1657.59	1222.83		3026.18	631.533
	31.4		2068.75	3265.34		132.316	291.62	248.208		2068.75	132.316
	31.5		552.727	1157.81		791.481	895.587	1288.3		552.727	791.481
	31.6		1967.95	2556.35		943.688	2157.1	2337.78		1967.95	943.688
	31.7		1484.24	1576.52		330.198	909.047	929.917		1484.24	330.198
	31.8		303.642	1452.34		787.009	854.132	877.566		303.642	787.009
	31.9		238.366	2604.58		312.809	1429.9	451.619		238.366	312.809
	32		229.724	1959.01		177.034	1594.92	545.316		229.724	177.034
	32.1		455.969	898.57		278.866	915.578	354.96		455.969	278.866
	32.2		1144.03	2058.51		541.079	541.824	390.631		1144.03	541.079
	32.3		1222.44	2999.56		827.276	932.59	733.918		1222.44	827.276
	32.4		1840.94	1921.83		801.32	927.407	458.194		1840.94	801.32
	32.5		2603.9	2283.54		1625.93	1301.25	1644.25		2603.9	1625.93
	32.6		1368.08	2438.35		2916.77	2120.37	3604.64		1368.08	2916.77
	32.7		2433.37	4003.04		9347.44	7732.72	10682.7		2433.37	9347.44
	32.8		8991.23	11131.7		20372	19815.2	23311		8991.23	20372
	32.9		10421.6	13511.8		20303.8	22508.1	26765.6		10421.6	20303.8
	33		5264.72	7965.3		12067.8	15699.2	18278.8		5264.72	12067.8
	33.1		1417.28	1962.24		6651.78	8095.69	9464.75		1417.28	6651.78
	33.2		236.807	351.355		6390.06	6011.83	8344.07		236.807	6390.06
	33.3		635.234	597.203		5389.72	4091.25	6242.48		635.234	5389.72
	33.4		1297.32	652.324		2130.82	899.536	1750.52		1297.32	2130.82
	33.5		965.774	563.419		250.492	376.972	409.912		965.774	250.492
	33.6		496.496	630.523		397.259	966.384	794.984		496.496	397.259
	33.7		620.135	1162.54		495.662	761.097	607.265		620.135	495.662
	33.8		197.515	1311.89		580.294	961.819	935.189		197.515	580.294
	33.9		300.996	1042.14		432.274	480.763	364.409		300.996	432.274
	34		996.933	548.202		971.059	858.423	377.576		996.933	971.059
	34.1		1564.51	875.805		766.492	1289.49	479.012		1564.51	766.492
	34.2		928.943	1421.29		332.158	438.469	189.411		928.943	332.158
	34.3		418.742	1153.38		571.746	395.465	356.141		418.742	571.746
	34.4		2297.19	2296.78		721.962	820.357	636.022		2297.19	721.962
	34.5		3591.66	3357.06		459.104	727.263	457.643		3591.66	459.104
	34.6		3202.32	3103.83		417.86	512.12	291.961		3202.32	417.86
	34.7		2400.85	3300.07		158.237	253.091	97.205		2400.85	158.237
	34.8		3248.02	4585.05		467.453	903.291	702.602		3248.02	467.453
	34.9		5805.59	5336.75		993.711	1601.56	1744.51		5805.59	993.711
	35		3908.82	3589.32		667.663	1114.91	1473.81		3908.82	667.663
	35.1		1153.8	1740.43		255.725	313.63	436.776		1153.8	255.725
	35.2		360.491	829.421		1220.83	1101.63	1736.91		360.491	1220.83
	35.3		392.385	591.367		1939.76	1458.22	2877.44		392.385	1939.76
	35.4		222.159	373.715		1503.09	1014.84	1927.82		222.159	1503.09
	35.5		439.824	294.558		680.301	539.69	942.18		439.824	680.301
	35.6		419.174	316.357		215.326	209.997	563.663		419.174	215.326
	35.7		400.287	425.871		597.041	341.235	260.914		400.287	597.041
	35.8		724.763	571.283		921.925	938.126	499.189		724.763	921.925
	35.9		561.271	969.828		545.705	433.692	283.653		561.271	545.705
	36		283.7	1203.36		368.175	166.524	134.475		283.7	368.175
	36.1		604.525	1255.17		129.803	164.692	115.514		604.525	129.803
	36.2		876.553	1015.19		340.182	487.05	351.229		876.553	340.182
	36.3		1062.79	686.387		353.908	380.341	263.526		1062.79	353.908
	36.4		1601.68	707.821		31.9778	118.007	169.397		1601.68	31.9778
	36.5		2022.44	873.34		184.393	122.181	293.569		2022.44	184.393
	36.6		887.495	461.759		658.427	693.536	838.222		887.495	658.427
	36.7		406.063	632.94		1155.3	1069.61	1170.7		406.063	1155.3
	36.8		2074.74	2078.34		879.659	338.205	1268.55		2074.74	879.659
	36.9		4648.15	3222.24		1109.52	514.568	1872.33		4648.15	1109.52
	37		3863.46	2645.44		1209.71	836.396	2087.62		3863.46	1209.71
	37.1		1624.13	1858.79		1471.88	1135.63	2576.99		1624.13	1471.88
	37.2		1249.44	1464.73		1563.5	1429.19	2351.33		1249.44	1563.5
	37.3		794.722	731.095		1288.62	1266.26	1481.09		794.722	1288.62
	37.4		133.191	379.901		243.253	296.874	393.515		133.191	243.253
	37.5		874.715	1317.74		221.278	184.4	225.663		874.715	221.278
	37.6		708.803	1044.8		935.223	837.513	1188.78		708.803	935.223
	37.7		435.939	190.004		417.36	250.62	528.54		435.939	417.36
	37.8		980.972	241.197		77.5909	524.892	22.7407		980.972	77.5909
	37.9		640.674	219.84		323.564	1156.26	446.615		640.674	323.564
	38		304.156	598.5		441.627	748.364	679.904		304.156	441.627
	38.1		275.851	627.668		199.67	143.43	261.244		275.851	199.67
	38.2		415.858	444.622		141.926	228.262	469.622		415.858	141.926
	38.3		466.532	789.43		477.588	490.538	613.222		466.532	477.588
	38.4		396.095	680.129		446.555	275.187	396.501		396.095	446.555
	38.5		625.385	535.522		966.946	705.812	1093.72		625.385	966.946
	38.6		731.945	1150.94		1766.38	1288.34	1913.84		731.945	1766.38
	38.7		628.892	1236.56		1190.04	1088.51	1358.87		628.892	1190.04
	38.8		1367.71	1084.98		232.729	438.743	303.478		1367.71	232.729
	38.9		1987.99	1329.71		881.289	769.819	993.009		1987.99	881.289
	39		1314.72	1054.54		1225.72	884.905	1495.35		1314.72	1225.72
	39.1		377.245	563.521		444.055	292.862	639.072		377.245	444.055
	39.2		681.924	529.084		339.349	390.805	356.897		681.924	339.349
	39.3		798.11	398.33		1224.97	1432.1	1226.89		798.11	1224.97
	39.4		319.712	170.057		827.974	1008.6	919.731		319.712	827.974
	39.5		72.5415	245.286		290.847	274.678	213.363		72.5415	290.847
	39.6		249.513	399.731		136.414	99.7587	121.034		249.513	136.414
	39.7		543.549	363.783		190.276	206.616	290.005		543.549	190.276
	39.8		599.258	245.978		88.7526	237.976	71.7794		599.258	88.7526
	39.9		466.3	515.06		131.879	485.242	249.943		466.3	131.879
	40		418.292	922.87		391.139	599.084	618.449		418.292	391.139
	40.1		354.193	767.125		250.439	154.455	292.094		354.193	250.439
	40.2		282.625	455.299		715.582	494.993	531.719		282.625	715.582
	40.3		541.527	530.66		583.908	470.888	408.054		541.527	583.908
	40.4		679.093	843.779		242.403	346.597	362.233		679.093	242.403
	40.5		1205.32	1578.47		825.443	653.1	1137.77		1205.32	825.443
	40.6		1755.66	2147.89		717.345	648.48	871.996		1755.66	717.345
	40.7		1558.13	1586.89		404.139	355.883	278.725		1558.13	404.139
	40.8		803.709	511.928		959.845	821.588	1049.84		803.709	959.845
	40.9		737.795	451.155		2037.36	1655.31	2296.54		737.795	2037.36
	41		1384.13	913.828		2133.96	1941.38	2171.21		1384.13	2133.96
	41.1		1278.62	911.41		1021.84	1015.09	1018.95		1278.62	1021.84
	41.2		1241.03	1443.05		241.544	227.737	231.366		1241.03	241.544
	41.3		1865.41	2090.44		330.733	194.344	176.059		1865.41	330.733
	41.4		1151.29	1045.53		306.288	240.006	263.113		1151.29	306.288
	41.5		385.064	320.943		281.928	201.04	166.585		385.064	281.928
	41.6		427.939	344.508		168.062	114.935	73.8844		427.939	168.062
	41.7		325.424	104.092		44.6955	79.4993	83.1526		325.424	44.6955
	41.8		295.229	97.6788		174.935	197.551	88.6897		295.229	174.935
	41.9		144.045	180.678		250.701	435.789	225.1		144.045	250.701
	42		200.618	381.343		171.239	363.983	282.548		200.618	171.239
	42.1		89.3846	171.615		96.1121	121.511	71.0529		89.3846	96.1121
	42.2		601.116	279.201		143.836	134.983	74.7504		601.116	143.836
	42.3		1575.54	1331.07		56.8504	41.2407	98.9452		1575.54	56.8504
	42.4		2019.53	2239.88		267.889	235.878	443.309		2019.53	267.889
	42.5		1581.71	1977.42		543.84	476.788	608.308		1581.71	543.84
	42.6		602.246	1005.28		92.7177	100.684	113.849		602.246	92.7177
	42.7		330.908	490.834		299.424	289.247	422.394		330.908	299.424
	42.8		1092.12	973.356		1257.61	1283.04	1529.55		1092.12	1257.61
	42.9		2417.46	1605.23		2147.46	2073.55	2840.22		2417.46	2147.46
	43		2770.15	1546.98		1645.39	1650.24	2382.47		2770.15	1645.39
	43.1		1544.57	816.023		828.175	698.211	1102.09		1544.57	828.175
	43.2		504.715	462.204		81.0239	62.8493	84.987		504.715	81.0239
	43.3		513.584	724.748		157.248	146.965	70.1044		513.584	157.248
	43.4		828.578	829.105		121.565	76.3151	63.9514		828.578	121.565
	43.5		734.197	712.228		101.348	83.3826	28.1528		734.197	101.348
	43.6		218.682	386.416		114.039	121.961	22.5715		218.682	114.039
	43.7		243.491	310.807		29.5893	29.0312	31.8529		243.491	29.5893
	43.8		175.595	162.446		141.723	64.3437	27.7642		175.595	141.723
	43.9		81.0279	135.299		134.163	57.8028	3.33248		81.0279	134.163
	44		84.1878	217.074		98.2786	38.54	3.65457		84.1878	98.2786
	44.1		12.3498	107.704		81.6647	76.9572	76.7444		12.3498	81.6647
	44.2		103.88	149.889		97.719	128.469	159.82		103.88	97.719
	44.3		449.88	631.902		89.7009	88.3137	113.7		449.88	89.7009
	44.4		769.599	888.413		123.792	44.0303	98.1564		769.599	123.792
	44.5		908.975	789.642		201.978	143.343	207.149		908.975	201.978
	44.6		1173.39	938.138		219.214	241.039	412.657		1173.39	219.214
	44.7		2518.63	2075.94		443.969	648.214	879.607		2518.63	443.969
	44.8		4321.6	3720.06		1008.16	1060.97	1463.79		4321.6	1008.16
	44.9		5142.54	4750.18		1475.35	1173.91	1909.41		5142.54	1475.35
	45		5140.25	4860.1		1183.31	958.279	1671.96		5140.25	1183.31
	45.1		4109.06	3900.58		488.904	498.954	933.346		4109.06	488.904
	45.2		2136.48	2400.68		195.539	156.021	256.719		2136.48	195.539
	45.3		732.918	870.891		138.065	83.9692	62.92		732.918	138.065
	45.4		323.633	144.526		155.841	122.564	148.773		323.633	155.841
	45.5		173.774	442.078		123.365	194.233	105.019		173.774	123.365
	45.6		183.023	618.277		91.843	214.103	72.5973		183.023	91.843
	45.7		152.982	388.872		75.4321	102.324	34.818		152.982	75.4321
	45.8		32.0574	303.395		56.087	14.3228	34.8029		32.0574	56.087
	45.9		24.6321	171.037		71.5455	86.0957	83.7664		24.6321	71.5455
	46		67.2464	38.896		183.471	265.382	183.974		67.2464	183.471
	46.1		134.118	129.287		197.392	207.903	132.432		134.118	197.392
	46.2		100.069	49.9556		160.66	42.3428	58.3374		100.069	160.66
	46.3		193.04	355.663		325.613	163.392	184.511		193.04	325.613
	46.4		412.097	625.247		281.381	152.831	180.441		412.097	281.381
	46.5		503.77	419.642		25.431	48.8363	52.6711		503.77	25.431
	46.6		862.555	668.509		226.649	107.68	309.507		862.555	226.649
	46.7		1584.87	1360.51		442.455	243.007	446.132		1584.87	442.455
	46.8		2456.08	1921.93		569.358	515.395	686.794		2456.08	569.358
	46.9		3095.51	3700.96		1099.24	980.033	1205.18		3095.51	1099.24
	47		3184.69	5102.22		1593.27	1544.15	1784.02		3184.69	1593.27
	47.1		2415.21	4078.69		1070.55	1235.69	1220.64		2415.21	1070.55
	47.2		1513.89	2152.3		496.64	650.188	570.908		1513.89	496.64
	47.3		1014	763.575		98.0661	84.8787	116.46		1014	98.0661
	47.4		704.468	322.049		168.54	130.613	130.926		704.468	168.54
	47.5		186.606	264.913		209.357	270.793	218.678		186.606	209.357
	47.6		86.231	324.788		241.405	285.013	213.683		86.231	241.405
	47.7		208.114	345.09		301.047	239.764	168.204		208.114	301.047
	47.8		209.44	347.577		67.6516	80.8636	15.9411		209.44	67.6516
	47.9		115.471	201.09		86.4989	197.313	207.285		115.471	86.4989
	48		95.4044	147.269		288.362	386.491	443.627		95.4044	288.362
	48.1		169.25	176.758		204.934	234.037	234.774		169.25	204.934
	48.2		117.401	69.5144		92.2131	38.9663	66.7359		117.401	92.2131
	48.3		29.9416	79.751		361.542	228.531	359.468		29.9416	361.542
	48.4		473.268	520.099		432.063	369.73	455.901		473.268	432.063
	48.5		879.823	873.047		219.12	227.889	302.333		879.823	219.12
	48.6		678.052	654.277		488.804	373.29	702.733		678.052	488.804
	48.7		341.512	418.73		571.446	441.472	708.43		341.512	571.446
	48.8		238.276	413.562		498.682	455.531	645.859		238.276	498.682
	48.9		221.611	551.452		661.037	531.497	706.38		221.611	661.037
	49		188.232	633.946		974.452	656.38	927.035		188.232	974.452
	49.1		252.171	743.214		847.569	592.186	780.867		252.171	847.569
	49.2		796.934	858.442		627.655	530.58	611.067		796.934	627.655
	49.3		1214.51	684.401		231.821	271.023	241.03		1214.51	231.821
	49.4		984.579	431.585		168.501	270.694	203.926		984.579	168.501
	49.5		416.888	210.808		89.9019	97.3972	70.9987		416.888	89.9019
	49.6		78.1007	37.9951		52.3556	8.75208	7.61747		78.1007	52.3556
	49.7		63.3035	53.8315		90.4173	114.067	69.5006		63.3035	90.4173
	49.8		268.163	262.797		45.3338	131.909	59.5023		268.163	45.3338
	49.9		432.571	335.172		64.7005	97.2027	78.0846		432.571	64.7005
	50		267.968	218.908		43.2215	24.3463	14.4469		267.968	43.2215
	50.1		64.4382	86.2127		69.9739	71.1622	39.0261		64.4382	69.9739
	50.2		26.1425	17.0759		81.7853	118.411	141.273		26.1425	81.7853
	50.3		111.216	136.717		88.7137	207.171	161.294		111.216	88.7137
	50.4		319.047	281.49		121.599	288.275	187.593		319.047	121.599
	50.5		315.94	153.664		146.446	138.791	181.79		315.94	146.446
	50.6		99.3909	80.4667		282.732	182.701	440.6		99.3909	282.732
	50.7		431.112	408.935		298.183	369.017	557.506		431.112	298.183
	50.8		1192.09	1014.41		237.963	411.189	530.137		1192.09	237.963
	50.9		1474.57	1259.96		246.994	428.436	597.986		1474.57	246.994
	51		833.354	643.342		189.856	266.326	452.569		833.354	189.856
	51.1		133.184	111.04		108.1	168.538	229.65		133.184	108.1
	51.2		106.728	93.809		181.801	104.262	197.566		106.728	181.801
	51.3		65.9154	55.5545		217.772	117.152	227.106		65.9154	217.772
	51.4		35.067	100.867		263.967	232.563	283.905		35.067	263.967
	51.5		163.933	244.043		124.055	129.183	119.124		163.933	124.055
	51.6		149.44	223.643		127.135	85.9247	105.392		149.44	127.135
	51.7		62.8462	65.7891		88.0744	31.6166	43.2436		62.8462	88.0744
	51.8		35.9346	114.806		16.9682	27.6889	31.1705		35.9346	16.9682
	51.9		114.843	220.055		98.9137	41.5554	43.4182		114.843	98.9137
	52		121.519	221.281		231.722	103.517	161.88		121.519	231.722
	52.1		75.9009	214.303		174.841	165.829	203.428		75.9009	174.841
	52.2		66.9525	153.394		19.147	50.7404	17.9955		66.9525	19.147
	52.3		50.5343	65.5275		27.2771	16.3597	11.5702		50.5343	27.2771
	52.4		49.8122	22.5542		18.0494	10.7911	6.3049		49.8122	18.0494
	52.5		202.598	184.006		58.734	30.8266	59.9747		202.598	58.734
	52.6		569.69	587.588		104.741	111.293	169.892		569.69	104.741
	52.7		1027	958.768		126.541	236.952	272.444		1027	126.541
	52.8		1413.46	1172.7		411.809	536.632	667.802		1413.46	411.809
	52.9		1645.38	1410.53		685.861	843.058	1066.25		1645.38	685.861
	53		1228.61	1332.16		771.734	847.165	990.235		1228.61	771.734
	53.1		745.839	973.731		604.922	575.088	602.573		745.839	604.922
	53.2		490.489	548.817		191.461	197.505	186.156		490.489	191.461
	53.3		325.214	259.793		11.4596	41.5497	31.8101		325.214	11.4596
	53.4		155.929	67.2811		51.2197	52.4194	42.3199		155.929	51.2197
	53.5		84.196	30.0187		37.3477	30.5731	32.2841		84.196	37.3477
	53.6		157.601	72.0491		59.463	55.9495	55.7258		157.601	59.463
	53.7		219.807	81.8984		69.5186	42.5319	44.8727		219.807	69.5186
	53.8		165.145	27.4633		45.6731	39.6938	43.3358		165.145	45.6731
	53.9		60.0224	2.43625		42.9286	22.5257	31.1458		60.0224	42.9286
	54		39.205	86.9024		129.48	87.8414	123.863		39.205	129.48
	54.1		162.366	197.371		121.659	120.664	134.13		162.366	121.659
	54.2		113.002	75.619		34.5502	37.7582	34.329		113.002	34.5502
	54.3		108.397	15.2231		15.5135	17.9403	16.5288		108.397	15.5135
	54.4		100.602	66.6473		48.4799	32.5285	41.3024		100.602	48.4799
	54.5		137.329	152.293		94.1869	74.8689	124.85		137.329	94.1869
	54.6		221.733	241.637		169.854	163.805	329.354		221.733	169.854
	54.7		259.269	230.276		155.53	167.052	307.727		259.269	155.53
	54.8		283.319	177.469		204.307	265.561	308.997		283.319	204.307
	54.9		368.908	284.273		278.909	347.213	355.56		368.908	278.909
	55		397.411	394.239		462.741	475.087	582.011		397.411	462.741
	55.1		323.201	355.664		329.025	332.712	377.608		323.201	329.025
	55.2		230.766	279.626		156.443	158.492	221.024		230.766	156.443
	55.3		223.536	243.104		57.2739	77.072	92.8289		223.536	57.2739
	55.4		155.954	150.998		40.0557	52.319	62.6378		155.954	40.0557
	55.5		78.1054	48.8573		9.38957	5.10369	3.39203		78.1054	9.38957
	55.6		18.2826	12.6849		40.0565	82.9702	55.5361		18.2826	40.0565
	55.7		77.5926	68.5788		92.1065	149.436	114.193		77.5926	92.1065
	55.8		151.045	145.17		65.9018	101.197	52.516		151.045	65.9018
	55.9		73.6876	104.464		32.43	6.8604	19.2167		73.6876	32.43
	56		10.2821	36.9302		101.056	51.3235	92.7665		10.2821	101.056
	56.1		43.1899	25.0311		104.349	84.8285	93.044		43.1899	104.349
	56.2		76.3481	26.6675		38.8381	23.554	25.1053		76.3481	38.8381
	56.3		53.4967	25.3017		7.18007	13.2706	19.6979		53.4967	7.18007
	56.4		3.47777	39.5832		20.7155	34.2847	59.9346		3.47777	20.7155
	56.5		51.8333	41.8902		53.5399	60.7773	100.353		51.8333	53.5399
	56.6		61.0447	13.4009		89.5838	95.4985	152.725		61.0447	89.5838
	56.7		6.56977	6.7249		41.6646	42.1453	86.2228		6.56977	41.6646
	56.8		71.8821	79.8694		80.4412	61.5241	110.482		71.8821	80.4412
	56.9		171.073	161.684		144.716	114.031	174.924		171.073	144.716
	57		95.6068	72.3219		207.291	199.741	270.027		95.6068	207.291
	57.1		16.837	32.9403		113.295	113.685	117.629		16.837	113.295
	57.2		106.937	131.568		68.9483	75.3402	80.5886		106.937	68.9483
	57.3		111.765	89.9001		24.79	29.3594	40.4553		111.765	24.79
	57.4		54.2785	35.5456		25.692	17.1561	32.1864		54.2785	25.692
	57.5		63.4437	55.4162		22.5132	17.6237	19.5001		63.4437	22.5132
	57.6		34.945	63.4478		18.7238	11.4232	13.6865		34.945	18.7238
	57.7		21.9778	65.2928		23.8735	12.5138	15.2491		21.9778	23.8735
	57.8		18.1439	47.2628		31.4225	21.9004	36.8134		18.1439	31.4225
	57.9		14.7557	27.8031		12.4762	7.55857	14.6699		14.7557	12.4762
	58		22.9792	21.9651		7.92403	5.6741	16.7681		22.9792	7.92403
	58.1		30.0748	29.5794		25.5353	12.3763	4.01585		30.0748	25.5353
	58.2		45.3212	41.7021		20.5917	14.318	7.81215		45.3212	20.5917
	58.3		60.9924	70.7731		6.34731	21.0268	15.1536		60.9924	6.34731
	58.4		81.9627	104.584		22.7926	51.5333	43.1714		81.9627	22.7926
	58.5		56.2313	68.2515		29.3412	62.4556	42.8291		56.2313	29.3412
	58.6		23.5028	26.8359		49.0748	76.3644	41.6187		23.5028	49.0748
	58.7		56.0791	49.0975		17.87	18.9415	7.86926		56.0791	17.87
	58.8		213.765	156.463		43.388	37.2312	46.909		213.765	43.388
	58.9		251.717	159.698		45.7042	48.6757	56.1837		251.717	45.7042
	59		157.526	76.65		41.5035	75.0372	56.6785		157.526	41.5035
	59.1		177.078	135.259		23.7866	60.1953	22.0253		177.078	23.7866
	59.2		133.848	113.826		33.4487	45.8185	28.2024		133.848	33.4487
	59.3		23.121	15.0773		24.593	3.71876	12.8309		23.121	24.593
	59.4		63.8996	71.3165		23.3269	17.1378	30.8162		63.8996	23.3269
	59.5		129.999	145.43		47.8847	46.0357	58.2078		129.999	47.8847
	59.6		86.8097	113.826		62.1275	49.8981	61.2185		86.8097	62.1275
	59.7		42.3416	82.7622		21.2761	14.0232	18.3792		42.3416	21.2761
	59.8		25.1085	45.7396		9.91249	23.659	9.85355		25.1085	9.91249
	59.9		35.1518	29.4474		56.4735	65.0791	38.5903		35.1518	56.4735
	60		57.5227	55.6827		91.5626	91.4287	58.9826		57.5227	91.5626
	60.1		76.5764	77.0784		84.6874	49.3987	51.4492		76.5764	84.6874
	60.2		63.1549	52.658		42.4573	29.4378	29.2076		63.1549	42.4573
	60.3		9.61976	11.0825		23.5911	18.7967	23.7218		9.61976	23.5911
	60.4		24.379	45.2231		27.1287	39.5928	43.1025		24.379	27.1287
	60.5		53.3309	95.1958		25.83	48.1372	31.0685		53.3309	25.83
	60.6		86.3119	104.168		30.5219	33.459	34.2355		86.3119	30.5219
	60.7		87.0815	67.1976		52.1979	23.6664	75.578		87.0815	52.1979
	60.8		55.6969	58.2081		137.325	88.9787	170.875		55.6969	137.325
	60.9		124.22	108.516		243.715	172.898	243.521		124.22	243.715
	61		115.006	86.3179		170.897	105.494	157.694		115.006	170.897
	61.1		74.1876	50.095		83.0755	63.9631	87.1867		74.1876	83.0755
	61.2		49.4831	61.1547		28.7772	27.3718	52.0634		49.4831	28.7772
	61.3		62.8874	73.3244		13.4775	18.7209	23.9386		62.8874	13.4775
	61.4		42.5174	49.6013		4.35539	7.60415	10.9459		42.5174	4.35539
	61.5		16.1297	23.5255		5.24824	4.79999	7.19256		16.1297	5.24824
	61.6		50.0752	46.031		22.4871	10.9881	19.5818		50.0752	22.4871
	61.7		48.5541	47.2093		21.469	14.0054	25.639		48.5541	21.469
	61.8		19.0128	18.9224		32.3389	31.1707	48.4831		19.0128	32.3389
	61.9		85.7196	86.0668		28.8108	16.7422	43.1769		85.7196	28.8108
	62		144.379	172.071		8.84123	3.79676	5.19149		144.379	8.84123
	62.1		88.3562	116.085		35.1648	8.42408	15.7482		88.3562	35.1648
	62.2		24.0797	35.4021		33.6716	20.0705	31.9545		24.0797	33.6716
	62.3		28.2663	44.2422		4.20036	11.8264	16.1788		28.2663	4.20036
	62.4		54.1059	88.3818		8.38052	8.5492	7.78754		54.1059	8.38052
	62.5		61.4277	90.4215		27.461	18.1201	21.6436		61.4277	27.461
	62.6		109.13	102.114		14.4772	9.34465	25.1065		109.13	14.4772
	62.7		194.64	146.074		46.3661	21.7556	41.3677		194.64	46.3661
	62.8		192.719	104.355		144.036	88.1823	101.499		192.719	144.036
	62.9		180.345	81.2962		174.882	124.398	156.285		180.345	174.882
	63		147.845	76.8953		116.262	77.9891	124.578		147.845	116.262
	63.1		145.901	103.244		48.6609	26.0935	39.7198		145.901	48.6609
	63.2		170.074	134.785		19.5998	6.47213	7.78042		170.074	19.5998
	63.3		182.941	141.351		18.449	20.7729	14.4993		182.941	18.449
	63.4		106.948	91.7439		3.89177	6.6579	10.7994		106.948	3.89177
	63.5		34.9795	41.2555		1.92716	9.01508	13.7946		34.9795	1.92716
	63.6		85.6163	59.7763		17.2625	10.2391	7.26181		85.6163	17.2625
	63.7		98.7121	72.1502		11.1773	30.1068	12.2483		98.7121	11.1773
	63.8		29.2715	27.0864		6.17544	34.9437	7.93022		29.2715	6.17544
	63.9		59.233	61.3077		17.4207	17.5671	21.2527		59.233	17.4207
	64		100.678	117.581		41.3012	21.185	35.6356		100.678	41.3012
	64.1		65.9843	82.9072		59.4732	33.4714	42.1146		65.9843	59.4732
	64.2		51.0363	45.8188		38.2769	18.2345	21.7729		51.0363	38.2769
	64.3		117.68	80.1499		15.928	14.2151	10.3245		117.68	15.928
	64.4		132.553	99.566		9.37241	8.35294	13.1185		132.553	9.37241
	64.5		97.1864	66.7944		7.19361	9.61399	15.7875		97.1864	7.19361
	64.6		60.6951	35.3241		37.8468	48.0785	58.3544		60.6951	37.8468
	64.7		65.319	50.5012		89.2375	77.8362	95.4834		65.319	89.2375
	64.8		159.648	108.62		158.502	149.461	162.442		159.648	158.502
	64.9		217.438	141.024		184.318	143.116	172.444		217.438	184.318
	65		202.847	135.361		176.136	122.64	153.446		202.847	176.136
	65.1		98.5301	78.7967		93.2692	54.0428	94.469		98.5301	93.2692
	65.2		49.1688	49.5095		45.8702	40.4499	52.1537		49.1688	45.8702
	65.3		137.15	140.671		19.0154	18.2194	16.0505		137.15	19.0154
	65.4		216.551	208.151		11.0375	2.35297	3.16561		216.551	11.0375
	65.5		129.376	117.586		9.04744	8.1038	8.93676		129.376	9.04744
	65.6		68.2587	38.2682		24.247	20.0056	30.872		68.2587	24.247
	65.7		86.2661	30.314		20.8706	27.5545	19.3137		86.2661	20.8706
	65.8		41.4019	5.13107		14.9376	17.0715	14.9592		41.4019	14.9376
	65.9		18.556	9.75485		2.77643	6.40785	13.0063		18.556	2.77643
	66		22.955	27.1053		4.26766	10.6388	10.5664		22.955	4.26766
	66.1		34.3966	23.5629		6.38295	5.48707	5.54377		34.3966	6.38295
	66.2		67.038	23.8359		8.51047	1.7553	5.71678		67.038	8.51047
	66.3		69.9391	16.0257		2.0962	7.25577	3.86571		69.9391	2.0962
	66.4		27.6289	18.408		7.25805	10.9416	3.21507		27.6289	7.25805
	66.5		8.26068	27.066		4.93525	12.2957	4.60461		8.26068	4.93525
	66.6		19.7497	38.2715		8.58073	29.0439	31.3279		19.7497	8.58073
	66.7		43.8541	109.982		31.7236	53.6685	76.2018		43.8541	31.7236
	66.8		145.842	210.641		88.0244	102.583	114.666		145.842	88.0244
	66.9		190.996	212.27		101.989	93.6272	104.303		190.996	101.989
	67		169.816	137.115		73.3122	64.1624	64.3214		169.816	73.3122
	67.1		110.075	61.4238		32.2776	24.8813	38.4256		110.075	32.2776
	67.2		44.2732	21.0375		21.7485	24.4237	19.5352		44.2732	21.7485
	67.3		27.844	34.0063		9.80582	18.5516	11.428		27.844	9.80582
	67.4		86.7139	92.8905		17.2189	16.9213	16.2195		86.7139	17.2189
	67.5		82.188	90.3588		9.2672	3.26166	3.30689		82.188	9.2672
	67.6		37.509	36.2686		3.32543	3.70691	2.20318		37.509	3.32543
	67.7		6.24492	15.5126		9.84641	15.0806	15.9446		6.24492	9.84641
	67.8		9.01	37.1142		9.3364	7.9282	2.92274		9.01	9.3364
	67.9		9.76824	29.9252		27.1153	13.8743	17.306		9.76824	27.1153
	68		24.26	33.9489		44.9561	33.2518	44.9229		24.26	44.9561
	68.1		38.7547	39.2357		14.8427	12.3537	24.5639		38.7547	14.8427
	68.2		30.7674	18.1002		15.4572	18.4805	10.8565		30.7674	15.4572
	68.3		2.2862	7.4992		36.9617	33.5785	42.2356		2.2862	36.9617
	68.4		24.0228	45.8149		28.2318	18.0766	30.1921		24.0228	28.2318
	68.5		26.9809	41.0025		36.9417	28.7897	27.5012		26.9809	36.9417
	68.6		13.8061	34.7712		27.4526	11.7798	11.8461		13.8061	27.4526
	68.7		84.8657	84.4348		37.437	23.2466	24.1598		84.8657	37.437
	68.8		150.695	108.082		50.4903	42.3074	46.0086		150.695	50.4903
	68.9		142.559	93.7751		74.0466	57.6577	91.7758		142.559	74.0466
	69		85.1374	54.5317		56.3492	36.28	67.1312		85.1374	56.3492
	69.1		52.5177	32.6022		33.9193	34.7982	44.0554		52.5177	33.9193
	69.2		29.6174	33.1398		19.1148	20.4678	15.6715		29.6174	19.1148
	69.3		24.983	53.8409		20.102	19.6272	13.2763		24.983	20.102
	69.4		30.7311	56.5825		23.2197	23.2839	21.9278		30.7311	23.2197
	69.5		32.5293	42.648		16.3995	16.4679	16.8632		32.5293	16.3995
	69.6		22.43	17.5476		21.2435	11.2164	19.3206		22.43	21.2435
	69.7		39.4338	36.3368		18.1792	11.4822	15.4934		39.4338	18.1792
	69.8		64.4454	76.0753		11.4377	6.33646	10.9239		64.4454	11.4377
	69.9		41.9897	58.8693		22.6611	31.5676	37.4561		41.9897	22.6611
	70		28.1315	21.1658		33.1808	37.4834	53.4621		28.1315	33.1808
	70.1		10.0814	0.953922		26.7274	33.3326	51.9288		10.0814	26.7274
	70.2		3.37922	10.7457		20.2943	9.80933	22.2073		3.37922	20.2943
	70.3		10.0933	15.252		34.8984	14.6249	34.8652		10.0933	34.8984
	70.4		25.437	35.229		11.5532	8.89355	12.6003		25.437	11.5532
	70.5		34.1853	53.5571		5.04	4.69146	3.65032		34.1853	5.04
	70.6		30.9085	38.8355		8.48575	5.9371	11.9003		30.9085	8.48575
	70.7		39.0003	46.0874		7.23986	3.87468	6.2694		39.0003	7.23986
	70.8		33.0958	54.2817		3.0501	12.493	5.01137		33.0958	3.0501
	70.9		15.1282	32.926		12.2084	17.3323	10.3582		15.1282	12.2084
	71		18.6955	9.23151		12.686	11.8785	4.66955		18.6955	12.686
	71.1		26.1322	17.6907		22.1343	9.14617	11.2792		26.1322	22.1343
	71.2		33.1528	53.1743		12.1714	3.09071	5.56423		33.1528	12.1714
	71.3		51.5338	82.4174		2.51913	5.06708	2.27305		51.5338	2.51913
	71.4		38.6995	56.7787		11.3583	13.8292	11.8172		38.6995	11.3583
	71.5		26.5333	26.2593		15.7538	13.6747	16.656		26.5333	15.7538
	71.6		18.0673	7.78868		31.9319	17.5175	35.0012		18.0673	31.9319
	71.7		26.6129	10.9152		30.2062	19.872	28.5061		26.6129	30.2062
	71.8		32.0087	14.4413		20.8694	9.50806	14.4771		32.0087	20.8694
	71.9		19.0652	4.82419		10.7228	18.0655	19.8863		19.0652	10.7228
	72		22.2568	5.25742		20.2863	30.0735	43.7642		22.2568	20.2863
	72.1		25.3602	12.1746		27.0136	26.1014	52.4352		25.3602	27.0136
	72.2		19.5733	19.6733		14.1269	4.88202	13.6769		19.5733	14.1269
	72.3		27.6559	35.8753		11.3233	5.32606	10.2593		27.6559	11.3233
	72.4		39.0329	44.0009		8.74191	20.9514	16.7529		39.0329	8.74191
	72.5		24.8877	36.0025		11.0565	14.7229	18.967		24.8877	11.0565
	72.6		7.14105	18.2377		19.085	21.0649	26.1074		7.14105	19.085
	72.7		6.45692	3.12793		18.276	18.2564	13.5953		6.45692	18.276
	72.8		42.4188	14.5299		23.9387	32.7945	27.632		42.4188	23.9387
	72.9		70.1794	30.5153		18.0834	22.0503	20.334		70.1794	18.0834
	73		55.5737	21.3275		32.299	21.194	25.8698		55.5737	32.299
	73.1		16.5605	2.76079		19.5939	6.53158	11.9946		16.5605	19.5939
	73.2		2.53551	10.3994		13.4185	17.7012	20.0557		2.53551	13.4185
	73.3		22.5903	44.7585		12.883	17.073	13.6903		22.5903	12.883
	73.4		23.3697	57.4782		12.672	14.5478	11.8662		23.3697	12.672
	73.5		5.69078	36.3375		9.9093	2.58363	3.13108		5.69078	9.9093
	73.6		4.99957	15.8653		14.9137	1.4437	7.27484		4.99957	14.9137
	73.7		12.1359	8.42033		10.598	4.22337	7.63516		12.1359	10.598
	73.8		11.1082	3.93968		6.62054	5.82264	4.71707		11.1082	6.62054
	73.9		4.7071	3.90053		20.2407	14.2155	25.6959		4.7071	20.2407
	74		3.00026	6.72713		16.3435	14.7806	27.2334		3.00026	16.3435
	74.1		5.40589	7.12986		23.9118	16.9799	42.2647		5.40589	23.9118
	74.2		1.84916	5.18914		17.7065	4.32529	13.6277		1.84916	17.7065
	74.3		2.42996	12.179		34.0286	8.00542	18.8651		2.42996	34.0286
	74.4		8.97497	16.396		38.999	23.8042	24.065		8.97497	38.999
	74.5		6.52018	8.83352		45.6521	28.9661	34.5443		6.52018	45.6521
	74.6		6.03868	13.4115		41.3279	28.7496	38.3072		6.03868	41.3279
	74.7		39.2486	42.6218		26.8855	25.2225	30.4559		39.2486	26.8855
	74.8		92.6473	65.6781		21.9181	29.8618	41.0366		92.6473	21.9181
	74.9		82.5389	38.7971		11.5884	25.4402	30.9845		82.5389	11.5884
	75		37.0879	13.2974		14.9159	27.193	42.9013		37.0879	14.9159
	75.1		10.0444	9.72789		3.39205	21.2872	20.3475		10.0444	3.39205
	75.2		1.67398	4.22973		13.2938	35.5271	36.4115		1.67398	13.2938
	75.3		2.3223	5.387		33.2045	29.0271	33.482		2.3223	33.2045
	75.4		9.82069	20.6457		45.4175	24.5663	30.9684		9.82069	45.4175
	75.5		3.91439	18.4739		34.0606	11.9378	18.8836		3.91439	34.0606
	75.6		2.55652	11.1957		23.0362	7.35675	12.6132		2.55652	23.0362
	75.7		10.1576	6.11205		10.4223	3.06531	3.73406		10.1576	10.4223
	75.8		8.83168	3.74682		1.04634	2.62814	1.37227		8.83168	1.04634
	75.9		5.23744	7.83743		6.54558	9.95388	10.9229		5.23744	6.54558
	76		11.5515	11.2739		9.14107	10.2045	8.8551		11.5515	9.14107
	76.1		15.1432	5.88518		10.0758	10.7303	15.6765		15.1432	10.0758
	76.2		8.58537	1.44808		5.14388	3.38494	8.41893		8.58537	5.14388
	76.3		9.05027	5.49542		23.8728	13.6662	23.6787		9.05027	23.8728
	76.4		11.0143	7.18309		34.0736	17.6395	25.1171		11.0143	34.0736
	76.5		3.2181	5.83575		25.6841	7.82632	14.9692		3.2181	25.6841
	76.6		3.63346	24.5852		10.1283	4.53848	8.25305		3.63346	10.1283
	76.7		22.6304	46.4205		5.41691	11.9329	11.0264		22.6304	5.41691
	76.8		35.0306	37.3774		14.6689	17.529	19.1136		35.0306	14.6689
	76.9		27.3724	18.4707		18.769	16.2369	21.5098		27.3724	18.769
	77		17.9427	16.6225		23.7187	21.4097	35.7499		17.9427	23.7187
	77.1		12.1372	18.2608		3.75773	5.3198	13.9853		12.1372	3.75773
	77.2		8.31743	15.9968		8.99356	10.2692	20.4889		8.31743	8.99356
	77.3		7.55896	16.4397		15.084	13.9636	18.1499		7.55896	15.084
	77.4		13.2711	27.2091		16.5913	21.0286	30.8912		13.2711	16.5913
	77.5		18.6277	30.8595		7.47635	6.50973	13.663		18.6277	7.47635
	77.6		16.4636	21.3201		2.69641	3.42049	4.0404		16.4636	2.69641
	77.7		6.25062	7.19168		1.85185	8.7339	2.34247		6.25062	1.85185
	77.8		5.5922	14.2568		2.20595	5.27266	3.84549		5.5922	2.20595
	77.9		17.0735	46.9626		7.98542	5.04301	8.84715		17.0735	7.98542
	78		32.9388	56.8726		15.7634	10.2542	17.5212		32.9388	15.7634
	78.1		22.8295	30.5239		6.06712	6.98549	7.6949		22.8295	6.06712
	78.2		8.63569	12.0914		2.51712	2.39729	2.67555		8.63569	2.51712
	78.3		7.79374	9.27954		10.6094	9.7774	8.96102		7.79374	10.6094
	78.4		3.60177	4.2027		15.4839	10.8863	9.96525		3.60177	15.4839
	78.5		3.70882	16.3543		16.3241	5.73881	13.9206		3.70882	16.3241
	78.6		11.5623	33.7299		15.079	6.41509	9.81158		11.5623	15.079
	78.7		18.4915	34.867		20.304	11.5845	13.6582		18.4915	20.304
	78.8		20.249	23.861		27.3655	27.5729	26.8645		20.249	27.3655
	78.9		13.0195	10.5492		26.596	23.5789	23.1897		13.0195	26.596
	79		12.2168	8.93207		31.8863	27.9882	31.0487		12.2168	31.8863
	79.1		13.6642	9.61958		13.0181	11.9923	12.3606		13.6642	13.0181
	79.2		13.3177	11.3287		17.9564	18.4401	21.6334		13.3177	17.9564
	79.3		11.196	16.9415		10.7716	5.68251	10.4053		11.196	10.7716
	79.4		11.8428	16.1639		6.6705	5.33394	10.6323		11.8428	6.6705
	79.5		11.3723	14.9495		2.04581	1.78034	6.02068		11.3723	2.04581
	79.6		9.81151	15.2714		3.42257	1.98846	6.81149		9.81151	3.42257
	79.7		1.23553	6.48634		11.2904	8.99451	16.1202		1.23553	11.2904
	79.8		4.12045	2.218		3.26374	2.337	3.65296		4.12045	3.26374
	79.9		26.5463	19.7274		2.4694	2.4546	2.89356		26.5463	2.4694
	80		55.1053	48.4982		6.80206	5.58178	4.04391		55.1053	6.80206
	80.1		56.5655	50.7086		6.35741	8.97689	3.84592		56.5655	6.35741
	80.2		15.6583	20.4264		1.28769	2.39993	0.191037		15.6583	1.28769
	80.3		1.85339	4.06079		5.3581	5.36423	5.76769		1.85339	5.3581
	80.4		3.79921	2.08372		9.94964	7.17142	11.5402		3.79921	9.94964
	80.5		5.63681	9.58058		10.0038	9.56561	11.5824		5.63681	10.0038
	80.6		16.8744	27.9853		10.1839	9.34678	11.465		16.8744	10.1839
	80.7		16.5548	31.8224		16.2965	8.47223	13.4454		16.5548	16.2965
	80.8		15.241	23.7812		16.5706	14.4354	16.4112		15.241	16.5706
	80.9		6.84487	9.33358		14.3543	8.20375	12.7611		6.84487	14.3543
	81		12.822	7.04363		10.5019	10.7802	12.6538		12.822	10.5019
	81.1		15.2415	14.2928		4.6171	4.87637	7.03558		15.2415	4.6171
	81.2		13.6051	27.9891		6.56718	1.50018	1.41042		13.6051	6.56718
	81.3		9.19919	21.7546		12.7096	8.82323	3.18611		9.19919	12.7096
	81.4		12.7875	8.90786		13.8155	14.3652	10.3858		12.7875	13.8155
	81.5		9.46653	3.34111		3.24822	3.8485	4.18107		9.46653	3.24822
	81.6		4.46904	5.84499		0.685196	1.79632	2.54369		4.46904	0.685196
	81.7		3.22254	4.89821		2.33414	6.07472	5.18893		3.22254	2.33414
	81.8		6.72038	1.95562		1.41084	5.35535	2.69244		6.72038	1.41084
	81.9		13.5876	6.28921		1.79015	9.59882	3.5478		13.5876	1.79015
	82		16.1262	14.019		5.17359	3.84533	3.4013		16.1262	5.17359
	82.1		12.2927	21.4864		5.34637	4.03525	3.38755		12.2927	5.34637
	82.2		5.30356	21.2864		10.0018	1.76715	9.81829		5.30356	10.0018
	82.3		2.4245	17.679		7.90216	6.12013	10.7068		2.4245	7.90216
	82.4		0.654784	12.7252		11.0147	15.8265	18.7689		0.654784	11.0147
	82.5		3.05073	10.0943		3.56167	6.6812	4.67372		3.05073	3.56167
	82.6		11.3495	11.6982		9.82146	6.19675	9.27934		11.3495	9.82146
	82.7		12.7091	8.19017		16.4625	4.2353	10.3699		12.7091	16.4625
	82.8		15.8638	12.2739		13.157	5.32166	7.6996		15.8638	13.157
	82.9		24.1533	25.7114		11.4244	5.80395	9.11479		24.1533	11.4244
	83		48.3094	52.4702		10.1541	8.66644	7.19941		48.3094	10.1541
	83.1		40.2655	61.9146		12.6447	13.1883	9.59251		40.2655	12.6447
	83.2		24.8062	48.5412		9.47165	6.7417	1.44481		24.8062	9.47165
	83.3		10.8392	20.2292		9.67756	5.24995	2.63228		10.8392	9.67756
	83.4		10.5381	9.51441		13.2019	9.66834	9.5226		10.5381	13.2019
	83.5		5.84391	3.47948		6.79535	8.14084	3.20857		5.84391	6.79535
	83.6		0.269538	0.878664		6.04291	8.08899	4.35798		0.269538	6.04291
	83.7		4.24119	5.7013		0.819542	1.74307	0.918895		4.24119	0.819542
	83.8		5.29838	12.1766		1.47344	0.472705	2.91699		5.29838	1.47344
	83.9		6.6631	12.6522		1.95338	2.76687	3.78458		6.6631	1.95338
	84		7.67099	10.8246		6.29018	3.63942	4.86227		7.67099	6.29018
	84.1		7.17761	15.455		5.68566	4.26761	3.71129		7.17761	5.68566
	84.2		6.48472	20.0685		9.36547	1.81612	5.39858		6.48472	9.36547
	84.3		5.93405	19.8555		8.65059	1.75785	5.41105		5.93405	8.65059
	84.4		3.42544	9.2325		13.4164	3.93119	6.88924		3.42544	13.4164
	84.5		0.746144	4.01089		5.71499	3.63024	1.31371		0.746144	5.71499
	84.6		5.23327	5.29902		4.07565	3.55572	4.54141		5.23327	4.07565
	84.7		7.56707	2.74958		5.24179	4.35914	2.67837		7.56707	5.24179
	84.8		6.3631	7.67588		10.639	7.82484	7.30638		6.3631	10.639
	84.9		19.3382	27.1397		18.6986	9.39456	17.7546		19.3382	18.6986
	85		41.1192	43.2566		12.4914	5.18813	12.2407		41.1192	12.4914
	85.1		36.5937	35.389		15.8098	11.3248	19.1705		36.5937	15.8098
	85.2		24.1255	21.5638		8.13773	8.99531	6.22351		24.1255	8.13773
	85.3		13.0291	7.03555		5.9847	8.38069	8.26136		13.0291	5.9847
	85.4		9.44153	1.40354		3.66533	2.58411	7.39546		9.44153	3.66533
	85.5		3.62732	3.16407		6.47101	3.9019	2.8723		3.62732	6.47101
	85.6		2.16942	6.74988		12.5726	9.67518	7.2563		2.16942	12.5726
	85.7		5.33254	8.91337		7.81127	8.71729	5.5609		5.33254	7.81127
	85.8		4.17194	8.18786		3.0365	3.03683	3.72773		4.17194	3.0365
	85.9		8.35426	11.3875		7.14603	3.55729	11.3276		8.35426	7.14603
	86		23.2096	29.3283		6.58131	3.76375	5.13786		23.2096	6.58131
	86.1		27.3168	41.1435		13.0171	6.55172	11.3698		27.3168	13.0171
	86.2		18.1217	29.55		5.72909	2.02351	2.50602		18.1217	5.72909
	86.3		4.57878	13.938		3.06841	2.03354	2.91224		4.57878	3.06841
	86.4		4.22448	8.9512		7.051	6.21903	3.79293		4.22448	7.051
	86.5		11.6924	7.91007		7.51487	6.12287	5.44281		11.6924	7.51487
	86.6		11.3637	6.26526		4.6926	3.10501	5.08		11.3637	4.6926
	86.7		8.65403	5.16327		6.16675	9.23263	5.22265		8.65403	6.16675
	86.8		4.78073	4.18658		7.52296	11.3241	11.6422		4.78073	7.52296
	86.9		8.98539	5.97796		3.8178	7.65398	5.06707		8.98539	3.8178
	87		12.1099	8.387		4.35023	8.65382	6.33625		12.1099	4.35023
	87.1		10.4908	5.87913		3.70068	3.10233	3.12818		10.4908	3.70068
	87.2		8.99759	3.59353		3.30385	1.85221	3.57046		8.99759	3.30385
	87.3		9.37897	3.68836		5.33371	3.45306	6.13502		9.37897	5.33371
	87.4		4.50591	2.38924		4.45451	2.37955	4.44497		4.50591	4.45451
	87.5		2.46126	1.53829		3.70208	2.65383	1.02739		2.46126	3.70208
	87.6		0.958726	4.03758		2.59674	2.00732	0.892239		0.958726	2.59674
	87.7		2.06181	7.31793		2.11569	1.26747	4.40006		2.06181	2.11569
	87.8		8.22216	10.6499		1.39121	4.71464	3.55145		8.22216	1.39121
	87.9		12.6662	18.1919		6.19734	6.54017	9.57729		12.6662	6.19734
	88		17.7681	27.831		6.84087	8.76768	6.01326		17.7681	6.84087
	88.1		12.1455	21.2402		12.2713	8.0765	13.9712		12.1455	12.2713
	88.2		7.44198	8.03276		6.40207	4.42964	5.7619		7.44198	6.40207
	88.3		3.32044	1.98075		2.91645	0.412727	2.64302		3.32044	2.91645
	88.4		2.33449	3.53236		6.21044	2.1708	8.80413		2.33449	6.21044
	88.5		9.57201	9.63465		2.01404	3.65683	2.46841		9.57201	2.01404
	88.6		12.3052	12.9062		0.754309	4.67884	0.882327		12.3052	0.754309
	88.7		9.13995	8.06435		6.98838	14.7444	8.5428		9.13995	6.98838
	88.8		2.97597	2.17458		14.583	21.634	16.2319		2.97597	14.583
	88.9		2.2628	2.20616		13.3491	19.825	11.2386		2.2628	13.3491
	89		1.21695	3.64036		22.9365	28.4727	23.1546		1.21695	22.9365
	89.1		2.96698	3.84029		11.8086	15.4073	9.23169		2.96698	11.8086
	89.2		3.54888	2.25033		7.12488	9.67199	9.32381		3.54888	7.12488
	89.3		3.52951	1.71349		3.15835	3.04835	3.38325		3.52951	3.15835
	89.4		2.03009	1.9105		6.70953	3.57277	5.56433		2.03009	6.70953
	89.5		2.51887	5.83981		1.79893	0.829101	0.997387		2.51887	1.79893
	89.6		5.49757	9.82736		1.579	2.5973	0.569666		5.49757	1.579
	89.7		7.72453	10.8115		4.51707	8.70306	4.05393		7.72453	4.51707
	89.8		12.315	7.52152		7.56158	13.7873	6.51638		12.315	7.56158
	89.9		11.9611	3.83266		2.87653	4.18818	2.35113		11.9611	2.87653
	90		6.91625	3.61371		3.33466	2.35419	2.83437		6.91625	3.33466
	90.1		1.2197	2.65049		9.54962	3.68255	12.5803		1.2197	9.54962
	90.2		1.85484	2.07902		6.62723	5.25087	4.54894		1.85484	6.62723
	90.3		3.16214	1.32013		2.27147	2.05008	1.64388		3.16214	2.27147
	90.4		1.46795	0.82269		3.79052	3.69354	3.90001		1.46795	3.79052
	90.5		2.41093	4.98047		0.68608	2.01561	0.218577		2.41093	0.68608
	90.6		5.0152	12.8757		3.42531	4.52589	2.11924		5.0152	3.42531
	90.7		7.76777	13.8968		2.46851	3.8083	4.87606		7.76777	2.46851
	90.8		7.93268	8.28837		5.39182	5.9658	10.0362		7.93268	5.39182
	90.9		5.71609	3.52726		3.33255	4.45347	4.46193		5.71609	3.33255
	91		2.26842	3.57569		7.51262	4.91161	8.64512		2.26842	7.51262
	91.1		5.78421	7.62663		4.14564	5.40352	4.16209		5.78421	4.14564
	91.2		4.1594	6.71057		3.52319	4.24659	7.97957		4.1594	3.52319
	91.3		5.85499	6.51129		2.88878	3.56872	4.31378		5.85499	2.88878
	91.4		1.54729	1.65471		5.36415	7.71437	7.53029		1.54729	5.36415
	91.5		1.79091	4.83662		1.91186	1.08737	1.35759		1.79091	1.91186
	91.6		6.59107	17.7485		2.60359	4.83671	2.74525		6.59107	2.60359
	91.7		5.94804	17.5559		2.72974	5.93718	2.19496		5.94804	2.72974
	91.8		3.11516	4.15424		7.25461	7.43062	4.25989		3.11516	7.25461
	91.9		2.20585	1.29952		0.600906	0.39606	2.80431		2.20585	0.600906
	92		5.70149	7.09768		0.583254	1.2593	2.63707		5.70149	0.583254
	92.1		2.89312	6.64766		2.3387	4.90074	6.94807		2.89312	2.3387
	92.2		2.16941	3.64867		3.92524	0.531311	1.17394		2.16941	3.92524
	92.3		5.90979	5.25336		2.36822	0.145891	1.91111		5.90979	2.36822
	92.4		10.2443	8.49249		2.41597	2.18442	2.08474		10.2443	2.41597
	92.5		9.09626	8.6623		0.589932	0.45905	1.72167		9.09626	0.589932
	92.6		4.94489	5.73691		0.778346	0.317461	1.60161		4.94489	0.778346
	92.7		5.27929	7.30467		2.47062	1.63582	3.95577		5.27929	2.47062
	92.8		2.28484	5.86426		3.89528	3.93776	4.63907		2.28484	3.89528
	92.9		4.62471	3.3746		4.67177	3.67801	2.74734		4.62471	4.67177
	93		6.84772	5.26445		5.94993	3.50047	5.62414		6.84772	5.94993
	93.1		8.10292	10.506		4.20574	1.34954	2.94419		8.10292	4.20574
	93.2		4.63834	9.00227		0.550573	0.266918	1.00818		4.63834	0.550573
	93.3		8.47493	3.16735		0.951172	0.774826	0.668984		8.47493	0.951172
	93.4		5.83692	2.84617		1.025	0.117667	2.39555		5.83692	1.025
	93.5		6.19736	17.1917		0.803342	1.89698	2.72112		6.19736	0.803342
	93.6		5.05581	26.2769		4.29657	6.40176	9.90501		5.05581	4.29657
	93.7		2.95895	17.0218		6.13928	3.95767	8.15446		2.95895	6.13928
	93.8		2.5415	2.30077		6.67559	3.61276	4.16703		2.5415	6.67559
	93.9		4.61497	4.32364		1.39603	2.77696	4.88502		4.61497	1.39603
	94		4.85477	13.3835		1.70549	3.32087	5.29631		4.85477	1.70549
	94.1		2.41537	10.9024		4.18034	4.04482	9.78965		2.41537	4.18034
	94.2		0.545052	2.3946		0.909895	0.337234	0.831025		0.545052	0.909895
	94.3		1.20239	1.33087		0.851335	0.343466	0.319277		1.20239	0.851335
	94.4		4.36622	5.05148		3.40463	1.38912	3.28795		4.36622	3.40463
	94.5		6.90319	6.45647		2.15181	3.07874	1.52788		6.90319	2.15181
	94.6		4.91081	3.99901		2.64612	2.97644	2.46351		4.91081	2.64612
	94.7		6.37836	3.47167		3.02134	6.17702	2.27038		6.37836	3.02134
	94.8		4.06939	3.37689		5.65136	7.43004	8.35849		4.06939	5.65136
	94.9		4.40038	4.64059		5.6374	7.66073	9.43716		4.40038	5.6374
	95		3.6568	4.08051		1.48959	2.84044	4.96589		3.6568	1.48959
	95.1		2.66206	1.95748		1.67674	0.914843	1.38036		2.66206	1.67674
	95.2		1.79998	1.15419		3.9275	1.82942	3.17435		1.79998	3.9275
	95.3		2.91279	2.56396		2.03059	1.532	2.77904		2.91279	2.03059
	95.4		2.14398	3.91494		2.29965	1.83421	6.32436		2.14398	2.29965
	95.5		2.96807	5.99195		0.449128	2.26828	1.94391		2.96807	0.449128
	95.6		0.496403	4.07862		0.405933	0.731796	2.2881		0.496403	0.405933
	95.7		0.816293	1.91864		0.233008	0.485692	1.00759		0.816293	0.233008
	95.8		2.63524	0.76899		1.1499	1.15108	2.43792		2.63524	1.1499
	95.9		4.25399	2.90604		0.499408	1.01443	0.342366		4.25399	0.499408
	96		1.91853	3.46043		1.41353	1.67816	0.954449		1.91853	1.41353
	96.1		1.59765	1.92117		2.42921	2.69879	1.20411		1.59765	2.42921
	96.2		0.733044	1.62522		2.68338	2.67627	1.51693		0.733044	2.68338
	96.3		1.47614	3.69814		5.31118	4.50584	2.43066		1.47614	5.31118
	96.4		2.07807	2.91905		3.00267	2.75319	1.03184		2.07807	3.00267
	96.5		1.95126	1.70278		2.94179	6.49054	1.04201		1.95126	2.94179
	96.6		0.659986	1.46994		0.565976	1.22557	2.47791		0.659986	0.565976
	96.7		5.34633	5.75346		0.798684	1.64044	0.634495		5.34633	0.798684
	96.8		6.29687	8.23288		3.26102	0.519297	3.50178		6.29687	3.26102
	96.9		5.16788	6.22422		1.50247	0.845807	1.1763		5.16788	1.50247
	97		0.368196	1.43614		6.26549	6.11402	7.69165		0.368196	6.26549
	97.1		3.73643	1.10393		2.05376	2.89216	2.58716		3.73643	2.05376
	97.2		7.91258	2.55225		2.00132	3.14079	4.17742		7.91258	2.00132
	97.3		8.05649	3.20824		1.17266	0.666483	0.597916		8.05649	1.17266
	97.4		3.09004	0.960762		1.46237	1.99811	1.3401		3.09004	1.46237
	97.5		1.59101	0.716469		1.52296	4.74613	2.1546		1.59101	1.52296
	97.6		4.39594	1.78864		0.189348	0.809218	0.942248		4.39594	0.189348
	97.7		1.96375	0.750064		0.896242	1.71835	0.115749		1.96375	0.896242
	97.8		1.17248	3.07833		0.733324	0.248297	3.05168		1.17248	0.733324
	97.9		1.80299	7.2711		1.56673	0.926251	1.85719		1.80299	1.56673
	98		2.51316	7.00828		4.57772	0.917149	4.21752		2.51316	4.57772
	98.1		3.17806	3.83612		4.83069	2.10088	3.69768		3.17806	4.83069
	98.2		1.35695	1.46546		4.75219	3.18765	3.63893		1.35695	4.75219
	98.3		1.71022	0.54841		5.30686	5.74128	4.93028		1.71022	5.30686
	98.4		3.66416	1.35029		1.91798	2.98471	1.00054		3.66416	1.91798
	98.5		2.88538	2.06915		6.45162	8.38449	5.66007		2.88538	6.45162
	98.6		2.99851	1.54311		5.97546	6.10532	6.04391		2.99851	5.97546
	98.7		5.35895	2.65632		7.35429	9.15351	4.192		5.35895	7.35429
	98.8		4.45387	3.01526		6.97419	7.10705	5.76779		4.45387	6.97419
	98.9		5.10639	2.43151		3.87425	4.28445	3.82644		5.10639	3.87425
	99		3.02072	1.73537		4.8878	6.1094	7.7252		3.02072	4.8878
	99.1		5.74659	2.98289		3.70646	3.41911	3.37079		5.74659	3.70646
	99.2		5.41593	2.42382		5.03158	1.66238	3.83056		5.41593	5.03158
	99.3		4.31129	1.78235		3.62063	6.9752	6.47351		4.31129	3.62063
	99.4		3.12085	1.67661		2.46592	8.28856	6.24987		3.12085	2.46592
	99.5		3.62191	6.04691		3.58833	9.56526	6.49784		3.62191	3.58833
	99.6		5.01392	8.6186		0.876931	2.77388	1.5368		5.01392	0.876931
	99.7		1.53322	2.73837		0.352402	0.527445	0.257249		1.53322	0.352402
	99.8		2.81893	1.91134		0.364786	0.265862	0.831905		2.81893	0.364786
	99.9		4.57918	6.62536		3.16035	2.06483	3.86988		4.57918	3.16035
	100		4.10995	7.01243		5.37655	3.03554	4.72147		4.10995	5.37655
	100.1		1.04609	2.67822		13.3062	8.59876	13.5519		1.04609	13.3062
	100.2		0.699911	1.12184		7.35511	5.76012	7.473		0.699911	7.35511
	100.3		0.783331	0.845156		7.40515	7.34703	8.77314		0.783331	7.40515
	100.4		2.80926	2.96392		1.91528	3.19906	1.52368		2.80926	1.91528
	100.5		2.97781	4.5591		5.50017	7.07888	7.13115		2.97781	5.50017
	100.6		2.37466	4.4953		8.04558	10.1736	10.6147		2.37466	8.04558
	100.7		3.07754	3.80801		10.3314	11.7691	11.0579		3.07754	10.3314
	100.8		2.06046	2.5879		6.56398	5.58329	6.33377		2.06046	6.56398
	100.9		3.68642	2.19769		3.65351	2.36594	3.53292		3.68642	3.65351
	101		3.63214	1.19932		2.79424	1.68613	2.36836		3.63214	2.79424
	101.1		4.59795	0.942144		4.93246	4.26906	4.7997		4.59795	4.93246
	101.2		3.0627	0.819662		7.00228	3.17432	5.93118		3.0627	7.00228
	101.3		1.76109	1.27729		7.95643	6.70638	10.5634		1.76109	7.95643
	101.4		2.06538	3.13315		5.24539	5.38527	8.82594		2.06538	5.24539
	101.5		3.48457	7.9742		0.942929	2.50599	3.52948		3.48457	0.942929
	101.6		3.51288	10.15		0.652056	1.50392	0.638866		3.51288	0.652056
	101.7		0.861569	4.46778		0.911002	1.20622	1.53083		0.861569	0.911002
	101.8		1.66068	0.329488		0.0814973	0.345129	0.48433		1.66068	0.0814973
	101.9		2.18154	0.824935		1.47678	2.56372	3.96125		2.18154	1.47678
	102		1.6204	1.00033		2.49958	3.08102	4.70577		1.6204	2.49958
	102.1		1.16771	0.375841		9.39044	8.14625	14.7639		1.16771	9.39044
	102.2		1.60496	0.473465		5.29444	5.42733	7.90389		1.60496	5.29444
	102.3		1.30175	1.07455		6.60661	7.21814	9.71356		1.30175	6.60661
	102.4		1.24861	2.83824		3.00915	2.94537	2.63221		1.24861	3.00915
	102.5		1.8796	4.27168		1.9213	1.38718	2.25381		1.8796	1.9213
	102.6		2.97507	5.097		2.79209	1.75898	3.67798		2.97507	2.79209
	102.7		3.00078	5.10014		9.00473	5.30759	8.90343		3.00078	9.00473
	102.8		2.87747	5.30843		10.1562	5.53111	9.54275		2.87747	10.1562
	102.9		2.69403	4.38597		7.84479	6.55886	9.88966		2.69403	7.84479
	103		1.2169	2.51611		3.95459	2.78941	5.1834		1.2169	3.95459
	103.1		1.62323	1.53902		4.80088	4.95901	7.44386		1.62323	4.80088
	103.2		1.66964	1.29877		2.93857	2.79081	4.21279		1.66964	2.93857
	103.3		0.16207	1.01232		4.94166	5.08776	6.54866		0.16207	4.94166
	103.4		1.47102	2.48403		1.31186	1.10892	1.08676		1.47102	1.31186
	103.5		2.7317	4.94827		2.04185	0.936971	1.99621		2.7317	2.04185
	103.6		0.930358	5.39256		0.613341	1.17443	0.874529		0.930358	0.613341
	103.7		1.6727	3.71921		1.10387	1.62791	1.72368		1.6727	1.10387
	103.8		2.46932	2.02604		1.85758	1.24134	1.82608		2.46932	1.85758
	103.9		1.79696	1.89435		0.411989	0.519689	1.67451		1.79696	0.411989
	104		0.862431	2.26028		0.627157	0.950149	1.52098		0.862431	0.627157
	104.1		1.56798	3.47065		0.228425	0.544803	1.45773		1.56798	0.228425
	104.2		0.732243	2.19373		0.806836	0.622053	0.811448		0.732243	0.806836
	104.3		0.221006	1.04529		2.22697	1.97868	4.40199		0.221006	2.22697
	104.4		1.03025	1.4944		1.19371	1.38867	1.24008		1.03025	1.19371
	104.5		1.16012	2.08877		2.54277	1.74442	5.32464		1.16012	2.54277
	104.6		1.55501	2.51955		2.60979	1.52091	6.53417		1.55501	2.60979
	104.7		1.81775	3.06566		6.72861	4.87615	10.0324		1.81775	6.72861
	104.8		2.01682	3.7193		4.52381	3.39519	7.13491		2.01682	4.52381
	104.9		2.03571	3.96534		4.66515	2.75515	6.937		2.03571	4.66515
	105		3.82911	4.72372		1.08252	0.604649	2.47355		3.82911	1.08252
	105.1		2.77595	4.02241		3.77613	3.63232	8.49083		2.77595	3.77613
	105.2		2.22451	3.87921		2.16138	2.50182	4.66933		2.22451	2.16138
	105.3		0.84439	2.4615		4.31058	4.99197	8.09733		0.84439	4.31058
	105.4		0.858111	1.45364		2.22546	2.16349	3.37332		0.858111	2.22546
	105.5		0.219458	0.662364		0.127184	0.059139	0.0211374		0.219458	0.127184
	105.6		0.476914	0.417005		1.83899	2.04058	2.46864		0.476914	1.83899
	105.7		1.56189	0.541289		2.50381	3.60125	3.37019		1.56189	2.50381
	105.8		2.0095	1.02232		1.49488	1.81794	0.590705		2.0095	1.49488
	105.9		0.897235	1.30789		0.956354	0.989262	1.24858		0.897235	0.956354
	106		1.36643	1.81353		0.228747	0.353804	1.38016		1.36643	0.228747
	106.1		0.796515	1.45919		0.309762	0.041107	0.450667		0.796515	0.309762
	106.2		1.54564	0.673737		3.03664	2.27728	1.68094		1.54564	3.03664
	106.3		1.1017	0.143496		3.54423	5.27156	3.51951		1.1017	3.54423
	106.4		1.84731	0.618848		1.42201	2.25653	0.555208		1.84731	1.42201
	106.5		0.583173	0.844241		2.08614	2.55161	2.79352		0.583173	2.08614
	106.6		1.03371	0.59855		2.1025	0.949059	2.94583		1.03371	2.1025
	106.7		0.213832	0.0289917		2.94112	1.82209	4.74547		0.213832	2.94112
	106.8		0.666678	1.21336		1.15622	0.325049	2.45983		0.666678	1.15622
	106.9		2.81086	3.8125		2.31883	2.51949	5.30496		2.81086	2.31883
	107		4.25288	5.34019		3.02523	2.91736	3.40588		4.25288	3.02523
	107.1		3.21023	3.56962		8.33746	8.12399	10.4783		3.21023	8.33746
	107.2		1.52822	1.6666		3.54317	3.28926	4.07427		1.52822	3.54317
	107.3		0.796094	0.831537		2.69277	2.46809	2.3307		0.796094	2.69277
	107.4		0.39255	0.75537		2.54842	2.3837	2.37432		0.39255	2.54842
	107.5		0.102779	0.872567		0.328681	0.259965	1.07738		0.102779	0.328681
	107.6		0.402703	0.953284		0.218359	0.343689	0.405172		0.402703	0.218359
	107.7		0.226921	0.400127		1.49668	1.14405	2.83487		0.226921	1.49668
	107.8		0.677381	0.251609		0.274884	0.208251	0.361593		0.677381	0.274884
	107.9		0.470216	0.446851		0.732249	1.4411	0.824497		0.470216	0.732249
	108		1.11124	0.593765		0.234655	0.224978	0.480519		1.11124	0.234655
	108.1		0.685314	0.353911		1.46234	3.67484	2.72962		0.685314	1.46234
	108.2		2.17954	0.7195		4.03915	4.9357	3.63406		2.17954	4.03915
	108.3		1.35819	1.249		8.28999	8.70096	9.09124		1.35819	8.28999
	108.4		1.41881	2.11941		3.33839	2.21245	2.25518		1.41881	3.33839
	108.5		0.213988	1.08258		1.92313	1.21338	2.4393		0.213988	1.92313
	108.6		0.881341	0.476754		0.24902	1.58158	0.559214		0.881341	0.24902
	108.7		0.732523	0.148292		0.0982488	0.843151	0.187692		0.732523	0.0982488
	108.8		0.592893	0.744076		0.708026	0.586685	0.562788		0.592893	0.708026
	108.9		2.52773	1.55715		2.00509	1.39494	2.10763		2.52773	2.00509
	109		2.68187	1.74063		1.46661	0.730561	1.19937		2.68187	1.46661
	109.1		2.39692	1.22399		2.35745	1.80603	2.86936		2.39692	2.35745
	109.2		0.826701	0.239896		0.439816	0.340003	0.609777		0.826701	0.439816
	109.3		0.760547	0.282536		0.314135	0.772038	0.198823		0.760547	0.314135
	109.4		0.523408	0.639217		1.80481	0.204087	0.738134		0.523408	1.80481
	109.5		1.45984	1.42257		0.138551	0.916924	0.597333		1.45984	0.138551
	109.6		2.91684	3.03811		0.245646	0.699317	1.04255		2.91684	0.245646
	109.7		1.40299	2.01774		1.85903	1.93015	2.17015		1.40299	1.85903
	109.8		1.27744	0.594362		1.07383	0.572912	0.649586		1.27744	1.07383
	109.9		1.54494	0.846451		2.89495	2.54866	3.24295		1.54494	2.89495
	110		2.49291	1.7599		1.45598	1.21246	1.14026		2.49291	1.45598
	110.1		1.56987	2.38694		5.65704	5.50536	5.07082		1.56987	5.65704
	110.2		3.89912	4.63543		3.32819	2.26707	1.05311		3.89912	3.32819
	110.3		4.62276	4.28849		4.60716	3.37776	2.4077		4.62276	4.60716
	110.4		2.82461	2.02337		0.272483	0.364984	0.42819		2.82461	0.272483
	110.5		0.612155	0.271027		0.178584	0.0576857	0.483493		0.612155	0.178584
	110.6		1.00225	0.242083		1.59897	0.723951	0.740873		1.00225	1.59897
	110.7		1.28055	0.256433		0.920705	0.264951	0.60769		1.28055	0.920705
	110.8		0.769612	0.180132		1.99866	0.674702	1.24917		0.769612	1.99866
	110.9		0.301291	0.0860635		2.13203	0.946458	3.17049		0.301291	2.13203
	111		0.161253	0.201972		2.86916	1.32347	3.73567		0.161253	2.86916
	111.1		0.210202	0.394604		3.05759	3.25133	4.92437		0.210202	3.05759
	111.2		0.180286	0.720716		0.58599	0.734589	1.25386		0.180286	0.58599
	111.3		0.441524	1.04591		0.322844	1.25351	0.534527		0.441524	0.322844
	111.4		0.331376	0.710937		1.85211	1.38241	3.02897		0.331376	1.85211
	111.5		0.626652	1.16496		0.555709	0.353883	0.864768		0.626652	0.555709
	111.6		0.694365	1.6908		2.04852	1.43854	2.68686		0.694365	2.04852
	111.7		0.310893	1.52159		1.14943	0.26776	0.770027		0.310893	1.14943
	111.8		0.641908	0.816572		2.32459	1.24531	1.3244		0.641908	2.32459
	111.9		0.618866	0.208961		2.67825	2.11639	3.4146		0.618866	2.67825
	112		1.33659	0.860802		1.89854	1.80327	1.6085		1.33659	1.89854
	112.1		0.664323	1.09392		1.78791	1.37535	1.83235		0.664323	1.78791
	112.2		1.19626	1.53184		1.37242	1.27924	0.996151		1.19626	1.37242
	112.3		2.37288	1.44151		1.25415	0.574181	0.812913		2.37288	1.25415
	112.4		1.97466	0.849098		2.95507	2.46081	3.09914		1.97466	2.95507
	112.5		1.18641	0.366985		0.865046	0.321935	0.806868		1.18641	0.865046
	112.6		0.400863	0.305882		0.882476	0.746122	1.75308		0.400863	0.882476
	112.7		0.525107	0.149891		0.667745	0.999899	0.684705		0.525107	0.667745
	112.8		0.520982	0.189466		0.0971698	0.361391	0.0928244		0.520982	0.0971698
	112.9		0.871003	0.508694		2.18148	1.35504	1.97034		0.871003	2.18148
	113		1.00022	1.29652		1.17508	0.309867	0.354116		1.00022	1.17508
	113.1		2.31091	2.49542		2.15459	1.73211	1.68401		2.31091	2.15459
	113.2		1.19754	1.50004		0.287104	1.69819	1.26204		1.19754	0.287104
	113.3		1.00424	0.65395		0.275336	0.716455	0.540598		1.00424	0.275336
	113.4		0.443373	0.289437		2.5224	0.856249	3.30384		0.443373	2.5224
	113.5		0.561032	0.413504		0.640689	0.499916	0.330761		0.561032	0.640689
	113.6		0.810012	0.501978		0.782679	0.0804376	0.839391		0.810012	0.782679
	113.7		0.249188	0.338517		0.335498	0.628176	0.850042		0.249188	0.335498
	113.8		0.570441	0.0685909		0.725167	0.670156	0.759582		0.570441	0.725167
	113.9		0.637183	0.333711		1.68447	1.2028	2.15188		0.637183	1.68447
	114		0.47156	0.980703		1.72432	1.0316	0.794491		0.47156	1.72432
	114.1		0.347095	1.41614		1.53775	0.617293	0.626482		0.347095	1.53775
	114.2		0.119625	1.24399		0.564504	1.21018	0.551076		0.119625	0.564504
	114.3		0.309291	0.853159		0.328833	0.727088	0.393442		0.309291	0.328833
	114.4		0.183694	0.297694		1.3333	1.11752	1.04517		0.183694	1.3333
	114.5		0.267116	0.159972		0.538237	0.38246	0.353451		0.267116	0.538237
	114.6		0.29756	0.589569		1.99418	1.51388	2.8355		0.29756	1.99418
	114.7		0.339686	0.536293		0.769833	0.424445	0.787722		0.339686	0.769833
	114.8		0.258116	0.374159		1.07926	0.960004	1.37347		0.258116	1.07926
	114.9		0.678312	0.547679		0.729805	0.263121	0.604535		0.678312	0.729805
	115		0.447954	0.933214		0.112305	0.902192	0.305696		0.447954	0.112305
	115.1		1.09862	1.87896		0.732553	0.327945	0.0878489		1.09862	0.732553
	115.2		0.450427	1.10189		0.215722	1.14974	1.45023		0.450427	0.215722
	115.3		0.40705	0.767183		0.0648422	0.12318	0.270789		0.40705	0.0648422
	115.4		0.913133	0.739913		0.83263	0.140806	1.81276		0.913133	0.83263
	115.5		1.07015	0.799804		0.195742	0.905236	0.259984		1.07015	0.195742
	115.6		0.649932	1.0878		1.48252	1.47563	2.32294		0.649932	1.48252
	115.7		0.449632	1.15726		0.108447	0.204822	0.0432303		0.449632	0.108447
	115.8		0.218994	0.753084		0.659613	0.343624	0.377268		0.218994	0.659613
	115.9		0.104292	0.269717		3.01374	3.74418	3.27739		0.104292	3.01374
	116		0.223504	0.161682		2.06388	1.7185	0.690873		0.223504	2.06388
	116.1		0.0853354	0.189944		3.00753	2.95243	1.30597		0.0853354	3.00753
	116.2		0.595486	0.446228		0.771414	1.846	0.927402		0.595486	0.771414
	116.3		0.244707	0.460641		0.959752	3.14447	1.21864		0.244707	0.959752
	116.4		0.318029	0.690686		0.377205	0.857631	0.583963		0.318029	0.377205
	116.5		0.248256	0.831997		0.233602	1.34479	0.324977		0.248256	0.233602
	116.6		0.0839919	0.597805		0.603675	0.184485	0.633784		0.0839919	0.603675
	116.7		0.672906	0.726464		0.235589	0.921182	0.184789		0.672906	0.235589
	116.8		0.178455	1.05228		0.869668	0.982821	0.651286		0.178455	0.869668
	116.9		0.522543	1.32765		0.333351	0.69119	0.29341		0.522543	0.333351
	117		0.41487	1.09745		0.621657	0.660688	0.482178		0.41487	0.621657
	117.1		0.41817	0.44051		0.276658	0.422241	1.47497		0.41817	0.276658
	117.2		0.569227	1.1011		0.182626	0.200522	0.552799		0.569227	0.182626
	117.3		0.734837	1.35776		0.209946	0.575456	1.36446		0.734837	0.209946
	117.4		0.307466	0.934875		0.91502	0.619063	0.707143		0.307466	0.91502
	117.5		0.331265	0.742328		0.322718	0.784144	0.337424		0.331265	0.322718
	117.6		0.162119	0.258251		0.634658	0.886397	1.55732		0.162119	0.634658
	117.7		0.32973	0.25961		0.538897	0.782067	0.510821		0.32973	0.538897
	117.8		1.36686	0.661373		0.400591	0.362873	0.665569		1.36686	0.400591
	117.9		1.93541	1.04142		2.92027	2.70991	2.04413		1.93541	2.92027
	118		1.0993	0.652112		1.61654	1.12333	0.399771		1.0993	1.61654
	118.1		0.356273	0.435218		3.58315	3.40765	2.27807		0.356273	3.58315
	118.2		0.308977	0.320213		0.467029	0.698703	0.21972		0.308977	0.467029
	118.3		0.0415779	0.341397		0.562541	1.23991	0.903164		0.0415779	0.562541
	118.4		0.222645	0.636959		0.738314	0.197187	0.621354		0.222645	0.738314
	118.5		0.734345	0.907666		0.296343	0.167521	0.108733		0.734345	0.296343
	118.6		0.230596	0.589531		1.19547	1.4722	2.15651		0.230596	1.19547
	118.7		0.945906	1.60771		0.376648	0.955689	1.21221		0.945906	0.376648
	118.8		1.85182	3.50649		0.627485	2.25642	2.52685		1.85182	0.627485
	118.9		2.15629	3.5824		0.463319	0.653522	0.52809		2.15629	0.463319
	119		1.16075	1.61127		0.129845	1.00864	0.248177		1.16075	0.129845
	119.1		0.759049	0.835732		0.599472	0.619556	1.22462		0.759049	0.599472
	119.2		0.445036	0.435572		0.134281	0.299933	0.126961		0.445036	0.134281
	119.3		0.491176	0.0972454		0.204413	0.0742067	0.18077		0.491176	0.204413
	119.4		1.71792	1.10915		1.06711	0.858265	1.59422		1.71792	1.06711
	119.5		2.53921	2.06323		0.368557	0.177886	0.196712		2.53921	0.368557
	119.6		1.40724	1.30826		1.15642	1.50651	0.945647		1.40724	1.15642
	119.7		0.248111	0.262259		0.256477	0.136119	0.313436		0.248111	0.256477
	119.8		0.748887	0.436434		0.350716	0.445902	0.140555		0.748887	0.350716
	119.9		1.47174	0.766933		0.368232	0.789647	1.27878		1.47174	0.368232
	120		0.851433	0.567099		0.212001	0.488873	0.585651		0.851433	0.212001
	120.1		0.180863	0.465028		1.67532	2.74959	3.10751		0.180863	1.67532
	120.2		0.18604	0.494638		0.321682	0.690759	0.415845		0.18604	0.321682
	120.3		0.487783	1.20164		0.664964	1.43181	1.21048		0.487783	0.664964
	120.4		1.62965	2.38328		0.588845	0.413692	0.635021		1.62965	0.588845
	120.5		2.10395	2.10637		0.469264	0.295854	0.446595		2.10395	0.469264
	120.6		0.912592	0.607311		0.362524	1.08077	2.13562		0.912592	0.362524
	120.7		0.288438	0.375596		0.463734	0.078286	0.220296		0.288438	0.463734
	120.8		0.0845556	1.16131		1.05572	0.733892	1.731		0.0845556	1.05572
	120.9		0.53288	1.58099		1.56384	0.483969	0.792757		0.53288	1.56384
	121		0.43391	0.653501		1.02384	0.616875	1.26166		0.43391	1.02384
	121.1		0.532824	0.212		1.49224	1.23049	1.43654		0.532824	1.49224
	121.2		0.367892	0.241424		0.467671	0.389062	0.837354		0.367892	0.467671
	121.3		0.311968	0.281397		0.413348	0.346653	0.140591		0.311968	0.413348
	121.4		1.03203	0.954252		0.0692599	0.191232	0.392104		1.03203	0.0692599
	121.5		1.38422	1.43181		0.866659	0.571495	0.872429		1.38422	0.866659
	121.6		0.986751	1.18232		0.0180609	0.57942	0.0830916		0.986751	0.0180609
	121.7		0.419078	0.220748		0.290574	0.44599	0.637813		0.419078	0.290574
	121.8		0.351195	0.366999		0.230639	0.236741	0.278448		0.351195	0.230639
	121.9		1.81464	1.53175		0.546271	0.826738	1.23698		1.81464	0.546271
	122		2.45069	2.15353		0.712884	0.576829	0.975037		2.45069	0.712884
	122.1		2.08242	1.71627		3.25954	3.17957	3.39445		2.08242	3.25954
	122.2		0.924676	1.22153		1.74335	1.26495	1.36775		0.924676	1.74335
	122.3		0.495213	0.952648		1.07182	1.21605	1.28995		0.495213	1.07182
	122.4		0.920641	1.03751		0.213836	0.123818	0.106867		0.920641	0.213836
	122.5		0.670744	0.542489		0.19582	0.361731	0.574813		0.670744	0.19582
	122.6		0.611749	0.851597		0.960263	1.67302	1.11214		0.611749	0.960263
	122.7		1.34665	1.70076		0.381744	0.849926	0.872812		1.34665	0.381744
	122.8		1.19192	1.4906		0.373267	1.12443	1.24237		1.19192	0.373267
	122.9		0.729522	1.06611		0.435172	0.55879	0.396446		0.729522	0.435172
	123		0.556919	0.59486		0.217641	0.189642	0.479459		0.556919	0.217641
	123.1		0.558208	0.40044		1.10286	0.541204	0.566773		0.558208	1.10286
	123.2		0.602892	0.437614		0.712539	0.479287	0.611927		0.602892	0.712539
	123.3		0.324622	0.158598		0.543151	0.204401	0.330372		0.324622	0.543151
	123.4		0.240928	0.1494		0.545171	0.392966	0.505939		0.240928	0.545171
	123.5		0.355272	0.189767		0.619332	0.519168	0.556553		0.355272	0.619332
	123.6		0.128038	0.138487		0.288725	0.224889	0.24145		0.128038	0.288725
	123.7		0.336345	0.271775		0.0414478	0.570008	0.165044		0.336345	0.0414478
	123.8		0.857562	1.56169		1.13457	0.65385	0.677487		0.857562	1.13457
	123.9		2.34828	3.81773		0.304921	0.141677	0.297691		2.34828	0.304921
	124		2.76724	4.03193		1.65885	1.25909	1.73256		2.76724	1.65885
	124.1		1.55172	2.46556		1.27478	0.262702	1.36439		1.55172	1.27478
	124.2		0.94448	0.87322		1.55512	0.768563	1.77429		0.94448	1.55512
	124.3		0.217942	0.348435		0.21893	0.118875	0.363393		0.217942	0.21893
	124.4		0.327509	0.37146		0.642751	0.219053	0.222444		0.327509	0.642751
	124.5		1.42496	1.01755		0.683817	0.886249	0.909863		1.42496	0.683817
	124.6		3.03677	1.81223		0.495705	0.858773	0.506522		3.03677	0.495705
	124.7		3.83067	2.41218		0.632	1.29071	1.15765		3.83067	0.632
	124.8		3.09808	2.11085		0.0704368	0.0481006	0.165865		3.09808	0.0704368
	124.9		1.97592	1.42727		0.365965	0.302487	0.604345		1.97592	0.365965
	125		1.3193	0.855231		0.229384	0.145444	0.190044		1.3193	0.229384
	125.1		0.565258	0.502025		0.509478	0.475134	0.5369		0.565258	0.509478
	125.2		0.364992	0.30089		0.741639	0.453427	0.682701		0.364992	0.741639
	125.3		0.313296	0.444156		0.919763	0.505943	0.392797		0.313296	0.919763
	125.4		0.585939	0.732805		1.18109	0.407807	1.26855		0.585939	1.18109
	125.5		0.774155	0.609098		0.313094	0.189082	0.0996168		0.774155	0.313094
	125.6		0.315764	0.381701		0.403546	0.0560589	0.861439		0.315764	0.403546
	125.7		0.412228	0.944258		0.162328	0.7114	0.130684		0.412228	0.162328
	125.8		0.869514	1.61736		0.341702	0.251828	0.478204		0.869514	0.341702
	125.9		1.11722	2.09743		1.1574	0.935782	1.54823		1.11722	1.1574
	126		1.32499	1.57984		0.546391	0.518712	0.524157		1.32499	0.546391
	126.1		0.890225	0.97948		0.931738	0.670674	0.786786		0.890225	0.931738
	126.2		0.871864	0.497946		0.914652	0.615357	1.25093		0.871864	0.914652
	126.3		0.285837	0.360905		0.684145	0.379883	0.595147		0.285837	0.684145
	126.4		0.549151	0.824008		0.606385	0.528854	0.818895		0.549151	0.606385
	126.5		1.41371	1.77792		0.156289	0.333259	0.252756		1.41371	0.156289
	126.6		1.1596	1.51071		0.997412	0.228333	1.00961		1.1596	0.997412
	126.7		0.666619	1.16063		0.165608	0.112125	0.199171		0.666619	0.165608
	126.8		0.399532	0.774613		0.798583	0.476815	1.13037		0.399532	0.798583
	126.9		0.442667	0.840154		0.0520581	0.140722	0.27724		0.442667	0.0520581
	127		0.736089	0.704107		0.504093	0.757749	0.804114		0.736089	0.504093
	127.1		0.523248	0.665105		0.0255935	0.271243	0.183826		0.523248	0.0255935
	127.2		0.168691	0.41624		1.0945	0.79132	1.00318		0.168691	1.0945
	127.3		0.180205	0.301996		0.270128	0.119634	0.0540187		0.180205	0.270128
	127.4		0.279476	0.237477		0.997776	0.524338	0.6717		0.279476	0.997776
	127.5		0.241441	0.15739		0.131601	0.0993391	0.1357		0.241441	0.131601
	127.6		0.104872	0.228831		0.250812	0.309446	0.41572		0.104872	0.250812
	127.7		0.264531	0.563072		0.311496	0.301068	0.49795		0.264531	0.311496
	127.8		0.55333	0.396601		0.0403043	0.0772429	0.147827		0.55333	0.0403043
	127.9		0.752388	0.370432		1.33043	0.822959	1.64171		0.752388	1.33043
	128		0.303701	0.33644		0.598043	0.378323	0.264638		0.303701	0.598043
	128.1		0.0733799	0.280294		2.42435	1.62586	2.37708		0.0733799	2.42435
	128.2		0.104824	0.227075		0.841533	0.658361	0.940888		0.104824	0.841533
	128.3		0.0673071	0.115474		1.73871	1.5115	2.18922		0.0673071	1.73871
	128.4		0.375334	0.298861		0.336567	0.33805	0.305485		0.375334	0.336567
	128.5		0.677727	0.662992		0.713083	0.993837	0.866224		0.677727	0.713083
	128.6		0.479051	0.648227		0.193535	0.0200893	0.198289		0.479051	0.193535
	128.7		0.170432	0.236424		0.339956	0.496076	0.526862		0.170432	0.339956
	128.8		0.263836	0.0959537		0.206161	0.190539	0.318989		0.263836	0.206161
	128.9		0.739681	0.267991		0.185018	0.200871	0.0947439		0.739681	0.185018
	129		0.775403	0.256347		1.3375	0.679782	1.32902		0.775403	1.3375
	129.1		0.398074	0.132513		0.17629	0.0980442	0.0710884		0.398074	0.17629
	129.2		0.336984	0.162198		0.677056	0.163146	0.680864		0.336984	0.677056
	129.3		0.135795	0.0489675		0.109457	0.355373	0.268265		0.135795	0.109457
	129.4		0.110995	0.08197		0.21121	0.123172	0.251355		0.110995	0.21121
	129.5		0.489823	0.265546		0.398397	0.318997	0.401832		0.489823	0.398397
	129.6		0.0537328	0.205965		0.216778	0.0465401	0.269407		0.0537328	0.216778
	129.7		0.218645	0.252859		0.367041	1.04193	0.729387		0.218645	0.367041
	129.8		0.57163	0.308559		0.0804275	0.147381	0.0781204		0.57163	0.0804275
	129.9		0.462796	0.259381		0.89042	0.93403	1.78888		0.462796	0.89042
	130		0.766908	0.489305		0.234086	0.0849648	0.244175		0.766908	0.234086
	130.1		0.13744	0.336709		1.07831	0.992294	1.98674		0.13744	1.07831
	130.2		0.223952	0.506577		0.204006	0.147973	0.237131		0.223952	0.204006
	130.3		0.0736795	0.152313		0.830294	1.39219	1.38563		0.0736795	0.830294
	130.4		0.332593	0.165253		0.308487	0.669892	0.418207		0.332593	0.308487
	130.5		0.803327	0.369025		0.961392	1.90007	0.785998		0.803327	0.961392
	130.6		0.769726	0.553733		1.12445	1.69959	1.08113		0.769726	1.12445
	130.7		0.773821	0.592099		1.46617	1.69345	0.887618		0.773821	1.46617
	130.8		0.169802	0.251799		1.46795	1.10702	1.03077		0.169802	1.46795
	130.9		0.388953	0.296272		0.492566	0.550097	0.349674		0.388953	0.492566
	131		0.308745	0.457294		1.3448	0.973528	1.32882		0.308745	1.3448
	131.1		0.398048	0.520068		0.146162	0.238296	0.149209		0.398048	0.146162
	131.2		0.231056	0.415614		0.533558	0.610669	0.827316		0.231056	0.533558
	131.3		0.266534	0.326944		0.10636	0.284996	0.206999		0.266534	0.10636
	131.4		0.320814	0.170334		0.856199	0.440737	0.557294		0.320814	0.856199
	131.5		0.69516	0.451484		0.0232015	0.148506	0.172859		0.69516	0.0232015
	131.6		0.437751	0.272782		0.281892	0.141883	0.284099		0.437751	0.281892
	131.7		0.0245627	0.0453365		0.316082	0.272744	0.436191		0.0245627	0.316082
	131.8		0.42354	0.217025		0.0408195	0.46523	0.290703		0.42354	0.0408195
	131.9		0.515798	0.329638		0.381146	0.329177	0.394291		0.515798	0.381146
	132		0.610366	0.312744		0.333642	0.78431	0.734863		0.610366	0.333642
	132.1		0.158865	0.285515		0.579547	0.40627	0.668117		0.158865	0.579547
	132.2		0.428988	0.56945		0.370038	0.519393	0.345713		0.428988	0.370038
	132.3		0.257094	0.319039		0.527249	0.623755	0.941997		0.257094	0.527249
	132.4		0.24271	0.127721		0.222342	0.51634	0.328225		0.24271	0.222342
	132.5		0.24432	0.223056		0.438823	0.337041	0.591158		0.24432	0.438823
	132.6		0.26911	0.114202		0.702802	0.612335	0.651823		0.26911	0.702802
	132.7		0.302359	0.174864		0.494624	0.645312	0.957929		0.302359	0.494624
	132.8		0.0912425	0.219849		0.524735	0.499455	0.894818		0.0912425	0.524735
	132.9		0.164266	0.234231		0.121	0.298227	0.18392		0.164266	0.121
	133		0.265162	0.285569		0.252456	0.308988	0.414269		0.265162	0.252456
	133.1		0.212005	0.204423		0.699014	0.384601	0.407686		0.212005	0.699014
	133.2		0.106653	0.128002		0.0522947	0.208575	0.217778		0.106653	0.0522947
	133.3		0.0946577	0.058825		0.0608752	0.107253	0.23689		0.0946577	0.0608752
	133.4		0.270611	0.11494		0.511298	0.365663	0.503725		0.270611	0.511298
	133.5		0.493131	0.524818		0.192445	0.0722122	0.102592		0.493131	0.192445
	133.6		0.430053	0.556337		0.141667	0.141711	0.160234		0.430053	0.141667
	133.7		0.243236	0.282075		0.63446	0.283076	0.461714		0.243236	0.63446
	133.8		0.021681	0.040277		0.245919	0.43385	0.142814		0.021681	0.245919
	133.9		0.245346	0.103559		0.349225	0.118722	0.332229		0.245346	0.349225
	134		0.184226	0.0501113		0.429523	0.619192	0.169358		0.184226	0.429523
	134.1		0.225461	0.139763		0.312056	0.00323799	0.352354		0.225461	0.312056
	134.2		0.614279	0.280357		0.576835	0.340649	0.352841		0.614279	0.576835
	134.3		0.559212	0.188759		0.496079	0.130279	0.606431		0.559212	0.496079
	134.4		0.448725	0.0853886		0.558935	0.343357	0.936989		0.448725	0.558935
	134.5		0.0831008	0.0415418		0.333513	0.193549	0.46914		0.0831008	0.333513
	134.6		0.147306	0.135479		0.391314	0.625846	0.909456		0.147306	0.391314
	134.7		0.26681	0.342554		0.04343	0.231879	0.124733		0.26681	0.04343
	134.8		0.433559	0.228167		0.215968	0.404239	0.337466		0.433559	0.215968
	134.9		0.561835	0.284025		0.361102	0.229163	0.395395		0.561835	0.361102
	135		0.367565	0.404994		0.124958	0.0866804	0.0918216		0.367565	0.124958
	135.1		0.456138	0.334294		0.719097	0.836814	0.639718		0.456138	0.719097
	135.2		0.209581	0.239568		0.143201	0.102972	0.242139		0.209581	0.143201
	135.3		0.303659	0.128549		0.203117	0.358653	0.201887		0.303659	0.203117
	135.4		0.450233	0.191505		0.393064	0.138763	0.302816		0.450233	0.393064
	135.5		0.424503	0.17975		0.414703	0.289182	0.612952		0.424503	0.414703
	135.6		0.497293	0.314009		0.168895	0.197311	0.191371		0.497293	0.168895
	135.7		0.403048	0.0606037		0.380882	0.223974	0.42887		0.403048	0.380882
	135.8		0.17894	0.051838		0.672535	1.05506	0.903016		0.17894	0.672535
	135.9		0.299065	0.226314		0.2625	0.162476	0.222915		0.299065	0.2625
	136		0.835362	0.4037		0.682857	0.823144	0.470979		0.835362	0.682857
	136.1		0.533101	0.274558		0.114167	0.0500423	0.216253		0.533101	0.114167
	136.2		0.824108	0.486802		0.630707	0.430243	0.644685		0.824108	0.630707
	136.3		0.429172	0.258077		0.0602449	0.00524493	0.0192233		0.429172	0.0602449
	136.4		0.329276	0.149087		0.584028	0.617177	0.82751		0.329276	0.584028
	136.5		0.0266672	0.047658		0.0533115	0.109943	0.140108		0.0266672	0.0533115
	136.6		0.226905	0.129848		0.670196	1.0224	0.82974		0.226905	0.670196
	136.7		0.267058	0.101977		0.318265	0.259675	0.192832		0.267058	0.318265
	136.8		0.204072	0.0921262		0.299309	0.563215	0.274136		0.204072	0.299309
	136.9		0.121652	0.166719		0.444776	0.134463	0.337891		0.121652	0.444776
	137		0.0592645	0.474157		0.105774	0.127702	0.259721		0.0592645	0.105774
	137.1		0.208088	0.48174		0.484479	0.395536	0.606985		0.208088	0.484479
	137.2		0.250704	0.659062		0.21241	0.0363188	0.249963		0.250704	0.21241
	137.3		0.231167	0.409039		0.665792	0.433459	0.980845		0.231167	0.665792
	137.4		0.301092	0.339389		0.140294	0.02575	0.135798		0.301092	0.140294
	137.5		0.354033	0.290417		0.324377	0.245391	0.544619		0.354033	0.324377
	137.6		0.469457	0.291546		0.260784	0.292796	0.279226		0.469457	0.260784
	137.7		0.401234	0.212532		0.11451	0.0369849	0.145722		0.401234	0.11451
	137.8		0.477624	0.29103		0.833118	0.915554	1.14211		0.477624	0.833118
	137.9		0.138425	0.282653		0.312674	0.385478	0.498674		0.138425	0.312674
	138		0.334148	0.306319		0.375662	0.488642	0.642998		0.334148	0.375662
	138.1		0.319605	0.305139		0.136546	0.118527	0.203528		0.319605	0.136546
	138.2		1.02106	0.554648		0.61715	0.501382	0.600952		1.02106	0.61715
	138.3		0.840405	0.520129		0.0802029	0.184663	0.244347		0.840405	0.0802029
	138.4		0.74672	0.359398		0.381384	0.286625	0.278545		0.74672	0.381384
	138.5		0.139626	0.0690953		0.0502367	0.120823	0.235549		0.139626	0.0502367
	138.6		0.0928561	0.0807728		0.304975	0.501495	0.273241		0.0928561	0.304975
	138.7		0.102762	0.126311		0.140971	0.240146	0.14202		0.102762	0.140971
	138.8		0.364624	0.362256		0.140975	0.2452	0.423343		0.364624	0.140975
	138.9		0.365274	0.601292		0.128008	0.178534	0.10045		0.365274	0.128008
	139		0.435204	0.49678		0.245159	0.0886871	0.812447		0.435204	0.245159
	139.1		0.126402	0.333338		0.249246	0.399569	0.0881679		0.126402	0.249246
	139.2		0.153918	0.316995		0.0908725	0.036303	0.417204		0.153918	0.0908725
	139.3		0.103479	0.3468		0.34399	0.287584	0.213846		0.103479	0.34399
	139.4		0.0189344	0.29511		0.042967	0.0968979	0.203925		0.0189344	0.042967
	139.5		0.178039	0.257434		0.161325	0.172546	0.326535		0.178039	0.161325
	139.6		0.0639554	0.0286773		0.24072	0.24718	0.131026		0.0639554	0.24072
	139.7		0.177725	0.0186847		0.173983	0.317832	0.528397		0.177725	0.173983
	139.8		0.33389	0.16409		0.317342	0.295084	0.215645		0.33389	0.317342
	139.9		0.468524	0.276642		0.299719	0.392119	0.821846		0.468524	0.299719
	140		0.523289	0.392159		0.236249	0.122291	0.0907785		0.523289	0.236249
	140.1		0.3238	0.304391		0.173831	0.0764188	0.461062		0.3238	0.173831
	140.2		0.522128	0.380018		0.509493	0.358549	0.395069		0.522128	0.509493
	140.3		0.335578	0.355577		0.223026	0.204816	0.405662		0.335578	0.223026
	140.4		0.275679	0.15776		0.301567	0.134526	0.394592		0.275679	0.301567
	140.5		0.0189823	0.0183803		0.123481	0.207756	0.4241		0.0189823	0.123481
	140.6		0.0883826	0.142333		0.0920436	0.12223	0.105063		0.0883826	0.0920436
	140.7		0.0529209	0.0270985		0.190535	0.255447	0.22467		0.0529209	0.190535
	140.8		0.0610726	0.0447994		0.107229	0.112431	0.349034		0.0610726	0.107229
	140.9		0.31514	0.35327		0.137298	0.185459	0.225058		0.31514	0.137298
	141		0.423115	0.48809		0.176087	0.0754415	0.357938		0.423115	0.176087
	141.1		0.509806	0.469788		0.217766	0.447678	0.561018		0.509806	0.217766
	141.2		0.136304	0.125978		0.0826841	0.0487945	0.163086		0.136304	0.0826841
	141.3		0.161706	0.121542		0.121943	0.235374	0.217147		0.161706	0.121943
	141.4		0.023005	0.074267		0.190163	0.10408	0.349182		0.023005	0.190163
	141.5		0.0702598	0.0756502		0.131837	0.225249	0.220869		0.0702598	0.131837
	141.6		0.0830262	0.0618025		0.103706	0.0655869	0.218608		0.0830262	0.103706
	141.7		0.0225919	0.00990024		0.528392	0.551283	0.68303		0.0225919	0.528392
	141.8		0.157359	0.0972299		0.135115	0.0629094	0.141137		0.157359	0.135115
	141.9		0.242655	0.160527		0.619009	0.440461	0.683568		0.242655	0.619009
	142		0.31746	0.269365		0.286134	0.251768	0.452811		0.31746	0.286134
	142.1		0.229382	0.184276		0.273356	0.212706	0.310905		0.229382	0.273356
	142.2		0.0917766	0.149706		0.138712	0.333492	0.363021		0.0917766	0.138712
	142.3		0.0674879	0.0821917		0.191587	0.179054	0.337116		0.0674879	0.191587
	142.4		0.116794	0.0947402		0.0677764	0.153602	0.0938009		0.116794	0.0677764
	142.5		0.0410493	0.111062		0.180494	0.143776	0.388763		0.0410493	0.180494
	142.6		0.407085	0.413204		0.0170276	0.0541539	0.089306		0.407085	0.0170276
	142.7		0.148214	0.287311		0.367828	0.5799	0.555997		0.148214	0.367828
	142.8		0.191825	0.190405		0.0284325	0.0766202	0.038233		0.191825	0.0284325
	142.9		0.078021	0.0262828		0.583172	0.738127	0.934525		0.078021	0.583172
	143		0.0532797	0.0449842		0.124612	0.0797473	0.192739		0.0532797	0.124612
	143.1		0.100388	0.0348794		0.672541	0.334039	0.691489		0.100388	0.672541
	143.2		0.113619	0.134985		0.22831	0.359166	0.666396		0.113619	0.22831
	143.3		0.119937	0.220143		0.0904929	0.0340615	0.073637		0.119937	0.0904929
	143.4		0.131823	0.203486		0.529325	0.488628	0.565785		0.131823	0.529325
	143.5		0.0321856	0.0866796		0.113605	0.113573	0.34705		0.0321856	0.113605
	143.6		0.0365555	0.0197977		0.133628	0.0488236	0.0522219		0.0365555	0.133628
	143.7		0.0531969	0.0307836		0.481892	0.422113	0.762737		0.0531969	0.481892
	143.8		0.0439926	0.154989		0.342437	0.128221	0.244919		0.0439926	0.342437
	143.9		0.0553995	0.225929		0.287258	0.203108	0.30355		0.0553995	0.287258
	144		0.0661922	0.368382		0.155564	0.159801	0.326776		0.0661922	0.155564
	144.1		0.0825953	0.166491		0.205822	0.207688	0.267016		0.0825953	0.205822
	144.2		0.0358142	0.0438535		0.097223	0.0914444	0.0965609		0.0358142	0.097223
	144.3		0.0885237	0.0618226		0.0624816	0.117531	0.275068		0.0885237	0.0624816
	144.4		0.0822755	0.0155529		0.389339	0.209958	0.273747		0.0822755	0.389339
	144.5		0.104213	0.0145108		0.0585261	0.102121	0.102191		0.104213	0.0585261
	144.6		0.0247962	0.0685459		0.176917	0.147152	0.429528		0.0247962	0.176917
	144.7		0.0652346	0.0654575		0.290281	0.295334	0.232091		0.0652346	0.290281
	144.8		0.0859244	0.0664289		0.0907147	0.0208043	0.149481		0.0859244	0.0907147
	144.9		0.144612	0.0295841		0.49877	0.459159	0.395858		0.144612	0.49877
	145		0.196129	0.031793		0.221953	0.150322	0.241288		0.196129	0.221953
	145.1		0.255501	0.0672669		0.400173	0.149182	0.122689		0.255501	0.400173
	145.2		0.156247	0.0412125		0.354765	0.276685	0.743295		0.156247	0.354765
	145.3		0.11394	0.123362		0.0555795	0.112344	0.110429		0.11394	0.0555795
	145.4		0.0509403	0.109261		0.284136	0.363586	0.405597		0.0509403	0.284136
	145.5		0.0778432	0.189727		0.33302	0.159574	0.3704		0.0778432	0.33302
	145.6		0.052883	0.0937848		0.0184356	0.124	0.175432		0.052883	0.0184356
	145.7		0.0406326	0.062622		0.287151	0.320679	0.280799		0.0406326	0.287151
	145.8		0.0992421	0.0217758		0.199939	0.168839	0.252747		0.0992421	0.199939
	145.9		0.0637424	0.0624802		0.106617	0.256148	0.30652		0.0637424	0.106617
	146		0.159351	0.112043		0.0378298	0.0322062	0.053661		0.159351	0.0378298
	146.1		0.11301	0.1338		0.17365	0.243824	0.409791		0.11301	0.17365
	146.2		0.298755	0.282384		0.15773	0.0840942	0.146093		0.298755	0.15773
	146.3		0.192846	0.304654		0.0518831	0.137891	0.163441		0.192846	0.0518831
	146.4		0.118006	0.194806		0.348992	0.314392	0.436161		0.118006	0.348992
	146.5		0.158569	0.147183		0.141775	0.205446	0.35269		0.158569	0.141775
	146.6		0.030494	0.0549887		0.159538	0.311397	0.337189		0.030494	0.159538
	146.7		0.147807	0.0681122		0.283725	0.406782	0.586294		0.147807	0.283725
	146.8		0.00766137	0.0109019		0.0399867	0.0274106	0.0982689		0.00766137	0.0399867
	146.9		0.291041	0.135946		0.203295	0.309931	0.283916		0.291041	0.203295
	147		0.164502	0.126252		0.569408	0.167424	0.527205		0.164502	0.569408
	147.1		0.360213	0.236523		0.0662312	0.173123	0.0728115		0.360213	0.0662312
	147.2		0.0651314	0.0560611		0.322379	0.0685553	0.289509		0.0651314	0.322379
	147.3		0.127663	0.0517871		0.148916	0.351838	0.33429		0.127663	0.148916
	147.4		0.068613	0.107875		0.0797193	0.0919973	0.171166		0.068613	0.0797193
	147.5		0.0327133	0.126693		0.148838	0.0951686	0.170605		0.0327133	0.148838
	147.6		0.185806	0.178799		0.106616	0.248533	0.392542		0.185806	0.106616
	147.7		0.168065	0.158398		0.0936421	0.054827	0.108407		0.168065	0.0936421
	147.8		0.324237	0.292275		0.0530694	0.150169	0.182006		0.324237	0.0530694
	147.9		0.333466	0.364088		0.38887	0.19495	0.61149		0.333466	0.38887
	148		0.339295	0.540668		0.0925229	0.076344	0.218345		0.339295	0.0925229
	148.1		0.242767	0.311909		0.42739	0.218533	0.6136		0.242767	0.42739
	148.2		0.455604	0.298517		0.0126529	0.0342008	0.066317		0.455604	0.0126529
	148.3		0.119003	0.0484527		0.208205	0.228338	0.420393		0.119003	0.208205
	148.4		0.150202	0.0385436		0.107996	0.107563	0.107746		0.150202	0.107996
	148.5		0.0496216	0.0189356		0.0685196	0.0878353	0.218473		0.0496216	0.0685196
	148.6		0.056493	0.0256453		0.158915	0.196064	0.24225		0.056493	0.158915
	148.7		0.128534	0.0471369		0.0405536	0.133606	0.113234		0.128534	0.0405536
	148.8		0.191032	0.0898669		0.383868	0.193748	0.593144		0.191032	0.383868
	148.9		0.134753	0.11743		0.0562714	0.112851	0.0803047		0.134753	0.0562714
	149		0.134303	0.13155		0.697332	0.130709	0.568189		0.134303	0.697332
	149.1		0.289423	0.250901		0.207536	0.272355	0.185968		0.289423	0.207536
	149.2		0.10318	0.111358		0.324919	0.0254048	0.188012		0.10318	0.324919
	149.3		0.257681	0.0949038		0.282348	0.494498	0.404797		0.257681	0.282348
	149.4		0.0640711	0.0566695		0.0511301	0.0818991	0.158839		0.0640711	0.0511301
	149.5		0.0607269	0.0113683		0.117157	0.273721	0.182534		0.0607269	0.117157
	149.6		0.078132	0.0670883		0.148519	0.148432	0.361932		0.078132	0.148519
	149.7		0.311921	0.161147		0.105999	0.108614	0.107178		0.311921	0.105999
	149.8		0.409921	0.234501		0.126311	0.137445	0.357042		0.409921	0.126311
	149.9		0.633296	0.240845		0.352903	0.30586	0.172811		0.633296	0.352903
	150		0.666044	0.385211		0.164061	0.0325386	0.473708		0.666044	0.164061
	150.1		0.486852	0.251559		0.229786	0.315786	0.121966		0.486852	0.229786
	150.2		0.388848	0.207834		0.181368	0.109157	0.418882		0.388848	0.181368
	150.3		0.157389	0.105617		0.107546	0.194901	0.246051		0.157389	0.107546
	150.4		0.0491302	0.0547212		0.122466	0.235398	0.431804		0.0491302	0.122466
	150.5		0.0864866	0.0370091		0.0543269	0.0308434	0.059733		0.0864866	0.0543269
	150.6		0.0245411	0.0290747		0.167794	0.348435	0.428335		0.0245411	0.167794
	150.7		0.160534	0.173952		0.117412	0.0333695	0.106571		0.160534	0.117412
	150.8		0.308207	0.194568		0.0990279	0.257461	0.306036		0.308207	0.0990279
	150.9		0.252309	0.170769		0.243157	0.0651346	0.134807		0.252309	0.243157
	151		0.147358	0.0500123		0.0550101	0.255586	0.314203		0.147358	0.0550101
	151.1		0.0612631	0.0284888		0.250588	0.201719	0.159361		0.0612631	0.250588
	151.2		0.0464586	0.010534		0.0306606	0.190464	0.229375		0.0464586	0.0306606
	151.3		0.0117625	0.0269681		0.174884	0.251283	0.157259		0.0117625	0.174884
	151.4		0.08807	0.0198342		0.197535	0.18633	0.359246		0.08807	0.197535
	151.5		0.0286233	0.0366189		0.0390657	0.11699	0.0697629		0.0286233	0.0390657
	151.6		0.0287572	0.122645		0.12974	0.131821	0.260734		0.0287572	0.12974
	151.7		0.0590956	0.252589		0.352132	0.238531	0.332775		0.0590956	0.352132
	151.8		0.038763	0.42084		0.0413509	0.0120764	0.112857		0.038763	0.0413509
	151.9		0.187577	0.38866		0.249267	0.397507	0.397941		0.187577	0.249267
	152		0.176049	0.474721		0.151927	0.0848355	0.207428		0.176049	0.151927
	152.1		0.240572	0.390738		0.0827211	0.20336	0.163403		0.240572	0.0827211
	152.2		0.128676	0.283923		0.20224	0.267451	0.290817		0.128676	0.20224
	152.3		0.217235	0.276989		0.118076	0.116218	0.127294		0.217235	0.118076
	152.4		0.249912	0.249595		0.202503	0.26722	0.370098		0.249912	0.202503
	152.5		0.174087	0.112459		0.0378479	0.0604118	0.0715568		0.174087	0.0378479
	152.6		0.119496	0.0784115		0.141479	0.261944	0.362028		0.119496	0.141479
	152.7		0.274288	0.198882		0.0623579	0.0162107	0.121257		0.274288	0.0623579
	152.8		0.262143	0.18277		0.234555	0.45834	0.476871		0.262143	0.234555
	152.9		0.142106	0.193101		0.0939752	0.0251287	0.0365952		0.142106	0.0939752
	153		0.0381892	0.127314		0.527607	0.591751	0.75309		0.0381892	0.527607
	153.1		0.172717	0.221168		0.0712528	0.0714853	0.0260967		0.172717	0.0712528
	153.2		0.174747	0.143344		0.330533	0.453846	0.579642		0.174747	0.330533
	153.3		0.174165	0.0784592		0.0315613	0.0612249	0.0506389		0.174165	0.0315613
	153.4		0.0541378	0.0250721		0.11929	0.158469	0.235065		0.0541378	0.11929
	153.5		0.0733133	0.0135871		0.144879	0.149245	0.214392		0.0733133	0.144879
	153.6		0.0348468	0.0885559		0.0234255	0.0831211	0.112755		0.0348468	0.0234255
	153.7		0.16885	0.139869		0.270838	0.23496	0.317975		0.16885	0.270838
	153.8		0.183352	0.163224		0.0530255	0.0458266	0.150806		0.183352	0.0530255
	153.9		0.0952126	0.110951		0.093376	0.268355	0.237361		0.0952126	0.093376
	154		0.0715922	0.092826		0.151421	0.158454	0.274682		0.0715922	0.151421
	154.1		0.0513713	0.125723		0.0687667	0.133547	0.188645		0.0513713	0.0687667
	154.2		0.131311	0.109409		0.275836	0.138139	0.298727		0.131311	0.275836
	154.3		0.265132	0.157222		0.0371403	0.191223	0.177487		0.265132	0.0371403
	154.4		0.124843	0.0530467		0.223962	0.090972	0.293907		0.124843	0.223962
	154.5		0.330926	0.0502645		0.0679431	0.16828	0.177766		0.330926	0.0679431
	154.6		0.0893383	0.0140159		0.082642	0.163975	0.128412		0.0893383	0.082642
	154.7		0.189859	0.0260755		0.139455	0.0722618	0.350979		0.189859	0.139455
	154.8		0.0269948	0.00136052		0.0942284	0.326465	0.175539		0.0269948	0.0942284
	154.9		0.115961	0.0593264		0.0254966	0.058708	0.150802		0.115961	0.0254966
	155		0.451424	0.156197		0.418852	0.518766	0.521147		0.451424	0.418852
	155.1		0.52799	0.284517		0.0665598	0.0400027	0.112264		0.52799	0.0665598
	155.2		0.426864	0.187263		0.266652	0.425743	0.420877		0.426864	0.266652
	155.3		0.231978	0.120916		0.108249	0.0418074	0.241015		0.231978	0.108249
	155.4		0.109347	0.0343442		0.0912067	0.122747	0.0962395		0.109347	0.0912067
	155.5		0.0928369	0.0503748		0.285799	0.184402	0.343474		0.0928369	0.285799
	155.6		0.00971366	0.0303252		0.162581	0.0728423	0.183962		0.00971366	0.162581
	155.7		0.0837917	0.0833794		0.118594	0.276515	0.218517		0.0837917	0.118594
	155.8		0.0516717	0.112782		0.0528285	0.0534548	0.171227		0.0516717	0.0528285
	155.9		0.110698	0.129189		0.155828	0.293664	0.272939		0.110698	0.155828
	156		0.081426	0.0747702		0.0562914	0.155276	0.140105		0.081426	0.0562914
	156.1		0.153826	0.0821953		0.0992645	0.273983	0.225082		0.153826	0.0992645
	156.2		0.0371689	0.0144441		0.183211	0.447774	0.333672		0.0371689	0.183211
	156.3		0.117936	0.0516264		0.0517055	0.183201	0.0714811		0.117936	0.0517055
	156.4		0.0871182	0.0428652		0.377275	0.514747	0.53945		0.0871182	0.377275
	156.5		0.0725917	0.0730952		0.0574551	0.0342193	0.11545		0.0725917	0.0574551
	156.6		0.0309566	0.0795784		0.212577	0.152213	0.234933		0.0309566	0.212577
	156.7		0.0571211	0.141324		0.225552	0.21965	0.410138		0.0571211	0.225552
	156.8		0.101345	0.156816		0.17346	0.0388561	0.143852		0.101345	0.17346
	156.9		0.369098	0.3966		0.123317	0.155501	0.208822		0.369098	0.123317
	157		0.525372	0.440466		0.140637	0.185428	0.243737		0.525372	0.140637
	157.1		0.637865	0.54455		0.0743145	0.12811	0.275094		0.637865	0.0743145
	157.2		0.25163	0.26189		0.0730504	0.193262	0.174883		0.25163	0.0730504
	157.3		0.109294	0.15108		0.124644	0.210997	0.238622		0.109294	0.124644
	157.4		0.052436	0.0118564		0.230743	0.0440219	0.219645		0.052436	0.230743
	157.5		0.0270367	0.0158483		0.131646	0.151034	0.155787		0.0270367	0.131646
	157.6		0.109562	0.120553		0.388093	0.164529	0.467145		0.109562	0.388093
	157.7		0.0896758	0.152878		0.0355971	0.128325	0.0765971		0.0896758	0.0355971
	157.8		0.0799098	0.145303		0.284073	0.321653	0.457016		0.0799098	0.284073
	157.9		0.0542715	0.0849078		0.0482809	0.16559	0.109288		0.0542715	0.0482809
	158		0.03697	0.00180263		0.301926	0.48543	0.320958		0.03697	0.301926
	158.1		0.0342776	0.016792		0.0455628	0.0852012	0.135348		0.0342776	0.0455628
	158.2		0.121466	0.0911248		0.416948	0.568537	0.401835		0.121466	0.416948
	158.3		0.032066	0.0626068		0.0742806	0.0612307	0.0540144		0.032066	0.0742806
	158.4		0.130189	0.0863566		0.513297	0.475011	0.623053		0.130189	0.513297
	158.5		0.0228398	0.0312365		0.0867614	0.177154	0.0823281		0.0228398	0.0867614
	158.6		0.0260768	0.0147137		0.283216	0.056739	0.380591		0.0260768	0.283216
	158.7		0.10261	0.035547		0.0271264	0.20116	0.0822171		0.10261	0.0271264
	158.8		0.0214315	0.0122461		0.258034	0.196859	0.250641		0.0214315	0.258034
	158.9		0.10593	0.0887691		0.0926158	0.0720338	0.180161		0.10593	0.0926158
	159		0.0111356	0.0420135		0.212214	0.24124	0.100895		0.0111356	0.212214
	159.1		0.105468	0.0916926		0.0550934	0.0643969	0.378771		0.105468	0.0550934
	159.2		0.0290236	0.0343916		0.103436	0.0746499	0.0495477		0.0290236	0.103436
	159.3		0.0478952	0.042058		0.105537	0.179369	0.242266		0.0478952	0.105537
	159.4		0.0285333	0.00361622		0.196185	0.12263	0.238271		0.0285333	0.196185
	159.5		0.0487628	0.0379865		0.0240016	0.0846973	0.0321186		0.0487628	0.0240016
	159.6		0.0576512	0.107482		0.340166	0.228589	0.549303		0.0576512	0.340166
	159.7		0.0521562	0.160325		0.0731022	0.0447145	0.0796514		0.0521562	0.0731022
	159.8		0.151176	0.101128		0.338666	0.359886	0.477513		0.151176	0.338666
	159.9		0.221642	0.100946		0.102263	0.0943175	0.152203		0.221642	0.102263
	160		0.231015	0.112818		0.228504	0.158307	0.206767		0.231015	0.228504
	160.1		0.208017	0.112584		0.0835484	0.090404	0.117109		0.208017	0.0835484
	160.2		0.18877	0.136118		0.203008	0.0873182	0.204073		0.18877	0.203008
	160.3		0.0937944	0.0719093		0.36833	0.228499	0.362948		0.0937944	0.36833
	160.4		0.162834	0.138047		0.17915	0.105142	0.163441		0.162834	0.17915
	160.5		0.0301396	0.0804247		0.387364	0.225983	0.379269		0.0301396	0.387364
	160.6		0.168427	0.140722		0.0444143	0.096322	0.157162		0.168427	0.0444143
	160.7		0.0549285	0.0780881		0.0475386	0.0758348	0.0699349		0.0549285	0.0475386
	160.8		0.191258	0.148691		0.276481	0.180984	0.39109		0.191258	0.276481
	160.9		0.189774	0.200958		0.0423676	0.0473169	0.0901084		0.189774	0.0423676
	161		0.206886	0.179888		0.395423	0.191362	0.230851		0.206886	0.395423
	161.1		0.138702	0.163379		0.019817	0.0404385	0.164328		0.138702	0.019817
	161.2		0.0698711	0.0537623		0.246661	0.238085	0.218159		0.0698711	0.246661
	161.3		0.103241	0.0664415		0.0194296	0.011223	0.062388		0.103241	0.0194296
	161.4		0.0304772	0.0201543		0.316325	0.321946	0.436104		0.0304772	0.316325
	161.5		0.0506549	0.0649136		0.0277877	0.0183593	0.0576174		0.0506549	0.0277877
	161.6		0.0938478	0.10343		0.194268	0.208149	0.350737		0.0938478	0.194268
	161.7		0.126039	0.09496		0.261451	0.2835	0.31942		0.126039	0.261451
	161.8		0.210199	0.0854493		0.0104892	0.00469314	0.0542186		0.210199	0.0104892
	161.9		0.200872	0.0530888		0.33456	0.349045	0.375633		0.200872	0.33456
	162		0.208784	0.116109		0.0318814	0.0871122	0.12759		0.208784	0.0318814
	162.1		0.121465	0.0962738		0.243376	0.204635	0.229374		0.121465	0.243376
	162.2		0.168113	0.127698		0.00193059	0.0491088	0.0704862		0.168113	0.00193059
	162.3		0.069615	0.0589871		0.479951	0.301807	0.439012		0.069615	0.479951
	162.4		0.131158	0.0762703		0.0187385	0.0349581	0.0207839		0.131158	0.0187385
	162.5		0.0444529	0.0199423		0.349101	0.309321	0.370829		0.0444529	0.349101
	162.6		0.0917501	0.0458365		0.0418976	0.0945853	0.159267		0.0917501	0.0418976
	162.7		0.0728087	0.0209774		0.167339	0.266338	0.287429		0.0728087	0.167339
	162.8		0.0105728	0.00560388		0.129927	0.0770085	0.149525		0.0105728	0.129927
	162.9		0.150848	0.113161		0.0533259	0.109188	0.180947		0.150848	0.0533259
	163		0.191876	0.153033		0.246486	0.162485	0.207403		0.191876	0.246486
	163.1		0.283846	0.267211		0.070128	0.0719862	0.109003		0.283846	0.070128
	163.2		0.135198	0.131425		0.24334	0.22776	0.302033		0.135198	0.24334
	163.3		0.0824675	0.0868177		0.0808083	0.133063	0.124318		0.0824675	0.0808083
	163.4		0.0724331	0.0419536		0.211316	0.168382	0.366825		0.0724331	0.211316
	163.5		0.133843	0.0554339		0.283098	0.294809	0.47613		0.133843	0.283098
	163.6		0.159765	0.1504		0.0893426	0.0643453	0.181082		0.159765	0.0893426
	163.7		0.125367	0.0955514		0.392174	0.328297	0.578581		0.125367	0.392174
	163.8		0.0574044	0.101275		0.0348652	0.0713392	0.0493286		0.0574044	0.0348652
	163.9		0.057054	0.108341		0.144487	0.0869834	0.196816		0.057054	0.144487
	164		0.0752627	0.112917		0.242472	0.306574	0.31886		0.0752627	0.242472
	164.1		0.0408274	0.122999		0.134749	0.09667	0.215327		0.0408274	0.134749
	164.2		0.0570726	0.114886		0.0952151	0.176984	0.159302		0.0570726	0.0952151
	164.3		0.112211	0.122292		0.339937	0.251749	0.40325		0.112211	0.339937
	164.4		0.0871479	0.087924		0.0466257	0.0599287	0.113897		0.0871479	0.0466257
	164.5		0.177743	0.0653709		0.346209	0.308217	0.350472		0.177743	0.346209
	164.6		0.205018	0.11541		0.0360848	0.00878377	0.0874561		0.205018	0.0360848
	164.7		0.229365	0.135476		0.246579	0.506519	0.427705		0.229365	0.246579
	164.8		0.105255	0.110053		0.0664453	0.029422	0.0800193		0.105255	0.0664453
	164.9		0.0652545	0.0238308		0.105482	0.239229	0.18496		0.0652545	0.105482
	165		0.0691238	0.0400193		0.106018	0.122144	0.215491		0.0691238	0.106018
	165.1		0.0499108	0.0334134		0.0672665	0.101568	0.151668		0.0499108	0.0672665
	165.2		0.0797637	0.0488551		0.126897	0.12175	0.224035		0.0797637	0.126897
	165.3		0.045049	0.00382471		0.119981	0.140469	0.204667		0.045049	0.119981
	165.4		0.113295	0.0296876		0.0219553	0.0384863	0.0446822		0.113295	0.0219553
	165.5		0.0779985	0.0252908		0.34781	0.278439	0.521048		0.0779985	0.34781
	165.6		0.109896	0.03463		0.0371996	0.0191623	0.0552179		0.109896	0.0371996
	165.7		0.0736416	0.0622614		0.430117	0.418856	0.598974		0.0736416	0.430117
	165.8		0.0344315	0.0251569		0.185345	0.103679	0.300921		0.0344315	0.185345
	165.9		0.0689509	0.0711949		0.129707	0.181338	0.174867		0.0689509	0.129707
	166		0.025805	0.0151383		0.489022	0.291695	0.562833		0.025805	0.489022
	166.1		0.0524066	0.0714319		0.0437899	0.0827342	0.101212		0.0524066	0.0437899
	166.2		0.0916251	0.0518527		0.25754	0.305316	0.514127		0.0916251	0.25754
	166.3		0.0986009	0.0932438		0.116056	0.0650552	0.101209		0.0986009	0.116056
	166.4		0.118211	0.0337842		0.217318	0.145947	0.309074		0.118211	0.217318
	166.5		0.101701	0.04681		0.0736362	0.124651	0.125881		0.101701	0.0736362
	166.6		0.148911	0.0575047		0.197995	0.11467	0.19465		0.148911	0.197995
	166.7		0.120895	0.0883898		0.0787653	0.195699	0.211767		0.120895	0.0787653
	166.8		0.124193	0.0713685		0.138929	0.187192	0.112109		0.124193	0.138929
	166.9		0.116528	0.074633		0.0830367	0.12835	0.191273		0.116528	0.0830367
	167		0.0525075	0.0283358		0.103367	0.156033	0.15437		0.0525075	0.103367
	167.1		0.124123	0.0537063		0.0553421	0.0855964	0.174884		0.124123	0.0553421
	167.2		0.0105896	0.00717333		0.112699	0.143729	0.158864		0.0105896	0.112699
	167.3		0.044385	0.0232623		0.057158	0.059652	0.187086		0.044385	0.057158
	167.4		0.0503328	0.00803642		0.108142	0.181368	0.144288		0.0503328	0.108142
	167.5		0.0226773	0.0121885		0.0587395	0.059291	0.147836		0.0226773	0.0587395
	167.6		0.0559942	0.00840489		0.156531	0.158938	0.267186		0.0559942	0.156531
	167.7		0.0727778	0.0159398		0.0215055	0.0869019	0.0571413		0.0727778	0.0215055
	167.8		0.0057435	0.00136374		0.405374	0.36504	0.594695		0.0057435	0.405374
	167.9		0.0982355	0.0428032		0.0555705	0.0429691	0.0434067		0.0982355	0.0555705
	168		0.0463998	0.0444794		0.477009	0.436528	0.642037		0.0463998	0.477009
	168.1		0.0960618	0.0805988		0.0443177	0.00233686	0.063135		0.0960618	0.0443177
	168.2		0.0339391	0.0149251		0.26881	0.255	0.414611		0.0339391	0.26881
	168.3		0.10175	0.0379497		0.0300801	0.0461357	0.0617075		0.10175	0.0300801
	168.4		0.0129094	0.0209028		0.244321	0.175348	0.373318		0.0129094	0.244321
	168.5		0.0820934	0.0233098		0.080225	0.0910594	0.039823		0.0820934	0.080225
	168.6		0.026448	0.00813739		0.205598	0.192176	0.398564		0.026448	0.205598
	168.7		0.0630522	0.0358781		0.0355855	0.030489	0.0435332		0.0630522	0.0355855
	168.8		0.0606464	0.0368137		0.317515	0.30958	0.379022		0.0606464	0.317515
	168.9		0.127564	0.0612095		0.0176632	0.00690855	0.0634516		0.127564	0.0176632
	169		0.101074	0.0873362		0.25569	0.215266	0.215891		0.101074	0.25569
	169.1		0.192881	0.12351		0.0196232	0.0562002	0.134227		0.192881	0.0196232
	169.2		0.0679088	0.0670568		0.130096	0.112325	0.179632		0.0679088	0.130096
	169.3		0.062929	0.0357445		0.0566266	0.0727762	0.0828481		0.062929	0.0566266
	169.4		0.0411215	0.0145421		0.0790855	0.132057	0.261569		0.0411215	0.0790855
	169.5		0.0467448	0.0136536		0.0702929	0.0748587	0.0588103		0.0467448	0.0702929
	169.6		0.0218469	0.0019143		0.113808	0.135161	0.301628		0.0218469	0.113808
	169.7		0.0664505	0.0367201		0.0767062	0.0960426	0.0790179		0.0664505	0.0767062
	169.8		0.0321153	0.0160586		0.156007	0.165438	0.333941		0.0321153	0.156007
	169.9		0.0842424	0.0835764		0.0759988	0.0250673	0.117033		0.0842424	0.0759988
	170		0.115994	0.0705215		0.102439	0.212787	0.196802		0.115994	0.102439
	170.1		0.0962911	0.113563		0.0855651	0.0303679	0.158955		0.0962911	0.0855651
	170.2		0.0238806	0.0179821		0.0585875	0.0967332	0.121793		0.0238806	0.0585875
	170.3		0.0419171	0.0142005		0.285949	0.214301	0.312367		0.0419171	0.285949
	170.4		0.0350397	0.00972105		0.0302413	0.0241949	0.11824		0.0350397	0.0302413
	170.5		0.03581	0.00987627		0.223047	0.194031	0.275225		0.03581	0.223047
	170.6		0.072671	0.0385209		0.096074	0.113997	0.236628		0.072671	0.096074
	170.7		0.0278552	0.0274814		0.0739585	0.0442898	0.141901		0.0278552	0.0739585
	170.8		0.0530049	0.0314908		0.229038	0.176477	0.28396		0.0530049	0.229038
	170.9		0.0399224	0.0569262		0.0447256	0.0646339	0.112793		0.0399224	0.0447256
	171		0.0612765	0.15754		0.160618	0.0880856	0.186904		0.0612765	0.160618
	171.1		0.0696822	0.125248		0.0344513	0.092188	0.11301		0.0696822	0.0344513
	171.2		0.0643836	0.09316		0.18603	0.157538	0.272252		0.0643836	0.18603
	171.3		0.0407915	0.00910524		0.0255403	0.0190525	0.0743784		0.0407915	0.0255403
	171.4		0.136893	0.0327463		0.188531	0.214504	0.323434		0.136893	0.188531
	171.5		0.0915345	0.065769		0.0633724	0.0596176	0.206899		0.0915345	0.0633724
	171.6		0.109517	0.0467914		0.106236	0.118315	0.207143		0.109517	0.106236
	171.7		0.0222904	0.0278506		0.157046	0.120219	0.294899		0.0222904	0.157046
	171.8		0.0589222	0.0258434		0.0457949	0.110488	0.110582		0.0589222	0.0457949
	171.9		0.0320975	0.0630101		0.0945849	0.0184562	0.153804		0.0320975	0.0945849
	172		0.0574542	0.0743388		0.107531	0.259501	0.188211		0.0574542	0.107531
	172.1		0.0651556	0.0907323		0.0752068	0.0520157	0.175736		0.0651556	0.0752068
	172.2		0.0567209	0.0404686		0.0165337	0.0572089	0.0498305		0.0567209	0.0165337
	172.3		0.0437751	0.011966		0.278052	0.207522	0.482667		0.0437751	0.278052
	172.4		0.0334295	0.00820573		0.00941108	0.0424285	0.00257256		0.0334295	0.00941108
	172.5		0.0446629	0.0235749		0.172908	0.100356	0.422821		0.0446629	0.172908
	172.6		0.0941777	0.0498424		0.0584687	0.113886	0.0523528		0.0941777	0.0584687
	172.7		0.119837	0.0864864		0.119271	0.092672	0.272824		0.119837	0.119271
	172.8		0.0650973	0.0201667		0.115118	0.149531	0.114961		0.0650973	0.115118
	172.9		0.0734665	0.0562408		0.043508	0.0178339	0.0832794		0.0734665	0.043508
	173		0.0745952	0.0830244		0.265401	0.347496	0.33068		0.0745952	0.265401
	173.1		0.0701181	0.124003		0.029776	0.0169143	0.0294566		0.0701181	0.029776
	173.2		0.0986389	0.0696371		0.290701	0.401712	0.352904		0.0986389	0.290701
	173.3		0.116942	0.0704738		0.0482125	0.0390659	0.123115		0.116942	0.0482125
	173.4		0.122437	0.0762201		0.146175	0.229367	0.1421		0.122437	0.146175
	173.5		0.18195	0.125888		0.152252	0.132389	0.428462		0.18195	0.152252
	173.6		0.0761707	0.0812116		0.0122949	0.031564	0.0137677		0.0761707	0.0122949
	173.7		0.0552749	0.044075		0.272667	0.201742	0.476935		0.0552749	0.272667
	173.8		0.0392647	0.024756		0.078262	0.0667946	0.0831534		0.0392647	0.078262
	173.9		0.0218495	0.0182428		0.110064	0.12452	0.213379		0.0218495	0.110064
	174		0.0953744	0.0582306		0.107416	0.0671473	0.125528		0.0953744	0.107416
	174.1		0.0983848	0.0513408		0.106159	0.168543	0.24369		0.0983848	0.106159
	174.2		0.179142	0.104708		0.0343981	0.0415265	0.0755586		0.179142	0.0343981
	174.3		0.0784476	0.0401275		0.232009	0.188183	0.401412		0.0784476	0.232009
	174.4		0.0469642	0.0322894		0.0677342	0.0725768	0.12197		0.0469642	0.0677342
	174.5		0.0473725	0.00725103		0.140181	0.139796	0.301197		0.0473725	0.140181
	174.6		0.0773069	0.0546314		0.0249612	0.022427	0.0628156		0.0773069	0.0249612
	174.7		0.111437	0.0943927		0.152981	0.214229	0.290436		0.111437	0.152981
	174.8		0.0976514	0.102249		0.0340028	0.0364741	0.048116		0.0976514	0.0340028
	174.9		0.0709115	0.0560657		0.0923943	0.111788	0.212178		0.0709115	0.0923943
	175		0.117014	0.0608393		0.151754	0.185381	0.193332		0.117014	0.151754
	175.1		0.0793617	0.0334794		0.0850271	0.129754	0.147196		0.0793617	0.0850271
	175.2		0.0861079	0.0311984		0.161145	0.245399	0.238054		0.0861079	0.161145
	175.3		0.0599231	0.0221167		0.0775286	0.145719	0.149786		0.0599231	0.0775286
	175.4		0.0428078	0.0283169		0.0812139	0.109158	0.0802574		0.0428078	0.0812139
	175.5		0.0678752	0.0310196		0.151613	0.145047	0.29784		0.0678752	0.151613
	175.6		0.0721197	0.0414894		0.019702	0.0400503	0.0923243		0.0721197	0.019702
	175.7		0.0408699	0.0174665		0.217084	0.17176	0.348006		0.0408699	0.217084
	175.8		0.0777485	0.0731598		0.171908	0.210544	0.232272		0.0777485	0.171908
	175.9		0.0931823	0.136093		0.0894411	0.0822844	0.134471		0.0931823	0.0894411
	176		0.142987	0.19659		0.133541	0.233027	0.2468		0.142987	0.133541
	176.1		0.132157	0.208892		0.0761142	0.0474485	0.0935587		0.132157	0.0761142
	176.2		0.117841	0.16316		0.090396	0.166979	0.199017		0.117841	0.090396
	176.3		0.0817136	0.12773		0.131038	0.0869679	0.14846		0.0817136	0.131038
	176.4		0.04972	0.0478815		0.15614	0.175077	0.281035		0.04972	0.15614
	176.5		0.0331929	0.0149295		0.102789	0.134963	0.177346		0.0331929	0.102789
	176.6		0.0638996	0.0322455		0.131685	0.0974317	0.205999		0.0638996	0.131685
	176.7		0.0764132	0.0507001		0.0514995	0.22213	0.23465		0.0764132	0.0514995
	176.8		0.0821675	0.123214		0.0897297	0.0624516	0.0945412		0.0821675	0.0897297
	176.9		0.041673	0.0508911		0.0484447	0.141748	0.221691		0.041673	0.0484447
	177		0.0508682	0.054819		0.107868	0.0675102	0.11172		0.0508682	0.107868
	177.1		0.0431537	0.0110166		0.0566526	0.134484	0.152052		0.0431537	0.0566526
	177.2		0.0510909	0.0167766		0.118888	0.048793	0.177009		0.0510909	0.118888
	177.3		0.0707468	0.0281229		0.0542862	0.148998	0.112006		0.0707468	0.0542862
	177.4		0.0371861	0.0205508		0.0823321	0.0514378	0.165145		0.0371861	0.0823321
	177.5		0.0522625	0.0372169		0.124926	0.148013	0.18187		0.0522625	0.124926
	177.6		0.0282811	0.0116541		0.192627	0.136446	0.360132		0.0282811	0.192627
	177.7		0.0336715	0.0269616		0.133344	0.107706	0.194306		0.0336715	0.133344
	177.8		0.0237707	0.0204292		0.226134	0.211806	0.33324		0.0237707	0.226134
	177.9		0.0842724	0.08814		0.023411	0.0357728	0.0767583		0.0842724	0.023411
	178		0.057805	0.0602377		0.0875829	0.0946418	0.137426		0.057805	0.0875829
	178.1		0.0951448	0.103075		0.0784425	0.100126	0.164943		0.0951448	0.0784425
	178.2		0.0769187	0.0498939		0.0969355	0.0970759	0.144768		0.0769187	0.0969355
	178.3		0.0768575	0.0805141		0.0437697	0.0403065	0.0666332		0.0768575	0.0437697
	178.4		0.0862124	0.0455307		0.259412	0.296634	0.457388		0.0862124	0.259412
	178.5		0.0468043	0.0531088		0.0162117	0.0318998	0.0251716		0.0468043	0.0162117
	178.6		0.07487	0.0243116		0.236097	0.284036	0.411338		0.07487	0.236097
	178.7		0.0545499	0.0409181		0.0408482	0.033404	0.0454002		0.0545499	0.0408482
	178.8		0.0969663	0.0384894		0.0924286	0.174851	0.184975		0.0969663	0.0924286
	178.9		0.0396566	0.029116		0.0711653	0.0268726	0.100865		0.0396566	0.0711653
	179		0.0643265	0.0215235		0.100058	0.153172	0.189699		0.0643265	0.100058
	179.1		0.0561155	0.0157898		0.0638771	0.0518093	0.158748		0.0561155	0.0638771
	179.2		0.0734633	0.0166483		0.122059	0.131577	0.170956		0.0734633	0.122059
	179.3		0.119495	0.0295261		0.0349981	0.0342757	0.10796		0.119495	0.0349981
	179.4		0.0792456	0.0223423		0.161102	0.177147	0.256774		0.0792456	0.161102
	179.5		0.0482519	0.00599266		0.0111543	0.0370054	0.0220563		0.0482519	0.0111543
	179.6		0.041307	0.0252614		0.272183	0.27511	0.489901		0.041307	0.272183
	179.7		0.0201089	0.00295748		0.0155205	0.0287214	0.0206328		0.0201089	0.0155205
	179.8		0.0539969	0.0194605		0.148139	0.184287	0.269923		0.0539969	0.148139
	179.9		0.0837867	0.0165706		0.0908442	0.076853	0.127279		0.0837867	0.0908442
	180		0.0711614	0.0257506		0.0117307	0.0423353	0.0583313		0.0711614	0.0117307
	180.1		0.063905	0.0161367		0.193725	0.130954	0.246678		0.063905	0.193725
	180.2		0.0369452	0.0118757		0.0431841	0.108986	0.11529		0.0369452	0.0431841
	180.3		0.0751276	0.0185271		0.0442634	0.0157507	0.073247		0.0751276	0.0442634
	180.4		0.0533599	0.0126134		0.166651	0.242806	0.372618		0.0533599	0.166651
	180.5		0.079674	0.0326806		0.0295148	0.0299161	0.0824547		0.079674	0.0295148
	180.6		0.0332864	0.00579964		0.13437	0.156669	0.221768		0.0332864	0.13437
	180.7		0.056269	0.0202005		0.0398463	0.0495863	0.106834		0.056269	0.0398463
	180.8		0.0192911	0.00500616		0.124869	0.118979	0.155761		0.0192911	0.124869
	180.9		0.0371534	0.0196979		0.050629	0.0597334	0.135626		0.0371534	0.050629
	181		0.0255711	0.0044243		0.103177	0.125902	0.154485		0.0255711	0.103177
	181.1		0.0369635	0.00509253		0.0912585	0.0617143	0.215912		0.0369635	0.0912585
	181.2		0.0580445	0.0163982		0.0675199	0.123856	0.0917797		0.0580445	0.0675199
	181.3		0.044648	0.00190455		0.0746926	0.0509957	0.143432		0.044648	0.0746926
	181.4		0.0477291	0.0219822		0.0728402	0.116553	0.159654		0.0477291	0.0728402
	181.5		0.0299358	0.00760145		0.0357403	0.0414538	0.0745008		0.0299358	0.0357403
	181.6		0.0309271	0.0102195		0.13558	0.192171	0.229032		0.0309271	0.13558
	181.7		0.0356905	0.0196862		0.0160631	0.0186769	0.0577764		0.0356905	0.0160631
	181.8		0.024785	0.00661213		0.105193	0.179231	0.173688		0.024785	0.105193
	181.9		0.0522702	0.0250519		0.0952901	0.0552346	0.176597		0.0522702	0.0952901
	182		0.0199025	0.0219975		0.0669079	0.0556534	0.0323071		0.0199025	0.0669079
	182.1		0.0490296	0.0106175		0.187499	0.137131	0.355157		0.0490296	0.187499
	182.2		0.0256838	0.00823991		0.102924	0.0734775	0.0662243		0.0256838	0.102924
	182.3		0.04171	0.00867844		0.0407223	0.048	0.14317		0.04171	0.0407223
	182.4		0.0405709	0.00369865		0.144569	0.155172	0.147161		0.0405709	0.144569
	182.5		0.0478696	0.0115395		0.0185468	0.0275476	0.101181		0.0478696	0.0185468
	182.6		0.0361736	0.00708516		0.140092	0.18637	0.184142		0.0361736	0.140092
	182.7		0.0399192	0.0263573		0.0398955	0.0324456	0.064785		0.0399192	0.0398955
	182.8		0.0300188	0.0102367		0.0811839	0.135512	0.200353		0.0300188	0.0811839
	182.9		0.041062	0.0214664		0.0933836	0.0590038	0.102917		0.041062	0.0933836
	183		0.0436136	0.0111556		0.0478115	0.11734	0.165987		0.0436136	0.0478115
	183.1		0.0426952	0.0158985		0.0825492	0.066474	0.103386		0.0426952	0.0825492
	183.2		0.0356862	0.0184692		0.0796165	0.125385	0.183264		0.0356862	0.0796165
	183.3		0.0462071	0.0189913		0.0460885	0.0457698	0.0650492		0.0462071	0.0460885
	183.4		0.0780635	0.0362897		0.103609	0.140087	0.214306		0.0780635	0.103609
	183.5		0.0554234	0.0146393		0.0256307	0.0194647	0.0628823		0.0554234	0.0256307
	183.6		0.0615199	0.0148381		0.150584	0.221267	0.203831		0.0615199	0.150584
	183.7		0.0177108	0.0027365		0.0164396	0.0100025	0.0817673		0.0177108	0.0164396
	183.8		0.0352648	0.0249495		0.157581	0.155512	0.139557		0.0352648	0.157581
	183.9		0.0511948	0.0280116		0.0272437	0.0726859	0.158744		0.0511948	0.0272437
	184		0.0693368	0.0574709		0.166441	0.0802208	0.176055		0.0693368	0.166441
	184.1		0.0580443	0.0283006		0.028846	0.0892311	0.149809		0.0580443	0.028846
	184.2		0.0520357	0.033995		0.1737	0.134361	0.220722		0.0520357	0.1737
	184.3		0.0438507	0.00524232		0.0189726	0.0382228	0.0757466		0.0438507	0.0189726
	184.4		0.0261481	0.021237		0.104831	0.112246	0.157625		0.0261481	0.104831
	184.5		0.047687	0.00362777		0.0663814	0.0721794	0.108668		0.047687	0.0663814
	184.6		0.0602166	0.0176341		0.0415113	0.082967	0.147043		0.0602166	0.0415113
	184.7		0.0670181	0.00923492		0.0946135	0.062723	0.109271		0.0670181	0.0946135
	184.8		0.0578997	0.0109334		0.0393722	0.0955862	0.116778		0.0578997	0.0393722
	184.9		0.124577	0.0399487		0.0959977	0.0830812	0.162488		0.124577	0.0959977
	185		0.089665	0.0316433		0.052024	0.0683504	0.0937274		0.089665	0.052024
	185.1		0.154397	0.0864001		0.0691473	0.130128	0.165227		0.154397	0.0691473
	185.2		0.0738312	0.0341598		0.0663038	0.0541173	0.120978		0.0738312	0.0663038
	185.3		0.0819924	0.046973		0.0793741	0.0887244	0.12964		0.0819924	0.0793741
	185.4		0.0404563	0.0176853		0.043253	0.0768022	0.130217		0.0404563	0.043253
	185.5		0.0456418	0.0170628		0.0750828	0.0670118	0.111149		0.0456418	0.0750828
	185.6		0.0167437	0.0192449		0.0668242	0.0902501	0.138655		0.0167437	0.0668242
	185.7		0.0344761	0.0118458		0.0491079	0.0756927	0.10408		0.0344761	0.0491079
	185.8		0.0268111	0.0137113		0.110266	0.0824895	0.163342		0.0268111	0.110266
	185.9		0.0640974	0.0173529		0.0298809	0.0597033	0.0736555		0.0640974	0.0298809
	186		0.0774812	0.0236407		0.137408	0.137529	0.25179		0.0774812	0.137408
	186.1		0.10741	0.0310178		0.0363315	0.0447885	0.0519047		0.10741	0.0363315
	186.2		0.0704645	0.0314423		0.0816865	0.104761	0.18122		0.0704645	0.0816865
	186.3		0.0676592	0.016885		0.0818867	0.0901493	0.108947		0.0676592	0.0818867
	186.4		0.0508037	0.0297009		0.0434778	0.0608578	0.113473		0.0508037	0.0434778
	186.5		0.0153942	0.00930867		0.0995395	0.0897128	0.132656		0.0153942	0.0995395
	186.6		0.053706	0.030906		0.0960965	0.132302	0.133519		0.053706	0.0960965
	186.7		0.0120103	0.00773561		0.0620644	0.047287	0.11401		0.0120103	0.0620644
	186.8		0.0439688	0.00777707		0.094916	0.118542	0.137119		0.0439688	0.094916
	186.9		0.0459891	0.0383334		0.0422174	0.0806679	0.105074		0.0459891	0.0422174
	187		0.0634773	0.0238364		0.0903285	0.0715161	0.148957		0.0634773	0.0903285
	187.1		0.089323	0.0553108		0.0548207	0.0967631	0.114458		0.089323	0.0548207
	187.2		0.0545349	0.0154188		0.0714683	0.0640853	0.0897983		0.0545349	0.0714683
	187.3		0.0407983	0.0143265		0.0651733	0.0975857	0.200115		0.0407983	0.0651733
	187.4		0.0204925	0.012328		0.0614475	0.0466353	0.0717591		0.0204925	0.0614475
	187.5		0.0211096	0.00926999		0.0631312	0.107366	0.149277		0.0211096	0.0631312
	187.6		0.0461732	0.0166633		0.0864268	0.0851935	0.131108		0.0461732	0.0864268
	187.7		0.0160402	0.00568536		0.036249	0.0567273	0.0740144		0.0160402	0.036249
	187.8		0.0352686	0.00601514		0.115816	0.12777	0.222202		0.0352686	0.115816
	187.9		0.0355265	0.0157518		0.0302911	0.0322516	0.0426972		0.0355265	0.0302911
	188		0.0239725	0.0188776		0.145083	0.123456	0.230922		0.0239725	0.145083
	188.1		0.0632639	0.025672		0.0438634	0.0528611	0.054132		0.0632639	0.0438634
	188.2		0.0609986	0.0193157		0.104883	0.0979633	0.214686		0.0609986	0.104883
	188.3		0.070671	0.0143823		0.0296318	0.0449705	0.0480507		0.070671	0.0296318
	188.4		0.0948807	0.0351042		0.144839	0.146849	0.223334		0.0948807	0.144839
	188.5		0.0553914	0.0238223		0.0225828	0.0282153	0.0507486		0.0553914	0.0225828
	188.6		0.0496962	0.0308369		0.207194	0.175512	0.24212		0.0496962	0.207194
	188.7		0.0326061	0.00455412		0.00896705	0.0236273	0.0530627		0.0326061	0.00896705
	188.8		0.0295137	0.0264642		0.108535	0.100863	0.158655		0.0295137	0.108535
	188.9		0.0797323	0.0342699		0.0791116	0.114466	0.152047		0.0797323	0.0791116
	189		0.0463193	0.0464047		0.0439685	0.0394492	0.0684518		0.0463193	0.0439685
	189.1		0.103402	0.0473056		0.161214	0.167279	0.246583		0.103402	0.161214
	189.2		0.0294486	0.0262802		0.0253273	0.029055	0.0631518		0.0294486	0.0253273
	189.3		0.0392751	0.0105142		0.0929292	0.0949281	0.149326		0.0392751	0.0929292
	189.4		0.0375436	0.0145051		0.0615247	0.103594	0.177916		0.0375436	0.0615247
	189.5		0.0472996	0.0223566		0.0373117	0.0329338	0.0668318		0.0472996	0.0373117
	189.6		0.0620431	0.0385411		0.159982	0.208349	0.230088		0.0620431	0.159982
	189.7		0.0425	0.0365165		0.00799215	0.0100865	0.0449662		0.0425	0.00799215
	189.8		0.0198164	0.0103577		0.189937	0.175593	0.217038		0.0198164	0.189937
	189.9		0.0272788	0.00868011		0.0621164	0.04305	0.112896		0.0272788	0.0621164
	190		0.0430557	0.0358902		0.137727	0.108579	0.15035		0.0430557	0.137727
	190.1		0.0424743	0.0217607		0.100615	0.0705837	0.145873		0.0424743	0.100615
	190.2		0.0484938	0.030319		0.120604	0.112813	0.167578		0.0484938	0.120604
	190.3		0.0394974	0.00638721		0.04596	0.045953	0.0907982		0.0394974	0.04596
	190.4		0.0420094	0.0121946		0.169014	0.151198	0.216864		0.0420094	0.169014
	190.5		0.0715204	0.025445		0.027041	0.0257498	0.0424558		0.0715204	0.027041
	190.6		0.043239	0.00939686		0.118499	0.132233	0.21981		0.043239	0.118499
	190.7		0.0423891	0.00570345		0.0528865	0.0620147	0.0647055		0.0423891	0.0528865
	190.8		0.0479808	0.0184421		0.0451894	0.0424999	0.113147		0.0479808	0.0451894
	190.9		0.0617334	0.0296726		0.133789	0.172674	0.200622		0.0617334	0.133789
	191		0.0827692	0.0508985		0.0297582	0.0326716	0.0713254		0.0827692	0.0297582
	191.1		0.0360857	0.0242291		0.13981	0.158645	0.212343		0.0360857	0.13981
	191.2		0.0436139	0.0261771		0.0360095	0.0639406	0.110012		0.0436139	0.0360095
	191.3		0.0130277	0.000958757		0.087943	0.0722746	0.0993633		0.0130277	0.087943
	191.4		0.0219193	0.00420172		0.0643887	0.0865526	0.153062		0.0219193	0.0643887
	191.5		0.0502069	0.0204295		0.0510009	0.0567268	0.100496		0.0502069	0.0510009
	191.6		0.0241347	0.00971972		0.0954289	0.144686	0.172792		0.0241347	0.0954289
	191.7		0.0357233	0.027437		0.0834421	0.0717951	0.129178		0.0357233	0.0834421
	191.8		0.0234836	0.00236464		0.0657025	0.125919	0.107996		0.0234836	0.0657025
	191.9		0.0271995	0.00635794		0.159712	0.0793595	0.194003		0.0271995	0.159712
	192		0.0770597	0.0447945		0.0235053	0.0788183	0.0471189		0.0770597	0.0235053
	192.1		0.0648744	0.034892		0.146945	0.0819853	0.217874		0.0648744	0.146945
	192.2		0.0519667	0.0333924		0.0391888	0.0673395	0.0645478		0.0519667	0.0391888
	192.3		0.0470476	0.0197968		0.105352	0.0883765	0.178122		0.0470476	0.105352
	192.4		0.0179283	0.00193621		0.0552935	0.0677659	0.121903		0.0179283	0.0552935
	192.5		0.0650577	0.0292959		0.074047	0.0735325	0.102091		0.0650577	0.074047
	192.6		0.0264959	0.00292895		0.0595449	0.0852851	0.168671		0.0264959	0.0595449
	192.7		0.0373517	0.010636		0.0722608	0.0538455	0.0792045		0.0373517	0.0722608
	192.8		0.0170887	0.00466127		0.0441288	0.0727675	0.110202		0.0170887	0.0441288
	192.9		0.0187256	0.00174555		0.0942196	0.0918805	0.157411		0.0187256	0.0942196
	193		0.0308924	0.0111911		0.0365957	0.0490494	0.0750534		0.0308924	0.0365957
	193.1		0.014566	0.00103794		0.0719248	0.0958326	0.144731		0.014566	0.0719248
	193.2		0.0286986	0.00819317		0.0725201	0.0585811	0.128331		0.0286986	0.0725201
	193.3		0.0204542	0.00746941		0.0427212	0.0833425	0.1046		0.0204542	0.0427212
	193.4		0.0237552	0.0108674		0.0758911	0.0532284	0.100339		0.0237552	0.0758911
	193.5		0.0345082	0.0214065		0.0760424	0.0891326	0.165348		0.0345082	0.0760424
	193.6		0.0158159	0.0164785		0.0284116	0.0513896	0.0670097		0.0158159	0.0284116
	193.7		0.0374632	0.0103209		0.127025	0.0948078	0.153685		0.0374632	0.127025
	193.8		0.0234877	0.00423098		0.0174552	0.0648764	0.0998732		0.0234877	0.0174552
	193.9		0.0496433	0.0207621		0.110335	0.0607538	0.103798		0.0496433	0.110335
	194		0.0402204	0.0232086		0.0360849	0.119826	0.124242		0.0402204	0.0360849
	194.1		0.0387898	0.0328879		0.077983	0.0415431	0.113161		0.0387898	0.077983
	194.2		0.0329246	0.0215724		0.0479745	0.107061	0.0894848		0.0329246	0.0479745
	194.3		0.040775	0.0289285		0.0638008	0.0663127	0.162903		0.040775	0.0638008
	194.4		0.0165506	0.00771497		0.0702238	0.0809866	0.0884365		0.0165506	0.0702238
	194.5		0.0695884	0.0313218		0.0479566	0.0640979	0.128337		0.0695884	0.0479566
	194.6		0.00932268	0.0108298		0.0846891	0.0997841	0.108493		0.00932268	0.0846891
	194.7		0.055369	0.0269475		0.0446631	0.0640066	0.129713		0.055369	0.0446631
	194.8		0.00795472	0.0224191		0.0542254	0.0509306	0.0735876		0.00795472	0.0542254
	194.9		0.038322	0.0282208		0.0760346	0.119621	0.178342		0.038322	0.0760346
	195		0.0171234	0.0351828		0.0421362	0.0338985	0.0901413		0.0171234	0.0421362
	195.1		0.0367328	0.0153762		0.077056	0.102989	0.124061		0.0367328	0.077056
	195.2		0.0158689	0.0182342		0.0520404	0.0644626	0.118949		0.0158689	0.0520404
	195.3		0.0371743	0.0163573		0.0783572	0.0648907	0.112326		0.0371743	0.0783572
	195.4		0.0116623	0.029072		0.0317033	0.0754556	0.0907533		0.0116623	0.0317033
	195.5		0.0413272	0.0219081		0.103001	0.0661051	0.142326		0.0413272	0.103001
	195.6		0.0198607	0.0158561		0.0267234	0.0690062	0.0878264		0.0198607	0.0267234
	195.7		0.0271481	0.0089916		0.0863443	0.0785024	0.135425		0.0271481	0.0863443
	195.8		0.0218488	0.00174224		0.0352425	0.053578	0.0811867		0.0218488	0.0352425
	195.9		0.0170182	0.0155361		0.0747592	0.0837681	0.158913		0.0170182	0.0747592
	196		0.033249	0.0165447		0.0564274	0.0656737	0.067068		0.033249	0.0564274
	196.1		0.0282858	0.0417878		0.0623995	0.0881368	0.177538		0.0282858	0.0623995
	196.2		0.0372949	0.0250343		0.0452717	0.0635041	0.0607027		0.0372949	0.0452717
	196.3		0.0330715	0.0301655		0.0766957	0.085862	0.165342		0.0330715	0.0766957
	196.4		0.0251991	0.00594107		0.0432417	0.061977	0.0788731		0.0251991	0.0432417
	196.5		0.0284973	0.0105598		0.0669261	0.079547	0.131988		0.0284973	0.0669261
	196.6		0.0184901	0.0174518		0.0412448	0.0478198	0.0899896		0.0184901	0.0412448
	196.7		0.0303687	0.0152367		0.0858678	0.106953	0.130681		0.0303687	0.0858678
	196.8		0.0236506	0.0370397		0.0293616	0.0345028	0.094282		0.0236506	0.0293616
	196.9		0.0327021	0.0247715		0.0817662	0.0993585	0.120284		0.0327021	0.0817662
	197		0.027413	0.0356354		0.0402251	0.0471485	0.114698		0.027413	0.0402251
	197.1		0.0243863	0.0114153		0.0776198	0.0805167	0.108409		0.0243863	0.0776198
	197.2		0.0125021	0.00775797		0.0368869	0.0593578	0.106669		0.0125021	0.0368869
	197.3		0.0282423	0.00391137		0.0755012	0.0763912	0.121749		0.0282423	0.0755012
	197.4		0.0182685	0.0051051		0.0466286	0.0557768	0.0915517		0.0182685	0.0466286
	197.5		0.0170781	0.00368297		0.060359	0.0834339	0.136245		0.0170781	0.060359
	197.6		0.0263546	0.00801495		0.0414643	0.0511145	0.0661949		0.0263546	0.0414643
	197.7		0.0221115	0.0127314		0.0873967	0.0857807	0.165864		0.0221115	0.0873967
	197.8		0.0317386	0.0122736		0.0370287	0.0562362	0.0890469		0.0317386	0.0370287
	197.9		0.0532746	0.0450921		0.0513476	0.0660783	0.0998699		0.0532746	0.0513476
	198		0.0466976	0.0362367		0.101586	0.0952472	0.187591		0.0466976	0.101586
	198.1		0.083429	0.0834033		0.0306067	0.050972	0.066633		0.083429	0.0306067
	198.2		0.0380456	0.0408073		0.0724844	0.0709479	0.1294		0.0380456	0.0724844
	198.3		0.055039	0.0436575		0.053543	0.0681814	0.116616		0.055039	0.053543
	198.4		0.0213099	0.00839747		0.0633054	0.0623788	0.0794407		0.0213099	0.0633054
	198.5		0.022292	0.0046516		0.0513726	0.078381	0.14093		0.022292	0.0513726
	198.6		0.021255	0.0074911		0.0526262	0.048247	0.0766034		0.021255	0.0526262
	198.7		0.0129041	0.00421418		0.0710116	0.101416	0.143966		0.0129041	0.0710116
	198.8		0.0364555	0.011952		0.0375808	0.0366533	0.0721523		0.0364555	0.0375808
	198.9		0.0116314	0.00253756		0.0817961	0.109683	0.140675		0.0116314	0.0817961
	199		0.0332104	0.0131154		0.035177	0.0460417	0.0794727		0.0332104	0.035177
	199.1		0.0189564	0.00219168		0.0677279	0.0660039	0.126106		0.0189564	0.0677279
	199.2		0.0231012	0.00989307		0.0613396	0.0835688	0.101753		0.0231012	0.0613396
	199.3		0.0315518	0.00866322		0.0423626	0.058215	0.105536		0.0315518	0.0423626
	199.4		0.0234938	0.0119881		0.0632746	0.0551966	0.100626		0.0234938	0.0632746
	199.5		0.018473	0.00593506		0.0771948	0.0996185	0.143216		0.018473	0.0771948
	199.6		0.0236694	0.00960119		0.0270721	0.0367978	0.0681359		0.0236694	0.0270721
[truncated: 12,350 more rows]
