# Supplementary material for: Distinguishing local isomorphism classes in quasicrystals by high-order harmonic spectroscopy
Source: Nat Commun. 2024 Dec 30;15:10856. doi: 10.1038/s41467-024-55205-x (PMC11685549; doi:10.1038/s41467-024-55205-x)
Supplement: Supplementary file 3 — Source Data [file 41467_2024_55205_MOESM3_ESM.zip › SourceData/Main/Fig3.xls]

## Sheet: Sheet1
	Angle-dependent harmonic yield (arb. units) of different configurations.
			Harmonic yield of configuration 1							Harmonic yield of configuration 3
	angle (rad)		11th-order Fig.3a (black line)	13th-order Fig.3b (black line)	15th-order Fig.3c (black line)	17th-order Fig.3d (black line)	19th-order Fig.3e (black line)	21st-order Fig.3f (black line)		11th-order Fig.3a (red line)	13th-order Fig.3b (red line)	15th-order Fig.3c (red line)	17th-order Fig.3d (red line)	19th-order Fig.3e (red line)	21st-order Fig.3f (red line)
	0		3914.81	6221.22	4188.46	5933.28	5846.96	1974.46		1292.11	1815.28	1549.58	2380.09	3058.81	1990.15
	0.10472		4693.54	5282.27	3274.75	4019.6	6588.82	3134.78		2246.54	2442.42	2142.17	3637.25	7696.11	5596.03
	0.20944		5030.68	5542.43	2829.8	4638.08	7107.89	3898.73		2860.69	3431.33	2889.09	5325.44	9949.42	7013.99
	0.314159		4695.81	5185.67	3260	4076.62	6407.35	3132.57		2338.56	2585.56	2267.16	3715.93	7950.8	5716.49
	0.418879		3956.43	6091.69	4201.75	5940.81	5870.98	1959.21		1299.89	1905.97	1545.52	2240.96	3133.77	2005.01
	0.523599		4517.97	6002.34	4957.12	7961.3	6788.35	863.927		1563.4	1900.46	2170.88	3110.43	2441.23	632.221
	0.628319		3793.58	6316.61	4243.37	5879.35	6047.17	1946.52		1353.57	1994.53	1674.49	2492.02	2928.65	1863.4
	0.733038		4818.63	5439.43	3423.06	4256.71	6693.53	3065.47		2444.78	2539	2247.27	3757.23	7878.61	5371.35
	0.837758		4923.51	5533.94	2844.4	4775.1	7186.16	3851.25		2971.99	3471.99	2916.25	5581.13	10274.6	6972.7
	0.942478		4884.81	5363.82	3436.75	4284.33	6677.17	3053.1		2371.86	2517.54	2131.38	3628.77	7580.55	5281.29
	1.0472		3847.48	6326.88	4248.45	5913.01	6018.6	1964.74		1248.12	1783.92	1374.43	2253.13	3095.42	1899.77
	1.15192		4556.61	6007.82	5010.04	7974.27	6821.3	868.645		1512.72	1756.31	1978.97	3180.3	2541.26	660.575
	1.25664		3914.81	6221.22	4188.46	5933.28	5846.96	1974.46		1334.91	1892.56	1646.53	2442.62	3097.83	2019.85
	1.36136		4693.54	5282.27	3274.75	4019.6	6588.82	3134.78		2504.04	2583.16	2238.06	3685.41	8187.26	5637.92
	1.46608		5030.68	5542.43	2829.8	4638.08	7107.89	3898.73		2989.51	3244.53	2792.1	5187.11	10014.4	6883.44
	1.5708		4695.81	5185.67	3260	4076.62	6407.35	3132.57		2464.24	2505.06	2260.67	3707.65	7814.04	5621.89
	1.67552		3956.43	6091.69	4201.75	5940.81	5870.98	1959.21		1399.08	1892.49	1672.01	2556.46	3303.99	2081.33
	1.78024		4517.97	6002.34	4957.12	7961.3	6788.35	863.927		1636.95	1783.72	2187.42	3482.64	2966.81	762.957
	1.88496		3793.58	6316.61	4243.37	5879.35	6047.17	1946.52		1369.26	1867.08	1594.89	2459.4	3170.24	1909.13
	1.98968		4818.63	5439.43	3423.06	4256.71	6693.53	3065.47		2274.06	2463.85	2167.85	3655.59	7729.49	5265.47
	2.0944		4923.51	5533.94	2844.4	4775.1	7186.16	3851.25		2915.87	3262.44	2693.52	5352.85	10381.5	6859.49
	2.19911		4884.81	5363.82	3436.75	4284.33	6677.17	3053.1		2459.22	2496.91	2129.62	3679.41	7904.92	5317.46
	2.30383		3847.48	6326.88	4248.45	5913.01	6018.6	1964.74		1287.03	1975.6	1603.71	2434.55	3145.59	1974.68
	2.40855		4556.61	6007.82	5010.04	7974.27	6821.3	868.645		1597.05	1870.73	2233.3	3392.57	2761.1	672.276
	2.51327		3914.81	6221.22	4188.46	5933.28	5846.96	1974.46		1333.13	1908.99	1524.02	2372.95	3176.82	1951.53
	2.61799		4693.54	5282.27	3274.75	4019.6	6588.82	3134.78		2409.49	2593.33	2232.29	3781.32	7874.62	5405.78
	2.72271		5030.68	5542.43	2829.8	4638.08	7107.89	3898.73		2988.87	3513.5	2935.96	5577.14	10385.3	7054.7
	2.82743		4695.81	5185.67	3260	4076.62	6407.35	3132.57		2439.7	2553.03	2256.8	3769.85	8109.3	5668.19
	2.93215		3956.43	6091.69	4201.75	5940.81	5870.98	1959.21		1385	1901.21	1652.42	2443.04	3105.48	2040.73
	3.03687		4517.97	6002.34	4957.12	7961.3	6788.35	863.927		1564.02	1849.26	2219.28	3421.07	2821.87	694.2
	3.14159		3793.58	6316.61	4243.37	5879.35	6047.17	1946.52		1276.1	1829.99	1497.52	2380.53	3229.4	2085.67
	3.24631		4818.63	5439.43	3423.06	4256.71	6693.53	3065.47		2354.11	2385.34	2149.88	3558.67	7666.04	5648.66
	3.35103		4923.51	5533.94	2844.4	4775.1	7186.16	3851.25		2795.87	3385	2804.77	5206.11	9999.07	7001.86
	3.45575		4884.81	5363.82	3436.75	4284.33	6677.17	3053.1		2418.61	2542.63	2202.73	3610.24	7942.73	5736.1
	3.56047		3847.48	6326.88	4248.45	5913.01	6018.6	1964.74		1321.41	1920.3	1594.99	2305.08	3038.88	2005.73
	3.66519		4556.61	6007.82	5010.04	7974.27	6821.3	868.645		1522.95	1916.49	2118.28	3054.84	2458.62	601.286
	3.76991		3914.81	6221.22	4188.46	5933.28	5846.96	1974.46		1234.3	2016.68	1589.8	2305.26	3007.17	1878.17
	3.87463		4693.54	5282.27	3274.75	4019.6	6588.82	3134.78		2311.35	2539.9	2298.36	3708.67	7780.17	5332.86
	3.97935		5030.68	5542.43	2829.8	4638.08	7107.89	3898.73		2918.04	3378.61	2821.36	5323.23	10142.4	6986.37
	4.08407		4695.81	5185.67	3260	4076.62	6407.35	3132.57		2311.02	2386.91	2051.93	3557.75	7418.75	5234.82
	4.18879		3956.43	6091.69	4201.75	5940.81	5870.98	1959.21		1259.75	1802.14	1395.45	2290.93	2967.46	1850.53
	4.29351		4517.97	6002.34	4957.12	7961.3	6788.35	863.927		1526.41	1755.28	1961.3	3073.56	2472.73	609.743
	4.39823		3793.58	6316.61	4243.37	5879.35	6047.17	1946.52		1319.56	1900.19	1514.24	2358.84	3170.02	2033.89
	4.50295		4818.63	5439.43	3423.06	4256.71	6693.53	3065.47		2469.33	2501.51	2217.8	3716.47	8048.93	5575.7
	4.60767		4923.51	5533.94	2844.4	4775.1	7186.16	3851.25		3040.59	3198.18	2758.33	5210.56	10098.2	7025.09
	4.71239		4884.81	5363.82	3436.75	4284.33	6677.17	3053.1		2382.57	2499.89	2195.15	3718.96	7862.98	5569.79
	4.81711		3847.48	6326.88	4248.45	5913.01	6018.6	1964.74		1345.61	1860.81	1543.44	2413.06	3256.57	1958.62
	4.92183		4556.61	6007.82	5010.04	7974.27	6821.3	868.645		1628.29	1775.72	2060.38	3224.19	2854.81	716.726
	5.02655		3914.81	6221.22	4188.46	5933.28	5846.96	1974.46		1330.48	1905.92	1574.1	2478.58	3214.99	1998.17
	5.13127		4693.54	5282.27	3274.75	4019.6	6588.82	3134.78		2324.13	2363.89	2149.65	3609.79	7566.37	5259.68
	5.23599		5030.68	5542.43	2829.8	4638.08	7107.89	3898.73		2833.74	3014.15	2541.14	5017.85	9890.72	6800.86
	5.34071		4695.81	5185.67	3260	4076.62	6407.35	3132.57		2362.5	2405.21	2106.51	3632.24	7808.29	5317.62
	5.44543		3956.43	6091.69	4201.75	5940.81	5870.98	1959.21		1369.45	1915.96	1554.8	2350.21	3190.47	2048.16
	5.55015		4517.97	6002.34	4957.12	7961.3	6788.35	863.927		1611.15	1853.42	2024.57	3063.33	2600.75	689.856
	5.65487		3793.58	6316.61	4243.37	5879.35	6047.17	1946.52		1349.23	1862.22	1430.17	2299.66	3153.76	1924.26
	5.75959		4818.63	5439.43	3423.06	4256.71	6693.53	3065.47		2444.94	2619.76	2208.8	3864.94	7947.21	5439.52
	5.86431		4923.51	5533.94	2844.4	4775.1	7186.16	3851.25		2902.49	3463.3	2941.73	5575.86	10228.6	7099.06
	5.96903		4884.81	5363.82	3436.75	4284.33	6677.17	3053.1		2388.52	2527.2	2263.54	3838.16	8045.04	5621.89
	6.07375		3847.48	6326.88	4248.45	5913.01	6018.6	1964.74		1357.04	1943.7	1627.23	2492.56	3201.01	2112.85
	6.17847		4556.61	6007.82	5010.04	7974.27	6821.3	868.645		1499.75	1881.63	2176.66	3361.84	2777.57	687.294
	6.28319		4012.67	6098.42	4202.35	5915.51	5958.61	1991.99		1292.11	1815.28	1549.58	2380.09	3058.81	1990.15
