# Supplementary material for: Distinguishing local isomorphism classes in quasicrystals by high-order harmonic spectroscopy
Source: Nat Commun. 2024 Dec 30;15:10856. doi: 10.1038/s41467-024-55205-x (PMC11685549; doi:10.1038/s41467-024-55205-x)
Supplement: Supplementary file 3 — Source Data [file 41467_2024_55205_MOESM3_ESM.zip › SourceData/Main/Fig5.xls]

## Sheet: Figs. 5b and 5c
	The frequency F[%] of different VEs as a function of γ.
			The frequency F[%] of each VE.
	γ		D	Q	M	K	L	J	R	S	T	U	V	W	X	Y	Z	ST
	0		0.338155	0.129838	0.00440838	0.0814138	0.00107701	0.208221	0.000606601	0.0494256	0.0322126	0.00036268	0.0505226	0	0	0	0	0
	0.01		0.331501	0.129873	0.0108264	0.0812365	0.00784113	0.201867	0.000691606	0.0495477	0.0321325	0.000334518	0.0504377	5.16529e-06	2.06347e-05	0	0	0
	0.02		0.325029	0.129735	0.0176191	0.0813146	0.0148975	0.194679	0.000869338	0.0497147	0.0319584	0.000401235	0.0502153	2.82977e-05	0.000108256	0	0	0
	0.03		0.31765	0.129615	0.0245528	0.0813257	0.0219881	0.18773	0.00103991	0.0500357	0.0318112	0.000344828	0.0498829	7.21232e-05	0.000244862	0	0	0
	0.04		0.311888	0.129558	0.0299526	0.0814158	0.0283119	0.181856	0.00127638	0.0502714	0.0315909	0.000383388	0.0494656	0.000115883	0.000471711	0	0	0
	0.05		0.30677	0.129903	0.0346252	0.0812119	0.0329927	0.177272	0.00133913	0.0504229	0.0315558	0.000373259	0.049064	0.00020889	0.00071643	0	0	0
	0.06		0.299551	0.129494	0.0417057	0.081232	0.0406955	0.169563	0.00177222	0.0510336	0.0310423	0.000592331	0.0484171	0.000229555	0.00100269	0	0	0
	0.07		0.295109	0.130082	0.0451718	0.0809306	0.0448553	0.165908	0.00194188	0.0511304	0.0312655	0.000548639	0.0476016	0.000296545	0.00142007	0	0	0
	0.08		0.289178	0.130298	0.0504934	0.0805399	0.0509221	0.16025	0.00230612	0.0516839	0.030994	0.00068016	0.0467346	0.000420271	0.00181681	0	0	0
	0.09		0.283393	0.130012	0.0554502	0.0803931	0.0565662	0.155051	0.00279187	0.0525428	0.0305244	0.000791193	0.0457438	0.000528657	0.00224091	0	0	0
	0.1		0.278153	0.130049	0.0600064	0.0801285	0.0617009	0.15002	0.00340564	0.0532598	0.0298617	0.00098189	0.0448456	0.000634621	0.00275173	0	0	0
	0.11		0.272455	0.130464	0.0651023	0.0797353	0.0670407	0.14456	0.00388663	0.0537464	0.0295304	0.0011528	0.0437716	0.000809947	0.00342472	0	0	0
	0.12		0.267123	0.13049	0.0691811	0.0797878	0.0728597	0.13944	0.00443721	0.0544684	0.0292289	0.00138681	0.0423776	0.000840727	0.00399666	0	0	0
	0.13		0.261759	0.130745	0.0743198	0.0791268	0.0781578	0.134036	0.00521382	0.0554869	0.02835	0.00164059	0.0409494	0.00116805	0.00474996	0	0	0
	0.14		0.257453	0.130983	0.0773267	0.079256	0.0829585	0.13015	0.00558162	0.0563016	0.0280471	0.00172028	0.0392395	0.00133351	0.00554766	0	0	0
	0.15		0.253211	0.131888	0.0805537	0.0781847	0.0872211	0.126456	0.00636178	0.0570754	0.0277996	0.00185589	0.0378357	0.00148023	0.00620686	0	0	0
	0.16		0.248068	0.132691	0.0844436	0.077698	0.0921563	0.12197	0.00710269	0.0580321	0.0272566	0.00207068	0.0357471	0.00181259	0.0072664	0	0	0
	0.17		0.244286	0.132527	0.087434	0.0775696	0.0963904	0.117803	0.00774266	0.0588919	0.026464	0.00245657	0.0343749	0.00190249	0.00811513	0	0	0
	0.18		0.239552	0.133109	0.090428	0.0767731	0.100874	0.114353	0.00870741	0.0603048	0.0260016	0.00252226	0.0322113	0.00212512	0.00905188	0	0	0
	0.19		0.234194	0.13381	0.0941308	0.0764526	0.105986	0.109462	0.00945936	0.0613044	0.0253193	0.00310571	0.0296455	0.00241013	0.0105025	0	0	0
	0.2		0.230915	0.133644	0.0970109	0.0757014	0.109378	0.106077	0.0106362	0.0625341	0.0243335	0.00341265	0.0283314	0.0026247	0.0110577	0	0	0
	0.21		0.228174	0.134714	0.0985131	0.0754538	0.112562	0.103561	0.0112416	0.0632666	0.0238826	0.00372993	0.0261929	0.00277025	0.0122369	0	0	0
	0.22		0.223266	0.134987	0.101397	0.0745527	0.117589	0.0995503	0.0124524	0.0651911	0.0230093	0.00404532	0.0232456	0.00318086	0.0135781	0	0	0
	0.23		0.220825	0.135133	0.103158	0.0745912	0.120119	0.0970612	0.013198	0.066203	0.0221808	0.0044267	0.0211258	0.00355146	0.014609	0	0	0
	0.24		0.21681	0.135531	0.105418	0.073623	0.123951	0.0937183	0.0144946	0.0678261	0.0212864	0.00488334	0.0184603	0.00376599	0.0159824	0	2.57202e-06	0
	0.25		0.213265	0.136704	0.107292	0.0727304	0.127788	0.0905938	0.0157935	0.069254	0.0202953	0.00533744	0.0159282	0.00401453	0.0171721	0	6.17979e-05	2.58247e-05
	0.26		0.210183	0.13702	0.108416	0.0719671	0.130387	0.0885372	0.0169309	0.0709335	0.0193592	0.00571037	0.0138311	0.0043494	0.0179091	0	0.000141692	8.51787e-05
	0.27		0.206285	0.137884	0.11002	0.0713495	0.134547	0.0857834	0.0176988	0.0727229	0.0183246	0.00607659	0.0114407	0.00470559	0.0186018	0	0.000345422	0.000149555
	0.28		0.203195	0.139009	0.111332	0.0700283	0.137742	0.0829151	0.0195817	0.0739789	0.017163	0.00659831	0.00950755	0.00505446	0.019143	0	0.000541248	0.000255004
	0.29		0.200817	0.139122	0.112002	0.0698224	0.139786	0.0816519	0.0201961	0.0754457	0.0160289	0.00692469	0.00795584	0.00557662	0.0191127	0	0.000801639	0.000363396
	0.3		0.19861	0.139806	0.112677	0.0692167	0.142237	0.0797413	0.0216037	0.0770719	0.0145831	0.00739522	0.00647309	0.00598018	0.0189041	0	0.00117002	0.00051047
	0.31		0.195741	0.141102	0.112842	0.0680052	0.145255	0.0778267	0.0229971	0.0788191	0.0134153	0.00762771	0.0050018	0.00636531	0.018663	0	0.00159046	0.000703752
	0.32		0.192917	0.142253	0.113481	0.0671545	0.147943	0.0758759	0.0246203	0.0805134	0.01154	0.00854237	0.00361025	0.00672999	0.0180912	0	0.00209928	0.000886424
	0.33		0.191493	0.142185	0.11367	0.0663687	0.149353	0.0747139	0.0259281	0.0821004	0.0102015	0.00890925	0.00282092	0.00717545	0.0174687	0	0.00238101	0.00111327
	0.34		0.188866	0.143493	0.11381	0.0650421	0.151988	0.07293	0.0276553	0.0838746	0.00841715	0.00951284	0.00183597	0.00760287	0.0164543	0	0.00307596	0.00133949
	0.35		0.186965	0.144165	0.11384	0.064547	0.153646	0.0718746	0.0286464	0.0854788	0.00682854	0.0101015	0.00113789	0.0083022	0.0150948	0	0.00361964	0.00163336
	0.36		0.185066	0.14484	0.113262	0.0634486	0.155465	0.0710521	0.0303972	0.0875655	0.00489148	0.0105022	0.000676886	0.00871106	0.0136115	0	0.00425186	0.00193274
	0.37		0.183196	0.145435	0.112411	0.062404	0.157515	0.0699157	0.0322033	0.0896358	0.00287564	0.0112423	0.000303634	0.00904431	0.0120079	0	0.0049546	0.00221915
	0.38		0.181353	0.146673	0.111574	0.0614063	0.159589	0.0689514	0.0339938	0.0912349	0.000979822	0.0120244	0.000177208	0.00925905	0.0101619	0	0.0057089	0.00260023
	0.39		0.1801	0.14777	0.110709	0.0616779	0.16087	0.0685226	0.0343315	0.0913397	0.000495655	0.0125294	0.000138622	0.00979344	0.00807427	5.15133e-05	0.0066086	0.002877
	0.4		0.178883	0.147934	0.11023	0.0626272	0.161853	0.067975	0.0337384	0.0914921	0.000426382	0.0131948	6.41974e-05	0.0105104	0.00601692	0.000213726	0.00696395	0.00334476
	0.41		0.177546	0.149749	0.108808	0.0629245	0.163303	0.0679285	0.0337711	0.0912409	0.000516244	0.0131966	7.95874e-05	0.0106124	0.00473654	0.000373384	0.00745491	0.00365723
	0.42		0.17613	0.150305	0.107955	0.0635125	0.164425	0.0670833	0.0334265	0.0915478	0.000444336	0.0139431	7.44354e-05	0.0107131	0.00322565	0.000780764	0.00732902	0.00425059
	0.43		0.175154	0.150782	0.107792	0.0641414	0.165502	0.0667052	0.0333603	0.0911851	0.000431431	0.0142039	5.13374e-05	0.0108132	0.00220515	0.00136534	0.0072054	0.00457921
	0.44		0.174628	0.152069	0.106943	0.0647435	0.166889	0.066423	0.0331763	0.0908319	0.000511134	0.0145451	3.33781e-05	0.0107183	0.00136414	0.00181729	0.00680499	0.00512909
	0.45		0.173661	0.151575	0.106636	0.0651886	0.167113	0.0659183	0.0330961	0.0909468	0.000408422	0.0150223	3.33913e-05	0.0106063	0.000677139	0.00273237	0.00599497	0.0056451
	0.46		0.173446	0.151237	0.106436	0.0658911	0.167478	0.0655248	0.0328634	0.091096	0.000380075	0.0154548	2.31112e-05	0.0106212	0.000133735	0.00311854	0.0052669	0.00618172
	0.47		0.172636	0.151851	0.106633	0.0661794	0.168502	0.0651698	0.0327922	0.0906214	0.000385314	0.0156024	2.8242e-05	0.0102772	2.31324e-05	0.00416803	0.00411919	0.00673017
	0.48		0.172321	0.15241	0.106063	0.0661453	0.168475	0.065348	0.032651	0.0907566	0.000423847	0.0155632	4.87759e-05	0.00996089	1.02407e-05	0.00506465	0.0028658	0.00736392
	0.49		0.172192	0.152905	0.10556	0.0658805	0.168682	0.0655492	0.0328651	0.0909395	0.000408407	0.0154582	5.13505e-05	0.00956384	2.57202e-06	0.005788	0.00220341	0.00758232
	0.5		0.171922	0.152573	0.105569	0.06603	0.168506	0.0653521	0.032786	0.090939	0.0003468	0.0156287	5.39331e-05	0.00963353	2.56674e-06	0.00595308	0.00187645	0.00773982

## Sheet: Fig. 5d
	Hyperuniformity parameter as a function of γ.
	Ncon=400 (the solid black line)			Ncon=10 (the solid red line)
	γ	Hyperuniformity parameter		γ	Hyperuniformity parameter
	0	0.583165		0	0.586487
	0.02	0.590005		0.1	0.610965
	0.04	0.596109		0.2	0.645154
	0.06	0.603379		0.3	0.671161
	0.08	0.609007		0.4	0.696512
	0.1	0.616269		0.5	0.704092
	0.12	0.625348
	0.14	0.632587
	0.16	0.638905
	0.18	0.64499
	0.2	0.650554
	0.22	0.656909
	0.24	0.661967
	0.26	0.663608
	0.28	0.668648
	0.3	0.671547
	0.32	0.6754
	0.34	0.68112
	0.36	0.685239
	0.38	0.691181
	0.4	0.694661
	0.42	0.697503
	0.44	0.703021
	0.46	0.706839
	0.48	0.706677
	0.5	0.709847

## Sheet: Fig. 5e
	γ-dependence of 11th to 19th harmonic yields (arb. units)
			yield
	γ		11th-order (solid black line)	13th-order (solid blue line)	15th-order (solid magenta line)	17th-order (solid green line)	19th-order (solid purple line)
	0		3431.49	5818.61	3894.43	5287	5117.92
	0.1		2631.44	4587.13	2845.89	3490.03	3473.98
	0.2		1932.9	3399.47	2110.32	2483.61	2644.71
	0.3		1499.26	2554.98	1676.72	2082.57	2451.2
	0.4		1314.09	2062.5	1497.4	2196.3	2786.76
	0.5		1333.22	1998.21	1663.43	2427.81	2933.16
