# Supplementary material for: Distinguishing local isomorphism classes in quasicrystals by high-order harmonic spectroscopy
Source: Nat Commun. 2024 Dec 30;15:10856. doi: 10.1038/s41467-024-55205-x (PMC11685549; doi:10.1038/s41467-024-55205-x)
Supplement: Supplementary file 3 — Source Data [file 41467_2024_55205_MOESM3_ESM.zip › SourceData/SI/FigS10.xls]

## Sheet: Fig. S10
	Angle-dependent harmonic yield (arb. units) of different configurations.
			Harmonic yield of configuration 1 (black line)							Harmonic yield of configuration 2 (magenta line)							Harmonic yield of configuration 3 (red line)							Harmonic yield of configuration 4 (blue line)							Harmonic yield of configuration 5 (green line)
	angle (rad)		11th-order Fig.S10a	13th-order Fig.S10b	15th-order Fig.S10c )	17th-order Fig.S10d	19th-order Fig.S10e	21st-order Fig.S10f		11th-order Fig.S10a	13th-order Fig.S10b	15th-order Fig.S10c	17th-order Fig.S10d	19th-order Fig.S10e	21st-order Fig.S10f		11th-order Fig.S10a	13th-order Fig.S10b	15th-order Fig.S10c	17th-order Fig.S10d	19th-order Fig.S10e	21st-order Fig.S10f		11th-order Fig.S10a	13th-order Fig.S10b	15th-order Fig.S10c	17th-order Fig.S10d	19th-order Fig.S10e	21st-order Fig.S10f		11th-order Fig.S10a	13th-order Fig.S10b	15th-order Fig.S10c	17th-order Fig.S10d	19th-order Fig.S10e	21st-order Fig.S10f
	0		3914.81	6221.22	4188.46	5933.28	5846.96	1974.46		3788.65	6277.91	3981.76	5748.62	5733.01	1820.84		1292.11	1815.28	1549.58	2380.09	3058.81	1990.15		1452.89	2294.1	1563.78	2340.17	2854.47	1794.48		840.161	1350.07	1283.15	2218.6	2947.94	2026.8
	0.10472		4693.54	5282.27	3274.75	4019.6	6588.82	3134.78		4577.72	5166.42	3141.75	3802.64	6106.29	2794.85		2246.54	2442.42	2142.17	3637.25	7696.11	5596.03		2411.02	2622.47	2113.13	3322.11	7218.29	5215.88		1905.01	2067.84	2110.33	3900.78	8017.26	5322.5
	0.20944		5030.68	5542.43	2829.8	4638.08	7107.89	3898.73		4619.18	5479.67	2686.38	4255.95	6575.99	3521.73		2860.69	3431.33	2889.09	5325.44	9949.42	7013.99		2976.57	3384.52	2717.47	5049.3	9381.95	7032.25		2508.93	3128.65	2968.56	5883.9	10273.7	6861.92
	0.314159		4695.81	5185.67	3260	4076.62	6407.35	3132.57		4611.77	5154.05	3190.71	3764.27	5899.15	2836.12		2338.56	2585.56	2267.16	3715.93	7950.8	5716.49		2461.65	2635.55	2121.86	3323.81	7207	5232.4		1970.57	2101.33	2173.74	4105.07	8192.08	5480.59
	0.418879		3956.43	6091.69	4201.75	5940.81	5870.98	1959.21		3746.89	6055.49	3968.7	5391.98	5218.34	1717.08		1299.89	1905.97	1545.52	2240.96	3133.77	2005.01		1433.04	2342.46	1590.37	2283.33	2807.18	1787.6		850.642	1373.67	1356.39	2272.37	3031.23	2070.35
	0.523599		4517.97	6002.34	4957.12	7961.3	6788.35	863.927		4480.49	5645.93	4693.27	7390.08	6198.37	742.956		1563.4	1900.46	2170.88	3110.43	2441.23	632.221		1950.02	2224.04	2395.77	3426.55	2561.14	659.632		895.206	1439.74	1576.9	2624.27	2069.75	635.013
	0.628319		3793.58	6316.61	4243.37	5879.35	6047.17	1946.52		3848	6025.23	4076.34	5462.61	5342.08	1793.87		1353.57	1994.53	1674.49	2492.02	2928.65	1863.4		1433.49	2366.87	1647.75	2388.19	2820.95	1855.02		785.965	1397.94	1221.48	2077.57	2857.83	2025.51
	0.733038		4818.63	5439.43	3423.06	4256.71	6693.53	3065.47		4565	5077.88	3163.48	3918.47	6069.75	2893.71		2444.78	2539	2247.27	3757.23	7878.61	5371.35		2484.07	2763.59	2151.92	3297.59	7345.62	5179.18		1955.6	2008.93	2108.61	3836.86	7943.56	5524.18
	0.837758		4923.51	5533.94	2844.4	4775.1	7186.16	3851.25		4678.17	5271.6	2686.19	4350.1	6563.42	3600.61		2971.99	3471.99	2916.25	5581.13	10274.6	6972.7		2977.42	3448.02	2615.8	4583.48	9381.95	6971.95		2465.16	3015.1	2962.29	5693.28	10042.4	7049.81
	0.942478		4884.81	5363.82	3436.75	4284.33	6677.17	3053.1		4424.09	4971.3	3089.86	3713.62	5765.65	2841.32		2371.86	2517.54	2131.38	3628.77	7580.55	5281.29		2514.5	2761.25	2131.61	3312.66	7305.37	5188.8		1923.9	2041.36	2082.91	3815.24	7955.53	5560.96
	1.0472		3847.48	6326.88	4248.45	5913.01	6018.6	1964.74		3545.57	5963.8	3858.99	5145.61	4900.9	1598.89		1248.12	1783.92	1374.43	2253.13	3095.42	1899.77		1448.54	2366.3	1646.33	2401.77	2803.98	1828.46		792.023	1393.68	1207.73	2064.29	2885.63	2063.93
	1.15192		4556.61	6007.82	5010.04	7974.27	6821.3	868.645		4235.77	5299.44	4434.48	6861.22	5475.56	625.151		1512.72	1756.31	1978.97	3180.3	2541.26	660.575		1907.38	2237.3	2352.94	3398.21	2550.56	656.604		876.407	1395.86	1560.3	2520.51	2022.63	618.748
	1.25664		3914.81	6221.22	4188.46	5933.28	5846.96	1974.46		3644.71	5713.48	3905.58	4987.35	4880.06	1611.88		1334.91	1892.56	1646.53	2442.62	3097.83	2019.85		1452.89	2294.1	1563.78	2340.17	2854.47	1794.48		840.161	1350.07	1283.15	2218.6	2947.94	2026.8
	1.36136		4693.54	5282.27	3274.75	4019.6	6588.82	3134.78		4493.32	4889.62	3199.31	3804.08	5816.9	2752.23		2504.04	2583.16	2238.06	3685.41	8187.26	5637.92		2411.02	2622.47	2113.13	3322.11	7218.29	5215.88		1905.01	2067.84	2110.33	3900.78	8017.26	5322.5
	1.46608		5030.68	5542.43	2829.8	4638.08	7107.89	3898.73		4549.99	5017.24	2600.91	4375.65	6386.66	3561.37		2989.51	3244.53	2792.1	5187.11	10014.4	6883.44		2976.57	3384.52	2717.47	5049.3	9381.95	7032.25		2508.93	3128.65	2968.56	5883.9	10273.7	6861.92
	1.5708		4695.81	5185.67	3260	4076.62	6407.35	3132.57		4482.23	4869.48	3048.4	3843.1	5955.32	2824.11		2464.24	2505.06	2260.67	3707.65	7814.04	5621.89		2461.65	2635.55	2121.86	3323.81	7207	5232.4		1970.57	2101.33	2173.74	4105.07	8192.08	5480.59
	1.67552		3956.43	6091.69	4201.75	5940.81	5870.98	1959.21		3700.57	5827.06	3878.22	5250.2	5237.07	1667.25		1399.08	1892.49	1672.01	2556.46	3303.99	2081.33		1433.04	2342.46	1590.37	2283.33	2807.18	1787.6		850.642	1373.67	1356.39	2272.37	3031.23	2070.35
	1.78024		4517.97	6002.34	4957.12	7961.3	6788.35	863.927		4249.19	5469.27	4441	7050.95	5977.71	689.107		1636.95	1783.72	2187.42	3482.64	2966.81	762.957		1950.02	2224.04	2395.77	3426.55	2561.14	659.632		895.206	1439.74	1576.9	2624.27	2069.75	635.013
	1.88496		3793.58	6316.61	4243.37	5879.35	6047.17	1946.52		3686.68	6106.34	3949.14	5271.64	5200.02	1608.23		1369.26	1867.08	1594.89	2459.4	3170.24	1909.13		1433.49	2366.87	1647.75	2388.19	2820.95	1855.02		785.965	1397.94	1221.48	2077.57	2857.83	2025.51
	1.98968		4818.63	5439.43	3423.06	4256.71	6693.53	3065.47		4455.5	5115.72	3202.7	3877.48	5815.14	2703.67		2274.06	2463.85	2167.85	3655.59	7729.49	5265.47		2484.07	2763.59	2151.92	3297.59	7345.62	5179.18		1955.6	2008.93	2108.61	3836.86	7943.56	5524.18
	2.0944		4923.51	5533.94	2844.4	4775.1	7186.16	3851.25		4693.29	5447.28	2835.18	4526.27	6739.76	3573.24		2915.87	3262.44	2693.52	5352.85	10381.5	6859.49		2977.42	3448.02	2615.8	4583.48	9381.95	6971.95		2465.16	3015.1	2962.29	5693.28	10042.4	7049.81
	2.19911		4884.81	5363.82	3436.75	4284.33	6677.17	3053.1		4544.77	5187.52	3246.72	3969.8	6033.76	2949.96		2459.22	2496.91	2129.62	3679.41	7904.92	5317.46		2514.5	2761.25	2131.61	3312.66	7305.37	5188.8		1923.9	2041.36	2082.91	3815.24	7955.53	5560.96
	2.30383		3847.48	6326.88	4248.45	5913.01	6018.6	1964.74		3784.12	6353.07	4078.08	5540.39	5581.28	1847.58		1287.03	1975.6	1603.71	2434.55	3145.59	1974.68		1448.54	2366.3	1646.33	2401.77	2803.98	1828.46		792.023	1393.68	1207.73	2064.29	2885.63	2063.93
	2.40855		4556.61	6007.82	5010.04	7974.27	6821.3	868.645		4451.76	5971.96	4729.15	7586.17	6497.26	766.472		1597.05	1870.73	2233.3	3392.57	2761.1	672.276		1907.38	2237.3	2352.94	3398.21	2550.56	656.604		876.407	1395.86	1560.3	2520.51	2022.63	618.748
	2.51327		3914.81	6221.22	4188.46	5933.28	5846.96	1974.46		3788.18	6369.25	3990.79	5480.87	5663.04	1778.05		1333.13	1908.99	1524.02	2372.95	3176.82	1951.53		1452.89	2294.1	1563.78	2340.17	2854.47	1794.48		840.161	1350.07	1283.15	2218.6	2947.94	2026.8
	2.61799		4693.54	5282.27	3274.75	4019.6	6588.82	3134.78		4583.3	5301.8	3131.89	3937.93	6116.62	2951.41		2409.49	2593.33	2232.29	3781.32	7874.62	5405.78		2411.02	2622.47	2113.13	3322.11	7218.29	5215.88		1905.01	2067.84	2110.33	3900.78	8017.26	5322.5
	2.72271		5030.68	5542.43	2829.8	4638.08	7107.89	3898.73		4762.34	5640.88	2805.28	4507.94	6798.13	3639.2		2988.87	3513.5	2935.96	5577.14	10385.3	7054.7		2976.57	3384.52	2717.47	5049.3	9381.95	7032.25		2508.93	3128.65	2968.56	5883.9	10273.7	6861.92
	2.82743		4695.81	5185.67	3260	4076.62	6407.35	3132.57		4758.3	5363.92	3323.32	3972.7	6302.6	2809.97		2439.7	2553.03	2256.8	3769.85	8109.3	5668.19		2461.65	2635.55	2121.86	3323.81	7207	5232.4		1970.57	2101.33	2173.74	4105.07	8192.08	5480.59
	2.93215		3956.43	6091.69	4201.75	5940.81	5870.98	1959.21		3945.16	6370.45	4127.02	5718.49	5838.58	1811.25		1385	1901.21	1652.42	2443.04	3105.48	2040.73		1433.04	2342.46	1590.37	2283.33	2807.18	1787.6		850.642	1373.67	1356.39	2272.37	3031.23	2070.35
	3.03687		4517.97	6002.34	4957.12	7961.3	6788.35	863.927		4670.97	5856	4715.94	8014.76	7065.35	874.596		1564.02	1849.26	2219.28	3421.07	2821.87	694.2		1950.02	2224.04	2395.77	3426.55	2561.14	659.632		895.206	1439.74	1576.9	2624.27	2069.75	635.013
	3.14159		3793.58	6316.61	4243.37	5879.35	6047.17	1946.52		3829.18	6137.15	3896.71	5658.66	5858.7	1823.28		1276.1	1829.99	1497.52	2380.53	3229.4	2085.67		1433.49	2366.87	1647.75	2388.19	2820.95	1855.02		785.965	1397.94	1221.48	2077.57	2857.83	2025.51
	3.24631		4818.63	5439.43	3423.06	4256.71	6693.53	3065.47		4717.74	5050.06	3080.97	3766.17	6035.05	2921.15		2354.11	2385.34	2149.88	3558.67	7666.04	5648.66		2484.07	2763.59	2151.92	3297.59	7345.62	5179.18		1955.6	2008.93	2108.61	3836.86	7943.56	5524.18
	3.35103		4923.51	5533.94	2844.4	4775.1	7186.16	3851.25		4764.53	5573.67	2727.07	4371.66	6661.75	3498.15		2795.87	3385	2804.77	5206.11	9999.07	7001.86		2977.42	3448.02	2615.8	4583.48	9381.95	6971.95		2465.16	3015.1	2962.29	5693.28	10042.4	7049.81
	3.45575		4884.81	5363.82	3436.75	4284.33	6677.17	3053.1		4555.86	5188.47	3171.69	3779.11	5774.81	2724.86		2418.61	2542.63	2202.73	3610.24	7942.73	5736.1		2514.5	2761.25	2131.61	3312.66	7305.37	5188.8		1923.9	2041.36	2082.91	3815.24	7955.53	5560.96
	3.56047		3847.48	6326.88	4248.45	5913.01	6018.6	1964.74		3815.71	6072.75	4059.94	5418.08	5203.64	1724.81		1321.41	1920.3	1594.99	2305.08	3038.88	2005.73		1448.54	2366.3	1646.33	2401.77	2803.98	1828.46		792.023	1393.68	1207.73	2064.29	2885.63	2063.93
	3.66519		4556.61	6007.82	5010.04	7974.27	6821.3	868.645		4520.2	5678.28	4721.3	7492.11	6249.32	771.327		1522.95	1916.49	2118.28	3054.84	2458.62	601.286		1907.38	2237.3	2352.94	3398.21	2550.56	656.604		876.407	1395.86	1560.3	2520.51	2022.63	618.748
	3.76991		3914.81	6221.22	4188.46	5933.28	5846.96	1974.46		3769.78	5982.85	4036.67	5495.41	5335.05	1827.83		1234.3	2016.68	1589.8	2305.26	3007.17	1878.17		1452.89	2294.1	1563.78	2340.17	2854.47	1794.48		840.161	1350.07	1283.15	2218.6	2947.94	2026.8
	3.87463		4693.54	5282.27	3274.75	4019.6	6588.82	3134.78		4491.36	5030.3	3109.33	3752.11	6181.45	2963.79		2311.35	2539.9	2298.36	3708.67	7780.17	5332.86		2411.02	2622.47	2113.13	3322.11	7218.29	5215.88		1905.01	2067.84	2110.33	3900.78	8017.26	5322.5
	3.97935		5030.68	5542.43	2829.8	4638.08	7107.89	3898.73		4588.48	5287.06	2720.55	4316.75	6474.79	3603.37		2918.04	3378.61	2821.36	5323.23	10142.4	6986.37		2976.57	3384.52	2717.47	5049.3	9381.95	7032.25		2508.93	3128.65	2968.56	5883.9	10273.7	6861.92
	4.08407		4695.81	5185.67	3260	4076.62	6407.35	3132.57		4445.04	5015.87	3157.68	3689.86	5792.77	2691.7		2311.02	2386.91	2051.93	3557.75	7418.75	5234.82		2461.65	2635.55	2121.86	3323.81	7207	5232.4		1970.57	2101.33	2173.74	4105.07	8192.08	5480.59
	4.18879		3956.43	6091.69	4201.75	5940.81	5870.98	1959.21		3507.48	5932.26	3957.22	5171.44	4674.83	1616.39		1259.75	1802.14	1395.45	2290.93	2967.46	1850.53		1433.04	2342.46	1590.37	2283.33	2807.18	1787.6		850.642	1373.67	1356.39	2272.37	3031.23	2070.35
	4.29351		4517.97	6002.34	4957.12	7961.3	6788.35	863.927		4353.97	5378.61	4466.72	7013.89	5523.74	661.658		1526.41	1755.28	1961.3	3073.56	2472.73	609.743		1950.02	2224.04	2395.77	3426.55	2561.14	659.632		895.206	1439.74	1576.9	2624.27	2069.75	635.013
	4.39823		3793.58	6316.61	4243.37	5879.35	6047.17	1946.52		3582.58	5541.43	3813.09	5142.64	4742.8	1675.15		1319.56	1900.19	1514.24	2358.84	3170.02	2033.89		1433.49	2366.87	1647.75	2388.19	2820.95	1855.02		785.965	1397.94	1221.48	2077.57	2857.83	2025.51
	4.50295		4818.63	5439.43	3423.06	4256.71	6693.53	3065.47		4409.15	4848.1	3035.26	3592.46	5685.83	2747.11		2469.33	2501.51	2217.8	3716.47	8048.93	5575.7		2484.07	2763.59	2151.92	3297.59	7345.62	5179.18		1955.6	2008.93	2108.61	3836.86	7943.56	5524.18
	4.60767		4923.51	5533.94	2844.4	4775.1	7186.16	3851.25		4574.36	5159.92	2630.36	4257.79	6135.12	3500.2		3040.59	3198.18	2758.33	5210.56	10098.2	7025.09		2977.42	3448.02	2615.8	4583.48	9381.95	6971.95		2465.16	3015.1	2962.29	5693.28	10042.4	7049.81
	4.71239		4884.81	5363.82	3436.75	4284.33	6677.17	3053.1		4403.78	4867.37	3037.76	3682.47	5808.39	2749.72		2382.57	2499.89	2195.15	3718.96	7862.98	5569.79		2514.5	2761.25	2131.61	3312.66	7305.37	5188.8		1923.9	2041.36	2082.91	3815.24	7955.53	5560.96
	4.81711		3847.48	6326.88	4248.45	5913.01	6018.6	1964.74		3546.51	5683.12	3872.47	5375.11	5002.8	1764.41		1345.61	1860.81	1543.44	2413.06	3256.57	1958.62		1448.54	2366.3	1646.33	2401.77	2803.98	1828.46		792.023	1393.68	1207.73	2064.29	2885.63	2063.93
	4.92183		4556.61	6007.82	5010.04	7974.27	6821.3	868.645		4310.21	5592.03	4479.53	7340.55	5973.92	774.492		1628.29	1775.72	2060.38	3224.19	2854.81	716.726		1907.38	2237.3	2352.94	3398.21	2550.56	656.604		876.407	1395.86	1560.3	2520.51	2022.63	618.748
	5.02655		3914.81	6221.22	4188.46	5933.28	5846.96	1974.46		3577.65	5993.74	3991.55	5298.28	4852.77	1650.06		1330.48	1905.92	1574.1	2478.58	3214.99	1998.17		1452.89	2294.1	1563.78	2340.17	2854.47	1794.48		840.161	1350.07	1283.15	2218.6	2947.94	2026.8
	5.13127		4693.54	5282.27	3274.75	4019.6	6588.82	3134.78		4443.69	5199.24	3189.76	3747.22	5867.77	2605.12		2324.13	2363.89	2149.65	3609.79	7566.37	5259.68		2411.02	2622.47	2113.13	3322.11	7218.29	5215.88		1905.01	2067.84	2110.33	3900.78	8017.26	5322.5
	5.23599		5030.68	5542.43	2829.8	4638.08	7107.89	3898.73		4618.96	5541.6	2803.77	4398.33	6486.32	3529.38		2833.74	3014.15	2541.14	5017.85	9890.72	6800.86		2976.57	3384.52	2717.47	5049.3	9381.95	7032.25		2508.93	3128.65	2968.56	5883.9	10273.7	6861.92
	5.34071		4695.81	5185.67	3260	4076.62	6407.35	3132.57		4464.04	5206.36	3172.15	3772.58	6054.2	2904.35		2362.5	2405.21	2106.51	3632.24	7808.29	5317.62		2461.65	2635.55	2121.86	3323.81	7207	5232.4		1970.57	2101.33	2173.74	4105.07	8192.08	5480.59
	5.44543		3956.43	6091.69	4201.75	5940.81	5870.98	1959.21		3762.51	6208.94	4070	5646.18	5411.87	1870.45		1369.45	1915.96	1554.8	2350.21	3190.47	2048.16		1433.04	2342.46	1590.37	2283.33	2807.18	1787.6		850.642	1373.67	1356.39	2272.37	3031.23	2070.35
	5.55015		4517.97	6002.34	4957.12	7961.3	6788.35	863.927		4581.82	6031.05	4796.57	7802.21	6610.92	838.839		1611.15	1853.42	2024.57	3063.33	2600.75	689.856		1950.02	2224.04	2395.77	3426.55	2561.14	659.632		895.206	1439.74	1576.9	2624.27	2069.75	635.013
	5.65487		3793.58	6316.61	4243.37	5879.35	6047.17	1946.52		3759.19	6301.12	4084.33	5646.25	5452.52	1795.5		1349.23	1862.22	1430.17	2299.66	3153.76	1924.26		1433.49	2366.87	1647.75	2388.19	2820.95	1855.02		785.965	1397.94	1221.48	2077.57	2857.83	2025.51
	5.75959		4818.63	5439.43	3423.06	4256.71	6693.53	3065.47		4586.06	5316.98	3155.41	3926.16	5974.16	2823.75		2444.94	2619.76	2208.8	3864.94	7947.21	5439.52		2484.07	2763.59	2151.92	3297.59	7345.62	5179.18		1955.6	2008.93	2108.61	3836.86	7943.56	5524.18
	5.86431		4923.51	5533.94	2844.4	4775.1	7186.16	3851.25		4751.53	5759.81	2803.66	4555.04	6733.1	3581.47		2902.49	3463.3	2941.73	5575.86	10228.6	7099.06		2977.42	3448.02	2615.8	4583.48	9381.95	6971.95		2465.16	3015.1	2962.29	5693.28	10042.4	7049.81
	5.96903		4884.81	5363.82	3436.75	4284.33	6677.17	3053.1		4692.51	5331.88	3206.37	3889.04	6193.31	2877.49		2388.52	2527.2	2263.54	3838.16	8045.04	5621.89		2514.5	2761.25	2131.61	3312.66	7305.37	5188.8		1923.9	2041.36	2082.91	3815.24	7955.53	5560.96
	6.07375		3847.48	6326.88	4248.45	5913.01	6018.6	1964.74		3859.68	6260.68	4023.4	5815.54	5793.32	1869.9		1357.04	1943.7	1627.23	2492.56	3201.01	2112.85		1448.54	2366.3	1646.33	2401.77	2803.98	1828.46		792.023	1393.68	1207.73	2064.29	2885.63	2063.93
	6.17847		4556.61	6007.82	5010.04	7974.27	6821.3	868.645		4674.64	5920.04	4715.32	8034.07	7061.14	884.593		1499.75	1881.63	2176.66	3361.84	2777.57	687.294		1907.38	2237.3	2352.94	3398.21	2550.56	656.604		876.407	1395.86	1560.3	2520.51	2022.63	618.748
	6.28319		4012.67	6098.42	4202.35	5915.51	5958.61	1991.99		3788.65	6277.91	3981.76	5748.62	5733.01	1820.84		1292.11	1815.28	1549.58	2380.09	3058.81	1990.15		1478.36	2332.62	1591.69	2274.48	2825.16	1811.47		818.515	1333.48	1306.1	2233.41	2965.95	2003.51
