# Supplementary material for: Distinguishing local isomorphism classes in quasicrystals by high-order harmonic spectroscopy
Source: Nat Commun. 2024 Dec 30;15:10856. doi: 10.1038/s41467-024-55205-x (PMC11685549; doi:10.1038/s41467-024-55205-x)
Supplement: Supplementary file 3 — Source Data [file 41467_2024_55205_MOESM3_ESM.zip › SourceData/SI/FigS11.xls]

## Sheet: Fig. S11
	Convergence test of configuration size for configurations 1 and 4, with atomic number N.
			Fig. S11a: Harmonic intensity (arb. units) of configuration 1				Fig. S11b: Harmonic intensity (arb. units) of configuration 4
	Harmonic order		N=456 (blue line)	N=696 (orange line)	N=991 (green line)		N=456 (blue line)	N=696 (orange line)	N=991 (green line)
	0		15704.7	88135.6	49743.4		49421.6	15351.3	641065
	0.1		14534.6	5048.93	12326.1		10347.1	4377.62	26726.8
	0.2		5182.81	30159.7	64631.2		8616.19	30875.6	132436
	0.3		22365	55287	142663		10119.2	70275.7	123186
	0.4		44476.9	115050	199664		18744	59780.5	196243
	0.5		192781	593610	1.75653e+06		209809	550602	1.54791e+06
	0.6		2.6174e+06	8.37913e+06	2.3431e+07		2.25752e+06	6.9686e+06	2.08194e+07
	0.7		3.7699e+07	1.11265e+08	2.96869e+08		3.13734e+07	9.37787e+07	2.53602e+08
	0.8		2.14951e+08	6.27102e+08	1.65993e+09		1.93308e+08	5.56769e+08	1.48054e+09
	0.9		5.45442e+08	1.59512e+09	4.18984e+09		4.82695e+08	1.39003e+09	3.67941e+09
	1		6.49439e+08	1.87889e+09	4.89196e+09		5.87794e+08	1.65464e+09	4.31312e+09
	1.1		4.44864e+08	1.28409e+09	3.33012e+09		4.04956e+08	1.13176e+09	2.94862e+09
	1.2		1.9082e+08	5.42127e+08	1.39617e+09		1.67893e+08	4.73328e+08	1.2229e+09
	1.3		3.39106e+07	9.72595e+07	2.50561e+08		2.9051e+07	8.42644e+07	2.18436e+08
	1.4		2.13202e+06	6.26412e+06	1.80735e+07		1.52918e+06	4.78687e+06	1.43337e+07
	1.5		176277	562282	1.24565e+06		151339	504771	1.3e+06
	1.6		11866.1	11659.4	17759.7		19338.7	22496.5	27352.7
	1.7		35686.6	74602.4	165614		3682.86	27119.3	50144.7
	1.8		46831.6	75481.4	75833.3		10475.2	12634.9	32009.3
	1.9		21835	39467.2	89850.4		15454.9	19255.4	65974.1
	2		28293.4	56087	19474.9		15837.4	15829.9	109867
	2.1		76312.4	107489	238023		9240.5	14436.9	123276
	2.2		73419.4	133540	215106		4152.36	26883.9	17208.4
	2.3		86453.6	116974	262079		11817.6	26012.9	50415.3
	2.4		44031.9	44090.1	163664		34408.8	41139	81462.7
	2.5		18200.3	37570.9	120604		26283.2	16454.1	49890.2
	2.6		123993	382156	578786		170107	354081	667515
	2.7		827677	1.45162e+06	2.79032e+06		577347	1.32905e+06	2.52304e+06
	2.8		4.72769e+06	1.03227e+07	1.8518e+07		4.58916e+06	9.28471e+06	1.73163e+07
	2.9		7.00075e+06	1.35069e+07	2.49481e+07		6.65773e+06	1.16075e+07	2.21936e+07
	3		8.41141e+06	1.63013e+07	2.8221e+07		9.23096e+06	1.5194e+07	2.90239e+07
	3.1		5.9843e+06	1.16238e+07	2.09045e+07		5.81011e+06	1.01805e+07	1.88653e+07
	3.2		2.07674e+06	4.03994e+06	7.26723e+06		1.79636e+06	3.41958e+06	5.87377e+06
	3.3		645886	1.28948e+06	2.14176e+06		442926	893245	1.67791e+06
	3.4		192470	496234	791351		139914	365670	805035
	3.5		52953.7	161100	245492		45597.3	61541.1	162999
	3.6		87109.9	197792	353291		74297.7	100885	235935
	3.7		44324.6	72785.7	173150		39465.5	62094.6	114099
	3.8		52411.2	111988	238283		39424.8	76257.4	181576
	3.9		92215.7	248844	396240		61970.7	107394	224132
	4		68986.8	177429	315555		63266.5	117622	186328
	4.1		38961.5	106106	190720		49191.5	76586.5	211179
	4.2		35865.7	89969.3	141830		48148.5	62867.6	214951
	4.3		39788	117833	240955		53127.9	115063	254989
	4.4		66086.8	174585	367196		88164.7	146465	348574
	4.5		54717	121296	283168		86656.2	117787	338303
	4.6		74614.5	179795	422150		74997.6	134509	372260
	4.7		160204	368408	838004		149029	336220	794365
	4.8		46846.4	91584.7	255043		60624.4	117787	329921
	4.9		132378	324410	577933		67663.5	140533	215895
	5		436806	1.02024e+06	1.95156e+06		295424	684153	1.17978e+06
	5.1		274372	653265	1.29547e+06		163320	475189	859421
	5.2		46890.1	133701	263169		23427.4	109856	215771
	5.3		47203.9	124381	229330		9680.09	43657.5	87715.3
	5.4		55365.9	125995	252124		13822	44444.5	96048.6
	5.5		19593.2	43939.9	92891.4		8328.25	16814.6	32760.9
	5.6		7193.36	17805.6	12137.6		11088.2	7727.29	6521.85
	5.7		38540.3	84831.9	126241		19446.2	29255.3	38193.2
	5.8		30265.8	62575	110711		17622.2	28988.1	37291.3
	5.9		7750.82	11183.9	18651.8		8535.91	5354.52	13015.6
	6		2966.14	14012.2	25194.9		4942.52	8717.05	38578.5
	6.1		2869.6	14754.3	23596.1		1616.7	5291.42	15101.5
	6.2		5110.45	10953.3	11105.7		14163.2	17985.6	45118.5
	6.3		8975.63	27759.5	46292		24019.4	35163.1	73892.4
	6.4		12935.2	35478	85012.4		14553.6	23083.9	58032.6
	6.5		9059.8	19908.7	45753.8		10349.2	10844.5	31101.8
	6.6		7414.85	19634.6	59589.3		9539.65	26482.8	75157
	6.7		106648	266590	643263		92799.6	248880	577931
	6.8		321972	741577	1.74537e+06		284539	635550	1.48506e+06
	6.9		436449	984011	2.2368e+06		420821	876641	2.00072e+06
	7		356107	791080	1.75355e+06		351906	691166	1.56625e+06
	7.1		227066	518283	1.13214e+06		244561	448840	980728
	7.2		130318	312508	671404		118025	213793	464219
	7.3		53482.3	142347	288120		32535.3	70408.8	166070
	7.4		11281.2	26550	67007.4		873.986	6139.41	22052.7
	7.5		2612.94	2434.11	12560.9		4669.88	3383.19	3492.17
	7.6		5268.19	12421	8971.55		7543.57	4724.78	6048.4
	7.7		9766.28	21601.2	25413.4		3314.69	2148.64	3475.79
	7.8		6874.43	16857	24575.8		1037.75	1041.18	1991.34
	7.9		3295.89	7202.66	15861.6		896.703	435.918	1034.55
	8		2590.41	4768.98	13178		1414.21	3257.91	5113.63
	8.1		2508.61	4502.2	12605.4		2963.8	5848.59	10941.5
	8.2		1219.87	2949.69	6346.38		4245.36	6749.86	14571.5
	8.3		1411.79	2798.84	5485.24		5471.55	6363.83	14399.2
	8.4		2566.21	5299.93	8488.22		1216.31	2032.83	4021.7
	8.5		2925.2	7409.17	12790		806.433	1752.44	4948.33
	8.6		1616.58	6065.06	9948.73		1284.56	2826.35	7265.73
	8.7		10917.1	30070.9	53890.6		3651.82	8817.01	16268.9
	8.8		48992.3	119924	256398		20782.9	49625.4	121640
	8.9		109330	268263	577426		60588.8	153780	362575
	9		151485	373331	780719		88085.8	230935	523675
	9.1		133182	330539	686006		81773.3	203560	460974
	9.2		82551.8	199010	437144		43032.3	99329.5	237353
	9.3		36266.6	85500.5	196131		12706	30591.1	78381.4
	9.4		10883.3	31602	57922.6		2289.89	8394.31	18136.4
	9.5		5676.46	18297.3	30123.8		733.747	2436.98	4550.87
	9.6		7521.37	19630.5	37627.6		961.346	3536.49	6127.96
	9.7		5030.25	11692	18044.6		452.7	1919.21	1633.26
	9.8		1260.67	2435.64	1555.48		35.7457	617.783	2615.23
	9.9		910.538	1115.39	1701.46		728.574	986.079	4408.06
	10		1670.7	2724.84	5704.95		1252.63	1700.82	1801.05
	10.1		2395.2	4360.72	8581.3		2482.43	4310.43	5096.68
	10.2		2433.99	3342	9434.17		1229.67	1985.46	3220.04
	10.3		4543.07	8376.36	19281		1385	2650.32	4851.74
	10.4		8028.32	18655.2	38240.8		1286.31	4173.99	8519.36
	10.5		11448.6	30678	66435.5		2487.07	8880.08	20841.8
	10.6		13492.6	30657.9	75283.7		3775.25	13145	30731.1
	10.7		27956.6	55306.6	129620		9363.15	23692.7	53147
	10.8		53629.2	119318	246163		16851.5	42214.8	88763.4
	10.9		67223.7	161661	328262		18924.2	54931.5	111081
	11		71427.5	182041	380776		22605.4	72306.5	144044
	11.1		65906.7	164418	354180		24100.7	69912.1	141707
	11.2		58877	141891	286427		20316.2	54988	115182
	11.3		48157.6	110562	214702		14042.9	35393.3	77432.4
	11.4		21956.6	47451.2	104262		5091.24	14486	31155
	11.5		8576.08	20640.6	48561.6		1493.9	8200.04	15262.4
	11.6		10341	28863.1	53666.7		1736.86	10881.5	19231.9
	11.7		8772.88	24359.9	44160.8		3808.07	16566.5	29331.2
	11.8		3047.49	5893.89	17182.7		2655.39	6227.63	10709.2
	11.9		2564.58	2847.27	11316.7		394.962	232.444	1021.67
	12		9957.04	22144.9	43247.1		7402.05	10092.3	26266.2
	12.1		7924.53	17893.5	35872.9		6916.09	10427.9	23287.3
	12.2		1106.34	2962.42	6962.07		976.634	1898.14	3139.7
	12.3		5961.17	12784.4	29505.4		2659.69	5472.3	11095
	12.4		11479.9	29821.1	64671.2		7436.77	24904.5	36089
	12.5		24699.2	69682.7	141348		9318.08	39826.6	62297.1
	12.6		36879	100049	211367		9459.86	37818	73949.9
	12.7		53828.5	146290	297574		17660.1	59250.4	116964
	12.8		89336.9	220796	419739		27221.3	70758.7	162275
	12.9		94507.8	222058	462176		24231.5	73177	159379
	13		95394.5	246718	542762		28315.2	94978.6	198087
	13.1		88902.9	216720	484676		28843.7	95737.5	200749
	13.2		77603	184422	375743		22118.6	67958.9	138628
	13.3		66817.4	161403	287954		16006.8	49097.4	98258.5
	13.4		40641.1	96076.4	198474		10156.9	36860.8	63340.6
	13.5		23184.1	58413.9	129414		6755.7	23016.5	35602.4
	13.6		16164.1	43055.4	75966.9		5350.89	21924.2	32306
	13.7		11777.5	27277.6	49427.5		4696.97	15848.9	24785
	13.8		5045.63	11472.9	26792.3		3201.95	6555.12	12861.3
	13.9		2961.44	7830.55	18118.5		744.215	2438.72	5690.86
	14		8066.7	19898.5	44027.9		6235.89	13193.1	26124.2
	14.1		4240.03	7835.08	20581.6		5180.49	14526	25500.9
	14.2		3455.92	7227.88	22490.9		519.367	908.864	2668.75
	14.3		3209.47	5877.93	16487.5		1975.54	2991.39	4759.68
	14.4		7956.88	18332.4	36072.1		2878.29	5346.92	12483.5
	14.5		24922.5	66607.2	124914		5190.69	11874	25605.9
	14.6		19413.2	53357.8	125704		9293.48	28563.5	55011.6
	14.7		28832.7	72097.8	152446		15265.3	41048.7	86279.1
	14.8		51785.6	125606	257814		17296.7	42144.5	88148.8
	14.9		55027.5	124265	265248		22078.3	45900.4	97678.1
	15		63923.2	161149	356178		31878.9	67567.3	141824
	15.1		66454.7	170045	388013		30240.8	79434.2	162752
	15.2		59208.6	139563	285700		21461.7	50678.6	104966
	15.3		53465.3	113006	219612		12474.1	27864.3	59424.6
	15.4		28472.1	65278.3	143614		6531.25	21783.5	41118
	15.5		8778.56	28929.7	71633.1		4737.05	17413.3	29837.6
	15.6		13055.1	44978.5	89214.1		6981.6	16218.9	32836.2
	15.7		15350.8	38923.1	71951.9		3557.81	11041.7	20873.5
	15.8		4761.14	5651.35	10585.1		3132.86	13035	20257.4
	15.9		5124.47	5019.7	18306.2		1649.06	1172.76	2063.4
	16		10672.4	23157.8	59808.7		15370.9	25440.3	57006.6
	16.1		9372.44	21153.7	53753.4		11885.2	20915.7	48389.7
	16.2		4681.16	5935.5	19865.5		2199.15	1974.63	3885.43
	16.3		8048.65	12696.3	21503.5		4299.77	9761.99	14877.1
	16.4		15565.4	40217.3	76229.4		5105.33	11522.1	19956.4
	16.5		11771	39613.4	97225.4		4919.51	12461.8	25483.5
	16.6		28164	79459.8	188549		12208.9	37904	77403.7
	16.7		67102.5	154228	313470		31933.6	69713.1	156546
	16.8		79988.8	187394	361789		27824.7	46973.8	129208
	16.9		66139.9	176962	369210		26545	50490.8	138518
	17		55856.6	158391	353200		34995.6	71328.7	179448
	17.1		69595.7	190126	422846		34015.2	72286.8	183687
	17.2		79986.7	208570	453587		33044.5	68714.1	165219
	17.3		89938.9	202616	413966		34570	65939.3	153629
	17.4		67784.2	144387	291408		21947	47956.5	99065.6
	17.5		19443.7	53891.5	121616		5664.21	13750.1	27619.7
	17.6		4760.53	22223.6	50216.3		11557.1	11390	26925.8
	17.7		6971.2	11614	24840.2		4557.37	12921.9	19240.5
	17.8		7181.67	7530.25	20510.6		4537.47	27577.9	42794.8
	17.9		7261.2	5283.82	16550.1		6063.03	3866.5	5783.31
	18		15232.3	17159.9	45874		23940.2	29692	60376.2
	18.1		13559.8	17155.7	44858		19872.7	23597.4	46863
	18.2		3428.72	1357.39	4332.48		7287.97	20500.2	34861.8
	18.3		8326.23	10326.3	24868.6		3663.57	20340.9	32342.1
	18.4		8262.85	11381.2	38001.4		7824.22	11258.5	22449.4
	18.5		7899	25309.3	62658.8		12704.5	15444.6	44252.7
	18.6		41290.8	111271	218424		7771.91	25629.1	65016.8
	18.7		78394.7	181744	399650		31712.8	66575.8	146555
	18.8		91834.9	208164	485824		48371.8	87916.1	209260
	18.9		112572	281732	602172		56246.3	120272	286470
	19		127548	322593	667252		64613.2	141968	336545
	19.1		95633.5	231427	491813		60842.8	117064	275263
	19.2		51688.2	109982	242319		38207.1	59768.4	148565
	19.3		25219.4	52326.2	107297		18353.1	32989.1	73848.6
	19.4		10955.2	28607.2	50953.3		5436.3	14491.3	27082.5
	19.5		1464.73	7836.31	9229.06		6775.11	6704.62	16543.3
	19.6		685.755	1455.27	5517.99		8549.46	7051.78	15790.2
	19.7		4022.21	2720.47	10638.7		2171.28	10712	12695.4
	19.8		6453.87	6709.48	10796.9		1583.91	14134.6	17044.9
	19.9		7007.86	7826.75	9711.17		4015	540.317	798.13
	20		8973.58	8565.61	20531.3		15686.2	12089.6	20766.2
	20.1		7646.62	8607.9	21255.5		12595	9454.26	15440
	20.2		2444	2423.97	3976.55		3600.08	8985.25	12142.2
	20.3		1065.39	1625.83	2990.53		1428.65	15394.2	17672.5
	20.4		2795.5	4900.4	15526.8		7459.91	9112.84	15830.4
	20.5		3335.44	8397.74	21912.4		13489.2	16556.2	29684.9
	20.6		7740.35	24040.6	49069.6		8354.14	24189.1	46395.3
	20.7		27845.7	74872.5	163420		25645.8	61086.1	123967
	20.8		44266	106392	238210		45065.6	90787	202418
	20.9		48066.2	109450	236371		52604.6	103031	231430
	21		40094.4	89813.2	192985		43583.5	88689.2	191941
	21.1		26418.8	56187.9	123585		27889.4	51982.9	112017
	21.2		12888	25612.1	59543.7		13330	21175.9	50607.5
	21.3		5459.21	11886.2	27185.2		7216.71	10840.3	24030
	21.4		2068.32	5776.88	11856		1718.16	4778.77	8311.5
	21.5		295.951	2337.85	2932.72		792.739	2353.28	3531.05
	21.6		249.326	863.466	1619.65		1525.95	1330.89	2142.53
	21.7		623.238	928.114	3248.17		2959.16	5511.63	10666.6
	21.8		191.901	618.467	1444.67		2339.15	4309.53	7196.19
	21.9		273.453	948.008	1489.84		1201.97	1235.61	2710.82
	22		2790.48	5216.86	8909.22		3802.3	6907.79	13793.3
	22.1		5147	9783.73	16790.4		2857.87	3087.83	6097.42
	22.2		2520.44	3542.42	6606.81		1011.28	1520.9	2360.93
	22.3		315.581	598.377	1004.03		1464.69	3886.45	6163.94
	22.4		810.56	3334.65	4783.22		1258.45	1712.5	3577.7
	22.5		1468.15	4922.3	8960.77		1317.37	2151.83	3478.35
	22.6		2068.91	5129.33	10284.7		3076.98	7917.24	14797.7
	22.7		1982.2	3948.52	7897.72		4911.46	10257.7	17632.4
	22.8		2885.97	9702.42	12898.5		4224.22	9716.39	17369.3
	22.9		5781.55	16274.1	24479.6		4524.9	14108.4	25806
	23		5815.66	12498.3	20230.2		4781.25	16341.8	28289.5
	23.1		2660.36	4546.34	8033.35		4932.88	11795.5	20020.3
	23.2		625.615	918.94	1212.08		4798.19	6319.39	12339.2
	23.3		1352.27	2675.26	4893.46		3171.61	2402.05	5485.74
	23.4		1760.21	4357.92	9859.93		1938.84	1639.66	4115.6
	23.5		1324.15	3966.84	9047.49		485.014	896.299	2583.78
	23.6		1705.4	4948.13	9855.1		826.014	2513.19	6688.61
	23.7		1940.05	5684.92	10507.3		2270.32	5969.44	13644
	23.8		1585.74	3010.17	5551.72		560.723	2086.87	3615.39
	23.9		2117.56	1589.78	6578.44		1059.57	1736.32	3431.05
	24		2710.35	2692	9792.79		2803.22	3383.77	6642.59
	24.1		3873.29	6088.12	14698.1		2508.54	2620.96	3912.51
	24.2		3335.83	6458.61	12494.1		2492.55	3488.3	6101.79
	24.3		1312.32	2990.13	7260.21		1489.94	3426.16	6363.68
	24.4		1969.66	4893.75	11908.5		770.917	2239.59	4747.84
	24.5		3775.77	9303.99	22592.3		979.113	2223.46	5012.57
	24.6		3078.86	7074.12	15374.2		1270.43	2960.99	5516.19
	24.7		2518.08	7602.76	15011.2		2494.49	4799.23	7980.73
	24.8		1056.37	3512.04	8266.81		2028.16	4854.03	7320.52
	24.9		433.499	1111.04	1765.96		788.212	4330.7	6640.28
	25		491.886	956.028	1244.5		447.012	3975.86	5581.68
	25.1		99.7341	197.503	977.771		467.857	2447.73	3128.4
	25.2		2120.16	5756.44	12590.5		1104.92	2376.47	3572.37
	25.3		3573.48	11639.2	21013.7		2127.9	3668.34	8105.95
	25.4		2205.21	7308.38	13211.1		2357.69	3406.25	8500.11
	25.5		706.664	1687.18	5332.44		1854.43	2353.08	5517.22
	25.6		346.307	1739.45	3766.66		1498.35	1936.27	3926.04
	25.7		200.978	1049.34	1750.1		516.608	1204.59	2570.28
	25.8		797.811	450.387	1758.23		514.87	767.162	1316.15
	25.9		1432.78	1650.03	3374.65		1978.29	284.398	165.781
	26		1637.43	1756.12	2463.49		2861.44	1343.36	2354.74
	26.1		842.917	1579.78	1678.78		1251.69	596.52	1470.74
	26.2		423.687	1414.83	2414.64		224.861	375.073	683.312
	26.3		455.122	1605.67	3482.04		918.056	1898.85	2990.38
	26.4		270.116	1378.73	3317.4		628.914	1155.22	3491.05
	26.5		497.022	1995.16	4595.43		253.512	616.809	2374.12
	26.6		1582.15	3815.91	9385.6		207.678	414.63	1233.39
	26.7		2450.52	7901.95	17434.3		391.177	743.629	2063.32
	26.8		3260.6	9584.51	22509		1022.26	1479.91	3210.95
	26.9		2971.3	6208.13	16186.8		1397.4	2750.78	5779.69
	27		1591.84	3647.77	8225.5		2152.55	7095.32	14713.2
	27.1		531.16	1146.13	3218.54		1478.47	5789.45	13365.9
	27.2		185.421	566.392	1215.85		693.552	1699.29	4045.94
	27.3		551.135	1899.04	3590.68		440.935	1342.94	2880.4
	27.4		348.632	1002.72	1844.39		568.495	1953.1	4965.91
	27.5		96.5469	534.954	815.489		1024.98	1268.02	3524.17
	27.6		256.616	903.466	1988.22		444.295	607.125	1558.45
	27.7		469.707	616.473	1188.49		351.058	370.499	437.521
	27.8		1306.94	1720.33	4038.42		1505.97	122.942	380.324
	27.9		1164.3	1034.79	2552.01		3018.42	1507.35	2319.53
	28		906.57	835.934	1432.43		2745	1457.92	2980.83
	28.1		837.982	1367.46	1615.55		827.635	104.056	515.936
	28.2		717.648	1386.6	2256.35		1094.94	1219.9	2459.51
	28.3		474.332	747.932	1900.88		947.975	1083.45	2706.4
	28.4		447.701	563.72	1524.42		306.719	534.82	1179.52
	28.5		639.589	873.711	2287.18		1331.72	3131.4	7570.23
	28.6		877.684	1515.02	3627.19		1596.5	2728.86	7477.82
	28.7		714.616	1066.47	1928.34		739.01	2004.29	3603.15
	28.8		1034.69	1452.48	3187.33		1093.63	4680.81	9078.09
	28.9		1071.88	2847.97	5856.85		1527.22	7747.55	17114.5
	29		888.101	2882.93	5818.62		1560.62	7385.9	17909.2
	29.1		1114.42	2248.29	5197.46		2653.13	6977.59	15676.6
	29.2		735.166	1610.75	3086.83		2336.66	4334.87	9203.27
	29.3		238.987	665.105	1192.97		1141.19	2115.2	4811.52
	29.4		85.5246	6.45344	82.5846		637.044	1345.86	2647.4
	29.5		271.531	841.487	1058.6		540.985	1222.4	1989.48
	29.6		461.832	1300.94	2058.8		384.715	710.308	1326.11
	29.7		657.365	1064.02	1918.91		367.749	236.451	301.803
	29.8		666.175	866.206	1861.75		1165.26	647.239	1120.71
	29.9		442.004	161.961	549.08		1379.72	304.653	1157.07
	30		612.864	1023.99	1854.12		615.816	283.963	1158.84
	30.1		604.965	1560.88	3036.85		229.815	786.526	1646.69
	30.2		300.942	700.09	1112.88		283.615	182.832	363.115
	30.3		117.991	479.66	726.173		339.474	454.141	947.848
	30.4		185.927	815.891	1200.7		616.06	1385.49	2775.58
	30.5		383.571	914.304	1414.34		863.514	1869.61	3937.59
	30.6		441.985	896.024	1804.19		871.764	1403.62	2625.62
	30.7		1209.01	1806.05	3492.7		2837.9	5871	11130.6
	30.8		3115.81	6752.03	13915.2		6379.74	17113.4	36176.7
	30.9		3525.78	9252.31	19918.7		8380.32	23196.6	51225.2
	31		2214.43	7037.07	14596.3		6706.38	17323.8	39040.5
	31.1		897.425	3391.16	5755.79		3440.94	8425.39	18632.4
	31.2		581.7	1058.36	2290.47		858.528	2207.29	5339.24
	31.3		745.056	1198.26	3026.18		355.582	791.238	1657.59
	31.4		572.223	1145.39	2068.75		211.136	362.841	291.62
	31.5		124.436	393.455	552.727		93.9417	199.355	895.587
	31.6		363.46	1053.39	1967.95		616.781	672.589	2157.1
	31.7		488.944	834.182	1484.24		658.56	539.344	909.047
	31.8		305.785	239.968	303.642		374.366	426.01	854.132
	31.9		178.212	50.2389	238.366		454.061	392.47	1429.9
	32		98.6147	82.0063	229.724		507.977	294.7	1594.92
	32.1		172.714	285.234	455.969		125.102	136.728	915.578
	32.2		361.034	891.348	1144.03		211.089	217.523	541.824
	32.3		313.522	754.939	1222.44		417.889	526.242	932.59
	32.4		394.277	934.376	1840.94		279.901	545.551	927.407
	32.5		839.59	1476.45	2603.9		338.005	639.06	1301.25
	32.6		377.888	841.65	1368.08		598.419	877.571	2120.37
	32.7		294.79	1466.97	2433.37		1879.48	3427.48	7732.72
	32.8		1789.79	4823.48	8991.23		3745.26	9277.93	19815.2
	32.9		2406.98	5399.9	10421.6		3637.21	11072.9	22508.1
	33		1538.13	3133.9	5264.72		2220.44	7622.58	15699.2
	33.1		455.351	1083.91	1417.28		1095.38	3419.05	8095.69
	33.2		36.0707	120.794	236.807		1167.23	2215.33	6011.83
	33.3		297.705	214.54	635.234		1217.63	1735.65	4091.25
	33.4		567.064	698.797	1297.32		468.994	381.759	899.536
	33.5		433.24	701.595	965.774		104.476	146.696	376.972
	33.6		169.158	401.981	496.496		319.084	444.168	966.384
	33.7		96.8349	250.946	620.135		262.527	306.138	761.097
	33.8		53.4255	63.7003	197.515		289.225	383.354	961.819
	33.9		159.29	53.9455	300.996		212.368	198.76	480.763
	34		310.614	366.821	996.933		229.106	296.484	858.423
	34.1		363.356	779.004	1564.51		240.052	426.158	1289.49
	34.2		245.534	502.206	928.943		103.143	91.5	438.469
	34.3		37.369	184.1	418.742		10.2411	90.7198	395.465
	34.4		290.614	1051.9	2297.19		165.447	342.453	820.357
	34.5		596.367	1671.5	3591.66		203.81	341.369	727.263
	34.6		546.056	1561.91	3202.32		79.9309	204.106	512.12
	34.7		364.034	1336.16	2400.85		32.4627	229.816	253.091
	34.8		719.737	1739.58	3248.02		145.106	840.192	903.291
	34.9		1225.55	2630.82	5805.59		294.692	1287.08	1601.56
	35		915.221	1792.67	3908.82		283.605	978.508	1114.91
	35.1		324.325	608.345	1153.8		142.548	315.061	313.63
	35.2		12.8015	142.483	360.491		251.141	455.51	1101.63
	35.3		83.9655	126.324	392.385		471.975	708.407	1458.22
	35.4		122.603	102.337	222.159		361.678	503.807	1014.84
	35.5		77.7232	225.033	439.824		104.13	277.021	539.69
	35.6		160.044	274.381	419.174		176.359	98.7448	209.997
	35.7		110.41	351.11	400.287		417.515	170.087	341.235
	35.8		143.785	328.809	724.763		760.21	599.678	938.126
	35.9		278.748	177.319	561.271		509.809	296.362	433.692
	36		222.185	170.703	283.7		143.187	48.7617	166.524
	36.1		191.19	360.133	604.525		19.5226	104.838	164.692
	36.2		162.834	478.427	876.553		36.8343	390.402	487.05
	36.3		106.293	426.652	1062.79		12.3095	256.221	380.341
	36.4		149.451	560.89	1601.68		18.4563	72.7217	118.007
	36.5		270.812	898.63	2022.44		109.006	47.7141	122.181
	36.6		133.748	518.522	887.495		198.55	210.408	693.536
	36.7		44.628	168.322	406.063		192.063	331.215	1069.61
	36.8		292.876	789.852	2074.74		171.153	203.452	338.205
	36.9		902.52	1923.59	4648.15		354.636	533.549	514.568
	37		904.019	1976.26	3863.46		514.097	746.007	836.396
	37.1		288.594	896.819	1624.13		549.945	808.926	1135.63
	37.2		152.414	598.381	1249.44		384.856	654.877	1429.19
	37.3		158.612	457.954	794.722		226.505	391.444	1266.26
	37.4		49.9812	188.718	133.191		49.7916	135.562	296.874
	37.5		134.372	460.022	874.715		56.6538	132.256	184.4
	37.6		108.334	380.226	708.803		115.022	354.614	837.513
	37.7		84.6853	365.12	435.939		13.0556	83.7539	250.62
	37.8		295.658	563.938	980.972		172.02	270.737	524.892
	37.9		326.402	436.952	640.674		373.206	598.008	1156.26
	38		58.9858	270.069	304.156		277.252	420.937	748.364
	38.1		40.5065	102.794	275.851		87.8459	81.4542	143.43
	38.2		155.819	165.734	415.858		84.6253	96.3436	228.262
	38.3		139.444	287.609	466.532		160.364	147.851	490.538
	38.4		82.0162	234.509	396.095		147.876	76.1275	275.187
	38.5		172.136	288.765	625.385		175.838	191.599	705.812
	38.6		166.867	463.749	731.945		226.62	397.761	1288.34
	38.7		136.504	391.78	628.892		168.94	384.969	1088.51
	38.8		284.636	512.953	1367.71		75.2248	142.565	438.743
	38.9		380.782	697.056	1987.99		221.452	251.178	769.819
	39		224.778	518.359	1314.72		285.821	268.532	884.905
	39.1		87.3331	214.328	377.245		79.6695	128.19	292.862
	39.2		124.393	339.75	681.924		52.3568	171.929	390.805
	39.3		126.294	375.679	798.11		240.846	522.247	1432.1
	39.4		110.016	170.333	319.712		172.088	361.368	1008.6
	39.5		48.5351	57.5371	72.5415		56.7675	101.064	274.678
	39.6		108.086	168.319	249.513		15.146	16.0521	99.7587
	39.7		255.18	281.534	543.549		51.9876	120.62	206.616
	39.8		326.096	293.891	599.258		185.101	157.05	237.976
	39.9		217.74	223.989	466.3		339.278	250.397	485.242
	40		34.2912	222.555	418.292		284.529	324.615	599.084
	40.1		51.2754	225.605	354.193		18.3126	68.8597	154.455
	40.2		154.806	190.042	282.625		166.831	253.49	494.993
	40.3		183.724	296.812	541.527		159.604	220.864	470.888
	40.4		156.536	379.061	679.093		53.0453	121.833	346.597
	40.5		243.016	637.553	1205.32		208.519	295.953	653.1
	40.6		345.915	1061.02	1755.66		192.385	362.893	648.48
	40.7		343.057	1030.64	1558.13		80.9255	177.521	355.883
	40.8		188.223	570.715	803.709		218.04	346.581	821.588
	40.9		134.822	239.031	737.795		416.462	638.695	1655.31
	41		257.631	352.76	1384.13		423.367	643.854	1941.38
	41.1		173.274	406.963	1278.62		202.397	380.888	1015.09
	41.2		208.972	837.46	1241.03		38.0733	100.718	227.737
	41.3		462.777	1356.26	1865.41		46.0556	105.513	194.344
	41.4		289.757	730.562	1151.29		61.9225	147.055	240.006
	41.5		56.0975	129.513	385.064		42.8143	107.378	201.04
	41.6		89.5919	176.857	427.939		9.62509	57.2353	114.935
	41.7		142.268	167.196	325.424		39.4422	72.1286	79.4993
	41.8		119.288	144.692	295.229		166.512	161.853	197.551
	41.9		39.089	54.6744	144.045		272.145	275.023	435.789
	42		25.7213	90.9378	200.618		205.14	245.625	363.983
	42.1		20.3369	91.7154	89.3846		41.4215	67.44	121.511
	42.2		134.688	329.057	601.116		23.1905	67.2768	134.983
	42.3		275.28	800.268	1575.54		27.358	31.6479	41.2407
	42.4		218.709	983.104	2019.53		43.4476	69.1147	235.878
	42.5		158.805	767.698	1581.71		92.895	205.48	476.788
	42.6		112.001	394.481	602.246		49.4723	79.5983	100.684
	42.7		44.1264	103.61	330.908		115.038	103.862	289.247
	42.8		163.895	386.172	1092.12		415.492	482.379	1283.04
	42.9		491.376	1011.14	2417.46		601.757	847.68	2073.55
	43		604.26	1025.3	2770.15		363.133	577.289	1650.24
	43.1		292.019	506.507	1544.57		143.856	213.655	698.211
	43.2		78.4267	206.98	504.715		18.7581	81.2292	62.8493
	43.3		160.423	375.232	513.584		28.6488	159.282	146.965
	43.4		173.559	468.976	828.578		23.9184	90.0135	76.3151
	43.5		141.34	288.956	734.197		11.4442	44.9598	83.3826
	43.6		132.717	158.756	218.682		34.0766	65.1751	121.961
	43.7		147.15	177.021	243.491		42.4179	18.1716	29.0312
	43.8		98.4316	62.3366	175.595		71.4538	33.5734	64.3437
	43.9		18.9031	31.791	81.0279		42.8871	34.216	57.8028
	44		4.88625	34.0107	84.1878		46.4321	38.0218	38.54
	44.1		11.5176	5.87138	12.3498		16.0653	54.7394	76.9572
	44.2		28.2994	77.8258	103.88		25.2119	72.4419	128.469
	44.3		67.3139	286.182	449.88		41.7739	78.6271	88.3137
	44.4		92.4066	413.422	769.599		7.07433	65.1055	44.0303
	44.5		95.829	337.476	908.975		21.7237	76.8104	143.343
	44.6		111.875	350.085	1173.39		45.53	92.6538	241.039
	44.7		332.548	1026.78	2518.63		165.003	307.583	648.214
	44.8		737.19	2226.21	4321.6		302.188	525.772	1060.97
	44.9		967.496	2758.15	5142.54		356.159	535.725	1173.91
	45		960.257	2574.63	5140.25		315.46	411.591	958.279
	45.1		751.029	1866.46	4109.06		169.884	179.123	498.954
	45.2		375.151	962.831	2136.48		29.6515	52.0624	156.021
	45.3		101.131	353.144	732.918		8.73728	46.8199	83.9692
	45.4		64.8291	151.05	323.633		12.8933	65.4624	122.564
	45.5		91.1727	144.74	173.774		46.183	169.545	194.233
	45.6		113.052	187.821	183.023		77.5049	194.013	214.103
	45.7		86.4368	103.004	152.982		73.8954	83.2153	102.324
	45.8		41.9753	21.1241	32.0574		40.2761	4.39346	14.3228
	45.9		23.7773	9.25927	24.6321		7.37899	68.1202	86.0957
	46		11.1741	42.8815	67.2464		19.4359	139.176	265.382
	46.1		8.16304	50.6241	134.118		27.2242	87.8983	207.903
	46.2		6.3188	31.9081	100.069		9.71083	9.72458	42.3428
	46.3		50.8029	114.087	193.04		25.8392	69.7914	163.392
	46.4		98.9711	176.735	412.097		22.3092	92.7496	152.831
	46.5		96.3316	178.232	503.77		8.27021	24.0581	48.8363
	46.6		139.874	358.259	862.555		66.1183	64.3752	107.68
	46.7		247.048	721.676	1584.87		73.2972	168.756	243.007
	46.8		373.328	1256.45	2456.08		149.895	367.014	515.395
	46.9		541.879	1703.13	3095.51		287.681	596.391	980.033
	47		604.517	1848.01	3184.69		402.627	911.076	1544.15
	47.1		457.611	1320.4	2415.21		289.911	752.898	1235.69
	47.2		261.522	781.076	1513.89		174.896	495.439	650.188
	47.3		183.95	446.373	1014		33.4325	78.8029	84.8787
	47.4		130.146	292.556	704.468		21.8914	60.1511	130.613
	47.5		64.6672	128.313	186.606		81.5865	225.568	270.793
	47.6		66.4385	116.614	86.231		98.0529	278.111	285.013
	47.7		71.8231	140.219	208.114		91.0095	203.112	239.764
	47.8		59.5789	116.316	209.44		35.0006	64.3593	80.8636
	47.9		57.6855	69.5981	115.471		30.5042	133.718	197.313
	48		65.1017	60.0084	95.4044		46.6558	191.206	386.491
	48.1		43.3606	61.2367	169.25		35.0316	110.101	234.037
	48.2		15.8545	28.1242	117.401		21.1682	13.1288	38.9663
	48.3		9.90362	22.4197	29.9416		52.5815	97.1203	228.531
	48.4		105.984	240.862	473.268		63.3368	191.235	369.73
	48.5		209.066	442.531	879.823		32.3819	144.911	227.889
	48.6		178.336	364.968	678.052		103.632	237.009	373.29
	48.7		86.7577	193.305	341.512		130.01	250.746	441.472
	48.8		61.9374	183.466	238.276		144.27	313.508	455.531
	48.9		71.3693	159.282	221.611		170.866	398.034	531.497
	49		46.9557	134.496	188.232		175.127	510.45	656.38
	49.1		36.3531	143.679	252.171		92.5517	402.726	592.186
	49.2		96.3383	359.542	796.934		60.881	330.045	530.58
	49.3		173.793	522.237	1214.51		28.7733	161.257	271.023
	49.4		172.829	476.318	984.579		50.8038	150.883	270.694
	49.5		89.3481	223.428	416.888		16.4091	50.4572	97.3972
	49.6		26.545	47.1433	78.1007		2.433	15.0204	8.75208
	49.7		32.5274	20.2051	63.3035		38.9774	84.397	114.067
	49.8		66.8809	101.652	268.163		45.3805	68.2465	131.909
	49.9		59.7972	142.211	432.571		49.4336	76.0576	97.2027
	50		39.9834	72.9482	267.968		25.3132	37.0248	24.3463
	50.1		17.4292	20.5656	64.4382		35.1575	66.8982	71.1622
	50.2		6.46754	13.597	26.1425		33.6794	98.0768	118.411
	50.3		10.3003	74.6264	111.216		39.6008	109.207	207.171
	50.4		44.1145	169.513	319.047		44.5305	135.446	288.275
	50.5		54.4652	135.263	315.94		25.1918	91.2166	138.791
	50.6		15.8785	25.5689	99.3909		56.0853	102.197	182.701
	50.7		37.6646	185.512	431.112		86.5041	144.212	369.017
	50.8		115.835	571.459	1192.09		78.0315	163.408	411.189
	50.9		147.227	778.056	1474.57		92.7823	167.745	428.436
	51		85.895	436.393	833.354		88.962	105.278	266.326
	51.1		22.5028	98.4184	133.184		73.9541	66.2675	168.538
	51.2		16.4574	54.5061	106.728		18.987	58.4036	104.262
	51.3		8.76965	28.3439	65.9154		8.66734	54.3103	117.152
	51.4		14.049	27.301	35.067		35.172	108.973	232.563
	51.5		42.6678	92.0183	163.933		16.6534	52.2977	129.183
	51.6		42.3219	95.1358	149.44		18.5872	44.6845	85.9247
	51.7		32.1501	33.0341	62.8462		11.8087	12.7343	31.6166
	51.8		28.2851	15.6292	35.9346		23.9163	11.2243	27.6889
	51.9		26.2004	43.6204	114.843		13.6715	25.5478	41.5554
	52		11.2244	29.3502	121.519		12.4943	50.0918	103.517
	52.1		2.77876	21.4635	75.9009		26.3582	92.2323	165.829
	52.2		11.7071	23.492	66.9525		9.73638	28.6939	50.7404
	52.3		12.2636	12.8101	50.5343		4.82534	16.3308	16.3597
	52.4		8.3851	9.61624	49.8122		7.88951	10.9903	10.7911
	52.5		26.0458	78.8732	202.598		18.5832	25.6849	30.8266
	52.6		76.3297	266.519	569.69		42.609	54.0698	111.293
	52.7		160.008	493.685	1027		52.3478	85.792	236.952
	52.8		199.992	697.337	1413.46		104.271	227.877	536.632
	52.9		195.476	800.2	1645.38		159.66	358.806	843.058
	53		147.503	626.596	1228.61		136.325	350.954	847.165
	53.1		100.684	388.587	745.839		82.6172	212.726	575.088
	53.2		73.3855	262.193	490.489		35.1902	70.049	197.505
	53.3		52.7517	177.05	325.214		17.3289	15.8418	41.5497
	53.4		20.7074	68.8786	155.929		19.8861	26.474	52.4194
	53.5		8.13169	28.7775	84.196		5.84045	15.8312	30.5731
	53.6		24.5239	84.6125	157.601		9.77962	28.6062	55.9495
	53.7		45.8979	105.84	219.807		10.9553	16.1101	42.5319
	53.8		37.5368	83.2187	165.145		25.0425	23.94	39.6938
	53.9		8.71462	30.9089	60.0224		6.68899	11.0423	22.5257
	54		9.63313	10.7829	39.205		8.48677	43.7158	87.8414
	54.1		32.2618	48.7917	162.366		13.4648	65.2663	120.664
	54.2		21.0162	40.9834	113.002		11.9833	19.8964	37.7582
	54.3		29.8146	46.2406	108.397		5.47775	10.8145	17.9403
	54.4		27.8738	52.3081	100.602		15.7862	13.127	32.5285
	54.5		28.6526	70.6798	137.329		26.3156	41.9184	74.8689
	54.6		26.7014	146.12	221.733		47.5494	109.662	163.805
	54.7		27.2801	175.713	259.269		32.609	79.8939	167.052
	54.8		30.2841	183.28	283.319		37.8068	103.422	265.561
	54.9		48.1964	187.629	368.908		38.813	115.128	347.213
	55		46.5141	208.47	397.411		68.9687	203.839	475.087
	55.1		34.1423	184.413	323.201		57.7709	156.811	332.712
	55.2		18.6492	170.816	230.766		43.7451	90.2843	158.492
	55.3		31.3562	150.479	223.536		18.2907	27.8596	77.072
	55.4		32.0817	76.5112	155.954		13.8813	20.1766	52.319
	55.5		16.4321	18.047	78.1054		2.90768	4.47667	5.10369
	55.6		2.1077	13.0476	18.2826		16.054	38.8484	82.9702
	55.7		21.9912	58.8462	77.5926		24.5387	60.7102	149.436
	55.8		34.5427	79.2617	151.045		18.106	35.8159	101.197
	55.9		15.1265	24.1589	73.6876		7.77817	12.1359	6.8604
	56		3.81603	3.59557	10.2821		13.747	48.2213	51.3235
	56.1		8.83125	24.5915	43.1899		7.22797	47.0744	84.8285
	56.2		12.1252	49.1927	76.3481		2.97272	7.62165	23.554
	56.3		11.8737	34.4326	53.4967		3.68069	8.923	13.2706
	56.4		0.449322	1.75288	3.47777		15.7695	32.0686	34.2847
	56.5		5.84119	31.297	51.8333		15.0222	52.6309	60.7773
	56.6		14.8618	32.2724	61.0447		12.7732	55.365	95.4985
	56.7		5.82777	12.4481	6.56977		7.84839	14.6069	42.1453
	56.8		10.6892	51.5652	71.8821		4.617	25.2228	61.5241
	56.9		19.8955	84.1611	171.073		13.9463	57.8466	114.031
	57		14.8736	56.9349	95.6068		49.6606	106.92	199.741
	57.1		14.2128	10.034	16.837		36.7185	53.0009	113.685
	57.2		37.8563	51.289	106.937		26.466	37.9326	75.3402
	57.3		32.7088	81.2582	111.765		7.21926	10.4813	29.3594
	57.4		10.7186	44.3893	54.2785		5.25846	9.46566	17.1561
	57.5		14.6832	19.9304	63.4437		10.4461	9.75283	17.6237
	57.6		14.1831	9.14979	34.945		10.7805	9.79163	11.4232
	57.7		15.1932	7.14927	21.9778		6.07481	4.24209	12.5138
	57.8		15.6776	9.85983	18.1439		7.97611	10.7331	21.9004
	57.9		8.99524	6.564	14.7557		3.04011	1.92338	7.55857
	58		6.29709	9.96423	22.9792		2.09629	3.81143	5.6741
	58.1		4.87682	16.2145	30.0748		2.1131	16.493	12.3763
	58.2		10.8708	28.037	45.3212		2.21565	7.32188	14.318
	58.3		15.2884	28.3832	60.9924		2.24292	4.51392	21.0268
	58.4		12.2198	40.924	81.9627		9.2451	21.9385	51.5333
	58.5		5.56117	21.6191	56.2313		5.00347	25.972	62.4556
	58.6		9.69214	8.54791	23.5028		3.85546	33.4809	76.3644
	58.7		20.3037	51.2739	56.0791		1.65273	8.05944	18.9415
	58.8		42.9903	115.207	213.765		10.0149	23.2461	37.2312
	58.9		41.185	108.223	251.717		14.3107	32.7785	48.6757
	59		27.7469	55.9304	157.526		20.1001	40.6788	75.0372
	59.1		29.8826	65.4207	177.078		12.3008	23.6261	60.1953
	59.2		27.6759	48.8812	133.848		12.0032	17.4639	45.8185
	59.3		4.75316	15.6118	23.121		3.97117	2.55128	3.71876
	59.4		5.62111	25.9605	63.8996		7.80867	19.5685	17.1378
	59.5		26.4183	48.5712	129.999		15.0183	30.7331	46.0357
	59.6		29.4552	42.3606	86.8097		11.4854	28.5758	49.8981
	59.7		19.3412	26.9516	42.3416		5.89655	10.1782	14.0232
	59.8		5.97668	20.0747	25.1085		6.55918	8.0164	23.659
	59.9		4.77962	23.0851	35.1518		15.7519	24.676	65.0791
	60		9.56145	27.4849	57.5227		18.2904	33.9996	91.4287
	60.1		13.2388	42.9289	76.5764		10.9111	22.9952	49.3987
	60.2		10.5132	31.8387	63.1549		5.09734	6.06703	29.4378
	60.3		1.87874	4.34528	9.61976		1.80565	6.94518	18.7967
	60.4		5.15744	12.5906	24.379		5.40638	17.0626	39.5928
	60.5		11.2593	29.975	53.3309		10.4244	20.0216	48.1372
	60.6		16.4459	38.4118	86.3119		9.7476	20.696	33.459
	60.7		16.5212	26.7632	87.0815		15.8073	13.5555	23.6664
	60.8		5.63661	13.6865	55.6969		23.1715	39.3282	88.9787
	60.9		12.2066	42.4082	124.22		32.6424	74.9792	172.898
	61		11.1821	39.314	115.006		19.4454	47.7216	105.494
	61.1		9.29469	30.2189	74.1876		10.3924	31.2385	63.9631
	61.2		13.3797	23.9599	49.4831		2.53503	11.8363	27.3718
	61.3		12.6571	31.1388	62.8874		7.85051	7.31109	18.7209
	61.4		4.49292	17.5673	42.5174		6.76041	3.08193	7.60415
	61.5		1.35228	6.81132	16.1297		8.24278	1.23955	4.79999
	61.6		9.272	18.2385	50.0752		1.29462	7.07577	10.9881
	61.7		11.7552	16.1403	48.5541		3.16556	3.52262	14.0054
	61.8		2.86047	8.05835	19.0128		5.79902	6.54812	31.1707
	61.9		9.07805	33.9335	85.7196		5.0179	4.152	16.7422
	62		21.7995	56.5896	144.379		2.90022	2.29061	3.79676
	62.1		22.3773	43.3149	88.3562		6.2027	7.24044	8.42408
	62.2		7.84724	12.2116	24.0797		7.1747	10.8444	20.0705
	62.3		5.45141	7.05458	28.2663		1.96538	6.07794	11.8264
	62.4		10.8436	21.8897	54.1059		5.43059	5.86862	8.5492
	62.5		16.4009	29.1639	61.4277		19.7177	9.62691	18.1201
	62.6		19.3178	47.0806	109.13		12.8629	3.71612	9.34465
	62.7		22.0081	72.458	194.64		10.0733	13.0978	21.7556
	62.8		18.5573	78.4936	192.719		21.0912	57.8349	88.1823
	62.9		23.2256	71.3531	180.345		38.4702	71.5449	124.398
	63		25.1436	62.2675	147.845		28.0188	42.5636	77.9891
	63.1		28.4091	62.1975	145.901		10.7229	17.6848	26.0935
	63.2		32.6371	61.7918	170.074		3.13657	3.77607	6.47213
	63.3		32.9465	59.7901	182.941		9.84887	6.20767	20.7729
	63.4		20.4291	43.9427	106.948		4.85301	0.722336	6.6579
	63.5		8.45256	23.0398	34.9795		5.85897	2.06918	9.01508
	63.6		5.98531	36.9518	85.6163		3.42792	1.77583	10.2391
	63.7		6.98183	28.6577	98.7121		7.98674	9.10919	30.1068
	63.8		3.47806	14.3753	29.2715		9.89671	16.6334	34.9437
	63.9		10.7395	44.3969	59.233		11.6361	13.967	17.5671
	64		17.9111	69.4215	100.678		8.37044	15.8977	21.185
	64.1		15.1586	44.9667	65.9843		9.44353	16.6198	33.4714
	64.2		8.56296	21.7388	51.0363		5.56873	9.36306	18.2345
	64.3		12.7137	35.9241	117.68		0.735249	4.81386	14.2151
	64.4		15.0649	49.4292	132.553		0.191083	4.34313	8.35294
	64.5		11.1445	30.8392	97.1864		2.53019	1.29756	9.61399
	64.6		5.59609	22.2359	60.6951		3.30546	17.4542	48.0785
	64.7		8.96347	29.3179	65.319		8.72577	33.2536	77.8362
	64.8		23.2207	66.323	159.648		20.4708	63.289	149.461
	64.9		27.8534	88.6335	217.438		20.8546	53.8991	143.116
	65		25.4024	75.0633	202.847		17.8154	46.789	122.64
	65.1		12.4136	43.8358	98.5301		7.52191	22.0404	54.0428
	65.2		7.02397	20.4435	49.1688		2.40311	11.148	40.4499
	65.3		16.9506	45.3645	137.15		0.644003	3.71826	18.2194
	65.4		30.6145	89.441	216.551		0.217593	3.63511	2.35297
	65.5		20.1896	67.4231	129.376		4.14491	2.62453	8.1038
	65.6		3.79991	37.4058	68.2587		6.33693	6.63477	20.0056
	65.7		1.99504	18.6707	86.2661		7.61719	8.56407	27.5545
	65.8		1.96756	10.339	41.4019		3.60765	4.99565	17.0715
	65.9		7.18008	18.0237	18.556		1.23797	1.22416	6.40785
	66		10.165	27.5151	22.955		0.815326	2.15602	10.6388
	66.1		6.61874	21.3888	34.3966		3.85779	5.28562	5.48707
	66.2		8.79868	22.4882	67.038		1.1144	1.11341	1.7553
	66.3		8.47085	15.8774	69.9391		0.973851	4.41526	7.25577
	66.4		1.78347	6.58841	27.6289		1.69744	4.07553	10.9416
	66.5		2.69169	1.46363	8.26068		4.46342	3.20693	12.2957
	66.6		4.23821	2.7146	19.7497		8.73144	15.4778	29.0439
	66.7		5.73372	25.024	43.8541		11.3195	19.9652	53.6685
	66.8		18.4944	83.4039	145.842		14.3138	33.418	102.583
	66.9		24.8066	99.4456	190.996		9.89976	28.8134	93.6272
	67		24.1548	67.5915	169.816		6.35376	22.1043	64.1624
	67.1		13.8902	40.6958	110.075		4.09451	11.8825	24.8813
	67.2		5.22634	13.0708	44.2732		3.54175	10.3931	24.4237
	67.3		5.98529	8.40148	27.844		4.9829	8.11881	18.5516
	67.4		13.0009	37.321	86.7139		4.65453	8.69157	16.9213
	67.5		8.85532	37.8971	82.188		1.00665	2.14699	3.26166
	67.6		3.62448	17.2516	37.509		1.11361	2.779	3.70691
	67.7		1.95446	1.27831	6.24492		5.44938	8.19253	15.0806
	67.8		4.23815	3.99828	9.01		2.64555	6.43636	7.9282
	67.9		3.95968	5.36283	9.76824		2.50262	5.44786	13.8743
	68		4.50333	9.01652	24.26		3.82142	9.66463	33.2518
	68.1		5.18512	12.8018	38.7547		3.22952	6.30877	12.3537
	68.2		2.30841	13.324	30.7674		2.67491	3.72484	18.4805
	68.3		0.329321	1.65039	2.2862		8.77488	9.38076	33.5785
	68.4		7.46881	5.64159	24.0228		6.85146	3.50199	18.0766
	68.5		7.92798	10.6351	26.9809		8.25263	4.48522	28.7897
	68.6		2.67796	12.3883	13.8061		8.13488	3.07171	11.7798
	68.7		16.4158	53.5983	84.8657		7.23502	8.50011	23.2466
	68.8		27.4046	92.653	150.695		7.79772	14.7266	42.3074
	68.9		19.0794	72.495	142.559		13.2561	25.3126	57.6577
	69		7.43997	36.755	85.1374		6.22092	15.5861	36.28
	69.1		4.94251	19.5786	52.5177		8.67122	19.7389	34.7982
	69.2		4.33706	13.4783	29.6174		4.49931	7.68042	20.4678
	69.3		6.80512	16.4271	24.983		4.75894	4.98084	19.6272
	69.4		8.44654	24.8024	30.7311		8.63897	10.0858	23.2839
	69.5		9.65806	30.381	32.5293		5.35249	3.305	16.4679
	69.6		4.09093	17.6902	22.43		6.15399	2.8307	11.2164
	69.7		1.31266	12.7091	39.4338		6.23855	4.2004	11.4822
	69.8		2.75696	27.288	64.4454		4.20608	7.38901	6.33646
	69.9		1.07905	21.3978	41.9897		4.15023	13.5669	31.5676
	70		1.96721	12.8698	28.1315		5.91285	12.7024	37.4834
	70.1		3.29801	2.2616	10.0814		7.57731	11.5725	33.3326
	70.2		1.16878	2.08283	3.37922		2.89607	3.54655	9.80933
	70.3		1.63591	4.28062	10.0933		7.54726	6.91587	14.6249
	70.4		3.20809	7.1776	25.437		7.92521	6.12552	8.89355
	70.5		4.24277	10.3811	34.1853		4.77538	4.06005	4.69146
	70.6		5.1903	15.1415	30.9085		4.13207	3.82086	5.9371
	70.7		5.33936	22.8537	39.0003		0.58666	0.539293	3.87468
	70.8		3.04087	22.3044	33.0958		1.63659	3.88552	12.493
	70.9		4.6953	11.7593	15.1282		6.80499	9.35004	17.3323
	71		3.30452	9.06408	18.6955		5.28549	8.41271	11.8785
	71.1		3.74105	9.58113	26.1322		8.85468	13.5839	9.14617
	71.2		3.96946	12.2771	33.1528		1.91538	5.44303	3.09071
	71.3		9.09394	22.7938	51.5338		0.693913	2.90657	5.06708
	71.4		8.97	20.6322	38.6995		6.33283	9.97226	13.8292
	71.5		6.8997	11.9816	26.5333		4.14775	9.63147	13.6747
	71.6		2.19889	11.3866	18.0673		6.54472	11.6389	17.5175
	71.7		1.10025	12.4834	26.6129		8.0855	8.10514	19.872
	71.8		1.35207	15.5765	32.0087		5.86275	5.63373	9.50806
	71.9		2.42466	9.63272	19.0652		0.284469	4.68994	18.0655
	72		5.64486	8.9463	22.2568		0.787613	7.88485	30.0735
	72.1		7.30422	6.36667	25.3602		3.57344	5.9357	26.1014
	72.2		4.65241	5.3535	19.5733		2.00265	3.51516	4.88202
	72.3		3.76031	10.145	27.6559		2.91467	4.30596	5.32606
	72.4		5.83465	18.3141	39.0329		6.38017	12.8659	20.9514
	72.5		3.62772	11.0312	24.8877		3.27898	5.84519	14.7229
	72.6		0.571438	4.73086	7.14105		3.86146	7.23734	21.0649
	72.7		3.15417	3.82641	6.45692		1.18593	4.32752	18.2564
	72.8		9.71587	16.0946	42.4188		3.89885	13.5675	32.7945
	72.9		11.1069	28.9238	70.1794		1.89787	7.2292	22.0503
	73		6.27491	18.66	55.5737		2.38559	6.55154	21.194
	73.1		1.92091	3.19645	16.5605		0.638095	0.785215	6.53158
	73.2		0.566448	4.65749	2.53551		3.11091	4.64525	17.7012
	73.3		3.15021	12.7496	22.5903		3.49914	5.12685	17.073
	73.4		3.98214	9.02027	23.3697		3.57002	5.37849	14.5478
	73.5		1.69394	1.6632	5.69078		0.409384	2.09759	2.58363
	73.6		1.00949	3.79261	4.99957		0.613096	2.48998	1.4437
	73.7		2.29755	5.19232	12.1359		2.47087	3.82819	4.22337
	73.8		1.65401	6.70993	11.1082		2.87161	1.93213	5.82264
	73.9		2.03637	3.60447	4.7071		3.68256	4.56058	14.2155
	74		1.02217	1.73305	3.00026		1.93514	2.9557	14.7806
	74.1		1.34605	0.971284	5.40589		3.52284	4.80352	16.9799
	74.2		0.359089	0.415178	1.84916		2.73528	1.31586	4.32529
	74.3		0.789488	0.449224	2.42996		3.59621	2.92564	8.00542
	74.4		2.38469	4.43103	8.97497		6.78938	10.8675	23.8042
	74.5		0.517643	2.16585	6.52018		5.11936	12.5525	28.9661
	74.6		1.12807	1.48882	6.03868		4.99549	12.8264	28.7496
	74.7		4.83506	13.7985	39.2486		4.04548	12.1246	25.2225
	74.8		7.79409	29.5945	92.6473		4.67569	16.2265	29.8618
	74.9		5.22636	31.8304	82.5389		4.97829	12.5177	25.4402
	75		2.64555	13.9028	37.0879		10.9595	16.4599	27.193
	75.1		0.932471	4.36159	10.0444		5.68811	10.7798	21.2872
	75.2		0.517079	0.192252	1.67398		6.50752	14.7041	35.5271
	75.3		1.02535	2.73398	2.3223		7.31445	8.66985	29.0271
	75.4		2.93703	5.47213	9.82069		7.84068	6.77481	24.5663
	75.5		1.03464	1.99428	3.91439		3.75347	6.28554	11.9378
	75.6		0.564088	0.788456	2.55652		1.38036	3.83114	7.35675
	75.7		2.88563	2.87451	10.1576		1.79406	1.86838	3.06531
	75.8		1.51403	3.66901	8.83168		0.679184	1.48703	2.62814
	75.9		2.02	5.16183	5.23744		2.47576	2.88285	9.95388
	76		2.32004	9.80827	11.5515		1.40021	4.36699	10.2045
	76.1		2.03713	6.73478	15.1432		0.782639	3.15319	10.7303
	76.2		0.868596	4.04897	8.58537		1.91805	1.93293	3.38494
	76.3		1.30497	3.52758	9.05027		4.845	6.45984	13.6662
	76.4		1.30554	3.55776	11.0143		6.92719	10.65	17.6395
	76.5		0.288912	0.889983	3.2181		3.62294	5.44885	7.82632
	76.6		1.09709	2.13701	3.63346		1.57249	2.05428	4.53848
	76.7		3.07289	10.3343	22.6304		2.80434	4.41202	11.9329
	76.8		4.56082	12.1365	35.0306		4.17443	12.7611	17.529
	76.9		3.45043	11.8564	27.3724		4.65719	14.2773	16.2369
	77		1.85929	6.4115	17.9427		8.45671	16.0889	21.4097
	77.1		1.1745	3.52749	12.1372		2.39699	4.19504	5.3198
	77.2		1.4779	2.91502	8.31743		3.47096	4.54777	10.2692
	77.3		2.48231	6.07167	7.55896		1.89137	2.83714	13.9636
	77.4		3.59488	9.47378	13.2711		1.81306	5.31896	21.0286
	77.5		2.64813	10.0941	18.6277		1.09006	3.18064	6.50973
	77.6		1.78698	5.22844	16.4636		0.289215	2.06979	3.42049
	77.7		0.606796	2.30758	6.25062		0.591561	3.79362	8.7339
	77.8		1.14847	4.13362	5.5922		2.25805	4.7046	5.27266
	77.9		5.2707	14.1326	17.0735		2.37886	4.52411	5.04301
	78		7.39235	27.2599	32.9388		6.64959	7.3259	10.2542
	78.1		5.60102	19.6067	22.8295		2.63615	2.33845	6.98549
	78.2		1.91446	11.2307	8.63569		2.24284	1.44699	2.39729
	78.3		2.23973	5.33463	7.79374		1.48455	2.36335	9.7774
	78.4		1.10845	1.89848	3.60177		3.06504	4.42295	10.8863
	78.5		0.483413	4.21409	3.70882		2.25114	2.81662	5.73881
	78.6		3.27473	8.54173	11.5623		0.804944	1.54009	6.41509
	78.7		3.7806	10.9957	18.4915		2.75636	4.66757	11.5845
	78.8		4.93976	9.10853	20.249		4.57096	11.8555	27.5729
	78.9		3.17035	6.64201	13.0195		4.96971	11.4946	23.5789
	79		2.89245	5.15498	12.2168		7.88676	16.1969	27.9882
	79.1		1.58208	4.13997	13.6642		3.13065	6.37709	11.9923
	79.2		1.53013	5.28644	13.3177		3.38097	8.5767	18.4401
	79.3		1.64804	7.80317	11.196		0.670793	1.66941	5.68251
	79.4		2.00404	7.19993	11.8428		0.622684	1.54893	5.33394
	79.5		2.0612	6.52292	11.3723		1.69935	3.2674	1.78034
	79.6		2.79504	3.76922	9.81151		0.187316	2.27489	1.98846
	79.7		0.691636	0.688157	1.23553		0.299792	3.71712	8.99451
	79.8		0.783317	3.73627	4.12045		0.939932	0.162793	2.337
	79.9		4.24326	13.5482	26.5463		1.50462	0.532751	2.4546
	80		6.43494	29.6971	55.1053		4.25501	3.602	5.58178
	80.1		6.52298	28.2534	56.5655		2.26563	2.63904	8.97689
	80.2		1.14108	11.6992	15.6583		1.26333	0.685403	2.39993
	80.3		0.979959	0.852555	1.85339		1.28192	1.08033	5.36423
	80.4		1.24854	0.290102	3.79921		2.94329	3.08644	7.17142
	80.5		0.532021	1.81789	5.63681		3.99143	4.62681	9.56561
	80.6		2.83504	5.41102	16.8744		3.16726	5.50454	9.34678
	80.7		3.30209	7.2447	16.5548		2.52309	3.96222	8.47223
	80.8		4.14417	4.62496	15.241		1.52507	4.47248	14.4354
	80.9		1.92963	2.05297	6.84487		1.28693	3.55985	8.20375
	81		1.90599	4.84619	12.822		3.36745	5.18014	10.7802
	81.1		1.06764	8.57377	15.2415		3.01202	2.62505	4.87637
	81.2		1.40028	11.1802	13.6051		1.13569	0.60756	1.50018
	81.3		0.856763	12.7972	9.19919		1.66334	2.57104	8.82323
	81.4		1.59051	9.56806	12.7875		1.60033	4.09747	14.3652
	81.5		1.3121	6.05071	9.46653		1.18408	0.788344	3.8485
	81.6		1.39284	3.26557	4.46904		1.094	0.709829	1.79632
	81.7		0.567745	3.50327	3.22254		0.23534	1.89345	6.07472
	81.8		0.923275	7.33201	6.72038		0.0971705	0.973168	5.35535
	81.9		2.10732	6.20173	13.5876		0.923902	4.45709	9.59882
	82		2.25469	7.59489	16.1262		0.341098	0.859639	3.84533
	82.1		2.0137	8.28181	12.2927		0.788682	2.30359	4.03525
	82.2		0.701144	6.43334	5.30356		1.27303	1.51802	1.76715
	82.3		0.358266	2.52071	2.4245		0.733815	1.78866	6.12013
	82.4		0.517911	2.12691	0.654784		2.0509	6.08762	15.8265
	82.5		0.330557	1.85602	3.05073		0.931448	2.22321	6.6812
	82.6		2.15062	3.50437	11.3495		1.5067	3.20619	6.19675
	82.7		2.99459	5.12618	12.7091		1.93388	2.06468	4.2353
	82.8		3.78906	7.20727	15.8638		0.322745	1.56632	5.32166
	82.9		3.24564	14.3216	24.1533		3.11799	6.82991	5.80395
	83		5.49237	24.08	48.3094		4.90437	8.93617	8.66644
	83.1		4.58086	26.9375	40.2655		7.46745	10.0808	13.1883
	83.2		4.04596	18.1376	24.8062		1.46547	2.04764	6.7417
	83.3		1.631	11.4214	10.8392		1.27083	2.51564	5.24995
	83.4		1.04159	5.14603	10.5381		1.7323	4.1643	9.66834
	83.5		0.112964	1.25028	5.84391		0.614346	1.5828	8.14084
	83.6		0.289692	2.05119	0.269538		1.52997	3.04952	8.08899
	83.7		1.07278	6.48142	4.24119		0.907186	1.18554	1.74307
	83.8		1.37569	9.89032	5.29838		0.57559	0.0628388	0.472705
	83.9		2.49865	6.89997	6.6631		1.501	1.97756	2.76687
	84		3.5553	6.39651	7.67099		0.617531	1.05521	3.63942
	84.1		3.40571	4.4353	7.17761		1.03575	2.95931	4.26761
	84.2		2.5079	4.82084	6.48472		0.482127	0.648408	1.81612
	84.3		2.4385	4.72054	5.93405		0.499326	1.30359	1.75785
	84.4		1.50722	4.16442	3.42544		1.28496	3.29805	3.93119
	84.5		0.247175	0.437062	0.746144		1.07181	3.62354	3.63024
	84.6		1.44614	1.3811	5.23327		2.04144	4.07529	3.55572
	84.7		2.89679	3.19158	7.56707		1.85662	4.24619	4.35914
	84.8		1.04994	3.41769	6.3631		2.61519	6.61479	7.82484
	84.9		0.591771	16.4616	19.3382		3.87096	5.17596	9.39456
	85		2.68813	28.4479	41.1192		3.62671	3.27425	5.18813
	85.1		3.47969	27.8995	36.5937		6.9391	7.65044	11.3248
	85.2		3.3956	13.4858	24.1255		2.29193	2.45522	8.99531
	85.3		0.994188	5.42474	13.0291		1.933	2.60847	8.38069
	85.4		0.468077	1.31381	9.44153		0.616134	2.01559	2.58411
	85.5		0.510208	0.604047	3.62732		0.502821	0.802153	3.9019
	85.6		0.807714	2.14541	2.16942		2.11059	3.02229	9.67518
	85.7		1.23837	2.3141	5.33254		2.30042	3.36194	8.71729
	85.8		0.936304	1.66409	4.17194		1.09352	1.38505	3.03683
	85.9		1.97246	2.90602	8.35426		0.840764	2.59546	3.55729
	86		5.35441	10.7276	23.2096		0.439309	1.13766	3.76375
	86.1		5.97726	11.9002	27.3168		0.905018	4.43415	6.55172
	86.2		5.06429	8.00781	18.1217		0.285182	0.870876	2.02351
	86.3		3.00376	2.38917	4.57878		0.63494	0.951992	2.03354
	86.4		1.59524	1.93671	4.22448		1.60349	2.75639	6.21903
	86.5		1.40422	5.29799	11.6924		2.66158	4.0127	6.12287
	86.6		1.61083	4.16947	11.3637		1.4018	2.19428	3.10501
	86.7		2.3196	3.47374	8.65403		0.844299	2.5349	9.23263
	86.8		1.00277	1.53043	4.78073		1.69935	5.40707	11.3241
	86.9		1.32205	5.00555	8.98539		1.51411	3.12068	7.65398
	87		2.42822	7.36194	12.1099		1.58783	5.60912	8.65382
	87.1		2.49625	8.4181	10.4908		0.59333	1.15937	3.10233
	87.2		1.68131	4.94764	8.99759		0.669516	1.38388	1.85221
	87.3		0.784338	3.57847	9.37897		1.80351	0.876215	3.45306
	87.4		0.186432	0.712258	4.50591		0.52108	1.13392	2.37955
	87.5		0.988307	1.02945	2.46126		0.909976	1.19677	2.65383
	87.6		0.547549	0.845566	0.958726		0.481911	0.612662	2.00732
	87.7		1.02137	2.75202	2.06181		0.921697	1.5313	1.26747
	87.8		2.82214	4.84432	8.22216		0.550084	2.17417	4.71464
	87.9		3.34247	6.84381	12.6662		0.563681	3.9773	6.54017
	88		4.63542	6.5163	17.7681		0.619411	3.22264	8.76768
	88.1		3.23581	4.23105	12.1455		1.7618	5.25539	8.0765
	88.2		2.43353	1.54794	7.44198		0.212997	1.96201	4.42964
	88.3		1.71571	0.568325	3.32044		0.0980808	0.543356	0.412727
	88.4		0.764505	0.921053	2.33449		0.846443	1.21079	2.1708
	88.5		0.323282	6.51964	9.57201		0.614057	0.883422	3.65683
	88.6		0.838204	7.33113	12.3052		0.56059	0.482802	4.67884
	88.7		1.88982	5.38861	9.13995		3.64666	4.84216	14.7444
	88.8		1.52571	2.21829	2.97597		5.17678	8.14458	21.634
	88.9		2.03746	2.18848	2.2628		4.08134	7.17277	19.825
	89		0.855785	2.35741	1.21695		5.74578	12.998	28.4727
	89.1		0.919093	1.57396	2.96698		2.77986	5.86657	15.4073
	89.2		0.29499	1.80284	3.54888		3.1671	4.43447	9.67199
	89.3		0.5147	2.51328	3.52951		0.801253	1.08437	3.04835
	89.4		0.144102	1.70466	2.03009		0.551657	1.05011	3.57277
	89.5		0.295431	2.29479	2.51887		1.10323	0.486387	0.829101
	89.6		0.297549	5.47052	5.49757		1.07909	0.8224	2.5973
	89.7		0.735339	9.63051	7.72453		2.19447	2.35826	8.70306
	89.8		2.66584	10.2535	12.315		3.35971	4.83051	13.7873
	89.9		3.21647	9.71208	11.9611		0.650977	1.03609	4.18818
	90		2.61444	5.19153	6.91625		0.355123	0.82549	2.35419
	90.1		0.360636	2.2934	1.2197		2.03725	3.67998	3.68255
	90.2		0.429655	0.213306	1.85484		1.14285	3.25794	5.25087
	90.3		1.05604	0.344874	3.16214		0.538594	1.70876	2.05008
	90.4		0.887886	0.456087	1.46795		1.69676	2.7003	3.69354
	90.5		0.2641	2.23337	2.41093		0.125645	0.173243	2.01561
	90.6		0.301216	5.32192	5.0152		1.46346	1.03933	4.52589
	90.7		1.12734	7.55332	7.76777		3.45778	2.5017	3.8083
	90.8		1.66094	8.32541	7.93268		4.24154	3.86999	5.9658
	90.9		1.4196	5.18437	5.71609		1.76755	1.81027	4.45347
	91		0.391476	3.0405	2.26842		1.09332	3.12228	4.91161
	91.1		0.951752	2.97344	5.78421		0.346881	2.27309	5.40352
	91.2		0.476742	2.64066	4.1594		1.20985	2.76145	4.24659
	91.3		0.957784	3.23431	5.85499		0.926292	1.87341	3.56872
	91.4		0.593822	1.95776	1.54729		2.58087	4.16422	7.71437
	91.5		0.520129	1.94088	1.79091		0.764567	0.646014	1.08737
	91.6		0.56735	4.80088	6.59107		1.98567	2.30444	4.83671
	91.7		0.612246	3.34112	5.94804		0.899136	1.12816	5.93718
	91.8		0.26251	1.79507	3.11516		1.33806	2.63463	7.43062
	91.9		0.0620006	1.01801	2.20585		0.108851	0.93204	0.39606
	92		0.398774	1.45188	5.70149		0.170401	0.976455	1.2593
	92.1		0.339852	1.03672	2.89312		1.00172	2.12283	4.90074
	92.2		0.386616	0.277629	2.16941		0.144027	0.457022	0.531311
	92.3		1.15917	0.911305	5.90979		0.0947816	0.189044	0.145891
	92.4		1.35842	2.25451	10.2443		1.06284	1.41879	2.18442
	92.5		1.04042	2.57411	9.09626		0.287385	0.686373	0.45905
	92.6		0.295274	3.64219	4.94489		0.515378	0.425918	0.317461
	92.7		0.575355	3.03336	5.27929		0.891604	1.12148	1.63582
	92.8		0.300744	1.81339	2.28484		1.40253	2.85949	3.93776
	92.9		0.555504	1.8857	4.62471		0.26541	2.87265	3.67801
	93		0.567392	2.08839	6.84772		0.424131	3.93196	3.50047
	93.1		0.796022	3.05857	8.10292		0.374931	1.24091	1.34954
	93.2		0.386311	1.74508	4.63834		0.289256	0.492018	0.266918
	93.3		0.858316	3.21218	8.47493		0.106716	0.131032	0.774826
	93.4		0.376154	3.05085	5.83692		0.726263	0.475278	0.117667
	93.5		0.960759	3.35934	6.19736		0.23	1.56544	1.89698
	93.6		0.877567	5.18122	5.05581		0.9581	3.44548	6.40176
	93.7		0.467742	2.63006	2.95895		0.421466	1.35532	3.95767
	93.8		0.28941	0.895109	2.5415		0.173844	1.44569	3.61276
	93.9		1.04195	1.21313	4.61497		1.07344	3.02375	2.77696
	94		0.94949	1.29175	4.85477		0.897809	2.46241	3.32087
	94.1		0.399549	0.779289	2.41537		2.2946	3.52195	4.04482
	94.2		0.251829	0.262477	0.545052		0.143323	0.0546813	0.337234
	94.3		0.458704	0.857685	1.20239		0.130167	0.211138	0.343466
	94.4		0.520742	2.36379	4.36622		0.337184	0.735609	1.38912
	94.5		0.938199	2.9188	6.90319		0.419122	1.09683	3.07874
	94.6		0.49342	2.4836	4.91081		0.73631	2.28993	2.97644
	94.7		0.941985	3.00294	6.37836		1.4355	3.60856	6.17702
	94.8		0.91495	1.76435	4.06939		2.58208	7.62413	7.43004
	94.9		1.03673	1.81063	4.40038		3.78833	7.90296	7.66073
	95		0.596117	0.813741	3.6568		2.3534	3.7429	2.84044
	95.1		0.485991	0.669365	2.66206		1.20876	1.08449	0.914843
	95.2		0.713012	0.680934	1.79998		0.463948	1.51713	1.82942
	95.3		0.855396	0.732563	2.91279		0.189012	0.945691	1.532
	95.4		0.206801	0.945808	2.14398		1.12713	2.39591	1.83421
	95.5		0.793546	0.859662	2.96807		0.135114	1.91096	2.26828
	95.6		0.833108	0.924341	0.496403		0.418534	1.02556	0.731796
	95.7		0.716706	1.00682	0.816293		0.378371	0.195774	0.485692
	95.8		0.127578	1.73947	2.63524		0.110297	0.25575	1.15108
	95.9		0.438299	3.0448	4.25399		0.577626	0.599741	1.01443
	96		0.146375	1.90539	1.91853		0.0686402	0.530267	1.67816
	96.1		0.242475	1.86388	1.59765		0.535999	1.39848	2.69879
	96.2		0.088976	1.97553	0.733044		0.25783	0.852866	2.67627
	96.3		0.245538	1.84947	1.47614		0.846207	2.55022	4.50584
	96.4		0.265873	0.996485	2.07807		0.13007	0.797693	2.75319
	96.5		0.123424	0.730625	1.95126		0.301423	2.02168	6.49054
	96.6		0.0936127	0.441215	0.659986		0.193599	0.386956	1.22557
	96.7		1.03487	2.82208	5.34633		0.297601	0.0695925	1.64044
	96.8		1.13659	3.1786	6.29687		0.219777	0.909854	0.519297
	96.9		1.32077	2.70836	5.16788		0.215135	0.594205	0.845807
	97		0.486343	0.811462	0.368196		0.424221	3.46149	6.11402
	97.1		0.288979	1.98444	3.73643		0.148336	1.32047	2.89216
	97.2		0.224128	3.56956	7.91258		0.26624	2.23635	3.14079
	97.3		0.445817	1.95267	8.05649		0.236304	0.31647	0.666483
	97.4		0.0977661	1.29076	3.09004		0.214906	0.73898	1.99811
	97.5		0.495822	0.815341	1.59101		0.190208	2.28983	4.74613
	97.6		0.609772	1.7306	4.39594		0.188602	0.332805	0.809218
	97.7		0.159768	0.565562	1.96375		0.346243	0.787866	1.71835
	97.8		0.265406	1.00878	1.17248		0.376929	0.160156	0.248297
	97.9		0.300541	3.34802	1.80299		0.320354	0.0724403	0.926251
	98		0.254658	3.43118	2.51316		1.21242	0.981547	0.917149
	98.1		0.400883	2.96298	3.17806		0.710226	1.16206	2.10088
	98.2		0.309268	1.18819	1.35695		0.537755	1.06846	3.18765
	98.3		0.239974	1.26005	1.71022		0.565575	3.02841	5.74128
	98.4		0.213234	1.69933	3.66416		0.0412603	1.14451	2.98471
	98.5		0.133316	1.73723	2.88538		1.07049	4.15175	8.38449
	98.6		0.354516	1.18248	2.99851		0.810174	2.76177	6.10532
	98.7		0.837289	1.2385	5.35895		1.3651	3.30174	9.15351
	98.8		0.297394	1.95565	4.45387		1.50308	3.20488	7.10705
	98.9		0.447316	2.32029	5.10639		0.996127	1.58915	4.28445
	99		0.246339	2.46365	3.02072		1.57272	2.60045	6.1094
	99.1		0.430532	3.33716	5.74659		0.965953	0.831739	3.41911
	99.2		0.190867	3.4017	5.41593		1.23808	0.645527	1.66238
	99.3		0.354559	1.37393	4.31129		1.89356	2.7202	6.9752
	99.4		0.182866	1.42956	3.12085		1.3929	3.17858	8.28856
	99.5		0.448577	1.70307	3.62191		1.03792	4.17388	9.56526
	99.6		0.453074	2.38868	5.01392		0.245528	1.70198	2.77388
	99.7		0.121397	1.18885	1.53322		0.0677798	0.228152	0.527445
	99.8		0.62264	2.36122	2.81893		0.698595	0.627423	0.265862
	99.9		0.970683	5.43901	4.57918		0.653727	0.738793	2.06483
	100		1.39648	3.69144	4.10995		1.23158	1.92259	3.03554
	100.1		0.592395	2.15314	1.04609		1.78585	4.08859	8.59876
	100.2		0.338656	0.747097	0.699911		1.17975	2.49867	5.76012
	100.3		0.163066	0.912363	0.783331		1.43854	3.8818	7.34703
	100.4		0.282233	1.03005	2.80926		0.424552	1.24827	3.19906
	100.5		0.13498	1.23292	2.97781		1.74762	5.19617	7.07888
	100.6		0.180946	1.29738	2.37466		2.02595	6.32977	10.1736
	100.7		0.311038	1.49249	3.07754		2.1634	7.03803	11.7691
	100.8		0.304596	1.37766	2.06046		1.36201	3.70214	5.58329
	100.9		0.954293	1.6609	3.68642		0.873696	1.72479	2.36594
	101		1.11449	2.04405	3.63214		0.748004	0.629315	1.68613
	101.1		1.59624	1.65084	4.59795		0.986254	2.22087	4.26906
	101.2		0.731031	1.60205	3.0627		1.90183	1.74582	3.17432
	101.3		0.382	0.73638	1.76109		2.06878	2.91053	6.70638
	101.4		0.157484	1.32336	2.06538		2.16758	2.17032	5.38527
	101.5		0.115506	1.43272	3.48457		0.702842	1.14362	2.50599
	101.6		0.398535	1.77477	3.51288		0.4131	0.632647	1.50392
	101.7		0.200729	0.43436	0.861569		0.0698797	0.311099	1.20622
	101.8		0.605406	0.664234	1.66068		0.214514	0.180694	0.345129
	101.9		0.468325	2.46351	2.18154		0.0997661	1.48663	2.56372
	102		0.56045	2.23259	1.6204		0.351831	1.39904	3.08102
	102.1		0.231436	2.77429	1.16771		1.09621	4.29278	8.14625
	102.2		0.358429	2.4282	1.60496		0.809239	2.07634	5.42733
	102.3		0.216595	2.42263	1.30175		1.0283	3.0146	7.21814
	102.4		0.307009	1.43887	1.24861		0.0931919	0.619597	2.94537
	102.5		0.106312	0.915181	1.8796		0.325636	0.790962	1.38718
	102.6		0.260339	1.56455	2.97507		0.705282	1.83891	1.75898
	102.7		0.277171	1.41578	3.00078		1.51895	4.35024	5.30759
	102.8		0.350397	1.91215	2.87747		1.63464	4.15601	5.53111
	102.9		0.602212	1.50482	2.69403		1.37637	4.61981	6.55886
	103		0.582339	1.02317	1.2169		0.378184	1.80178	2.78941
	103.1		0.618315	0.33794	1.62323		0.555897	3.83055	4.95901
	103.2		0.218554	0.468596	1.66964		0.180875	1.77621	2.79081
	103.3		0.039383	0.150879	0.16207		0.916466	3.66642	5.08776
	103.4		0.22026	0.530317	1.47102		0.269044	0.69396	1.10892
	103.5		0.249092	0.656325	2.7317		0.347416	0.720247	0.936971
	103.6		0.124099	0.551387	0.930358		0.179642	0.412279	1.17443
	103.7		0.092421	0.284297	1.6727		0.300021	1.09375	1.62791
	103.8		0.16484	0.392953	2.46932		0.645833	0.681479	1.24134
	103.9		0.133687	0.284673	1.79696		0.330199	1.11306	0.519689
	104		0.172927	0.606577	0.862431		0.750686	1.39376	0.950149
	104.1		0.0545509	0.55253	1.56798		0.452985	0.690701	0.544803
	104.2		0.032702	0.48033	0.732243		0.357142	0.458275	0.622053
	104.3		0.0769816	0.382437	0.221006		0.145374	0.969268	1.97868
	104.4		0.0523407	0.557634	1.03025		0.10264	0.716147	1.38867
	104.5		0.155191	0.573502	1.16012		0.427723	1.3009	1.74442
	104.6		0.333332	0.895594	1.55501		0.23724	0.779319	1.52091
	104.7		0.564143	1.10042	1.81775		1.16621	3.13133	4.87615
	104.8		0.664473	1.07609	2.01682		0.622632	2.14592	3.39519
	104.9		0.442219	0.884439	2.03571		1.03769	3.46832	2.75515
	105		0.422302	1.33158	3.82911		0.329498	1.29662	0.604649
	105.1		0.139258	1.22952	2.77595		1.41819	5.19286	3.63232
	105.2		0.309428	0.836865	2.22451		0.405168	2.53317	2.50182
	105.3		0.12361	0.573133	0.84439		0.841421	3.41304	4.99197
	105.4		0.299717	0.440868	0.858111		0.138981	0.57095	2.16349
	105.5		0.320575	0.0473891	0.219458		0.215097	0.251274	0.059139
	105.6		0.0802906	0.162662	0.476914		0.169832	0.77971	2.04058
	105.7		0.120027	0.686572	1.56189		0.591944	1.71426	3.60125
	105.8		0.244172	0.943616	2.0095		0.0453329	0.449363	1.81794
	105.9		0.0858793	0.806945	0.897235		0.362303	0.681346	0.989262
	106		0.225919	1.16903	1.36643		0.804848	0.375852	0.353804
	106.1		0.0365101	0.483611	0.796515		0.301834	0.133569	0.041107
	106.2		0.14163	0.349575	1.54564		1.0551	1.29919	2.27728
	106.3		0.237582	0.243664	1.1017		1.06674	2.2963	5.27156
	106.4		0.380232	0.631993	1.84731		0.6156	1.0042	2.25653
	106.5		0.107622	0.282086	0.583173		0.797324	1.07706	2.55161
	106.6		0.221946	0.343325	1.03371		0.0138368	0.191696	0.949059
	106.7		0.322834	0.140154	0.213832		0.329206	0.516304	1.82209
	106.8		0.0242615	0.342224	0.666678		0.0793195	0.207078	0.325049
	106.9		0.136967	1.50506	2.81086		0.76298	1.84441	2.51949
	107		0.521204	1.92883	4.25288		0.497718	2.04466	2.91736
	107.1		0.445571	1.58554	3.21023		2.06849	7.0432	8.12399
	107.2		0.299796	0.767119	1.52822		0.557024	2.43714	3.28926
	107.3		0.248635	0.319915	0.796094		0.518145	1.31974	2.46809
	107.4		0.0687524	0.309245	0.39255		0.098864	0.531737	2.3837
	107.5		0.0925293	0.112746	0.102779		0.22845	0.366617	0.259965
	107.6		0.159706	0.121323	0.402703		0.0550049	0.217176	0.343689
	107.7		0.0590415	0.277524	0.226921		0.26042	0.382106	1.14405
	107.8		0.178006	0.241979	0.677381		0.148252	0.126547	0.208251
	107.9		0.237557	0.178932	0.470216		0.0743712	0.322453	1.4411
	108		0.273156	0.535601	1.11124		0.392576	0.162389	0.224978
	108.1		0.146307	0.39478	0.685314		0.450131	1.43342	3.67484
	108.2		0.0906789	0.715756	2.17954		0.930077	1.88258	4.9357
	108.3		0.0973508	0.808855	1.35819		1.67374	3.86132	8.70096
	108.4		0.228597	0.671822	1.41881		0.369539	0.928861	2.21245
	108.5		0.0139756	0.128963	0.213988		0.413034	0.853915	1.21338
	108.6		0.150308	0.230733	0.881341		0.139337	0.517291	1.58158
	108.7		0.213477	0.0558795	0.732523		0.118664	0.387651	0.843151
	108.8		0.0778084	0.109247	0.592893		0.0473597	0.218875	0.586685
	108.9		0.142406	1.25834	2.52773		0.358821	1.08586	1.39494
	109		0.28686	0.818183	2.68187		0.056037	0.393209	0.730561
	109.1		0.304204	0.942329	2.39692		0.555271	1.31225	1.80603
	109.2		0.0788707	0.170059	0.826701		0.035594	0.225448	0.340003
	109.3		0.155739	0.155704	0.760547		0.113049	0.47164	0.772038
	109.4		0.0728683	0.199814	0.523408		0.205575	0.271371	0.204087
	109.5		0.191765	0.916134	1.45984		0.0561696	0.427073	0.916924
	109.6		0.386152	1.12002	2.91684		0.0255072	0.0742887	0.699317
	109.7		0.122706	0.98665	1.40299		0.413408	1.04563	1.93015
	109.8		0.168273	0.790649	1.27744		0.0339173	0.21513	0.572912
	109.9		0.201061	0.558871	1.54494		0.410246	1.01045	2.54866
	110		0.254078	1.0112	2.49291		0.0384063	0.0987414	1.21246
	110.1		0.196549	0.508384	1.56987		0.781975	1.89766	5.50536
	110.2		0.100259	1.0103	3.89912		0.208895	0.646899	2.26707
	110.3		0.279183	2.08776	4.62276		0.492159	1.60967	3.37776
	110.4		0.365284	1.16139	2.82461		0.0609241	0.0699832	0.364984
	110.5		0.0999431	0.338943	0.612155		0.069597	0.134628	0.0576857
	110.6		0.116127	0.127275	1.00225		0.0999131	0.27061	0.723951
	110.7		0.251967	0.169447	1.28055		0.228801	0.469179	0.264951
	110.8		0.089707	0.383512	0.769612		0.0695762	0.259273	0.674702
	110.9		0.0282623	0.622412	0.301291		0.363824	0.569517	0.946458
	111		0.136931	0.379721	0.161253		0.102867	0.798338	1.32347
	111.1		0.28048	0.525556	0.210202		0.503645	1.12413	3.25133
	111.2		0.208299	0.274634	0.180286		0.0963572	0.097227	0.734589
	111.3		0.183496	0.452987	0.441524		0.111063	0.382043	1.25351
	111.4		0.0355941	0.241623	0.331376		0.534728	1.15476	1.38241
	111.5		0.0293403	0.578204	0.626652		0.0390618	0.135621	0.353883
	111.6		0.145729	0.438208	0.694365		0.324369	0.719585	1.43854
	111.7		0.0703012	0.394656	0.310893		0.135859	0.227691	0.26776
	111.8		0.0477592	0.280608	0.641908		0.214482	0.442949	1.24531
	111.9		0.105428	0.299718	0.618866		0.188012	0.462021	2.11639
	112		0.283604	0.71871	1.33659		0.0720016	0.310411	1.80327
	112.1		0.252563	0.192959	0.664323		0.29589	0.363778	1.37535
	112.2		0.396791	0.35274	1.19626		0.0686776	0.369419	1.27924
	112.3		0.464254	1.10969	2.37288		0.148782	0.268171	0.574181
	112.4		0.253386	0.658288	1.97466		0.42363	1.09899	2.46081
	112.5		0.252043	0.305034	1.18641		0.101667	0.267827	0.321935
	112.6		0.178608	0.0759495	0.400863		0.440519	0.637677	0.746122
	112.7		0.224213	0.0334697	0.525107		0.118316	0.82394	0.999899
	112.8		0.118773	0.131722	0.520982		0.124791	0.372007	0.361391
	112.9		0.0377237	0.291815	0.871003		0.198551	0.557976	1.35504
	113		0.0334087	0.380273	1.00022		0.00232543	0.0378414	0.309867
	113.1		0.216092	1.00594	2.31091		0.16514	0.326628	1.73211
	113.2		0.0845109	0.610081	1.19754		0.385832	0.914945	1.69819
	113.3		0.162216	0.427091	1.00424		0.145069	0.328566	0.716455
	113.4		0.0093638	0.0860726	0.443373		0.880404	1.40764	0.856249
	113.5		0.0742855	0.344952	0.561032		0.0860036	0.061859	0.499916
	113.6		0.167392	0.259756	0.810012		0.140103	0.207929	0.0804376
	113.7		0.158936	0.221952	0.249188		0.15416	0.567268	0.628176
	113.8		0.128858	0.0517064	0.570441		0.0501222	0.131993	0.670156
	113.9		0.0660737	0.116243	0.637183		0.271044	0.606664	1.2028
	114		0.137223	0.178861	0.47156		0.046707	0.0926042	1.0316
	114.1		0.256464	0.413747	0.347095		0.21647	0.295022	0.617293
	114.2		0.244967	0.214018	0.119625		0.0930365	0.415203	1.21018
	114.3		0.161958	0.377552	0.309291		0.216747	0.272537	0.727088
	114.4		0.0575537	0.0253887	0.183694		0.507907	0.592748	1.11752
	114.5		0.150037	0.135093	0.267116		0.437759	0.33583	0.38246
	114.6		0.199246	0.26211	0.29756		0.46092	0.809126	1.51388
	114.7		0.0981053	0.173513	0.339686		0.130736	0.210612	0.424445
	114.8		0.141522	0.292511	0.258116		0.262939	0.892313	0.960004
	114.9		0.191661	0.158504	0.678312		0.080965	0.105162	0.263121
	115		0.0161909	0.330831	0.447954		0.144823	0.438166	0.902192
	115.1		0.152466	0.65634	1.09862		0.0785155	0.0764078	0.327945
	115.2		0.0532157	0.611274	0.450427		0.304959	1.08398	1.14974
	115.3		0.0554664	0.215608	0.40705		0.117931	0.337707	0.12318
	115.4		0.113346	0.182081	0.913133		0.205258	0.268477	0.140806
	115.5		0.0836179	0.379298	1.07015		0.107404	0.234168	0.905236
	115.6		0.0452384	0.189031	0.649932		0.318479	0.994778	1.47563
	115.7		0.0432279	0.228441	0.449632		0.0763088	0.0510929	0.204822
	115.8		0.0532976	0.0767233	0.218994		0.0725516	0.070092	0.343624
	115.9		0.117107	0.0685518	0.104292		0.210277	0.878288	3.74418
	116		0.284863	0.210397	0.223504		0.0344414	0.095441	1.7185
	116.1		0.262668	0.136338	0.0853354		0.238147	0.669752	2.95243
	116.2		0.182818	0.250818	0.595486		0.151236	0.321664	1.846
	116.3		0.00638313	0.0535564	0.244707		0.432682	0.991997	3.14447
	116.4		0.07504	0.124173	0.318029		0.156436	0.251429	0.857631
	116.5		0.0761261	0.381966	0.248256		0.437544	0.684854	1.34479
	116.6		0.0188727	0.146301	0.0839919		0.102857	0.197238	0.184485
	116.7		0.115951	0.422565	0.672906		0.141906	0.262804	0.921182
	116.8		0.023036	0.181131	0.178455		0.0573125	0.123517	0.982821
	116.9		0.117314	0.415991	0.522543		0.107682	0.424995	0.69119
	117		0.10843	0.114214	0.41487		0.090198	0.255431	0.660688
	117.1		0.0820876	0.167692	0.41817		0.154162	0.509416	0.422241
	117.2		0.0113739	0.107321	0.569227		0.0861654	0.234827	0.200522
	117.3		0.0627355	0.382985	0.734837		0.163006	0.452916	0.575456
	117.4		0.0829453	0.180127	0.307466		0.132278	0.201765	0.619063
	117.5		0.104981	0.163001	0.331265		0.0925403	0.301397	0.784144
	117.6		0.0235067	0.0819024	0.162119		0.188093	0.444634	0.886397
	117.7		0.0702012	0.020293	0.32973		0.120568	0.479304	0.782067
	117.8		0.205571	0.395346	1.36686		0.0386527	0.15766	0.362873
	117.9		0.535805	0.488955	1.93541		0.314721	1.00901	2.70991
	118		0.431618	0.631376	1.0993		0.036746	0.106628	1.12333
	118.1		0.320551	0.0725316	0.356273		0.342046	0.795803	3.40765
	118.2		0.144294	0.121492	0.308977		0.0569822	0.0619105	0.698703
	118.3		0.157261	0.0697595	0.0415779		0.192016	0.268024	1.23991
	118.4		0.105051	0.130362	0.222645		0.122004	0.356327	0.197187
	118.5		0.158579	0.458027	0.734345		0.0756471	0.0170572	0.167521
	118.6		0.0130215	0.106892	0.230596		0.265202	0.731176	1.4722
	118.7		0.112996	0.386126	0.945906		0.117598	0.188165	0.955689
	118.8		0.323697	0.892998	1.85182		0.234349	0.619319	2.25642
	118.9		0.49703	1.06388	2.15629		0.20458	0.614187	0.653522
	119		0.205318	0.52814	1.16075		0.0808721	0.39065	1.00864
	119.1		0.108474	0.251246	0.759049		0.247639	0.719616	0.619556
	119.2		0.0471948	0.0559011	0.445036		0.0375083	0.184883	0.299933
	119.3		0.0381387	0.203199	0.491176		0.0904744	0.0952977	0.0742067
	119.4		0.0738314	0.559469	1.71792		0.265636	0.570915	0.858265
	119.5		0.214125	0.670285	2.53921		0.0367416	0.0443027	0.177886
	119.6		0.182042	0.357446	1.40724		0.338183	1.02449	1.50651
	119.7		0.166033	0.0422832	0.248111		0.0304206	0.0872976	0.136119
	119.8		0.102865	0.26476	0.748887		0.165022	0.643212	0.445902
	119.9		0.162209	0.393418	1.47174		0.0765578	0.239894	0.789647
	120		0.0682777	0.364813	0.851433		0.0245873	0.331211	0.488873
	120.1		0.049832	0.218055	0.180863		0.211179	1.01246	2.74959
	120.2		0.0374781	0.0436495	0.18604		0.0215659	0.408308	0.690759
	120.3		0.174281	0.251941	0.487783		0.193881	0.940937	1.43181
	120.4		0.401295	0.621791	1.62965		0.133552	0.367266	0.413692
	120.5		0.439435	1.08342	2.10395		0.10607	0.211729	0.295854
	120.6		0.172094	0.400161	0.912592		0.155268	0.538932	1.08077
	120.7		0.0620095	0.239187	0.288438		0.048676	0.0898867	0.078286
	120.8		0.0120011	0.0618298	0.0845556		0.196897	0.739835	0.733892
	120.9		0.12124	0.248241	0.53288		0.163178	0.52688	0.483969
	121		0.0864536	0.147567	0.43391		0.241707	0.818715	0.616875
	121.1		0.0924734	0.240102	0.532824		0.358646	0.787276	1.23049
	121.2		0.06146	0.169058	0.367892		0.27105	0.463464	0.389062
	121.3		0.0312518	0.15697	0.311968		0.0740033	0.255763	0.346653
	121.4		0.0993151	0.346501	1.03203		0.0756534	0.0988461	0.191232
	121.5		0.157236	0.728708	1.38422		0.200859	0.367484	0.571495
	121.6		0.131562	0.295507	0.986751		0.102593	0.1893	0.57942
	121.7		0.0949303	0.175461	0.419078		0.245492	0.480435	0.44599
	121.8		0.0461698	0.0677459	0.351195		0.118711	0.148413	0.236741
	121.9		0.24925	0.41244	1.81464		0.235063	0.847501	0.826738
	122		0.203099	0.794769	2.45069		0.0321658	0.2349	0.576829
	122.1		0.245118	0.715578	2.08242		0.1959	1.66649	3.17957
	122.2		0.0575905	0.251107	0.924676		0.0466881	0.379818	1.26495
	122.3		0.0716208	0.301699	0.495213		0.175958	1.00742	1.21605
	122.4		0.208898	0.280249	0.920641		0.0227272	0.0398696	0.123818
	122.5		0.214116	0.427004	0.670744		0.101892	0.236049	0.361731
	122.6		0.200317	0.500135	0.611749		0.15219	0.800514	1.67302
	122.7		0.165005	0.854917	1.34665		0.0251709	0.43554	0.849926
	122.8		0.137107	0.705687	1.19192		0.257397	1.09343	1.12443
	122.9		0.148185	0.520362	0.729522		0.0587423	0.448439	0.55879
	123		0.0714149	0.370742	0.556919		0.147599	0.327344	0.189642
	123.1		0.0682938	0.300641	0.558208		0.0302763	0.163509	0.541204
	123.2		0.089034	0.0966157	0.602892		0.209149	0.265475	0.479287
	123.3		0.0707303	0.206739	0.324622		0.0372687	0.0979749	0.204401
	123.4		0.141597	0.073358	0.240928		0.145194	0.252516	0.392966
	123.5		0.0472349	0.134445	0.355272		0.0524638	0.240694	0.519168
	123.6		0.0469747	0.0297528	0.128038		0.0717275	0.151609	0.224889
	123.7		0.0590869	0.091572	0.336345		0.150732	0.280874	0.570008
	123.8		0.171081	0.686881	0.857562		0.061183	0.24455	0.65385
	123.9		0.27917	0.972625	2.34828		0.058615	0.0458964	0.141677
	124		0.289082	1.45746	2.76724		0.231328	0.875653	1.25909
	124.1		0.233335	0.523491	1.55172		0.0593075	0.140104	0.262702
	124.2		0.26971	0.58492	0.94448		0.237477	0.376269	0.768563
	124.3		0.0839543	0.193569	0.217942		0.0339138	0.124254	0.118875
	124.4		0.0766716	0.283086	0.327509		0.180077	0.181949	0.219053
	124.5		0.0986692	0.250317	1.42496		0.0354665	0.360622	0.886249
	124.6		0.211464	0.82579	3.03677		0.149527	0.300572	0.858773
	124.7		0.35249	1.14195	3.83067		0.106844	0.464687	1.29071
	124.8		0.33964	0.887345	3.09808		0.0432164	0.126822	0.0481006
	124.9		0.306572	0.749428	1.97592		0.26659	0.36119	0.302487
	125		0.17058	0.623983	1.3193		0.00733671	0.0800192	0.145444
	125.1		0.103868	0.36298	0.565258		0.239293	0.414055	0.475134
	125.2		0.0265997	0.131476	0.364992		0.0422102	0.316822	0.453427
	125.3		0.0490127	0.119462	0.313296		0.0596494	0.28365	0.505943
	125.4		0.0190489	0.0570198	0.585939		0.160841	0.324016	0.407807
	125.5		0.0504662	0.153668	0.774155		0.0214452	0.157102	0.189082
	125.6		0.0481814	0.0563512	0.315764		0.0822455	0.0502079	0.0560589
	125.7		0.100146	0.0527517	0.412228		0.172781	0.602066	0.7114
	125.8		0.19601	0.563403	0.869514		0.127724	0.250757	0.251828
	125.9		0.10657	0.380989	1.11722		0.267761	0.88043	0.935782
	126		0.185322	0.560162	1.32499		0.367909	0.377241	0.518712
	126.1		0.0968327	0.206044	0.890225		0.339394	0.688091	0.670674
	126.2		0.189128	0.474078	0.871864		0.44661	0.288348	0.615357
	126.3		0.105519	0.145177	0.285837		0.289851	0.323802	0.379883
	126.4		0.104011	0.346368	0.549151		0.321387	0.371826	0.528854
	126.5		0.149336	0.339225	1.41371		0.0908605	0.230817	0.333259
	126.6		0.0843258	0.274816	1.1596		0.124676	0.256292	0.228333
	126.7		0.157616	0.157988	0.666619		0.0454332	0.0386242	0.112125
	126.8		0.132582	0.31977	0.399532		0.189677	0.429582	0.476815
	126.9		0.214248	0.294488	0.442667		0.106079	0.0435334	0.140722
	127		0.140117	0.547632	0.736089		0.282265	0.575718	0.757749
	127.1		0.158713	0.229663	0.523248		0.0939866	0.07091	0.271243
	127.2		0.0628291	0.197978	0.168691		0.303275	0.78232	0.79132
	127.3		0.102162	0.0711648	0.180205		0.0439096	0.0272424	0.119634
	127.4		0.0217524	0.0356754	0.279476		0.158148	0.286642	0.524338
	127.5		0.0651011	0.0579136	0.241441		0.058562	0.145799	0.0993391
	127.6		0.0665733	0.0616807	0.104872		0.0435808	0.0492274	0.309446
	127.7		0.119013	0.104159	0.264531		0.180612	0.463233	0.301068
	127.8		0.0904027	0.356323	0.55333		0.0874145	0.0274619	0.0772429
	127.9		0.0606687	0.220153	0.752388		0.438399	0.569581	0.822959
	128		0.0184369	0.251986	0.303701		0.231963	0.0568854	0.378323
	128.1		0.0211676	0.0657746	0.0733799		0.752617	0.681456	1.62586
	128.2		0.0358465	0.199139	0.104824		0.304418	0.213412	0.658361
	128.3		0.0242311	0.0248761	0.0673071		0.61584	0.823654	1.5115
	128.4		0.112869	0.077454	0.375334		0.058506	0.0483977	0.33805
	128.5		0.116005	0.385537	0.677727		0.234726	0.530058	0.993837
	128.6		0.157425	0.19373	0.479051		0.0299996	0.0139682	0.0200893
	128.7		0.0672511	0.208426	0.170432		0.0398977	0.241637	0.496076
	128.8		0.0168274	0.134064	0.263836		0.190626	0.148069	0.190539
	128.9		0.0642466	0.218997	0.739681		0.00630716	0.010203	0.200871
	129		0.0863383	0.177181	0.775403		0.400858	0.715776	0.679782
	129.1		0.0866173	0.0578248	0.398074		0.0229547	0.0636419	0.0980442
	129.2		0.101265	0.0510884	0.336984		0.225494	0.235617	0.163146
	129.3		0.0615659	0.049365	0.135795		0.0331254	0.407212	0.355373
	129.4		0.033201	0.0596306	0.110995		0.126613	0.0308852	0.123172
	129.5		0.0671131	0.159153	0.489823		0.0712733	0.462807	0.318997
	129.6		0.00100894	0.0596361	0.0537328		0.055742	0.0329092	0.0465401
	129.7		0.0448849	0.181362	0.218645		0.182086	0.411405	1.04193
	129.8		0.0604767	0.166765	0.57163		0.0293825	0.0211899	0.147381
	129.9		0.0162342	0.173189	0.462796		0.356653	0.430294	0.93403
	130		0.06338	0.17511	0.766908		0.0550977	0.0801955	0.0849648
	130.1		0.0222004	0.0367359	0.13744		0.398526	0.5465	0.992294
	130.2		0.0386224	0.168899	0.223952		0.048619	0.0673224	0.147973
	130.3		0.01939	0.0885616	0.0736795		0.344276	0.584117	1.39219
	130.4		0.103051	0.179092	0.332593		0.0776356	0.260183	0.669892
	130.5		0.129528	0.656964	0.803327		0.239913	0.822654	1.90007
	130.6		0.19899	0.440698	0.769726		0.164206	0.738161	1.69959
	130.7		0.1379	0.433726	0.773821		0.138309	0.802373	1.69345
	130.8		0.107203	0.0627536	0.169802		0.140398	0.4818	1.10702
	130.9		0.133612	0.130975	0.388953		0.0225076	0.137201	0.550097
	131		0.1075	0.0730258	0.308745		0.14514	0.403569	0.973528
	131.1		0.114783	0.0984417	0.398048		0.0282242	0.0509268	0.238296
	131.2		0.0645309	0.13221	0.231056		0.0598918	0.174359	0.610669
	131.3		0.0738012	0.0777353	0.266534		0.0763635	0.162105	0.284996
	131.4		0.0355029	0.165187	0.320814		0.100908	0.244916	0.440737
	131.5		0.09437	0.0799297	0.69516		0.0254202	0.0826341	0.148506
	131.6		0.0304477	0.114067	0.437751		0.0929101	0.179117	0.141883
	131.7		0.0378299	0.0358305	0.0245627		0.0758811	0.168793	0.272744
	131.8		0.0262872	0.135596	0.42354		0.0610141	0.0914454	0.46523
	131.9		0.0110708	0.213785	0.515798		0.0615106	0.239503	0.329177
	132		0.0585775	0.130284	0.610366		0.129852	0.0895898	0.78431
	132.1		0.0130239	0.0511982	0.158865		0.0716599	0.413821	0.40627
	132.2		0.0796555	0.191653	0.428988		0.061567	0.087537	0.519393
	132.3		0.0158291	0.158432	0.257094		0.154431	0.513729	0.623755
	132.4		0.040404	0.0990914	0.24271		0.0470271	0.192378	0.51634
	132.5		0.0159606	0.119704	0.24432		0.142109	0.220703	0.337041
	132.6		0.0365612	0.0986228	0.26911		0.0940074	0.349869	0.612335
	132.7		0.0499675	0.0763173	0.302359		0.114493	0.260802	0.645312
	132.8		0.0376121	0.0378647	0.0912425		0.102827	0.245403	0.499455
	132.9		0.0495964	0.180622	0.164266		0.059975	0.231484	0.298227
	133		0.0148478	0.113163	0.265162		0.0537663	0.185822	0.308988
	133.1		0.0303973	0.114225	0.212005		0.0904406	0.210412	0.384601
	133.2		0.0198283	0.0817689	0.106653		0.0282371	0.0597191	0.208575
	133.3		0.0229709	0.0234821	0.0946577		0.105339	0.169284	0.107253
	133.4		0.0321326	0.144435	0.270611		0.0630916	0.204299	0.365663
	133.5		0.0540658	0.116506	0.493131		0.0780598	0.0382114	0.0722122
	133.6		0.0390055	0.17473	0.430053		0.0209799	0.18158	0.141711
	133.7		0.0316135	0.0536008	0.243236		0.168987	0.135265	0.283076
	133.8		0.0132261	0.0307379	0.021681		0.033377	0.0967367	0.43385
	133.9		0.0401559	0.112492	0.245346		0.0527579	0.0903305	0.118722
	134		0.0123894	0.123741	0.184226		0.13554	0.215288	0.619192
	134.1		0.01611	0.0989849	0.225461		0.0277874	0.0518867	0.00323799
	134.2		0.0463187	0.111886	0.614279		0.0730808	0.160303	0.340649
	134.3		0.0455261	0.196151	0.559212		0.136687	0.198347	0.130279
	134.4		0.0650293	0.0356824	0.448725		0.116647	0.232919	0.343357
	134.5		0.0215674	0.044744	0.0831008		0.13093	0.126692	0.193549
	134.6		0.0491646	0.0696102	0.147306		0.126266	0.324678	0.625846
	134.7		0.0332248	0.0885068	0.26681		0.0374599	0.0703465	0.231879
	134.8		0.0487591	0.141365	0.433559		0.120872	0.272829	0.404239
	134.9		0.0306144	0.181765	0.561835		0.0288317	0.0690851	0.229163
	135		0.0418158	0.12391	0.367565		0.0756554	0.0671485	0.0866804
	135.1		0.0376561	0.156079	0.456138		0.0626743	0.412473	0.836814
	135.2		0.0563155	0.0965242	0.209581		0.0565017	0.0349055	0.102972
	135.3		0.0348472	0.158252	0.303659		0.0500826	0.158462	0.358653
	135.4		0.0783999	0.161387	0.450233		0.0676535	0.119178	0.138763
	135.5		0.0610887	0.219775	0.424503		0.0569569	0.200328	0.289182
	135.6		0.0591603	0.0725364	0.497293		0.0423949	0.0605661	0.197311
	135.7		0.0442183	0.11587	0.403048		0.0868254	0.159599	0.223974
	135.8		0.0123424	0.0429581	0.17894		0.0626925	0.270182	1.05506
	135.9		0.058471	0.119722	0.299065		0.0485903	0.0764666	0.162476
	136		0.081176	0.185723	0.835362		0.0684522	0.218005	0.823144
	136.1		0.0488652	0.1949	0.533101		0.0551169	0.0967952	0.0500423
	136.2		0.0942246	0.183678	0.824108		0.0735493	0.153263	0.430243
	136.3		0.0598069	0.109098	0.429172		0.02171	0.0483755	0.00524493
	136.4		0.056609	0.0693261	0.329276		0.122947	0.319749	0.617177
	136.5		0.0183981	0.0198798	0.0266672		0.00970233	0.0346406	0.109943
	136.6		0.0335017	0.089751	0.226905		0.146507	0.490857	1.0224
	136.7		0.0413785	0.074468	0.267058		0.0475538	0.116649	0.259675
	136.8		0.0319539	0.0513829	0.204072		0.127256	0.236077	0.563215
	136.9		0.041326	0.0786838	0.121652		0.0589659	0.129195	0.134463
	137		0.0820553	0.0359924	0.0592645		0.0710956	0.0779823	0.127702
	137.1		0.0771342	0.206644	0.208088		0.119009	0.273594	0.395536
	137.2		0.0833084	0.113414	0.250704		0.0183494	0.0694697	0.0363188
	137.3		0.0499197	0.242931	0.231167		0.13829	0.288419	0.433459
	137.4		0.0671409	0.106772	0.301092		0.0125485	0.0364942	0.02575
	137.5		0.0754442	0.159921	0.354033		0.0912866	0.256339	0.245391
	137.6		0.0903704	0.193161	0.469457		0.0637212	0.181103	0.292796
	137.7		0.0368193	0.0649804	0.401234		0.0200074	0.0465512	0.0369849
	137.8		0.0490422	0.267626	0.477624		0.155911	0.464654	0.915554
	137.9		0.00264899	0.0831544	0.138425		0.0485712	0.115809	0.385478
	138		0.0556903	0.249474	0.334148		0.10277	0.170266	0.488642
	138.1		0.0721449	0.14715	0.319605		0.0481392	0.0682769	0.118527
	138.2		0.18565	0.582595	1.02106		0.10172	0.216599	0.501382
	138.3		0.137625	0.259678	0.840405		0.0546775	0.0620938	0.184663
	138.4		0.111945	0.298161	0.74672		0.0440788	0.159074	0.286625
	138.5		0.0419564	0.0270357	0.139626		0.0916711	0.0853239	0.120823
	138.6		0.0214567	0.0405046	0.0928561		0.0319081	0.157832	0.501495
	138.7		0.0356674	0.106127	0.102762		0.0692968	0.11699	0.240146
	138.8		0.0491253	0.157663	0.364624		0.0384576	0.133882	0.2452
	138.9		0.0436565	0.226586	0.365274		0.0778186	0.0975543	0.178534
	139		0.053803	0.274289	0.435204		0.017833	0.108325	0.0886871
	139.1		0.0124607	0.135516	0.126402		0.130239	0.270499	0.399569
	139.2		0.035856	0.123352	0.153918		0.0209555	0.0661585	0.036303
	139.3		0.0269366	0.127749	0.103479		0.120745	0.171673	0.287584
	139.4		0.0388771	0.0767288	0.0189344		0.0213777	0.146029	0.0968979
	139.5		0.0467906	0.0579086	0.178039		0.0673387	0.0438099	0.172546
	139.6		0.0153625	0.0241397	0.0639554		0.0693796	0.288397	0.24718
	139.7		0.0308345	0.109445	0.177725		0.0618567	0.190262	0.317832
	139.8		0.0374037	0.15289	0.33389		0.0883204	0.227601	0.295084
	139.9		0.032071	0.244541	0.468524		0.179516	0.279996	0.392119
	140		0.0240641	0.173094	0.523289		0.0460367	0.14382	0.122291
	140.1		0.0345433	0.1039	0.3238		0.0903034	0.0591039	0.0764188
	140.2		0.0846537	0.283445	0.522128		0.0646189	0.329214	0.358549
	140.3		0.0620776	0.102661	0.335578		0.0651085	0.0621072	0.204816
	140.4		0.046307	0.126997	0.275679		0.0658309	0.230505	0.134526
	140.5		0.02221	0.00942257	0.0189823		0.0543868	0.0727069	0.207756
	140.6		0.0145964	0.0231615	0.0883826		0.0773549	0.172286	0.12223
	140.7		0.0221396	0.0757499	0.0529209		0.0483244	0.149723	0.255447
	140.8		0.0218084	0.045645	0.0610726		0.0456509	0.13625	0.112431
	140.9		0.045769	0.0969192	0.31514		0.0912429	0.263803	0.185459
	141		0.0401922	0.317626	0.423115		0.0406855	0.099574	0.0754415
	141.1		0.0537272	0.197025	0.509806		0.0612718	0.355288	0.447678
	141.2		0.0146434	0.203113	0.136304		0.0422054	0.0305137	0.0487945
	141.3		0.0398536	0.0894745	0.161706		0.0519509	0.153014	0.235374
	141.4		0.0079668	0.0627738	0.023005		0.0507926	0.0924156	0.10408
	141.5		0.0451048	0.036472	0.0702598		0.0608904	0.211875	0.225249
	141.6		0.0109349	0.0229327	0.0830262		0.0356535	0.0522291	0.0655869
	141.7		0.0147583	0.0414322	0.0225919		0.0938419	0.439049	0.551283
	141.8		0.0416917	0.0393442	0.157359		0.0156895	0.0124301	0.0629094
	141.9		0.00983588	0.119949	0.242655		0.102912	0.30989	0.440461
	142		0.0684889	0.100414	0.31746		0.0698196	0.123032	0.251768
	142.1		0.026539	0.1147	0.229382		0.0374082	0.122573	0.212706
	142.2		0.0357602	0.0609928	0.0917766		0.084011	0.16114	0.333492
	142.3		0.0151144	0.0399013	0.0674879		0.0266973	0.156465	0.179054
	142.4		0.0271437	0.035782	0.116794		0.0853276	0.0848026	0.153602
	142.5		0.00324746	0.0389275	0.0410493		0.0268874	0.265788	0.143776
	142.6		0.0616554	0.0903277	0.407085		0.0291383	0.0137916	0.0541539
	142.7		0.0105132	0.106628	0.148214		0.161315	0.451354	0.5799
	142.8		0.0378549	0.0359184	0.191825		0.00498243	0.0220756	0.0766202
	142.9		0.0211693	0.0269199	0.078021		0.229566	0.606999	0.738127
	143		0.0214677	0.0556997	0.0532797		0.00548881	0.0325381	0.0797473
	143.1		0.0318111	0.038995	0.100388		0.119759	0.381155	0.334039
	143.2		0.00896459	0.0343882	0.113619		0.0286086	0.0745031	0.359166
	143.3		0.0225006	0.0214139	0.119937		0.0577189	0.0854919	0.0340615
	143.4		0.0113091	0.0690263	0.131823		0.0615956	0.130442	0.488628
	143.5		0.0317663	0.00503163	0.0321856		0.056131	0.148989	0.113573
	143.6		0.0229238	0.0505512	0.0365555		0.0402121	0.0297786	0.0488236
	143.7		0.0195988	0.0300462	0.0531969		0.057318	0.288949	0.422113
	143.8		0.0364978	0.0528083	0.0439926		0.064759	0.101737	0.128221
	143.9		0.0277719	0.116113	0.0553995		0.0392103	0.168606	0.203108
	144		0.03581	0.0599561	0.0661922		0.0757618	0.146079	0.159801
	144.1		0.0334718	0.10368	0.0825953		0.071437	0.0714493	0.207688
	144.2		0.0179297	0.0225231	0.0358142		0.0519697	0.122178	0.0914444
	144.3		0.0255731	0.0363336	0.0885237		0.0466367	0.0864347	0.117531
	144.4		0.016392	0.04426	0.0822755		0.0899253	0.130791	0.209958
	144.5		0.0129649	0.0484539	0.104213		0.0281361	0.124477	0.102121
	144.6		0.0183973	0.0216898	0.0247962		0.0550218	0.0646818	0.147152
	144.7		0.0155719	0.0343782	0.0652346		0.0903324	0.388869	0.295334
	144.8		0.0249082	0.00707448	0.0859244		0.0221626	0.0389226	0.0208043
	144.9		0.0374809	0.057271	0.144612		0.127117	0.475897	0.459159
	145		0.0491392	0.0110161	0.196129		0.0377864	0.11281	0.150322
	145.1		0.0376189	0.0900089	0.255501		0.0633858	0.143787	0.149182
	145.2		0.0218657	0.0520534	0.156247		0.058533	0.115803	0.276685
	145.3		0.0106767	0.027993	0.11394		0.0313172	0.108192	0.112344
	145.4		0.02296	0.0648295	0.0509403		0.069778	0.0585155	0.363586
	145.5		0.0169761	0.016988	0.0778432		0.0418253	0.215071	0.159574
	145.6		0.0371631	0.0319857	0.052883		0.0374846	0.0667176	0.124
	145.7		0.0132412	0.0117855	0.0406326		0.0698804	0.177907	0.320679
	145.8		0.0255858	0.0189028	0.0992421		0.0174828	0.107691	0.168839
	145.9		0.0174989	0.0219619	0.0637424		0.10524	0.139117	0.256148
	146		0.00649782	0.0233515	0.159351		0.0103263	0.0540853	0.0322062
	146.1		0.0316721	0.0256643	0.11301		0.0966778	0.143653	0.243824
	146.2		0.0103821	0.0454	0.298755		0.0272478	0.0897126	0.0840942
	146.3		0.0355072	0.06215	0.192846		0.0644306	0.122257	0.137891
	146.4		0.0102385	0.00484265	0.118006		0.0722029	0.150166	0.314392
	146.5		0.0300354	0.0749247	0.158569		0.0365971	0.150208	0.205446
	146.6		0.0208243	0.0103511	0.030494		0.0797954	0.0779545	0.311397
	146.7		0.0292542	0.0661614	0.147807		0.0430979	0.247252	0.406782
	146.8		0.0400397	0.00887288	0.00766137		0.0374493	0.081627	0.0274106
	146.9		0.0696425	0.107968	0.291041		0.0832022	0.149535	0.309931
	147		0.0543641	0.0911536	0.164502		0.0524798	0.163391	0.167424
	147.1		0.0698361	0.127542	0.360213		0.0517152	0.0966786	0.173123
	147.2		0.0273765	0.0545491	0.0651314		0.0414806	0.0563619	0.0685553
	147.3		0.0210177	0.0629441	0.127663		0.0645521	0.184327	0.351838
	147.4		0.0151689	0.00466752	0.068613		0.0521506	0.0623342	0.0919973
	147.5		0.0084328	0.0390971	0.0327133		0.0519742	0.0773184	0.0951686
	147.6		0.0388663	0.0760212	0.185806		0.0479568	0.20111	0.248533
	147.7		0.0184778	0.124381	0.168065		0.0527507	0.0592127	0.054827
	147.8		0.0323314	0.136494	0.324237		0.0284391	0.0709503	0.150169
	147.9		0.0249992	0.218837	0.333466		0.0980544	0.172466	0.19495
	148		0.010205	0.0702227	0.339295		0.0391494	0.075296	0.076344
	148.1		0.0125055	0.114944	0.242767		0.063805	0.123113	0.218533
	148.2		0.0189023	0.0740997	0.455604		0.0273275	0.0627119	0.0342008
	148.3		0.00674732	0.0324592	0.119003		0.0762134	0.174947	0.228338
	148.4		0.0199325	0.0521442	0.150202		0.0400751	0.0700138	0.107563
	148.5		0.00875459	0.00690723	0.0496216		0.0551665	0.0779244	0.0878353
	148.6		0.017985	0.0255557	0.056493		0.0725542	0.145994	0.196064
	148.7		0.0109193	0.0466876	0.128534		0.0466473	0.0577343	0.133606
	148.8		0.0158077	0.0909375	0.191032		0.0601639	0.181335	0.193748
	148.9		0.0296666	0.0411712	0.134753		0.0292874	0.0543285	0.112851
	149		0.0118539	0.102206	0.134303		0.070226	0.137988	0.130709
	149.1		0.0288021	0.063035	0.289423		0.0484812	0.116324	0.272355
	149.2		0.00712232	0.0741367	0.10318		0.0182049	0.0672626	0.0254048
	149.3		0.021503	0.0773824	0.257681		0.119656	0.167848	0.494498
	149.4		0.0176272	0.045753	0.0640711		0.0116432	0.102216	0.0818991
	149.5		0.00646012	0.023672	0.0607269		0.0719639	0.0699274	0.273721
	149.6		0.0350434	0.0108308	0.078132		0.0412722	0.15311	0.148432
	149.7		0.0171856	0.140148	0.311921		0.0647845	0.111913	0.108614
	149.8		0.0322868	0.0903959	0.409921		0.0359458	0.0593563	0.137445
	149.9		0.0292748	0.276135	0.633296		0.0567261	0.198207	0.30586
	150		0.0450244	0.160587	0.666044		0.0537905	0.0498884	0.0325386
	150.1		0.0314319	0.219586	0.486852		0.0391327	0.171399	0.315786
	150.2		0.0595445	0.112984	0.388848		0.0371084	0.0480581	0.109157
	150.3		0.0322391	0.0802161	0.157389		0.0692439	0.0970373	0.194901
	150.4		0.0295535	0.0312355	0.0491302		0.0265717	0.188626	0.235398
	150.5		0.019534	0.0131562	0.0864866		0.0578783	0.0096777	0.0308434
	150.6		0.00768835	0.0521179	0.0245411		0.0288698	0.257766	0.348435
	150.7		0.0201119	0.0263908	0.160534		0.0543456	0.033576	0.0333695
	150.8		0.00841137	0.148411	0.308207		0.0486458	0.187418	0.257461
	150.9		0.0182808	0.0529041	0.252309		0.0298499	0.0424223	0.0651346
	151		0.0155839	0.0794923	0.147358		0.0566166	0.178633	0.255586
	151.1		0.0067979	0.0293091	0.0612631		0.0440401	0.0810139	0.201719
	151.2		0.0237014	0.0395762	0.0464586		0.0432595	0.123742	0.190464
	151.3		0.013866	0.0101017	0.0117625		0.0592533	0.112478	0.251283
	151.4		0.0204817	0.0410733	0.08807		0.0597296	0.126208	0.18633
	151.5		0.0186392	0.00884784	0.0286233		0.03477	0.0621782	0.11699
	151.6		0.0135388	0.00823204	0.0287572		0.0357629	0.091238	0.131821
	151.7		0.0227799	0.053666	0.0590956		0.0952873	0.174062	0.238531
	151.8		0.0112416	0.00870174	0.038763		0.0117903	0.0120526	0.0120764
	151.9		0.0251161	0.0907256	0.187577		0.115941	0.263412	0.397507
	152		0.0195894	0.0534091	0.176049		0.0162957	0.0455685	0.0848355
	152.1		0.0447948	0.106201	0.240572		0.0761177	0.213868	0.20336
	152.2		0.0353952	0.0879391	0.128676		0.029073	0.091841	0.267451
	152.3		0.058969	0.0999135	0.217235		0.0563479	0.127938	0.116218
	152.4		0.0276347	0.0734602	0.249912		0.0473246	0.129092	0.26722
	152.5		0.0432184	0.0332946	0.174087		0.0388141	0.0475656	0.0604118
	152.6		0.00456333	0.0609222	0.119496		0.0587437	0.178643	0.261944
	152.7		0.0303916	0.0481	0.274288		0.013844	0.0188214	0.0162107
	152.8		0.00695556	0.118139	0.262143		0.111483	0.298244	0.45834
	152.9		0.0179503	0.0464806	0.142106		0.00626708	0.0119725	0.0251287
	153		0.0224486	0.0785868	0.0381892		0.0868804	0.334175	0.591751
	153.1		0.0244843	0.0662601	0.172717		0.0165836	0.0271762	0.0714853
	153.2		0.0189003	0.0978619	0.174747		0.0852073	0.247486	0.453846
	153.3		0.0268463	0.0339552	0.174165		0.0147351	0.0461427	0.0612249
	153.4		0.00657577	0.0376799	0.0541378		0.0919586	0.172776	0.158469
	153.5		0.0253228	0.0170012	0.0733133		0.0250513	0.0721626	0.149245
	153.6		0.00337862	0.00720552	0.0348468		0.0266111	0.0628784	0.0831211
	153.7		0.0248899	0.0939327	0.16885		0.104691	0.172752	0.23496
	153.8		0.00676502	0.053037	0.183352		0.00396602	0.0390521	0.0458266
	153.9		0.0197581	0.0952366	0.0952126		0.127396	0.162602	0.268355
	154		0.0107159	0.0380119	0.0715922		0.0300532	0.1231	0.158454
	154.1		0.0172541	0.034338	0.0513713		0.0738078	0.121971	0.133547
	154.2		0.0159659	0.0509451	0.131311		0.0448657	0.188879	0.138139
	154.3		0.0299088	0.0595922	0.265132		0.0601737	0.0842264	0.191223
	154.4		0.00603582	0.0646975	0.124843		0.0345357	0.154058	0.090972
	154.5		0.0474304	0.0652206	0.330926		0.0537365	0.0591973	0.16828
	154.6		0.00216781	0.0453099	0.0893383		0.0388621	0.130578	0.163975
	154.7		0.0372677	0.0565463	0.189859		0.0362973	0.0490934	0.0722618
	154.8		0.00713848	0.0342697	0.0269948		0.050022	0.193467	0.326465
	154.9		0.0194181	0.0313827	0.115961		0.0348722	0.0604875	0.058708
	155		0.0271329	0.210863	0.451424		0.0612647	0.217443	0.518766
	155.1		0.03564	0.148768	0.52799		0.015877	0.0165405	0.0400027
	155.2		0.0239828	0.221	0.426864		0.0865204	0.257936	0.425743
	155.3		0.0262989	0.0440546	0.231978		0.0139738	0.0207895	0.0418074
	155.4		0.00948432	0.0432565	0.109347		0.0686797	0.122341	0.122747
	155.5		0.0133744	0.0186525	0.0928369		0.0298267	0.0840683	0.184402
	155.6		0.0119861	0.00877961	0.00971366		0.0616299	0.0717627	0.0728423
	155.7		0.00959403	0.0383962	0.0837917		0.0496806	0.135137	0.276515
	155.8		0.0104117	0.023111	0.0516717		0.0491815	0.0416189	0.0534548
	155.9		0.0183698	0.0586585	0.110698		0.075412	0.180362	0.293664
	156		0.00742816	0.0349168	0.081426		0.079952	0.105367	0.155276
	156.1		0.0216468	0.0732037	0.153826		0.0419264	0.136323	0.273983
	156.2		0.00584531	0.0188398	0.0371689		0.102436	0.274304	0.447774
	156.3		0.0192654	0.0423144	0.117936		0.0157505	0.0300103	0.183201
	156.4		0.0054562	0.0183352	0.0871182		0.114667	0.295248	0.514747
	156.5		0.0220451	0.0459913	0.0725917		0.0120696	0.0172553	0.0342193
	156.6		0.00538801	0.00242893	0.0309566		0.069099	0.147319	0.152213
	156.7		0.0201998	0.0298022	0.0571211		0.041697	0.101121	0.21965
	156.8		0.00542563	0.0535887	0.101345		0.022952	0.050525	0.0388561
	156.9		0.0270472	0.0726205	0.369098		0.0601382	0.108168	0.155501
	157		0.0190452	0.225702	0.525372		0.0313675	0.125859	0.185428
	157.1		0.0591067	0.144019	0.637865		0.0600669	0.0569262	0.12811
	157.2		0.0176181	0.114933	0.25163		0.0338369	0.121893	0.193262
	157.3		0.0429467	0.0266991	0.109294		0.055024	0.130387	0.210997
	157.4		0.0081739	0.0113386	0.052436		0.0413879	0.0443151	0.0440219
	157.5		0.0110297	0.0351549	0.0270367		0.0227847	0.105979	0.151034
	157.6		0.0164108	0.0178963	0.109562		0.0853133	0.0954051	0.164529
	157.7		0.00873899	0.0677977	0.0896758		0.00894426	0.0687367	0.128325
	157.8		0.0165658	0.0244102	0.0799098		0.0937643	0.145894	0.321653
	157.9		0.0178849	0.02431	0.0542715		0.019322	0.0854768	0.16559
	158		0.0238544	0.0207165	0.03697		0.124377	0.283227	0.48543
	158.1		0.0245263	0.0307228	0.0342776		0.00851418	0.0619988	0.0852012
	158.2		0.0344215	0.0307286	0.121466		0.125512	0.361352	0.568537
	158.3		0.0270723	0.0433869	0.032066		0.00969657	0.0243215	0.0612307
	158.4		0.0292697	0.0398007	0.130189		0.126648	0.258514	0.475011
	158.5		0.0164441	0.030164	0.0228398		0.0207343	0.133873	0.177154
	158.6		0.0109152	0.00928399	0.0260768		0.0629622	0.0480962	0.056739
	158.7		0.0190334	0.0497039	0.10261		0.0383175	0.13563	0.20116
	158.8		0.00384265	0.0152472	0.0214315		0.0331814	0.10862	0.196859
	158.9		0.0306255	0.0597617	0.10593		0.0671192	0.0675061	0.0720338
	159		0.00555228	0.0630173	0.0111356		0.0198906	0.117039	0.24124
	159.1		0.045269	0.0539509	0.105468		0.0781239	0.0829234	0.0643969
	159.2		0.00674992	0.0301621	0.0290236		0.0192789	0.0532525	0.0746499
	159.3		0.0235455	0.0231055	0.0478952		0.0701146	0.135765	0.179369
	159.4		0.00766632	0.0164625	0.0285333		0.0369365	0.0827452	0.12263
	159.5		0.00935427	0.0170937	0.0487628		0.039614	0.0863613	0.0846973
	159.6		0.0205764	0.0322655	0.0576512		0.0508205	0.129012	0.228589
	159.7		0.0087734	0.0113942	0.0521562		0.0242282	0.0429561	0.0447145
	159.8		0.0296565	0.033108	0.151176		0.0731147	0.201374	0.359886
	159.9		0.0118074	0.0878473	0.221642		0.015735	0.0578088	0.0943175
	160		0.0267233	0.0466537	0.231015		0.0757901	0.156189	0.158307
	160.1		0.0184055	0.132588	0.208017		0.0290913	0.0393992	0.090404
	160.2		0.0351231	0.0734746	0.18877		0.0504563	0.121143	0.0873182
	160.3		0.023086	0.0899446	0.0937944		0.0713611	0.151181	0.228499
	160.4		0.0356706	0.0619921	0.162834		0.0365454	0.0477111	0.105142
	160.5		0.00800394	0.0224618	0.0301396		0.0575922	0.182769	0.225983
	160.6		0.0264763	0.0484619	0.168427		0.0390432	0.0494407	0.096322
	160.7		0.00327959	0.0357497	0.0549285		0.0256084	0.0760208	0.0758348
	160.8		0.0260124	0.0464045	0.191258		0.0632887	0.107603	0.180984
	160.9		0.00682807	0.0212998	0.189774		0.0252889	0.0633971	0.0473169
	161		0.0185179	0.0676701	0.206886		0.0833324	0.104792	0.191362
	161.1		0.014422	0.00759509	0.138702		0.013458	0.0478487	0.0404385
	161.2		0.00698255	0.0304301	0.0698711		0.108587	0.149568	0.238085
	161.3		0.0151081	0.0187228	0.103241		0.0031509	0.0163576	0.011223
	161.4		0.00954613	0.0243672	0.0304772		0.0984	0.242349	0.321946
	161.5		0.00995736	0.0170585	0.0506549		0.0126243	0.0117842	0.0183593
	161.6		0.01804	0.0142986	0.0938478		0.0540933	0.13681	0.208149
	161.7		0.00483907	0.0680147	0.126039		0.0516269	0.152175	0.2835
	161.8		0.0154032	0.0394477	0.210199		0.0193674	0.0234388	0.00469314
	161.9		0.00891672	0.111031	0.200872		0.0652234	0.189097	0.349045
	162		0.0139508	0.0724676	0.208784		0.0188807	0.0272172	0.0871122
	162.1		0.00345742	0.0694124	0.121465		0.072453	0.153271	0.204635
	162.2		0.0259185	0.064675	0.168113		0.00981421	0.0174949	0.0491088
	162.3		0.00320257	0.0368623	0.069615		0.0879915	0.21316	0.301807
	162.4		0.0186737	0.0504302	0.131158		0.0133994	0.012865	0.0349581
	162.5		0.00644169	0.014124	0.0444529		0.0521694	0.19505	0.309321
	162.6		0.0179097	0.0302072	0.0917501		0.0356262	0.0372737	0.0945853
	162.7		0.0122355	0.030468	0.0728087		0.0402948	0.159459	0.266338
	162.8		0.0193723	0.0205877	0.0105728		0.0468255	0.0492685	0.0770085
	162.9		0.0156358	0.0159685	0.150848		0.0178584	0.0768968	0.109188
	163		0.00925002	0.0781373	0.191876		0.0876562	0.112881	0.162485
	163.1		0.0149554	0.0283861	0.283846		0.0118815	0.0475362	0.0719862
	163.2		0.00762376	0.0628628	0.135198		0.0790163	0.153931	0.22776
	163.3		0.0108082	0.0263638	0.0824675		0.0509003	0.080764	0.133063
	163.4		0.0170767	0.0295042	0.0724331		0.0309105	0.144016	0.168382
	163.5		0.0119037	0.079216	0.133843		0.0780032	0.176924	0.294809
	163.6		0.0253539	0.0206018	0.159765		0.0134594	0.0304483	0.0643453
	163.7		0.0138309	0.0675734	0.125367		0.0714029	0.209004	0.328297
	163.8		0.0152422	0.0190619	0.0574044		0.0260601	0.0589909	0.0713392
	163.9		0.0106162	0.0312283	0.057054		0.0371752	0.112133	0.0869834
	164		0.0139405	0.05552	0.0752627		0.055068	0.14621	0.306574
	164.1		0.00563933	0.0134121	0.0408274		0.0352658	0.102378	0.09667
	164.2		0.0207833	0.0100219	0.0570726		0.0411203	0.107103	0.176984
	164.3		0.00993899	0.0416771	0.112211		0.0534784	0.134984	0.251749
	164.4		0.0205945	0.00484511	0.0871479		0.0323046	0.0390537	0.0599287
	164.5		0.018237	0.0872004	0.177743		0.0556674	0.20503	0.308217
	164.6		0.026617	0.0340698	0.205018		0.0152117	0.0187956	0.00878377
	164.7		0.0176194	0.116561	0.229365		0.0856099	0.203367	0.506519
	164.8		0.0232831	0.0395674	0.105255		0.0122376	0.0239832	0.029422
	164.9		0.0136143	0.0242825	0.0652545		0.0638915	0.136346	0.239229
	165		0.0137174	0.0460992	0.0691238		0.0295529	0.0560537	0.122144
	165.1		0.00965259	0.0194124	0.0499108		0.0527926	0.124034	0.101568
	165.2		0.0140112	0.0203834	0.0797637		0.0195404	0.0465099	0.12175
	165.3		0.00784886	0.0488137	0.045049		0.0641071	0.13294	0.140469
	165.4		0.023164	0.0273125	0.113295		0.0160899	0.0303989	0.0384863
	165.5		0.00684113	0.0659018	0.0779985		0.0760921	0.164452	0.278439
	165.6		0.0193683	0.0331235	0.109896		0.00923563	0.0422357	0.0191623
	165.7		0.00688291	0.0400881	0.0736416		0.0736535	0.143781	0.418856
	165.8		0.0120531	0.023181	0.0344315		0.0231889	0.121274	0.103679
	165.9		0.0140667	0.0208411	0.0689509		0.0291619	0.0639952	0.181338
	166		0.0130051	0.014036	0.025805		0.0626039	0.236896	0.291695
	166.1		0.00980004	0.0343572	0.0524066		0.0114417	0.0279594	0.0827342
	166.2		0.0161756	0.0344474	0.0916251		0.0693058	0.200583	0.305316
	166.3		0.0170443	0.0678307	0.0986009		0.0190848	0.0358508	0.0650552
	166.4		0.0165461	0.0650793	0.118211		0.0541602	0.132088	0.145947
	166.5		0.0163964	0.0451016	0.101701		0.0328762	0.0604256	0.124651
	166.6		0.0179027	0.0704444	0.148911		0.0299172	0.119437	0.11467
	166.7		0.00660323	0.0306754	0.120895		0.0624802	0.109524	0.195699
	166.8		0.0152769	0.0923997	0.124193		0.0193529	0.0820752	0.187192
	166.9		0.0118001	0.0241871	0.116528		0.0680888	0.14034	0.12835
	167		0.00739201	0.0514039	0.0525075		0.0247227	0.0812421	0.156033
	167.1		0.0146703	0.0293087	0.124123		0.0443303	0.0845461	0.0855964
	167.2		0.0092989	0.0106003	0.0105896		0.0471501	0.10755	0.143729
	167.3		0.0124724	0.0189844	0.044385		0.0246092	0.0514953	0.059652
	167.4		0.018512	0.0500508	0.0503328		0.0370139	0.101412	0.181368
	167.5		0.0048606	0.00834064	0.0226773		0.0487708	0.0689103	0.059291
	167.6		0.0172826	0.0574157	0.0559942		0.0219443	0.0764755	0.158938
	167.7		0.00979657	0.0138796	0.0727778		0.0564605	0.0636441	0.0869019
	167.8		0.0117626	0.0197428	0.0057435		0.0442936	0.168294	0.36504
	167.9		0.0170318	0.0328275	0.0982355		0.0272763	0.0247198	0.0429691
	168		0.0121353	0.0441078	0.0463998		0.0546579	0.232477	0.436528
	168.1		0.0165137	0.0290131	0.0960618		0.0247092	0.0135674	0.00233686
	168.2		0.0110623	0.0547413	0.0339391		0.0388709	0.154854	0.255
	168.3		0.0128932	0.0162614	0.10175		0.038717	0.0334082	0.0461357
	168.4		0.00982021	0.026307	0.0129094		0.0363888	0.149793	0.175348
	168.5		0.00815242	0.0104342	0.0820934		0.0268954	0.046872	0.0910594
	168.6		0.0111962	0.0362426	0.026448		0.0529628	0.156132	0.192176
	168.7		0.010824	0.0168732	0.0630522		0.0217885	0.0211635	0.030489
	168.8		0.00589967	0.0410059	0.0606464		0.07029	0.226287	0.30958
	168.9		0.0218731	0.0515751	0.127564		0.0251293	0.012991	0.00690855
	169		0.00552284	0.0203979	0.101074		0.0559373	0.157374	0.215266
	169.1		0.0207075	0.0615573	0.192881		0.0252298	0.0458425	0.0562002
	169.2		0.00726198	0.00522027	0.0679088		0.0413289	0.0900745	0.112325
	169.3		0.0135106	0.0247509	0.062929		0.0296604	0.0681774	0.0727762
	169.4		0.0118082	0.0208199	0.0411215		0.0400728	0.0778828	0.132057
	169.5		0.00944391	0.00471848	0.0467448		0.0207587	0.0763166	0.0748587
	169.6		0.00666905	0.0291484	0.0218469		0.0661346	0.0820019	0.135161
	169.7		0.0185011	0.0206551	0.0664505		0.00836834	0.0590296	0.0960426
	169.8		0.00273162	0.0282548	0.0321153		0.0831027	0.143808	0.165438
	169.9		0.0247478	0.0260608	0.0842424		0.0107146	0.0167234	0.0250673
	170		0.00853341	0.0924463	0.115994		0.0584161	0.192433	0.212787
	170.1		0.0204993	0.0200215	0.0962911		0.0261801	0.0152846	0.0303679
	170.2		0.00636856	0.0243581	0.0238806		0.0330337	0.115005	0.0967332
	170.3		0.0142113	0.0340669	0.0419171		0.0387907	0.101016	0.214301
	170.4		0.00823566	0.00283439	0.0350397		0.0319909	0.0384124	0.0241949
	170.5		0.011697	0.0125697	0.03581		0.0270851	0.138255	0.194031
	170.6		0.00664704	0.0248789	0.072671		0.0577379	0.0668926	0.113997
	170.7		0.012103	0.00371415	0.0278552		0.0130231	0.0506733	0.0442898
	170.8		0.00675976	0.0145902	0.0530049		0.0679802	0.107508	0.176477
	170.9		0.0119496	0.0331056	0.0399224		0.015712	0.0601845	0.0646339
	171		0.012159	0.0108417	0.0612765		0.0481522	0.0683128	0.0880856
	171.1		0.0106926	0.0477374	0.0696822		0.0257623	0.0796373	0.092188
	171.2		0.0196484	0.0135251	0.0643836		0.043609	0.0966422	0.157538
	171.3		0.00929437	0.0121569	0.0407915		0.0194907	0.0401255	0.0190525
	171.4		0.0173288	0.0448591	0.136893		0.0588378	0.10226	0.214504
	171.5		0.00886214	0.00500032	0.0915345		0.0260948	0.086684	0.0596176
	171.6		0.00707691	0.0319274	0.109517		0.048681	0.0575323	0.118315
	171.7		0.0134457	0.0138889	0.0222904		0.035418	0.110361	0.120219
	171.8		0.00482566	0.0217524	0.0589222		0.0370196	0.0884026	0.110488
	171.9		0.0179667	0.00873507	0.0320975		0.0228514	0.0320691	0.0184562
	172		0.0065414	0.0411742	0.0574542		0.0496485	0.178572	0.259501
	172.1		0.0177221	0.0375722	0.0651556		0.0203901	0.0386586	0.0520157
	172.2		0.00525962	0.00689219	0.0567209		0.0412041	0.0663292	0.0572089
	172.3		0.0114397	0.0335424	0.0437751		0.0300951	0.139566	0.207522
	172.4		0.00957751	0.0163507	0.0334295		0.0334881	0.0244043	0.0424285
	172.5		0.00978271	0.00359908	0.0446629		0.0371485	0.102706	0.100356
	172.6		0.00920848	0.0506915	0.0941777		0.0321463	0.0647653	0.113886
	172.7		0.0110923	0.0126778	0.119837		0.0466791	0.0707417	0.092672
	172.8		0.00820016	0.0339458	0.0650973		0.0264295	0.0898026	0.149531
	172.9		0.0106168	0.00571569	0.0734665		0.0329152	0.0300029	0.0178339
	173		0.0113248	0.0358804	0.0745952		0.0427308	0.205364	0.347496
	173.1		0.0127375	0.00822369	0.0701181		0.0200082	0.00249805	0.0169143
	173.2		0.01786	0.0490047	0.0986389		0.0502402	0.223787	0.401712
	173.3		0.0214237	0.00577815	0.116942		0.034614	0.0202376	0.0390659
	173.4		0.0124976	0.0482465	0.122437		0.0354121	0.142321	0.229367
	173.5		0.0139886	0.0348444	0.18195		0.0660519	0.0769239	0.132389
	173.6		0.00932982	0.0146778	0.0761707		0.0129788	0.0466721	0.031564
	173.7		0.00641223	0.0225568	0.0552749		0.0475165	0.104407	0.201742
	173.8		0.0141559	0.0121048	0.0392647		0.0434499	0.0605825	0.0667946
	173.9		0.00916054	0.0175379	0.0218495		0.0142501	0.0609704	0.12452
	174		0.0105515	0.0109273	0.0953744		0.065252	0.0735619	0.0671473
	174.1		0.0100839	0.0530417	0.0983848		0.0180149	0.0890692	0.168543
	174.2		0.013601	0.0390124	0.179142		0.0356801	0.0400828	0.0415265
	174.3		0.0101682	0.031836	0.0784476		0.0398596	0.109475	0.188183
	174.4		0.00953714	0.0238294	0.0469642		0.0204345	0.0620293	0.0725768
	174.5		0.0152093	0.0124446	0.0473725		0.0551178	0.0964896	0.139796
	174.6		0.005793	0.0244419	0.0773069		0.00925939	0.0269465	0.022427
	174.7		0.0135508	0.0275417	0.111437		0.0771643	0.149596	0.214229
	174.8		0.00640132	0.0149832	0.0976514		0.00798369	0.0329338	0.0364741
	174.9		0.010365	0.00635201	0.0709115		0.0531219	0.0761164	0.111788
	175		0.0106257	0.0349207	0.117014		0.0249858	0.119784	0.185381
	175.1		0.0124684	0.00967916	0.0793617		0.0354623	0.0824324	0.129754
	175.2		0.012523	0.0316387	0.0861079		0.02677	0.144664	0.245399
	175.3		0.0169218	0.0172124	0.0599231		0.0489269	0.121982	0.145719
	175.4		0.00797374	0.0120681	0.0428078		0.0148612	0.076762	0.109158
	175.5		0.0116791	0.0292691	0.0678752		0.0601801	0.132819	0.145047
	175.6		0.00926076	0.0073881	0.0721197		0.0181564	0.0258993	0.0400503
	175.7		0.00915121	0.0197104	0.0408699		0.0409602	0.109883	0.17176
	175.8		0.013325	0.0189292	0.0777485		0.037019	0.0814364	0.210544
	175.9		0.0103625	0.0205177	0.0931823		0.0243864	0.0563938	0.0822844
	176		0.0133216	0.0377987	0.142987		0.0412088	0.119971	0.233027
	176.1		0.0063876	0.0281688	0.132157		0.028859	0.0447293	0.0474485
	176.2		0.0146508	0.0583273	0.117841		0.0339695	0.113628	0.166979
	176.3		0.0111738	0.0200099	0.0817136		0.0308079	0.0614574	0.0869679
	176.4		0.0107996	0.035493	0.04972		0.0469911	0.102941	0.175077
	176.5		0.0124045	0.0101692	0.0331929		0.0314858	0.09172	0.134963
	176.6		0.00976574	0.0114366	0.0638996		0.032199	0.0500771	0.0974317
	176.7		0.00741045	0.0198701	0.0764132		0.0503177	0.145657	0.22213
	176.8		0.0109357	0.0112956	0.0821675		0.0202964	0.0245639	0.0624516
	176.9		0.00779332	0.0130015	0.041673		0.0431116	0.125582	0.141748
	177		0.0103455	0.00899793	0.0508682		0.0273857	0.0357862	0.0675102
	177.1		0.00767933	0.0245743	0.0431537		0.0297758	0.110633	0.134484
	177.2		0.00848501	0.0104049	0.0510909		0.0360262	0.0361472	0.048793
	177.3		0.0121183	0.0270387	0.0707468		0.0258799	0.114354	0.148998
	177.4		0.00649522	0.023758	0.0371861		0.0396119	0.0419741	0.0514378
	177.5		0.0129426	0.0247026	0.0522625		0.0273582	0.114256	0.148013
	177.6		0.00712668	0.0176831	0.0282811		0.0386962	0.0779765	0.136446
	177.7		0.00906799	0.0152621	0.0336715		0.0311993	0.0896187	0.107706
	177.8		0.00789483	0.0113352	0.0237707		0.0385408	0.125087	0.211806
	177.9		0.00891025	0.0180622	0.0842724		0.0308788	0.034051	0.0357728
	178		0.00839359	0.0179824	0.057805		0.0362532	0.1144	0.0946418
	178.1		0.00970733	0.0113191	0.0951448		0.0272969	0.0334395	0.100126
	178.2		0.00772032	0.0451476	0.0769187		0.0449634	0.127779	0.0970759
	178.3		0.0134098	0.0134644	0.0768575		0.0130837	0.023317	0.0403065
	178.4		0.0131646	0.0644562	0.0862124		0.0657237	0.177915	0.296634
	178.5		0.00880139	0.00805635	0.0468043		0.0116691	0.0281058	0.0318998
	178.6		0.0107065	0.0460567	0.07487		0.0437367	0.125726	0.284036
	178.7		0.0126393	0.00536632	0.0545499		0.0280941	0.0586591	0.033404
	178.8		0.0099647	0.0466984	0.0969663		0.033858	0.0747697	0.174851
	178.9		0.0147678	0.00280781	0.0396566		0.0284432	0.0651088	0.0268726
	179		0.00848231	0.0403202	0.0643265		0.0368825	0.0658911	0.153172
	179.1		0.018583	0.0101675	0.0561155		0.0276836	0.0613914	0.0518093
	179.2		0.0112497	0.0590336	0.0734633		0.0388327	0.0797002	0.131577
	179.3		0.0222803	0.0231029	0.119495		0.0230491	0.0386002	0.0342757
	179.4		0.00979313	0.0649114	0.0792456		0.0413815	0.120193	0.177147
	179.5		0.0127654	0.0118685	0.0482519		0.0189585	0.0340541	0.0370054
	179.6		0.0106118	0.0353223	0.041307		0.0462644	0.15822	0.27511
	179.7		0.0102201	0.0176914	0.0201089		0.0184772	0.0419027	0.0287214
	179.8		0.0126746	0.0145913	0.0539969		0.0443313	0.139602	0.184287
	179.9		0.012715	0.0366591	0.0837867		0.0222021	0.0446994	0.076853
	180		0.00936049	0.00727939	0.0711614		0.0371949	0.0649193	0.0423353
	180.1		0.0130551	0.0294278	0.063905		0.0213064	0.0652609	0.130954
	180.2		0.00939977	0.0182919	0.0369452		0.0469534	0.0873062	0.108986
	180.3		0.0108739	0.0283865	0.0751276		0.0169652	0.0298997	0.0157507
	180.4		0.0116247	0.0306118	0.0533599		0.0473886	0.143956	0.242806
	180.5		0.0110519	0.0294459	0.079674		0.0226848	0.0226731	0.0299161
	180.6		0.00735903	0.0276543	0.0332864		0.036109	0.128266	0.156669
	180.7		0.0134784	0.0203189	0.056269		0.0232021	0.0291504	0.0495863
	180.8		0.00621707	0.0246962	0.0192911		0.0411634	0.107467	0.118979
	180.9		0.0144525	0.0141291	0.0371534		0.0232361	0.0379902	0.0597334
	181		0.00724504	0.0232306	0.0255711		0.034157	0.0923213	0.125902
	181.1		0.0166623	0.0114859	0.0369635		0.0372117	0.0526424	0.0617143
	181.2		0.00853013	0.0384644	0.0580445		0.0263126	0.08871	0.123856
	181.3		0.0113966	0.0201044	0.044648		0.0315917	0.0452449	0.0509957
	181.4		0.0107414	0.0251762	0.0477291		0.0327163	0.0962714	0.116553
	181.5		0.00687018	0.0328021	0.0299358		0.0239154	0.0320268	0.0414538
	181.6		0.0125546	0.00988633	0.0309271		0.037268	0.150355	0.192171
	181.7		0.00694419	0.0245067	0.0356905		0.0264099	0.0156319	0.0186769
	181.8		0.013072	0.00617397	0.024785		0.0290783	0.138905	0.179231
	181.9		0.010767	0.0259902	0.0522702		0.03581	0.0402689	0.0552346
	182		0.0142659	0.00252943	0.0199025		0.0243237	0.0585184	0.0556534
	182.1		0.00925275	0.0286718	0.0490296		0.0325935	0.0814094	0.137131
	182.2		0.0119646	0.00468713	0.0256838		0.0302677	0.0654193	0.0734775
	182.3		0.00817753	0.0304037	0.04171		0.0248228	0.0381863	0.048
	182.4		0.0103686	0.00445114	0.0405709		0.0396273	0.119366	0.155172
	182.5		0.010084	0.0421915	0.0478696		0.0151987	0.0225159	0.0275476
	182.6		0.00992721	0.00606788	0.0361736		0.0551778	0.115902	0.18637
	182.7		0.0100717	0.0359003	0.0399192		0.0124352	0.0359928	0.0324456
	182.8		0.00725004	0.00759139	0.0300188		0.0428958	0.0852126	0.135512
	182.9		0.0157206	0.0217759	0.041062		0.0270176	0.057656	0.0590038
	183		0.00775103	0.0106394	0.0436136		0.0254913	0.0778787	0.11734
	183.1		0.0119453	0.0174824	0.0426952		0.037609	0.0562852	0.066474
	183.2		0.00749313	0.0040481	0.0356862		0.0274563	0.097675	0.125385
	183.3		0.00775256	0.0385093	0.0462071		0.0248687	0.0334969	0.0457698
	183.4		0.0112954	0.0121775	0.0780635		0.0435537	0.111301	0.140087
	183.5		0.00551255	0.0292071	0.0554234		0.0141318	0.0228787	0.0194647
	183.6		0.0102956	0.0150624	0.0615199		0.0511139	0.127074	0.221267
	183.7		0.00693317	0.00879727	0.0177108		0.0146018	0.0245266	0.0100025
	183.8		0.00888919	0.0145485	0.0352648		0.0451434	0.111225	0.155512
	183.9		0.00779509	0.0221896	0.0511948		0.0172201	0.0372296	0.0726859
	184		0.0102048	0.00581583	0.0693368		0.0418616	0.0991287	0.0802208
	184.1		0.00742092	0.0272121	0.0580443		0.0185358	0.0371731	0.0892311
	184.2		0.00864816	0.00440351	0.0520357		0.0415319	0.115782	0.134361
	184.3		0.0081587	0.0228366	0.0438507		0.0157037	0.0280865	0.0382228
	184.4		0.00850936	0.00539156	0.0261481		0.0512457	0.0985289	0.112246
	184.5		0.00854325	0.0207735	0.047687		0.0109256	0.044815	0.0721794
	184.6		0.0108626	0.0269786	0.0602166		0.0514208	0.0767675	0.082967
	184.7		0.0127028	0.0249803	0.0670181		0.0167723	0.0489264	0.062723
	184.8		0.00923727	0.035298	0.0578997		0.036723	0.0687493	0.0955862
	184.9		0.0165473	0.0281963	0.124577		0.0252206	0.064933	0.0830812
	185		0.00835832	0.0342227	0.089665		0.0345868	0.0527432	0.0683504
	185.1		0.0143319	0.0300317	0.154397		0.0265948	0.0817591	0.130128
	185.2		0.0062098	0.0293896	0.0738312		0.033784	0.0585405	0.0541173
	185.3		0.0122962	0.0238163	0.0819924		0.0245093	0.0588446	0.0887244
	185.4		0.00691489	0.0157183	0.0404563		0.0335011	0.073306	0.0768022
	185.5		0.00874676	0.0154269	0.0456418		0.0264626	0.0547193	0.0670118
	185.6		0.00817164	0.0077036	0.0167437		0.0334979	0.0714066	0.0902501
	185.7		0.00739642	0.0148672	0.0344761		0.0318071	0.0551917	0.0756927
	185.8		0.00921942	0.0087505	0.0268111		0.0306329	0.0819467	0.0824895
	185.9		0.00867099	0.0246155	0.0640974		0.0280093	0.0348959	0.0597033
	186		0.00927314	0.00547037	0.0774812		0.0311864	0.107618	0.137529
	186.1		0.0119085	0.0424522	0.10741		0.0274486	0.041439	0.0447885
	186.2		0.00925344	0.00317335	0.0704645		0.0289127	0.0671018	0.104761
	186.3		0.0108166	0.0375665	0.0676592		0.0275044	0.0795576	0.0901493
	186.4		0.00841253	0.00485445	0.0508037		0.0298057	0.046171	0.0608578
	186.5		0.00706801	0.0120675	0.0153942		0.0251891	0.0673954	0.0897128
	186.6		0.0080691	0.0155333	0.053706		0.0318213	0.0840224	0.132302
	186.7		0.0081829	0.00561438	0.0120103		0.0232842	0.0423316	0.047287
	186.8		0.00684648	0.018644	0.0439688		0.0351016	0.0887197	0.118542
	186.9		0.00993236	0.0122178	0.0459891		0.0220813	0.0478128	0.0806679
	187		0.00488781	0.0310519	0.0634773		0.0330904	0.0668221	0.0715161
	187.1		0.012201	0.0177164	0.089323		0.0254304	0.0630768	0.0967631
	187.2		0.00467097	0.0232083	0.0545349		0.0287607	0.0567604	0.0640853
	187.3		0.0101654	0.0134901	0.0407983		0.0292826	0.0640727	0.0975857
	187.4		0.00872801	0.00984257	0.0204925		0.0243131	0.0492497	0.0466353
	187.5		0.00544049	0.0142226	0.0211096		0.033645	0.0766299	0.107366
	187.6		0.0128742	0.0193773	0.0461732		0.0224092	0.0458473	0.0851935
	187.7		0.00389498	0.00840624	0.0160402		0.0289067	0.0585618	0.0567273
	187.8		0.0119237	0.0133535	0.0352686		0.0330064	0.0811652	0.12777
	187.9		0.00488079	0.0187883	0.0355265		0.0185087	0.0327652	0.0322516
	188		0.011916	0.00619611	0.0239725		0.0411043	0.0915884	0.123456
	188.1		0.00598556	0.027412	0.0632639		0.0201818	0.042498	0.0528611
	188.2		0.0131309	0.00467809	0.0609986		0.0347055	0.0790962	0.0979633
	188.3		0.00676188	0.0329853	0.070671		0.0218527	0.0355973	0.0449705
	188.4		0.0118108	0.014316	0.0948807		0.0355854	0.114051	0.146849
	188.5		0.00705133	0.0233524	0.0553914		0.0199628	0.0240934	0.0282153
	188.6		0.00904271	0.0113535	0.0496962		0.0415232	0.119039	0.175512
	188.7		0.00805298	0.0194941	0.0326061		0.0171484	0.0236167	0.0236273
	188.8		0.00717143	0.00489307	0.0295137		0.0353866	0.0964076	0.100863
	188.9		0.00860805	0.028318	0.0797323		0.0258899	0.0483088	0.114466
	189		0.00532414	0.00790314	0.0463193		0.0256578	0.0556807	0.0394492
	189.1		0.0109868	0.0393445	0.103402		0.028257	0.0789077	0.167279
	189.2		0.00468155	0.00463594	0.0294486		0.0298896	0.0465991	0.029055
	189.3		0.00941579	0.0206779	0.0392751		0.0247535	0.0599207	0.0949281
	189.4		0.00781389	0.0128032	0.0375436		0.0303509	0.0689835	0.103594
	189.5		0.00967349	0.01325	0.0472996		0.026001	0.0388762	0.0329338
	189.6		0.0103387	0.023701	0.0620431		0.0329763	0.096994	0.208349
	189.7		0.00940961	0.0106806	0.0425		0.0194791	0.0281853	0.0100865
	189.8		0.00863082	0.0100393	0.0198164		0.0379587	0.0869733	0.175593
	189.9		0.00554609	0.0195843	0.0272788		0.0279633	0.0496384	0.04305
	190		0.0121827	0.00517181	0.0430557		0.0322658	0.0624666	0.108579
	190.1		0.00573049	0.0330935	0.0424743		0.0376431	0.0567617	0.0705837
	190.2		0.0128075	0.00408814	0.0484938		0.0261842	0.0786802	0.112813
	190.3		0.00728474	0.0198685	0.0394974		0.0249566	0.0381732	0.045953
	190.4		0.00837133	0.0135036	0.0420094		0.0356556	0.0910276	0.151198
	190.5		0.0111609	0.0154483	0.0715204		0.0158179	0.0359574	0.0257498
	190.6		0.00507245	0.0135898	0.043239		0.041939	0.0801598	0.132233
	190.7		0.0117534	0.016366	0.0423891		0.0180041	0.0448365	0.0620147
	190.8		0.00469105	0.00656581	0.0479808		0.0290421	0.0556925	0.0424999
	190.9		0.0100239	0.02777	0.0617334		0.0317853	0.089131	0.172674
	191		0.0078021	0.00851187	0.0827692		0.0217589	0.0252555	0.0326716
	191.1		0.00946904	0.0255653	0.0360857		0.0291131	0.111075	0.158645
	191.2		0.00865544	0.00823674	0.0436139		0.0284727	0.0281757	0.0639406
	191.3		0.0076632	0.00975991	0.0130277		0.0241913	0.0868749	0.0722746
	191.4		0.00596449	0.0130763	0.0219193		0.0322496	0.0423624	0.0865526
	191.5		0.0131145	0.0107275	0.0502069		0.0202603	0.0624102	0.0567268
	191.6		0.00455344	0.0192731	0.0241347		0.038544	0.06996	0.144686
	191.7		0.0141175	0.0102939	0.0357233		0.0186846	0.0452425	0.0717951
	191.8		0.00479548	0.0106901	0.0234836		0.0276362	0.074029	0.125919
	191.9		0.00801488	0.0160702	0.0271995		0.0361696	0.0522089	0.0793595
	192		0.00940877	0.00731836	0.0770597		0.015531	0.0557302	0.0788183
	192.1		0.00807113	0.0279909	0.0648744		0.0401424	0.0632318	0.0819853
	192.2		0.00942494	0.00771926	0.0519667		0.0220949	0.0532418	0.0673395
	192.3		0.00988802	0.0147025	0.0470476		0.0240438	0.0570773	0.0883765
	192.4		0.00547791	0.00900875	0.0179283		0.0343395	0.0637535	0.0677659
	192.5		0.0122184	0.0122091	0.0650577		0.0182763	0.0435249	0.0735325
	192.6		0.00434368	0.0125299	0.0264959		0.0353629	0.080749	0.0852851
	192.7		0.0111498	0.00862715	0.0373517		0.0231823	0.0405057	0.0538455
	192.8		0.00480299	0.0100453	0.0170887		0.0249031	0.0607931	0.0727675
	192.9		0.00881926	0.0111662	0.0187256		0.0307638	0.0701187	0.0918805
	193		0.00908226	0.0114655	0.0308924		0.0229652	0.0417913	0.0490494
	193.1		0.00602616	0.0112411	0.014566		0.0274573	0.0734154	0.0958326
	193.2		0.0114158	0.011984	0.0286986		0.0270503	0.053123	0.0585811
	193.3		0.00577343	0.0134597	0.0204542		0.0259329	0.062526	0.0833425
	193.4		0.00690437	0.0101371	0.0237552		0.0270056	0.0516813	0.0532284
	193.5		0.010077	0.0145601	0.0345082		0.0237886	0.0623513	0.0891326
	193.6		0.00412025	0.00798477	0.0158159		0.0303313	0.0546827	0.0513896
	193.7		0.0104304	0.0119697	0.0374632		0.0232312	0.0490555	0.0948078
	193.8		0.00601266	0.010869	0.0234877		0.0276732	0.0685987	0.0648764
	193.9		0.00767368	0.0124181	0.0496433		0.0262937	0.0469837	0.0607538
	194		0.00843605	0.0167922	0.0402204		0.0262449	0.0699627	0.119826
	194.1		0.00848717	0.0128916	0.0387898		0.0262668	0.0472836	0.0415431
	194.2		0.00694216	0.0137706	0.0329246		0.0270901	0.0740508	0.107061
	194.3		0.0111078	0.0120524	0.040775		0.0279977	0.0451607	0.0663127
	194.4		0.00419747	0.0110616	0.0165506		0.0254665	0.0718071	0.0809866
	194.5		0.0135284	0.0145536	0.0695884		0.0284137	0.0432229	0.0640979
	194.6		0.0031259	0.0111663	0.00932268		0.0247076	0.0784182	0.0997841
	194.7		0.013054	0.0182857	0.055369		0.0307918	0.0440224	0.0640066
	194.8		0.00348562	0.00397294	0.00795472		0.0197049	0.0580857	0.0509306
	194.9		0.0110542	0.0208775	0.038322		0.0334444	0.0619681	0.119621
	195		0.0049341	0.00226173	0.0171234		0.0213224	0.0486956	0.0338985
	195.1		0.00894692	0.0206188	0.0367328		0.0266335	0.0556898	0.102989
	195.2		0.00604998	0.00317299	0.0158689		0.0271929	0.0631512	0.0644626
	195.3		0.00806139	0.0191853	0.0371743		0.0264764	0.0480661	0.0648907
	195.4		0.00600475	0.00309174	0.0116623		0.0226592	0.0559332	0.0754556
	195.5		0.00778881	0.0179063	0.0413272		0.0329766	0.0559329	0.0661051
	195.6		0.00699114	0.00638767	0.0198607		0.0174099	0.0560844	0.0690062
	195.7		0.00696882	0.0116581	0.0271481		0.0361071	0.0523508	0.0785024
	195.8		0.00761539	0.0159898	0.0218488		0.0173509	0.0521137	0.053578
	195.9		0.00798396	0.00537242	0.0170182		0.0336018	0.0692361	0.0837681
	196		0.00721604	0.0299166	0.033249		0.0196155	0.0378967	0.0656737
	196.1		0.0103641	0.00646657	0.0282858		0.0357289	0.0801067	0.0881368
	196.2		0.00668524	0.0328035	0.0372949		0.0164271	0.0394228	0.0635041
	196.3		0.0107907	0.00629029	0.0330715		0.0374629	0.0726107	0.085862
	196.4		0.00518297	0.0219413	0.0251991		0.0181018	0.045222	0.061977
	196.5		0.0114481	0.0101554	0.0284973		0.0310958	0.0610634	0.079547
	196.6		0.00481921	0.00915579	0.0184901		0.0202999	0.0480197	0.0478198
	196.7		0.00918491	0.0178017	0.0303687		0.0331187	0.0681621	0.106953
	196.8		0.00678747	0.00730377	0.0236506		0.0169466	0.0402054	0.0345028
	196.9		0.00717003	0.0198659	0.0327021		0.0331457	0.0676798	0.0993585
	197		0.00691728	0.00611846	0.027413		0.0223097	0.0520239	0.0471485
	197.1		0.00773592	0.0130772	0.0243863		0.0236852	0.0463439	0.0805167
	197.2		0.00639555	0.00933642	0.0125021		0.0286262	0.0631517	0.0593578
	197.3		0.00764239	0.0110408	0.0282423		0.0221231	0.0543786	0.0763912
	197.4		0.00689515	0.0117608	0.0182685		0.0266176	0.0419782	0.0557768
	197.5		0.00581465	0.00780944	0.0170781		0.0254322	0.0727285	0.0834339
	197.6		0.0090435	0.0117541	0.0263546		0.0238041	0.0386018	0.0511145
	197.7		0.00538138	0.00632821	0.0221115		0.027778	0.06443	0.0857807
	197.8		0.00740202	0.0170079	0.0317386		0.0243687	0.0521337	0.0562362
	197.9		0.00953798	0.00564142	0.0532746		0.025575	0.0527686	0.0660783
	198		0.00604782	0.0315097	0.0466976		0.0282439	0.0749053	0.0952472
	198.1		0.0117551	0.0167649	0.083429		0.0232956	0.0481069	0.050972
	198.2		0.00583466	0.0340362	0.0380456		0.0307475	0.0654705	0.0709479
	198.3		0.0109505	0.0168406	0.055039		0.0197201	0.0518304	0.0681814
	198.4		0.00532934	0.0150814	0.0213099		0.0336526	0.0555028	0.0623788
	198.5		0.00952585	0.0070813	0.022292		0.0186446	0.0506197	0.078381
	198.6		0.0068873	0.0151274	0.021255		0.027399	0.0504551	0.048247
	198.7		0.00636224	0.00309344	0.0129041		0.0272224	0.0687959	0.101416
	198.8		0.00863366	0.0177902	0.0364555		0.0193568	0.0296298	0.0366533
	198.9		0.00528806	0.0057089	0.0116314		0.0320118	0.0896728	0.109683
	199		0.00885686	0.0129472	0.0332104		0.0189113	0.0298295	0.0460417
	199.1		0.00650709	0.0147071	0.0189564		0.0310155	0.0712867	0.0660039
	199.2		0.00816663	0.00911141	0.0231012		0.0206315	0.0432136	0.0835688
	199.3		0.00675873	0.0167777	0.0315518		0.0287065	0.0652662	0.058215
	199.4		0.00752654	0.00694696	0.0234938		0.0222306	0.0423463	0.0551966
	199.5		0.00519915	0.0105314	0.018473		0.0262085	0.0609075	0.0996185
	199.6		0.00913502	0.0107236	0.0236694		0.0245455	0.0516144	0.0367978
[truncated: 12,350 more rows]
