# Supplementary material for: Distinguishing local isomorphism classes in quasicrystals by high-order harmonic spectroscopy
Source: Nat Commun. 2024 Dec 30;15:10856. doi: 10.1038/s41467-024-55205-x (PMC11685549; doi:10.1038/s41467-024-55205-x)
Supplement: Supplementary file 3 — Source Data [file 41467_2024_55205_MOESM3_ESM.zip › SourceData/SI/FigS12.xls]

## Sheet: Fig. S12
	Contribution of inter- and intraband HHGs for configurations 1 and 4, with atomic number N=456.
			Fig. S12a: Harmonic intensity (arb. units) of configuration 1					Fig. S12b: Harmonic intensity (arb. units) of configuration 4
	Harmonic order		TDSE (gray area)	intra+inter (black line)	intra (green line)	inter (red line)		TDSE (gray area)	intra+inter (black line)	intra (green line)	inter (red line)
	0		15704.7	22875.4	4352.96	10091.4		49421.6	28300.9	11062.6	4415.12
	0.1		14534.6	23399.4	5280.66	7336.13		10347.1	4606.51	3901.3	3042
	0.2		5182.81	1747.62	1095.95	1947.15		8616.19	2154.58	730.381	1336.81
	0.3		22365	3628.7	3038.16	67.6484		10119.2	1124.62	1101.06	79.3828
	0.4		44476.9	14230	13387.4	3150.95		18744	7901.74	9499.53	1504.12
	0.5		192781	39860.1	25439.6	9137.05		209809	31645.5	20610.5	6770.26
	0.6		2.6174e+06	71465	48035	51479.8		2.25752e+06	59298.8	40541.8	42805
	0.7		3.7699e+07	1.34783e+06	28254.4	1.00724e+06		3.13734e+07	968614	4901.21	871058
	0.8		2.14951e+08	9.19805e+06	320192	6.09841e+06		1.93308e+08	8.52553e+06	376211	5.32214e+06
	0.9		5.45442e+08	4.00943e+07	2.33535e+06	2.38406e+07		4.82695e+08	3.49515e+07	1.7154e+06	2.20282e+07
	1		6.49439e+08	8.35796e+07	4.31198e+06	5.59266e+07		5.87794e+08	8.53704e+07	5.04236e+06	5.43089e+07
	1.1		4.44864e+08	4.35021e+07	3.70712e+06	2.45276e+07		4.04956e+08	4.20825e+07	4.20733e+06	2.33182e+07
	1.2		1.9082e+08	8.81317e+06	897242	4.10639e+06		1.67893e+08	8.13278e+06	918289	3.59283e+06
	1.3		3.39106e+07	1.31932e+06	100455	722617		2.9051e+07	1.2004e+06	88028.5	646132
	1.4		2.13202e+06	8367.26	20324.8	14809.7		1.52918e+06	7639.85	18947	13765.2
	1.5		176277	19240.7	17809.4	6832.64		151339	1395.66	1393.31	4911.79
	1.6		11866.1	37258.7	25534.1	4151.14		19338.7	24744.6	14688.8	1913.85
	1.7		35686.6	36192.4	32419.3	212.043		3682.86	12132	9763.57	198.863
	1.8		46831.6	42297.2	36905.9	964.793		10475.2	5666.31	3043.82	812.504
	1.9		21835	31612.3	21894.4	4609.8		15454.9	12200.6	4435.71	2046.88
	2		28293.4	35458.2	22832.7	6426.74		15837.4	7064.87	3398.01	2650.54
	2.1		76312.4	82756.8	64673	3771.09		9240.5	10376.8	6438.92	1978.78
	2.2		73419.4	76817.4	78696.5	942.365		4152.36	10168.8	6280.35	891.455
	2.3		86453.6	93863.9	95700	83.9759		11817.6	19284.6	19845	151.484
	2.4		44031.9	42534.9	33207.6	3202.7		34408.8	37676.1	27170.6	1242.49
	2.5		18200.3	27816	11847	12904.6		26283.2	26725.2	22247.3	9173.81
	2.6		123993	37084.6	52831.8	26286		170107	62157	56577.6	17336.8
	2.7		827677	610386	89267.4	282760		577347	469244	93690.9	232782
	2.8		4.72769e+06	3.09268e+06	381056	1.7008e+06		4.58916e+06	2.84839e+06	384155	1.48994e+06
	2.9		7.00075e+06	7.38018e+06	565340	5.02927e+06		6.65773e+06	7.29363e+06	620493	4.51843e+06
	3		8.41141e+06	1.0845e+07	1.16688e+06	7.35074e+06		9.23096e+06	1.02619e+07	1.47781e+06	6.67326e+06
	3.1		5.9843e+06	5.60885e+06	503359	4.90153e+06		5.81011e+06	4.60157e+06	402379	4.48313e+06
	3.2		2.07674e+06	1.67088e+06	58288.6	1.43377e+06		1.79636e+06	1.41792e+06	8194.06	1.32283e+06
	3.3		645886	344073	46635.3	160403		442926	260868	21341.9	145163
	3.4		192470	53963.5	26818.6	5858.46		139914	30352	18036.8	1712.55
	3.5		52953.7	110429	61460.2	10906.9		45597.3	93114.4	52355.9	7571.24
	3.6		87109.9	88364.8	79144.7	3849.76		74297.7	64079	61211.1	1543.88
	3.7		44324.6	37480.5	42045.4	490.782		39465.5	38335	35971.7	207.419
	3.8		52411.2	56109.2	50794.8	244.269		39424.8	43534.3	41520.6	311.165
	3.9		92215.7	86434.2	91036.8	654.53		61970.7	54656.9	58103.1	285.336
	4		68986.8	61898.6	61711.6	2004.99		63266.5	62099	54966.6	968.902
	4.1		38961.5	47520.4	32854.4	2353.97		49191.5	55961.2	42842.1	1331.49
	4.2		35865.7	30329.8	32609.2	532.978		48148.5	48476.3	47326.1	536.463
	4.3		39788	44865.7	31189.5	1475.61		53127.9	55401	48860.8	546.444
	4.4		66086.8	78088.3	58240.1	6161.39		88164.7	87543.2	71882.7	1760.95
	4.5		54717	30851.2	69768.2	11886.4		86656.2	58052.7	91117.6	4937.39
	4.6		74614.5	84594.6	60580.8	25202.4		74997.6	88987.4	74648.4	15540.1
	4.7		160204	201011	72594.4	60475.6		149029	170567	73043.1	35045.9
	4.8		46846.4	49529.1	88716.7	165296		60624.4	20877.8	96001.6	111530
	4.9		132378	470702	199826	414153		67663.5	399713	184325	339172
	5		436806	1.12112e+06	261234	589790		295424	990997	201926	507376
	5.1		274372	667185	100664	396445		163320	543099	69939.1	334568
	5.2		46890.1	104771	8492.07	128541		23427.4	82328.3	12654.7	92951.5
	5.3		47203.9	68600.7	13496.6	41877.7		9680.09	17919.7	2857.69	18377.1
	5.4		55365.9	86858	26053.2	24616.6		13822	28974.5	7916.29	12038.7
	5.5		19593.2	27463.9	15438.4	13440.2		8328.25	10930.4	9390.92	6209.22
	5.6		7193.36	3566.18	12048.6	5846.23		11088.2	5934.24	12780.6	1689.3
	5.7		38540.3	35356.6	40122.8	1062.73		19446.2	16187.2	18110.8	160.149
	5.8		30265.8	31416.5	28704.9	174.003		17622.2	17557	14437.3	224.444
	5.9		7750.82	10329.7	6897.39	816.44		8535.91	8935.51	8022.49	195.692
	6		2966.14	3787.3	2242.38	1161.78		4942.52	2446.55	3044.02	279.961
	6.1		2869.6	3935.18	1971.11	898.562		1616.7	2327.11	992.06	384.8
	6.2		5110.45	5013.03	4638.82	461.962		14163.2	14135.2	11462.2	252.724
	6.3		8975.63	7310.47	6693.91	1007.77		24019.4	22791.8	17956.7	622.088
	6.4		12935.2	18702	3493.88	6686.98		14553.6	18667.6	7313.68	2944.75
	6.5		9059.8	19418.4	4697.88	13748.4		10349.2	15200.6	5288.86	6283.2
	6.6		7414.85	8386.9	10737.3	17945.5		9539.65	3535.27	13810.3	8557.94
	6.7		106648	175700	41410.7	58428.5		92799.6	151600	51678.7	35546.7
	6.8		321972	512717	127337	144661		284539	437379	139738	87609.6
	6.9		436449	639224	217987	200465		420821	568169	235422	116823
	7		356107	496325	215553	192392		351906	441102	219531	111978
	7.1		227066	336712	129261	152053		244561	311355	149722	87611.3
	7.2		130318	225022	48759.6	106379		118025	170962	59052.4	56279.1
	7.3		53482.3	109599	8552.74	61084.2		32535.3	63577.1	10220.5	28118.5
	7.4		11281.2	24073.7	3521.08	23827.4		873.986	5714.73	353.708	8501.15
	7.5		2612.94	779.473	7183.73	9154.1		4669.88	1786.39	4082.97	2025.72
	7.6		5268.19	6891.22	5979.25	6170.26		7543.57	6594.53	5428.28	1560.94
	7.7		9766.28	12330.2	5918.79	3517.66		3314.69	4010.17	2647.32	1375.6
	7.8		6874.43	7770.75	4011.34	1067.16		1037.75	1354.91	972.245	697.641
	7.9		3295.89	2893.8	1758.72	485.204		896.703	788.729	461.935	148.632
	8		2590.41	2506.9	665.656	1375.27		1414.21	1527.6	330.549	594.372
	8.1		2508.61	2159.15	576.693	1185.56		2963.8	3275.84	666.545	1079.42
	8.2		1219.87	1220.67	415.242	446.711		4245.36	4789.89	1544.67	1083.26
	8.3		1411.79	3130.13	629.893	2197.24		5471.55	5323.16	2958.85	1249.15
	8.4		2566.21	5550.67	778.238	7605.07		1216.31	1590.18	1088.47	2836.45
	8.5		2925.2	9285.68	820.763	14058		806.433	3354.03	738.589	6246.8
	8.6		1616.58	9293.84	1944.02	18734.6		1284.56	3913.74	2349.68	9360.5
	8.7		10917.1	26824.2	5458.9	41370.7		3651.82	8553.72	7605.81	23546.7
	8.8		48992.3	97246.3	11399.6	94530.8		20782.9	49081.1	11839	56299.3
	8.9		109330	194753	18400.3	147089		60588.8	119686	18591.5	91347.7
	9		151485	251933	20746.8	168487		88085.8	161383	17293	108840
	9.1		133182	223397	14849.5	154311		81773.3	149683	14367.5	99945.2
	9.2		82551.8	150474	7113.68	116652		43032.3	90182.8	5844.41	68034.4
	9.3		36266.6	73897.5	1741.51	66749.4		12706	33865.8	1806.41	31793.3
	9.4		10883.3	24208.3	80.1322	23855.1		2289.89	8483.71	108.304	9275.78
	9.5		5676.46	11454.9	665.011	7323.71		733.747	2534.12	152.116	2443.6
	9.6		7521.37	12865.7	835.089	7782.79		961.346	2782.08	141.726	1947.94
	9.7		5030.25	8572.47	500.362	6581.53		452.7	1409.38	93.3278	1121.7
	9.8		1260.67	2355.56	146.128	2666.77		35.7457	284.363	37.076	430.223
	9.9		910.538	1093.88	182.039	1183.17		728.574	991.442	18.955	754.201
	10		1670.7	2940.98	65.6298	3304.34		1252.63	886.403	15.297	1064.82
	10.1		2395.2	3710.73	55.3342	3680.05		2482.43	1487.95	102.328	1042.4
	10.2		2433.99	2950.03	43.4018	3021		1229.67	939.261	149.164	686.599
	10.3		4543.07	7192.29	77.2024	6277.28		1385	2346.23	292.081	1366.33
	10.4		8028.32	14310.6	261.799	10771.8		1286.31	2762.26	88.116	1997.72
	10.5		11448.6	23282.5	369.353	19953.4		2487.07	5958.17	153.168	4748.93
	10.6		13492.6	30238.6	440.07	30758.6		3775.25	10503.5	117.925	8691.84
	10.7		27956.6	57734.1	335.384	61144		9363.15	21633.7	623.079	18577
	10.8		53629.2	108548	393.249	112737		16851.5	36521.1	642.184	35042.2
	10.9		67223.7	137797	642.452	142629		18924.2	42342.1	933.134	46458
	11		71427.5	145464	704.469	155364		22605.4	51547.1	437.22	56250.2
	11.1		65906.7	132242	741.516	141716		24100.7	49748.1	605.295	54410.8
	11.2		58877	111822	631.874	119557		20316.2	39487	311.943	40608
	11.3		48157.6	82600.3	311.946	86230.2		14042.9	26368.6	461.697	25944.2
	11.4		21956.6	35961.2	64.6258	38199.1		5091.24	10777.9	114.153	10693.3
	11.5		8576.08	16089.8	100.533	17924.6		1493.9	3744.31	92.5212	3260.95
	11.6		10341	18013.3	111.686	19009.6		1736.86	3516.47	29.4028	3345.9
	11.7		8772.88	11158.2	103.213	10573.6		3808.07	5702.44	54.7835	4776.36
	11.8		3047.49	3430.42	43.9625	2969.98		2655.39	3385.02	23.5447	2960.93
	11.9		2564.58	2912.11	92.3744	2675.94		394.962	564.551	31.4973	780.756
	12		9957.04	9878.45	109.895	8627.12		7402.05	9155.49	79.231	7870.72
	12.1		7924.53	8089.13	74.185	7362.12		6916.09	9426.15	14.6431	8902.25
	12.2		1106.34	1146.72	25.2799	1054.71		976.634	1362.11	25.5031	1088.1
	12.3		5961.17	5573.62	64.7255	5357.38		2659.69	3252.25	86.7977	2679
	12.4		11479.9	12456.8	75.4124	12492		7436.77	10270.4	25.7519	9403.67
	12.5		24699.2	31135.5	43.229	29757.6		9318.08	11366.6	31.4082	10338
	12.6		36879	45579.2	73.5514	42283.4		9459.86	11342.7	121.922	10825.5
	12.7		53828.5	62529.5	89.7496	59506.4		17660.1	23889.9	25.8423	24875.1
	12.8		89336.9	103713	72.725	101901		27221.3	33568.2	27.1635	34892.6
	12.9		94507.8	118725	60.8103	119070		24231.5	31379.8	19.8927	30275.7
	13		95394.5	125310	14.2551	124470		28315.2	37652.4	6.52634	37323.5
	13.1		88902.9	113355	20.3047	111908		28843.7	37307	7.72411	36576.5
	13.2		77603	89519.2	23.2373	87158.1		22118.6	22777.8	8.17323	23203.8
	13.3		66817.4	70913.8	29.53	68431.6		16006.8	17943.4	33.84	18058.9
	13.4		40641.1	42232.5	28.1576	40493.4		10156.9	11693.7	13.3724	11065.1
	13.5		23184.1	24469.6	17.2156	23764.9		6755.7	7956.36	41.0817	7873.52
	13.6		16164.1	17068.3	5.77932	17553.2		5350.89	5671.02	16.3675	5546.98
	13.7		11777.5	11282.2	17.634	11948.4		4696.97	5431.85	28.0204	6150.11
	13.8		5045.63	4327.96	49.0933	4875.75		3201.95	2989.81	9.17088	3027.51
	13.9		2961.44	3188.27	37.4094	3797.18		744.215	870.266	25.461	784.366
	14		8066.7	7927.41	27.9357	8440.63		6235.89	9308.22	31.5189	9782.61
	14.1		4240.03	4499.47	25.5881	4693.34		5180.49	8130.87	1.67136	8214.24
	14.2		3455.92	2915.82	11.4211	2662.61		519.367	502.877	19.3131	617.219
	14.3		3209.47	3399.08	20.1434	3171.52		1975.54	3061.06	18.3592	3225.41
	14.4		7956.88	8771.08	30.9885	9053.92		2878.29	3784.78	23.4462	4313.78
	14.5		24922.5	25572.8	26.7251	26657.6		5190.69	4573.08	40.1648	5187.58
	14.6		19413.2	22470.9	21.5764	23589.3		9293.48	10359.3	49.2829	11045.2
	14.7		28832.7	33693.5	9.38003	34388		15265.3	14180.1	4.64564	14386.8
	14.8		51785.6	51788.2	9.42895	51798.8		17296.7	13269.8	29.2169	12644.4
	14.9		55027.5	56902.4	26.5084	55351.5		22078.3	19750.8	7.03139	19653.3
	15		63923.2	71628.8	18.5405	69949.1		31878.9	26399.2	28.2057	25518.7
	15.1		66454.7	68499	10.0821	67624.8		30240.8	21340.7	4.52389	21290.6
	15.2		59208.6	50852	3.98327	51649.7		21461.7	12129.1	13.3263	12378.9
	15.3		53465.3	43610.6	20.7858	44994.9		12474.1	7375.64	18.1131	7625.63
	15.4		28472.1	25159.9	33.0788	26034.2		6531.25	5924.74	24.8775	6668.66
	15.5		8778.56	9884.54	17.3749	10202.9		4737.05	5018.57	18.9742	5228.15
	15.6		13055.1	11573.8	17.6544	11304.7		6981.6	3529.19	10.898	3723.35
	15.7		15350.8	11574.7	14.7711	11180.7		3557.81	2530.58	14.5148	2381.94
	15.8		4761.14	3376.37	23.1857	3114.11		3132.86	3363.6	7.40753	3223.29
	15.9		5124.47	3028.89	4.49474	2955.49		1649.06	1279.37	15.3831	1271.11
	16		10672.4	6205.14	2.74915	6194.52		15370.9	12700.7	7.96217	12418.9
	16.1		9372.44	4855.4	17.2756	4664.75		11885.2	9296.71	2.89223	9530.68
	16.2		4681.16	2092.48	11.4153	2256.83		2199.15	1432.62	17.497	1174.06
	16.3		8048.65	4987.34	8.60639	5328.9		4299.77	2816.47	3.30126	2920.29
	16.4		15565.4	11008.4	12.1395	11414.1		5105.33	1839.02	1.91222	1898.22
	16.5		11771	9096.59	2.3893	9137.99		4919.51	2274.19	27.2651	2402.64
	16.6		28164	21693.2	11.2069	21696.9		12208.9	7863.32	5.70996	7985.46
	16.7		67102.5	45331	20.3096	46066.7		31933.6	15990	7.42844	16450.5
	16.8		79988.8	49567.3	18.6164	50094.2		27824.7	10761.5	9.16358	10766.3
	16.9		66139.9	42098.4	21.3325	42163.2		26545	9690.8	3.31528	9916.65
	17		55856.6	42162.8	30.0999	42427.6		34995.6	12668.1	17.082	12828
	17.1		69595.7	53516.3	29.7	54792		34015.2	12643.3	10.9164	13267.5
	17.2		79986.7	52363.7	26.2632	54270.8		33044.5	12795.8	11.601	13270.1
	17.3		89938.9	50441.5	34.0203	52728.3		34570	13262.7	30.2829	14546.2
	17.4		67784.2	37617.9	20.4785	39087.6		21947	7101.8	9.5877	7356.83
	17.5		19443.7	10285.8	4.18455	10572.1		5664.21	3149.77	11.6776	3198.06
	17.6		4760.53	2483.3	10.7189	2763.51		11557.1	7222.36	18.4799	7548.94
	17.7		6971.2	2994.5	10.8298	3214.4		4557.37	3271.63	22.1247	3786.94
	17.8		7181.67	2463.88	5.25504	2479.8		4537.47	5359.08	6.72443	5621.73
	17.9		7261.2	2762.02	4.40222	2948.87		6063.03	3399.19	3.62395	3290.89
	18		15232.3	10117.7	18.4102	10884		23940.2	17898.3	53.7534	19552.8
	18.1		13559.8	8183.4	17.1902	8934.06		19872.7	14914.7	11.0433	15596.5
	18.2		3428.72	1306.21	1.60337	1330.71		7287.97	3320.73	10.2819	3691
	18.3		8326.23	1726.73	3.76072	1816.03		3663.57	4524.01	18.2811	4586.09
	18.4		8262.85	2168.78	4.50239	2209.09		7824.22	4420.85	6.94675	4583.62
	18.5		7899	2504.03	6.69265	2644.41		12704.5	6643.3	26.4411	7471.49
	18.6		41290.8	14800.8	31.1375	15845.9		7771.91	2110.34	6.58671	2134.88
	18.7		78394.7	31542.4	86.762	34364.1		31712.8	11578.6	23.1673	11827.6
	18.8		91834.9	37377.5	147.1	41606.5		48371.8	17966.6	129.638	20019.1
	18.9		112572	45765.1	168.426	51265.5		56246.3	19035.8	102.857	20889.4
	19		127548	51079	171.377	56839.2		64613.2	25498.3	173.331	28855
	19.1		95633.5	35959.5	135.667	40285.6		60842.8	25532	77.2452	27344
	19.2		51688.2	17030.8	74.2986	18989.3		38207.1	16084.2	85.4405	16961.8
	19.3		25219.4	8122.1	35.1518	8865.13		18353.1	8638.72	3.71387	8784.8
	19.4		10955.2	2894.81	5.8036	2972.51		5436.3	3578.82	6.87198	3406.95
	19.5		1464.73	497.642	4.27948	559.81		6775.11	5509.07	8.22922	5840.63
	19.6		685.755	656.072	1.30126	686.121		8549.46	4929.09	7.01523	5302.45
	19.7		4022.21	720.956	1.63316	783.157		2171.28	2716.19	5.82528	2700.76
	19.8		6453.87	764.219	1.14027	761.937		1583.91	2206.96	2.74553	2226.92
	19.9		7007.86	2376.56	7.76668	2627.3		4015	1650.24	4.53008	1725.54
	20		8973.58	7483.05	14.9529	8095.68		15686.2	11130.7	37.8858	12449.3
	20.1		7646.62	5334.3	8.8705	5776.23		12595	8828.24	14.1917	9458.08
	20.2		2444	581.377	2.93041	638.515		3600.08	2234.83	2.922	2258.07
	20.3		1065.39	805.976	1.41524	868.991		1428.65	2662.22	14.6965	3011.69
	20.4		2795.5	1364.23	3.77649	1423.23		7459.91	5997.88	7.32494	6331.27
	20.5		3335.44	938.194	1.03894	895.388		13489.2	8049.64	5.45602	8197.63
	20.6		7740.35	1517.97	20.3726	1654.18		8354.14	7086.04	8.12203	7345.38
	20.7		27845.7	8312.07	45.432	9387.68		25645.8	16673.5	40.5242	17289.2
	20.8		44266	15511.3	89.2789	17682.4		45065.6	26260.2	95.1545	29114.8
	20.9		48066.2	18221.8	107.589	20913.4		52604.6	31786.5	109.392	34633.1
	21		40094.4	15826.4	124.783	18558.7		43583.5	29993.4	125.912	33591.1
	21.1		26418.8	9704.17	74.4781	11279.6		27889.4	22094.3	63.7095	23839.6
	21.2		12888	4011.57	26.4338	4407.23		13330	11919.5	36.2211	13022.6
	21.3		5459.21	1155.4	3.06546	1130.13		7216.71	5893.59	7.77748	5543.46
	21.4		2068.32	218.955	5.81345	178.929		1718.16	1906.77	6.7337	1723.04
	21.5		295.951	544.366	3.07255	587.806		792.739	1359.42	7.52173	1516.45
	21.6		249.326	443.971	4.46212	512.112		1525.95	1056.36	3.63199	1004.48
	21.7		623.238	335.344	3.20435	380.043		2959.16	480.603	1.21427	486.995
	21.8		191.901	261.697	1.19532	297.349		2339.15	421.023	4.51435	486.945
	21.9		273.453	73.5563	2.30716	75.761		1201.97	263.46	6.00443	286.729
	22		2790.48	559.911	3.24269	632.167		3802.3	964.822	4.29226	1069.71
	22.1		5147	504.22	2.10057	549.356		2857.87	496.142	12.1694	655.352
	22.2		2520.44	130.623	1.32951	152.512		1011.28	584.628	1.46674	562.472
	22.3		315.581	508.758	7.44444	601.88		1464.69	1239.46	7.9241	1241.86
	22.4		810.56	942.43	3.13031	1000.08		1258.45	1948.25	6.82815	2092.5
	22.5		1468.15	744.888	6.78485	859.057		1317.37	2294.7	2.70995	2201.91
	22.6		2068.91	2237.71	24.9345	2657.08		3076.98	2998.56	17.1491	3089.95
	22.7		1982.2	3831.82	23.9947	4248.05		4911.46	5191.23	4.85818	5394.39
	22.8		2885.97	2846.94	17.5796	3260.46		4224.22	6970.09	10.6002	7088.65
	22.9		5781.55	3687.63	44.648	4388.02		4524.9	6935.91	30.8714	7780.98
	23		5815.66	4627.79	53.4085	5526.97		4781.25	7973.31	23.6914	8365.16
	23.1		2660.36	3338.22	24.6936	3720.37		4932.88	7347.41	11.1551	7726.81
	23.2		625.615	1313.55	6.36894	1349.55		4798.19	5153.4	10.7441	4933.5
	23.3		1352.27	388.328	11.9195	363.072		3171.61	2294.72	6.22743	2092.65
	23.4		1760.21	104.425	5.61387	113.406		1938.84	486.337	1.10338	464.222
	23.5		1324.15	26.3714	1.43983	29.8027		485.014	59.7416	4.28077	32.4551
	23.6		1705.4	30.2749	2.17601	43.4979		826.014	72.0932	4.21539	71.2703
	23.7		1940.05	9.68565	0.377465	9.06194		2270.32	99.2679	2.7794	94.466
	23.8		1585.74	116.137	1.41946	125.059		560.723	71.0709	1.14352	71.1427
	23.9		2117.56	214.362	4.2389	273.044		1059.57	108.269	15.1447	180.619
	24		2710.35	258.744	1.51806	299.091		2803.22	156.027	2.54596	168.854
	24.1		3873.29	211.161	4.98261	263.16		2508.54	108.425	8.61282	142.996
	24.2		3335.83	51.1709	4.71073	80.2006		2492.55	23.595	1.42627	23.3251
	24.3		1312.32	140.08	5.35005	155.736		1489.94	159.321	5.37981	106.955
	24.4		1969.66	218.696	4.98754	283.646		770.917	131.252	6.33906	99.5208
	24.5		3775.77	170.847	24.1607	274.048		979.113	255.821	0.869622	249.98
	24.6		3078.86	578.457	38.69	727.911		1270.43	1130.38	19.5585	855.383
	24.7		2518.08	392.741	19.097	477.412		2494.49	1717.45	10.1296	1547.18
	24.8		1056.37	614.713	42.5538	701.551		2028.16	3333.02	9.16078	3297.41
	24.9		433.499	2198.96	73.351	2343.8		788.212	5666.44	62.6495	5695.1
	25		491.886	2578.3	53.9657	2531.58		447.012	6108.13	17.1907	6020.4
	25.1		99.7341	1199.36	13.0408	1046.6		467.857	4026.89	9.41841	3843.18
	25.2		2120.16	193.312	11.4769	129.377		1104.92	1653.45	14.7892	1445.96
	25.3		3573.48	70.2683	12.3454	93.2843		2127.9	336.564	1.45691	320.848
	25.4		2205.21	24.1498	3.02525	33.8872		2357.69	118.304	5.35853	77.0743
	25.5		706.664	51.3644	1.86286	54.4032		1854.43	116.379	2.51903	147.754
	25.6		346.307	91.7321	0.408832	99.4917		1498.35	139.02	1.66124	138.286
	25.7		200.978	53.8179	0.435819	48.5277		516.608	9.75948	5.47439	19.552
	25.8		797.811	154.917	2.17385	181.812		514.87	88.4447	2.05996	115.975
	25.9		1432.78	252.979	2.49449	301.481		1978.29	242.488	12.6381	329.244
	26		1637.43	169.756	4.54186	203.936		2861.44	251.798	3.75909	298.348
	26.1		842.917	43.9796	3.67772	63.2493		1251.69	86.4181	5.98161	128.858
	26.2		423.687	22.748	1.57111	28.6804		224.861	28.6871	1.8548	25.0083
	26.3		455.122	44.3501	2.10748	42.826		918.056	21.6731	3.30438	25.1596
	26.4		270.116	29.4071	5.39478	57.5623		628.914	66.4314	2.19161	55.5017
	26.5		497.022	32.3496	7.96667	57.8632		253.512	132.055	5.8309	119.536
	26.6		1582.15	71.1376	11.6967	73.7054		207.678	189.848	4.95826	144.149
	26.7		2450.52	38.0672	21.8822	62.1951		391.177	469.82	25.3713	304.876
	26.8		3260.6	305.445	72.3493	187.99		1022.26	1136.94	47.5566	880.079
	26.9		2971.3	1080.96	96.8479	770.549		1397.4	1739.54	105.069	1242.29
	27		1591.84	1397.3	60.6469	1059.82		2152.55	1215.18	29.8081	1083.3
	27.1		531.16	599.499	12.6655	477.613		1478.47	647.696	11.9139	526.827
	27.2		185.421	51.6151	1.91208	39.6429		693.552	111.281	5.07357	126.474
	27.3		551.135	73.7249	1.31424	78.4875		440.935	72.7999	1.38524	73.6506
	27.4		348.632	56.7595	0.402507	66.3115		568.495	98.7409	1.65629	115.446
	27.5		96.5469	33.3715	1.0798	22.6404		1024.98	113.806	5.01728	74.1621
	27.6		256.616	89.8014	1.9829	67.8849		444.295	53.0032	0.25129	48.1425
	27.7		469.707	55.1684	0.307223	51.0337		351.058	51.3773	2.73602	68.2091
	27.8		1306.94	21.3273	2.68721	17.2681		1505.97	85.4307	2.11849	98.7256
	27.9		1164.3	123.474	1.98634	128.204		3018.42	163.408	5.22206	180.049
	28		906.57	151.538	3.88422	146.676		2745	195.515	1.76151	224.014
	28.1		837.982	25.0902	0.289196	26.3081		827.635	100.537	4.9371	99.2083
	28.2		717.648	27.8321	1.21149	32.6999		1094.94	22.8909	0.91542	21.0267
	28.3		474.332	73.0721	1.59053	79.4923		947.975	38.6603	1.38114	46.5691
	28.4		447.701	15.4645	2.97768	26.0267		306.719	51.5417	1.87624	34.9971
	28.5		639.589	40.4915	2.10328	40.6405		1331.72	57.3935	4.53413	58.5721
	28.6		877.684	136.165	3.73379	142.972		1596.5	64.0604	1.04947	68.3058
	28.7		714.616	74.5444	17.9047	128.559		739.01	54.6503	26.8817	47.6608
	28.8		1034.69	158.336	50.7342	114.6		1093.63	165.276	61.849	115.863
	28.9		1071.88	505.359	76.5912	292.268		1527.22	362.075	91.6186	207.255
	29		888.101	628.021	51.2541	395.448		1560.62	241.722	43.5653	224.556
	29.1		1114.42	308.492	19.3468	217.229		2653.13	141.236	15.461	122.243
	29.2		735.166	48.9932	1.95032	50.41		2336.66	29.846	1.50604	40.9579
	29.3		238.987	74.5579	1.19426	74.1425		1141.19	21.5918	0.948815	29.3099
	29.4		85.5246	74.875	0.415519	66.5945		637.044	28.2136	1.4314	20.8315
	29.5		271.531	27.4622	0.413275	26.4185		540.985	26.9394	2.56125	22.9196
	29.6		461.832	38.0543	0.83699	34.7364		384.715	30.3794	0.672852	34.8296
	29.7		657.365	44.4568	0.797358	36.8251		367.749	34.0801	2.09989	30.551
	29.8		666.175	72.9269	0.921262	71.4082		1165.26	18.4071	2.67734	28.8189
	29.9		442.004	140.34	1.04646	126.088		1379.72	37.0119	1.68709	38.3358
	30		612.864	110.133	1.07962	112.405		615.816	35.8956	1.97928	42.4871
	30.1		604.965	41.7055	1.34188	38.5616		229.815	22.101	1.74769	26.9999
	30.2		300.942	2.46872	2.20223	8.15393		283.615	17.8098	1.71429	12.9012
	30.3		117.991	2.00865	1.72812	2.12359		339.474	4.68886	1.647	4.45715
	30.4		185.927	18.1801	2.55237	10.4917		616.06	29.6506	1.41707	28.5929
	30.5		383.571	45.5915	1.75812	35.5929		863.514	83.026	3.32111	62.4836
	30.6		441.985	20.7304	1.45423	14.1375		871.764	55.4739	2.30724	64.4916
	30.7		1209.01	40.928	9.3092	18.4153		2837.9	105.385	12.7317	59.0218
	30.8		3115.81	182.554	22.8609	95.7775		6379.74	113.003	38.5402	38.638
	30.9		3525.78	397.249	41.014	223.461		8380.32	142.653	39.3284	32.6524
	31		2214.43	487.682	29.7778	299.695		6706.38	172.209	37.4719	52.9447
	31.1		897.425	324.916	16.6343	211.31		3440.94	112.437	11.2303	57.1894
	31.2		581.7	83.2414	3.16647	66.0598		858.528	61.9097	5.60928	75.8884
	31.3		745.056	20.5825	1.31074	30.2409		355.582	102.39	0.650515	91.5431
	31.4		572.223	43.9172	0.517387	41.7023		211.136	44.2392	2.12555	59.2446
	31.5		124.436	23.6136	0.762418	20.6337		93.9417	8.91733	0.498401	8.30563
	31.6		363.46	3.38636	0.0269465	3.75236		616.781	20.7198	1.84106	13.5464
	31.7		488.944	36.9335	0.801917	30.1644		658.56	30.0037	0.979503	32.9989
	31.8		305.785	45.4626	0.388848	47.9327		374.366	22.0611	1.60735	26.5085
	31.9		178.212	50.8677	0.445704	45.6249		454.061	13.5188	0.783764	15.9308
	32		98.6147	35.8495	0.662622	43.001		507.977	15.3414	2.05231	12.4105
	32.1		172.714	36.5895	1.10482	34.2407		125.102	5.70503	0.598155	7.47306
	32.2		361.034	32.7832	0.97302	35.2217		211.089	1.79214	1.73116	5.94569
	32.3		313.522	19.2694	0.516255	18.9071		417.889	18.5409	1.63763	13.8709
	32.4		394.277	8.84027	0.817135	9.12135		279.901	12.6562	0.935613	18.6464
	32.5		839.59	50.9266	1.05819	55.8145		338.005	10.8116	1.26179	12.5187
	32.6		377.888	124.546	0.299134	124.899		598.419	50.029	2.5683	31.3199
	32.7		294.79	171.396	2.9499	153.951		1879.48	65.843	1.07359	65.5561
	32.8		1789.79	229.118	5.4744	180.566		3745.26	164.604	9.36303	125.465
	32.9		2406.98	286.977	11.9098	231.538		3637.21	261.274	2.50425	250.925
	33		1538.13	280.169	8.53164	217.188		2220.44	326.514	11.3319	254.401
	33.1		455.351	176.786	5.24036	143.088		1095.38	145.089	0.510296	132.504
	33.2		36.0707	87.2118	0.762389	74.3344		1167.23	60.1606	3.60432	36.1856
	33.3		297.705	41.131	0.450693	41.549		1217.63	16.2869	0.365068	17.8699
	33.4		567.064	15.5683	0.366294	18.8081		468.994	12.9304	2.00165	14.2277
	33.5		433.24	7.92148	0.352999	8.98473		104.476	9.9981	0.355693	8.64196
	33.6		169.158	7.06801	0.228737	8.06331		319.084	3.79033	1.70811	4.60459
	33.7		96.8349	3.3566	0.31775	3.93171		262.527	10.3545	1.01089	10.6992
	33.8		53.4255	4.91965	0.550247	6.63313		289.225	22.0234	0.901716	19.3223
	33.9		159.29	15.7722	0.462236	15.8942		212.368	18.5809	1.48149	17.6738
	34		310.614	14.9598	0.82262	18.4878		229.106	15.0212	0.80787	16.8877
	34.1		363.356	18.1646	0.460224	18.9478		240.052	14.3641	0.966099	11.5718
	34.2		245.534	13.7084	0.286057	13.8739		103.143	3.84315	1.43674	4.31847
	34.3		37.369	2.679	0.146193	3.44953		10.2411	0.398678	0.793558	0.855787
	34.4		290.614	14.2083	0.288569	15.0003		165.447	19.4873	1.55685	11.8638
	34.5		596.367	45.9387	0.463232	48.8513		203.81	35.7036	0.58981	38.37
	34.6		546.056	55.97	0.0864711	57.3052		79.9309	62.0395	1.47756	55.5477
	34.7		364.034	43.1631	1.14893	43.3818		32.4627	61.9195	0.940715	60.9199
	34.8		719.737	72.8069	1.54084	58.5104		145.106	101.437	0.753308	110.7
	34.9		1225.55	111.654	3.04826	104.036		294.692	216.8	2.40798	184.404
	35		915.221	129.708	2.20414	115.221		283.605	172.318	0.884455	177.859
	35.1		324.325	67.8955	1.80166	61.5443		142.548	113.694	1.98071	91.675
	35.2		12.8015	22.5651	0.571501	17.6651		251.141	33.0024	0.663328	33.3597
	35.3		83.9655	6.55216	0.573895	9.06282		471.975	20.4126	0.975807	24.5762
	35.4		122.603	6.72924	0.363929	9.02949		361.678	39.9089	1.53019	26.8396
	35.5		77.7232	4.09028	0.158795	4.10908		104.13	9.6792	0.41335	13.8893
	35.6		160.044	0.865233	0.388627	1.19087		176.359	9.0976	1.40322	8.36055
	35.7		110.41	0.478562	0.1421	0.2872		417.515	14.7433	0.871956	12.9741
	35.8		143.785	4.38881	0.295025	5.53872		760.21	13.2863	0.777446	12.929
	35.9		278.748	14.9953	0.403327	13.6665		509.809	16.661	1.30918	17.4403
	36		222.185	12.0006	0.216196	11.023		143.187	19.3227	0.748959	15.0647
	36.1		191.19	1.87739	0.387421	3.46244		19.5226	4.16812	0.932258	5.23495
	36.2		162.834	5.76063	0.174882	4.75889		36.8343	2.84882	1.16714	1.76725
	36.3		106.293	9.03343	0.114258	7.4459		12.3095	8.67532	0.609765	5.75669
	36.4		149.451	2.12293	0.456816	3.68374		18.4563	6.30451	1.31367	7.65354
	36.5		270.812	3.28851	0.285634	4.01247		109.006	5.39069	0.560039	3.52549
	36.6		133.748	7.85712	0.213401	7.76543		198.55	7.40571	1.29936	7.58185
	36.7		44.628	11.0805	0.614082	12.6182		192.063	26.3129	1.02529	23.0527
	36.8		292.876	32.2494	0.457521	34.8883		171.153	53.4063	1.28454	45.4489
	36.9		902.52	64.7419	0.929677	68.3409		354.636	73.232	2.18986	67.3178
	37		904.019	67.1671	0.497266	69.114		514.097	89.6017	0.832464	82.6506
	37.1		288.594	40.3225	0.86791	40.1796		549.945	78.5738	1.69045	73.6748
	37.2		152.414	16.8582	0.169182	14.3869		384.856	33.4924	0.926073	33.2769
	37.3		158.612	1.86326	0.486629	2.4924		226.505	7.48993	0.780043	4.91608
	37.4		49.9812	1.58283	0.154042	1.32821		49.7916	4.85231	1.2551	6.21232
	37.5		134.372	3.64927	0.119863	2.96799		56.6538	5.9947	0.568108	4.71653
	37.6		108.334	3.13989	0.366874	3.00714		115.022	2.02833	1.00383	1.87883
	37.7		84.6853	1.65193	0.149741	0.881744		13.0556	5.19247	0.697076	5.88661
	37.8		295.658	2.03432	0.108327	1.97945		172.02	15.2884	0.912402	11.4042
	37.9		326.402	6.95161	0.418972	6.5922		373.206	13.0386	0.786143	14.8717
	38		58.9858	9.12422	0.0906612	7.85901		277.252	12.9318	0.870422	10.4665
	38.1		40.5065	4.6346	0.355205	6.83332		87.8459	5.76831	0.709896	4.96366
	38.2		155.819	7.9144	0.160467	7.23619		84.6253	1.65203	1.01337	2.61307
	38.3		139.444	9.29667	0.136573	7.29831		160.364	4.31678	0.582188	3.298
	38.4		82.0162	8.60141	0.546442	12.8859		147.876	3.44824	1.08479	2.80057
	38.5		172.136	15.8288	0.185796	17.434		175.838	3.11989	0.530136	4.21943
	38.6		166.867	6.72615	0.29462	6.72264		226.62	18.2543	1.17212	12.4815
	38.7		136.504	7.19707	0.312673	9.14622		168.94	19.762	0.686046	23.5388
	38.8		284.636	35.3263	0.14784	39.0562		75.2248	47.2826	1.57976	33.7521
	38.9		380.782	47.1746	0.567701	52.4763		221.452	39.2625	0.987801	45.6706
	39		224.778	27.2839	0.122361	29.708		285.821	53.54	1.36507	40.5285
	39.1		87.3331	9.85274	0.47793	11.8106		79.6695	24.1429	0.811121	29.689
	39.2		124.393	6.25766	0.0336239	6.15168		52.3568	20.1421	1.26088	13.557
	39.3		126.294	2.61295	0.396543	3.38793		240.846	1.68235	0.408961	2.93237
	39.4		110.016	1.14704	0.197744	1.74608		172.088	0.589264	1.25607	0.660449
	39.5		48.5351	1.49031	0.144917	1.06699		56.7675	3.45845	0.522331	1.35236
	39.6		108.086	1.03815	0.330206	1.65003		15.146	0.478343	0.742329	1.45954
	39.7		255.18	3.04382	0.130152	1.93648		51.9876	3.49188	0.784718	3.12187
	39.8		326.096	0.780513	0.114651	0.981442		185.101	6.76868	0.718962	5.92073
	39.9		217.74	0.691061	0.243166	0.724189		339.278	9.3173	0.678889	8.19695
	40		34.2912	3.16973	0.100208	2.66161		284.529	6.30813	0.803686	8.18991
	40.1		51.2754	4.12473	0.18872	5.14641		18.3126	7.72282	0.634761	4.24102
	40.2		154.806	4.54022	0.195783	4.61274		166.831	1.35556	0.814512	2.40381
	40.3		183.724	7.30261	0.0983761	5.79793		159.604	3.21075	0.680732	2.88247
	40.4		156.536	8.5326	0.397775	11.909		53.0453	4.37251	0.7751	1.85763
	40.5		243.016	11.2885	0.0778448	11.9988		208.519	1.29516	0.666792	1.84788
	40.6		345.915	5.98139	0.27282	4.84998		192.385	3.56202	0.734782	2.57109
	40.7		343.057	10.9886	0.325841	13.689		80.9255	5.58898	0.854341	2.57536
	40.8		188.223	36.6041	0.0779222	39.0608		218.04	4.31775	0.891779	6.37594
	40.9		134.822	37.1554	0.844357	46.1625		416.462	12.0544	0.846118	9.06752
	41		257.631	27.6475	0.120991	31.0238		423.367	4.68968	0.859583	7.57737
	41.1		173.274	8.67425	0.589431	12.926		202.397	5.38815	0.775533	3.08148
	41.2		208.972	5.3296	0.0954133	5.7625		38.0733	1.82232	0.880966	2.04817
	41.3		462.777	6.75239	0.252147	7.35753		46.0556	2.68285	0.436607	2.56241
	41.4		289.757	5.00472	0.294117	6.52312		61.9225	2.15477	1.02925	1.34988
	41.5		56.0975	3.87375	0.148989	3.00492		42.8143	0.679244	0.463627	0.158815
	41.6		89.5919	3.5735	0.310936	3.25795		9.62509	1.39957	0.698728	0.791892
	41.7		142.268	6.48549	0.175109	5.00607		39.4422	1.6295	0.662827	1.87594
	41.8		119.288	2.73007	0.106865	2.6043		166.512	3.07138	0.682817	2.09079
	41.9		39.089	0.564347	0.187317	0.841397		272.145	2.25956	0.562207	2.09882
	42		25.7213	1.51897	0.145325	0.820574		205.14	1.54476	0.769932	1.33961
	42.1		20.3369	1.04273	0.107664	1.18394		41.4215	2.1884	0.531545	1.0434
	42.2		134.688	2.00882	0.210228	2.24513		23.1905	2.00672	0.715485	1.93862
	42.3		275.28	4.67932	0.0992487	3.60848		27.358	1.49916	0.625918	1.06674
	42.4		218.709	5.69369	0.202865	6.56066		43.4476	2.13638	0.65195	0.616968
	42.5		158.805	10.4989	0.112071	9.92956		92.895	2.94003	0.593836	3.67286
	42.6		112.001	10.0141	0.185113	9.37858		49.4723	8.70632	0.684101	5.90069
	42.7		44.1264	13.2714	0.272235	14.9368		115.038	7.50557	0.745162	5.72119
	42.8		163.895	36.0124	0.0921934	36.8175		415.492	3.76824	0.563467	5.20864
	42.9		491.376	52.8292	0.598411	59.4599		601.757	8.28829	0.849801	5.00175
	43		604.26	56.6251	0.144345	59.365		363.133	2.53233	0.584482	4.46148
	43.1		292.019	27.9971	0.476686	32.0343		143.856	4.83687	0.73182	3.4522
	43.2		78.4267	14.8647	0.122827	14.9299		18.7581	5.00479	0.735398	3.44066
	43.3		160.423	15.6466	0.14961	15.1561		28.6488	4.52101	0.445645	4.20902
	43.4		173.559	9.01979	0.181861	9.90427		23.9184	5.0805	0.882842	3.35923
	43.5		141.34	2.97688	0.0959144	2.34793		11.4442	0.976349	0.404519	1.37847
	43.6		132.717	3.62666	0.167823	2.87106		34.0766	3.69361	0.748327	1.63394
	43.7		147.15	5.14182	0.223101	4.27325		42.4179	2.22994	0.488055	3.61799
	43.8		98.4316	2.5515	0.0743978	2.08689		71.4538	5.29525	0.648547	3.00434
	43.9		18.9031	0.747893	0.157142	0.73533		42.8871	1.15369	0.590951	2.12111
	44		4.88625	0.553611	0.164149	0.262599		46.4321	2.8501	0.517009	1.64746
	44.1		11.5176	1.02145	0.0760354	0.706242		16.0653	1.75783	0.67777	2.0798
	44.2		28.2994	1.70866	0.200365	1.62757		25.2119	3.1734	0.503449	1.75778
	44.3		67.3139	3.36986	0.145624	2.67808		41.7739	0.580218	0.609908	1.30906
	44.4		92.4066	3.97209	0.14838	3.64135		7.07433	3.09926	0.664444	1.04885
	44.5		95.829	5.67893	0.194231	4.76316		21.7237	1.01686	0.417628	2.07087
	44.6		111.875	5.29353	0.146758	5.52377		45.53	5.7165	0.753566	2.67233
	44.7		332.548	11.0888	0.137794	10.7989		165.003	3.90173	0.56673	3.99441
	44.8		737.19	26.4667	0.264191	26.1191		302.188	5.57237	0.431594	5.2501
	44.9		967.496	44.2871	0.152307	44.3274		356.159	11.2215	0.909553	7.61146
	45		960.257	46.0774	0.256488	45.3986		315.46	6.58918	0.344079	7.62731
	45.1		751.029	28.6441	0.154165	28.4782		169.884	5.69114	0.8002	5.02788
	45.2		375.151	16.7155	0.151948	16.936		29.6515	4.78327	0.607707	2.69714
	45.3		101.131	14.3193	0.156216	12.9151		8.73728	2.57336	0.427408	3.38609
	45.4		64.8291	5.16879	0.119657	5.25736		12.8933	5.57888	0.778122	3.33826
	45.5		91.1727	0.826274	0.17136	0.63161		46.183	1.36373	0.362017	1.5587
	45.6		113.052	1.70437	0.0921408	1.30184		77.5049	1.95646	0.718731	1.2982
	45.7		86.4368	1.29303	0.19299	1.60425		73.8954	1.81255	0.439482	1.97589
	45.8		41.9753	1.03516	0.100579	0.661396		40.2761	2.37123	0.554119	1.46999
	45.9		23.7773	0.174833	0.0944814	0.128548		7.37899	1.0703	0.642166	1.05967
	46		11.1741	0.0579374	0.200121	0.154012		19.4359	1.60204	0.351767	1.26499
	46.1		8.16304	0.642555	0.0564147	0.387688		27.2242	2.59623	0.834126	1.88059
	46.2		6.3188	0.809938	0.216574	0.691452		9.71083	2.0255	0.288003	1.91358
	46.3		50.8029	1.25583	0.090381	1.2131		25.8392	1.60511	0.714779	0.563806
	46.4		98.9711	1.29886	0.129351	1.24301		22.3092	0.444146	0.584261	0.116554
	46.5		96.3316	1.12853	0.219776	0.636396		8.27021	1.1435	0.288918	1.25563
	46.6		139.874	1.01965	0.128766	0.838674		66.1183	3.69373	0.96698	2.11019
	46.7		247.048	4.36472	0.244433	3.37492		73.2972	2.91343	0.260709	2.95548
	46.8		373.328	8.90773	0.248488	7.95095		149.895	6.99754	0.840737	4.61423
	46.9		541.879	14.2806	0.232962	13.3773		287.681	8.43991	0.473645	7.38912
	47		604.517	13.3832	0.248936	13.0204		402.627	8.01986	0.709369	6.39715
	47.1		457.611	9.26415	0.241917	8.65254		289.911	4.26022	0.455878	4.29851
	47.2		261.522	4.64693	0.147682	5.0825		174.896	3.53119	0.753306	2.31869
	47.3		183.95	4.11132	0.224106	3.21088		33.4325	1.62874	0.308478	1.36565
	47.4		130.146	0.95536	0.134475	1.12195		21.8914	1.05248	0.750612	0.865532
	47.5		64.6672	0.779633	0.203097	0.990265		81.5865	1.26908	0.341118	0.528526
	47.6		66.4385	1.77205	0.111854	1.44847		98.0529	0.415796	0.632101	0.771833
	47.7		71.8231	0.895632	0.131916	1.26119		91.0095	1.30043	0.438955	0.535811
	47.8		59.5789	1.88611	0.130246	1.1452		35.0006	0.539368	0.457493	0.380726
	47.9		57.6855	1.02198	0.0702303	1.40573		30.5042	0.436233	0.639819	0.130852
	48		65.1017	1.52739	0.258651	1.04318		46.6558	0.700815	0.291924	0.189104
	48.1		43.3606	0.169886	0.0652184	0.374353		35.0316	0.986341	0.787198	0.530573
	48.2		15.8545	0.527059	0.228214	0.276315		21.1682	1.14408	0.279763	1.53951
	48.3		9.90362	0.354662	0.0605385	0.417703		52.5815	3.31278	0.592979	1.39453
	48.4		105.984	0.552109	0.107564	0.408537		63.3368	0.255316	0.617456	0.942664
	48.5		209.066	0.130147	0.24752	0.0654509		32.3819	1.17078	0.208818	1.2243
	48.6		178.336	0.722603	0.128707	0.281651		103.632	3.39743	1.0581	1.30445
	48.7		86.7577	1.88159	0.351566	1.14778		130.01	1.19985	0.110295	1.77211
	48.8		61.9374	2.6861	0.115895	2.02953		144.27	6.19301	1.10523	2.33734
	48.9		71.3693	3.9902	0.352965	3.00483		170.866	2.98907	0.14711	4.1966
	49		46.9557	2.3151	0.0800704	2.01604		175.127	7.80114	0.989065	4.03303
	49.1		36.3531	1.3462	0.343382	0.732359		92.5517	2.34732	0.175394	3.04687
	49.2		96.3383	0.180672	0.0825421	0.214952		60.881	2.55164	0.848549	1.32469
	49.3		173.793	0.475589	0.26015	0.462082		28.7733	1.24025	0.221646	0.758362
	49.4		172.829	1.0264	0.113516	1.23426		50.8038	0.575218	0.729446	0.679381
	49.5		89.3481	1.89275	0.157481	2.21237		16.4091	0.837087	0.293773	0.251018
	49.6		26.545	2.40269	0.109702	2.12768		2.433	0.275079	0.571228	0.24253
	49.7		32.5274	1.16906	0.109668	1.10882		38.9774	1.4705	0.428264	0.578915
	49.8		66.8809	1.26188	0.1147	0.800122		45.3805	0.321388	0.381834	0.784606
	49.9		59.7972	0.720084	0.0821061	0.699854		49.4336	1.79018	0.628998	0.320944
	50		39.9834	0.855031	0.214426	0.420644		25.3132	0.208047	0.261935	0.259195
	50.1		17.4292	0.339762	0.0795828	0.274623		35.1575	0.592289	0.699233	0.17365
	50.2		6.46754	0.18479	0.168559	0.222338		33.6794	1.08676	0.319117	0.972677
	50.3		10.3003	0.343244	0.0746073	0.221801		39.6008	1.759	0.439947	0.920941
	50.4		44.1145	0.982756	0.0926706	0.895283		44.5305	0.109485	0.639738	0.547018
	50.5		54.4652	1.01835	0.212274	1.13105		25.1918	0.984075	0.196489	0.628994
	50.6		15.8785	0.868375	0.11791	0.795316		56.0853	2.01537	0.874606	1.0271
	50.7		37.6646	1.71931	0.276132	1.04087		86.5041	1.21781	0.159467	1.37492
	50.8		115.835	1.75581	0.103394	1.58975		78.0315	2.93785	0.815183	2.07008
	50.9		147.227	3.49313	0.283503	2.50022		92.7823	3.93997	0.216586	3.67703
	51		85.895	2.65139	0.0650143	2.42715		88.962	4.28057	0.720982	3.66827
	51.1		22.5028	2.59896	0.25265	1.89791		73.9541	2.15209	0.248853	1.89032
	51.2		16.4574	0.860132	0.0668424	0.595924		18.987	1.07067	0.632837	0.783862
	51.3		8.76965	0.145765	0.214103	0.160314		8.66734	1.32448	0.264871	0.771946
	51.4		14.049	1.15528	0.0775348	1.21218		35.172	1.26441	0.641588	1.16916
	51.5		42.6678	1.78288	0.138495	2.05293		16.6534	0.900832	0.269822	0.503757
	51.6		42.3219	1.87121	0.109032	1.53697		18.5872	0.397232	0.560458	0.0472844
	51.7		32.1501	0.565684	0.105131	0.50803		11.8087	0.993761	0.359027	0.53747
	51.8		28.2851	0.429281	0.0976803	0.513747		23.9163	0.91956	0.427179	0.983364
	51.9		26.2004	0.871695	0.0763982	0.5157		13.6715	1.48843	0.447724	0.561331
	52		11.2244	0.376631	0.132596	0.4341		12.4943	0.352673	0.381942	0.264876
	52.1		2.77876	0.940822	0.0832883	0.521151		26.3582	0.564802	0.479003	0.397828
	52.2		11.7071	0.195668	0.114884	0.417355		9.73638	1.24387	0.393713	0.567802
	52.3		12.2636	0.770652	0.0764432	0.488525		4.82534	0.721858	0.370494	0.435111
	52.4		8.3851	2.02543	0.0953576	1.80826		7.88951	0.183052	0.540652	0.308276
	52.5		26.0458	2.63963	0.148207	2.4669		18.5832	1.28299	0.243901	0.48358
	52.6		76.3297	1.94702	0.0741028	1.87365		42.609	0.916977	0.656682	1.00923
	52.7		160.008	1.33667	0.242116	1.20536		52.3478	1.14521	0.217437	0.65471
	52.8		199.992	0.857457	0.0891742	1.15461		104.271	0.376656	0.622667	0.559829
	52.9		195.476	1.63444	0.314234	1.61078		159.66	1.23283	0.23777	0.571438
	53		147.503	2.15884	0.0835403	2.26726		136.325	0.616471	0.588579	0.541618
	53.1		100.684	2.64414	0.216154	2.7281		82.6172	0.546002	0.271122	0.340409
	53.2		73.3855	2.34647	0.0517953	2.09733		35.1902	0.448687	0.513886	0.306203
	53.3		52.7517	1.34318	0.172643	1.21003		17.3289	1.23325	0.316699	0.491556
	53.4		20.7074	1.06015	0.0673449	0.858827		19.8861	0.479365	0.507509	0.882741
	53.5		8.13169	0.995955	0.1248	0.914773		5.84045	1.37282	0.301598	0.446258
	53.6		24.5239	1.31666	0.125682	0.903708		9.77962	0.245434	0.510155	0.16285
	53.7		45.8979	0.321318	0.0779416	0.37664		10.9553	0.207008	0.308893	0.116248
	53.8		37.5368	0.380638	0.121036	0.22782		25.0425	1.25437	0.449251	0.312293
	53.9		8.71462	0.392851	0.05048	0.317825		6.68899	0.18729	0.339566	0.707598
	54		9.63313	0.567739	0.115983	0.406432		8.48677	1.76204	0.453926	0.516905
	54.1		32.2618	0.699858	0.0617946	0.565726		13.4648	0.119936	0.313944	0.495762
	54.2		21.0162	0.414635	0.101702	0.457702		11.9833	1.16359	0.472403	0.296748
	54.3		29.8146	0.522999	0.0704522	0.250745		5.47775	0.482303	0.316221	0.47376
	54.4		27.8738	0.929726	0.094275	0.78522		15.7862	0.704778	0.426033	0.358353
	54.5		28.6526	1.75604	0.127367	1.49355		26.3156	0.796688	0.344096	0.170539
	54.6		26.7014	2.07274	0.07529	1.76146		47.5494	0.221758	0.437693	0.461739
	54.7		27.2801	1.1797	0.226649	1.06807		32.609	1.26553	0.309792	0.41689
	54.8		30.2841	0.499898	0.0566605	0.627869		37.8068	0.355123	0.495544	0.401404
	54.9		48.1964	0.741213	0.305448	0.533889		38.813	0.556654	0.254897	0.251231
	55		46.5141	0.839475	0.0595882	1.03638		68.9687	1.22988	0.53041	0.444269
	55.1		34.1423	1.4817	0.204514	1.65928		57.7709	0.43133	0.262034	0.552266
	55.2		18.6492	2.13114	0.0564597	1.85294		43.7451	0.582867	0.444741	0.368375
	55.3		31.3562	1.46146	0.14991	1.18157		18.2907	0.83759	0.367648	0.168442
	55.4		32.0817	0.849816	0.0852908	0.532794		13.8813	0.0815157	0.352267	0.430118
	55.5		16.4321	0.544352	0.107761	0.248258		2.90768	1.52302	0.388967	0.50321
	55.6		2.1077	0.565391	0.113344	0.315284		16.054	0.163369	0.372883	0.410363
	55.7		21.9912	0.35334	0.0578031	0.272855		24.5387	0.621203	0.338896	0.168702
	55.8		34.5427	0.478561	0.115852	0.293034		18.106	1.02656	0.376409	0.405879
	55.9		15.1265	0.237885	0.0459178	0.195424		7.77817	0.382346	0.358069	0.764784
	56		3.81603	0.332579	0.106146	0.106376		13.747	1.32357	0.364905	0.499885
	56.1		8.83125	0.0850493	0.0528383	0.120155		7.22797	0.276828	0.324202	0.261413
	56.2		12.1252	0.227324	0.0898916	0.203504		2.97272	0.43985	0.424731	0.0977668
	56.3		11.8737	0.598526	0.0699768	0.314863		3.68069	0.455068	0.293252	0.228101
	56.4		0.449322	0.474389	0.0764798	0.567214		15.7695	0.575639	0.370829	0.326879
	56.5		5.84119	1.1383	0.0989951	0.944894		15.0222	0.84453	0.392432	0.280473
	56.6		14.8618	1.39633	0.107424	1.05819		12.7732	0.125164	0.283175	0.331373
	56.7		5.82777	0.670448	0.134107	0.501519		7.84839	1.37644	0.428876	0.273042
	56.8		10.6892	0.69286	0.0979536	0.349656		4.617	0.10527	0.29384	0.586568
	56.9		19.8955	0.639302	0.143158	0.318548		13.9463	1.6915	0.391814	0.501171
	57		14.8736	0.580786	0.0927286	0.359931		49.6606	0.262659	0.333552	0.612901
	57.1		14.2128	0.77305	0.111762	0.554952		36.7185	1.19828	0.370125	0.408956
	57.2		37.8563	0.783596	0.102369	0.551838		26.466	0.226049	0.32064	0.469103
	57.3		32.7088	0.437889	0.0917241	0.213288		7.21926	0.891675	0.401001	0.310476
	57.4		10.7186	0.16655	0.0867819	0.0660637		5.25846	0.530005	0.284285	0.399876
	57.5		14.6832	0.150725	0.0871278	0.0250473		10.4461	1.02604	0.408145	0.37179
	57.6		14.1831	0.194564	0.0759976	0.0636419		10.7805	0.109907	0.281834	0.37604
	57.7		15.1932	0.265177	0.069793	0.108005		6.07481	1.14534	0.381651	0.303386
	57.8		15.6776	0.328902	0.0733578	0.382245		7.97611	0.379709	0.305054	0.334294
	57.9		8.99524	0.832962	0.0709908	0.536444		3.04011	0.581673	0.377844	0.142614
	58		6.29709	0.476532	0.0679417	0.447597		2.09629	0.158716	0.289197	0.155227
	58.1		4.87682	0.179809	0.0714057	0.110314		2.1131	0.774785	0.369293	0.126136
	58.2		10.8708	0.161076	0.0646365	0.126706		2.21565	0.0560481	0.337458	0.17449
	58.3		15.2884	0.701002	0.0761487	0.465163		2.24292	0.616882	0.297444	0.117794
	58.4		12.2198	0.377698	0.0601068	0.498443		9.2451	0.283553	0.350921	0.18105
	58.5		5.56117	0.541321	0.0775124	0.450851		5.00347	0.446708	0.346167	0.130533
	58.6		9.69214	0.782472	0.0931266	0.53594		3.85546	0.285872	0.272529	0.0457534
	58.7		20.3037	0.612307	0.0642875	0.565056		1.65273	0.512364	0.421318	0.06345
	58.8		42.9903	1.26156	0.122936	0.755486		10.0149	0.199663	0.234717	0.232232
	58.9		41.185	1.00842	0.0575002	0.856867		14.3107	1.12318	0.419065	0.286257
	59		27.7469	1.59144	0.129533	1.0409		20.1001	0.4169	0.254474	0.606312
	59.1		29.8826	0.807279	0.054959	0.60133		12.3008	1.0862	0.376827	0.585859
	59.2		27.6759	0.270912	0.106521	0.167651		12.0032	0.701914	0.289671	0.446137
	59.3		4.75316	0.274823	0.0558637	0.0956191		3.97117	0.452436	0.343087	0.36384
	59.4		5.62111	0.0397076	0.0710402	0.0910103		7.80867	0.81031	0.308159	0.281673
	59.5		26.4183	0.0835808	0.0730448	0.0544021		15.0183	0.600515	0.343634	0.265629
	59.6		29.4552	0.229188	0.0571416	0.0669435		11.4854	0.158612	0.268951	0.304157
	59.7		19.3412	0.0152515	0.0765969	0.0289177		5.89655	1.00841	0.393662	0.24409
	59.8		5.97668	0.171452	0.0566762	0.133769		6.55918	0.103294	0.239627	0.172323
	59.9		4.77962	0.574116	0.0736766	0.426084		15.7519	0.662829	0.395924	0.142355
	60		9.56145	0.53083	0.0564722	0.468469		18.2904	0.373749	0.255363	0.36889
	60.1		13.2388	0.189957	0.0745246	0.181329		10.9111	0.910125	0.338391	0.326335
	60.2		10.5132	0.311587	0.0533591	0.18701		5.09734	0.255833	0.319835	0.261846
	60.3		1.87874	0.515057	0.0777651	0.449531		1.80565	0.570969	0.286231	0.128447
	60.4		5.15744	0.372134	0.0501751	0.397658		5.40638	0.213128	0.319527	0.170187
	60.5		11.2593	0.454727	0.0788328	0.366522		10.4244	0.482089	0.312147	0.176319
	60.6		16.4459	0.378088	0.062643	0.420305		9.7476	0.379438	0.287102	0.126526
	60.7		16.5212	0.866497	0.0601139	0.772848		15.8073	0.315528	0.332621	0.108657
	60.8		5.63661	1.3364	0.0784898	1.32879		23.1715	0.368241	0.281725	0.130676
	60.9		12.2066	2.23608	0.0566537	1.80795		32.6424	0.334335	0.32084	0.210497
	61		11.1821	1.89838	0.0818569	1.89924		19.4454	0.718471	0.301979	0.28912
	61.1		9.29469	1.45429	0.0546338	1.14577		10.3924	0.212947	0.288077	0.335203
	61.2		13.3797	0.306123	0.0694029	0.375405		2.53503	0.819613	0.321036	0.189602
	61.3		12.6571	0.350042	0.0589616	0.166133		7.85051	0.0554839	0.278483	0.215754
	61.4		4.49292	0.217339	0.0612113	0.238582		6.76041	0.619034	0.310479	0.105558
	61.5		1.35228	0.304148	0.0650166	0.219888		8.24278	0.323944	0.293687	0.154516
	61.6		9.272	0.225996	0.0549288	0.0990622		1.29462	0.266096	0.278248	0.155343
	61.7		11.7552	0.0218312	0.074199	0.0979718		3.16556	0.514171	0.345298	0.173486
	61.8		2.86047	0.233724	0.0514056	0.105538		5.79902	0.548341	0.24099	0.312433
	61.9		9.07805	0.243327	0.0738372	0.251853		5.0179	0.734712	0.356937	0.553746
	62		21.7995	0.329323	0.0549194	0.23993		2.90022	0.982331	0.285342	0.471189
	62.1		22.3773	0.0908006	0.0661444	0.0980378		6.2027	0.359014	0.266449	0.277074
	62.2		7.84724	0.206823	0.0550724	0.0766564		7.1747	0.453427	0.343475	0.0637602
	62.3		5.45141	0.197321	0.069464	0.182448		1.96538	0.327585	0.256696	0.0170893
	62.4		10.8436	0.237585	0.0515914	0.240621		5.43059	0.0521855	0.290656	0.178257
	62.5		16.4009	0.552765	0.0685135	0.443152		19.7177	0.887472	0.307528	0.207367
	62.6		19.3178	0.523091	0.0636699	0.63022		12.8629	0.0902635	0.271469	0.2519
	62.7		22.0081	1.11476	0.0575338	1.01899		10.0733	0.692806	0.28161	0.11724
	62.8		18.5573	1.01075	0.0604146	1.16052		21.0912	0.0782227	0.311493	0.213197
	62.9		23.2256	1.60806	0.0633066	1.33928		38.4702	0.713624	0.258488	0.207073
	63		25.1436	0.974059	0.0558529	1.25209		28.0188	0.169698	0.314843	0.376115
	63.1		28.4091	1.26174	0.0581397	0.987381		10.7229	0.932417	0.25595	0.375596
	63.2		32.6371	0.353634	0.0630841	0.469367		3.13657	0.309734	0.305601	0.296954
	63.3		32.9465	0.525717	0.0542714	0.360796		9.84887	0.32449	0.266529	0.0837439
	63.4		20.4291	0.30385	0.0615528	0.318883		4.85301	0.262338	0.279136	0.0325344
	63.5		8.45256	0.31432	0.0576293	0.208976		5.85897	0.308753	0.282859	0.0400925
	63.6		5.98531	0.12339	0.0518857	0.089166		3.42792	0.20362	0.279813	0.0602326
	63.7		6.98183	0.0965406	0.07453	0.0709256		7.98674	0.190681	0.279356	0.116189
	63.8		3.47806	0.0997059	0.0400171	0.0322544		9.89671	0.737971	0.309401	0.269033
	63.9		10.7395	0.203951	0.0781539	0.124628		11.6361	0.230025	0.262142	0.433776
	64		17.9111	0.0867513	0.0462359	0.114403		8.37044	0.97025	0.337965	0.24272
	64.1		15.1586	0.207694	0.0655201	0.0524602		9.44353	0.00630082	0.215857	0.22336
	64.2		8.56296	0.0434815	0.0531421	0.0359136		5.56873	0.637386	0.332823	0.072206
	64.3		12.7137	0.170253	0.063345	0.0900524		0.735249	0.219041	0.245703	0.0237999
	64.4		15.0649	0.136217	0.0584976	0.125772		0.191083	0.0473995	0.268011	0.156031
	64.5		11.1445	0.228921	0.0587156	0.238582		2.53019	0.846981	0.279669	0.180286
	64.6		5.59609	0.363574	0.0693087	0.308785		3.30546	0.0979306	0.274144	0.198695
	64.7		8.96347	0.289157	0.0487704	0.374017		8.72577	0.396785	0.23826	0.0781975
	64.8		23.2207	0.440449	0.0692697	0.283833		20.4708	0.33134	0.326018	0.107382
	64.9		27.8534	0.186241	0.0540881	0.27658		20.8546	0.490986	0.220138	0.137806
	65		25.4024	0.377352	0.0634208	0.240755		17.8154	0.132152	0.307483	0.329747
	65.1		12.4136	0.269702	0.0503282	0.2822		7.52191	1.02299	0.245626	0.31706
	65.2		7.02397	0.336045	0.0640281	0.277003		2.40311	0.0290544	0.274703	0.236832
	65.3		16.9506	0.444453	0.0487828	0.360772		0.644003	0.378962	0.25405	0.0143936
	65.4		30.6145	0.214352	0.0633347	0.242667		0.217593	0.195887	0.270012	0.0466201
	65.5		20.1896	0.266807	0.0566483	0.15218		4.14491	0.417059	0.257308	0.0586842
	65.6		3.79991	0.102936	0.0538852	0.121444		6.33693	0.0791104	0.260518	0.148801
	65.7		1.99504	0.106955	0.065944	0.0489107		7.61719	0.445952	0.263648	0.0928513
	65.8		1.96756	0.120741	0.0422074	0.0373943		3.60765	0.377103	0.269839	0.168989
	65.9		7.18008	0.239284	0.0667556	0.190475		1.23797	0.210921	0.239331	0.291608
	66		10.165	0.239656	0.0515118	0.199464		0.815326	0.845427	0.29502	0.282026
	66.1		6.61874	0.265566	0.055748	0.114428		3.85779	0.164086	0.221183	0.290233
	66.2		8.79868	0.0244642	0.0532066	0.0593457		1.1144	0.548056	0.280166	0.111779
	66.3		8.47085	0.207679	0.053557	0.086074		0.973851	0.192907	0.253818	0.0437212
	66.4		1.78347	0.122009	0.0581202	0.0975544		1.69744	0.135939	0.242562	0.0627476
	66.5		2.69169	0.125464	0.0537832	0.122608		4.46342	0.468201	0.25902	0.0607828
	66.6		4.23821	0.240825	0.0650827	0.156626		8.73144	0.169118	0.263902	0.0619822
	66.7		5.73372	0.11448	0.0511303	0.120056		11.3195	0.124651	0.227214	0.0313289
	66.8		18.4944	0.178047	0.069886	0.112629		14.3138	0.554576	0.285367	0.0467375
	66.9		24.8066	0.157967	0.051625	0.132217		9.89976	0.0403551	0.222267	0.107225
	67		24.1548	0.295819	0.0658787	0.126966		6.35376	0.370261	0.273096	0.0499281
	67.1		13.8902	0.0442887	0.0469081	0.102624		4.09451	0.30832	0.238809	0.063948
	67.2		5.22634	0.266044	0.0570741	0.188715		3.54175	0.176772	0.253744	0.053855
	67.3		5.98529	0.298679	0.0527007	0.245767		4.9829	0.210763	0.234543	0.0781566
	67.4		13.0009	0.177315	0.0608265	0.178885		4.65453	0.491209	0.268844	0.119409
	67.5		8.85532	0.288718	0.0562914	0.133159		1.00665	0.254222	0.230061	0.119217
	67.6		3.62448	0.0645372	0.056497	0.0900886		1.11361	0.164095	0.234887	0.148849
	67.7		1.95446	0.120193	0.0523552	0.0296718		5.44938	0.671201	0.287161	0.106143
	67.8		4.23815	0.175461	0.049112	0.0698348		2.64555	0.0949649	0.19093	0.195761
	67.9		3.95968	0.25339	0.0540939	0.260276		2.50262	0.572567	0.292652	0.214519
	68		4.50333	0.555173	0.0542486	0.335242		3.82142	0.429702	0.219212	0.219137
	68.1		5.18512	0.184234	0.0491709	0.175581		3.22952	0.250515	0.246086	0.138632
	68.2		2.30841	0.104306	0.052833	0.0474566		2.67491	0.323178	0.238345	0.0457134
	68.3		0.329321	0.164537	0.0474483	0.0509566		8.77488	0.179889	0.252505	0.0525935
	68.4		7.46881	0.0940576	0.0534107	0.140277		6.85146	0.261947	0.221331	0.0439169
	68.5		7.92798	0.380445	0.0474378	0.213569		8.25263	0.322499	0.253923	0.0888917
	68.6		2.67796	0.0819071	0.0585224	0.143273		8.13488	0.240515	0.232003	0.145216
	68.7		16.4158	0.222912	0.0468762	0.0784677		7.23502	0.459664	0.241428	0.105157
	68.8		27.4046	0.0424337	0.0589547	0.0683031		7.79772	0.166699	0.227649	0.123157
	68.9		19.0794	0.23648	0.0496103	0.0924976		13.2561	0.387394	0.250306	0.0623416
	69		7.43997	0.150949	0.0572277	0.0847414		6.22092	0.140664	0.222633	0.0793327
	69.1		4.94251	0.108392	0.0425895	0.0585159		8.67122	0.352521	0.241318	0.0542597
	69.2		4.33706	0.0781865	0.0555565	0.0965653		4.49931	0.191359	0.231825	0.0575441
	69.3		6.80512	0.312642	0.0487462	0.165206		4.75894	0.171859	0.231685	0.0860964
	69.4		8.44654	0.123227	0.0549672	0.149873		8.63897	0.529253	0.237053	0.105405
	69.5		9.65806	0.333219	0.0527353	0.135431		5.35249	0.105352	0.230343	0.158159
	69.6		4.09093	0.0545425	0.0521491	0.0856028		6.15399	0.363286	0.218285	0.115208
	69.7		1.31266	0.176636	0.0490428	0.0432469		6.23855	0.407554	0.269221	0.0753599
	69.8		2.75696	0.0597427	0.0468642	0.0317555		4.20608	0.0827928	0.184456	0.0650284
	69.9		1.07905	0.136312	0.0522932	0.106961		4.15023	0.349364	0.278793	0.0517807
	70		1.96721	0.319901	0.0453461	0.180342		5.91285	0.232402	0.199367	0.0819634
	70.1		3.29801	0.0723593	0.0517865	0.103608		7.57731	0.192161	0.246224	0.0601748
	70.2		1.16878	0.159231	0.0436728	0.0473306		2.89607	0.273614	0.212103	0.0308772
	70.3		1.63591	0.136193	0.0509983	0.0548099		7.54726	0.192469	0.243736	0.0795718
	70.4		3.20809	0.125935	0.0434133	0.198776		7.92521	0.331716	0.213487	0.0713197
	70.5		4.24277	0.620035	0.0493852	0.344485		4.77538	0.229442	0.231444	0.110203
	70.6		5.1903	0.0989568	0.051405	0.212198		4.13207	0.385426	0.226939	0.154228
	70.7		5.33936	0.253951	0.0422129	0.0991698		0.58666	0.441065	0.220322	0.246939
	70.8		3.04087	0.0286918	0.0533887	0.0199159		1.63659	0.479848	0.222958	0.345143
	70.9		4.6953	0.0560251	0.0423803	0.00798663		6.80499	0.655679	0.230935	0.371723
	71		3.30452	0.11341	0.054339	0.0546766		5.28549	0.417043	0.214832	0.335282
	71.1		3.74105	0.15706	0.036461	0.0699211		8.85468	0.386518	0.223094	0.171224
	71.2		3.96946	0.0204108	0.0552586	0.0879348		1.91538	0.277583	0.224053	0.0603911
	71.3		9.09394	0.316932	0.0412561	0.132469		0.693913	0.111269	0.217444	0.050564
	71.4		8.97	0.061919	0.0502051	0.130328		6.33283	0.364802	0.22158	0.0354384
	71.5		6.8997	0.3244	0.0476054	0.146993		4.14775	0.121909	0.218127	0.0961221
	71.6		2.19889	0.0970347	0.0460217	0.102073		6.54472	0.360963	0.217968	0.0873348
	71.7		1.10025	0.196835	0.0491354	0.0811451		8.0855	0.197272	0.227007	0.0847526
	71.8		1.35207	0.0589183	0.0459358	0.0251186		5.86275	0.296475	0.203259	0.0169402
	71.9		2.42466	0.0780381	0.0480645	0.00732812		0.284469	0.0714157	0.236119	0.0783289
	72		5.64486	0.0560422	0.0459516	0.00944232		0.787613	0.418115	0.197593	0.0746878
	72.1		7.30422	0.0219025	0.0495446	0.0169116		3.57344	0.092656	0.239068	0.0755974
	72.2		4.65241	0.162841	0.0399986	0.0456504		2.00265	0.28042	0.190702	0.0136425
	72.3		3.76031	0.19582	0.0555852	0.149398		2.91467	0.158044	0.231958	0.0514786
	72.4		5.83465	0.312332	0.0345168	0.291414		6.38017	0.274072	0.216033	0.0406052
	72.5		3.62772	0.52046	0.0556837	0.30645		3.27898	0.150392	0.193833	0.0670161
	72.6		0.571438	0.0930284	0.0403973	0.171159		3.86146	0.453543	0.241027	0.0785919
	72.7		3.15417	0.323553	0.0450179	0.129368		1.18593	0.102082	0.188647	0.255945
	72.8		9.71587	0.0556828	0.0481766	0.158282		3.89885	0.882197	0.226456	0.329193
	72.9		11.1069	0.455507	0.0407743	0.244664		1.89787	0.252972	0.207338	0.444623
	73		6.27491	0.162456	0.0487019	0.254353		2.38559	0.649739	0.21205	0.252997
	73.1		1.92091	0.39556	0.0397655	0.197714		0.638095	0.0935475	0.202732	0.161033
	73.2		0.566448	0.0176797	0.0478336	0.105912		3.11091	0.48695	0.225357	0.0571689
	73.3		3.15021	0.235696	0.0420276	0.102664		3.49914	0.0164635	0.188958	0.098013
	73.4		3.98214	0.117543	0.0444485	0.136395		3.57002	0.405471	0.229716	0.0269211
	73.5		1.69394	0.250964	0.0458444	0.151658		0.409384	0.0852708	0.188237	0.0552577
	73.6		1.00949	0.137032	0.0394902	0.0984423		0.613096	0.305517	0.220522	0.0622687
	73.7		2.29755	0.153025	0.0500832	0.0868926		2.47087	0.218444	0.206625	0.0824233
	73.8		1.65401	0.107637	0.0405905	0.0443304		2.87161	0.194204	0.190474	0.0340107
	73.9		2.03637	0.0515018	0.0422772	0.0280315		3.68256	0.240546	0.228842	0.0798036
	74		1.02217	0.0982857	0.0454853	0.0130386		1.93514	0.290326	0.183024	0.110354
	74.1		1.34605	0.0183373	0.0424272	0.0139375		3.52284	0.230424	0.225041	0.0830583
	74.2		0.359089	0.138142	0.0418739	0.0348995		2.73528	0.213837	0.187041	0.0222577
	74.3		0.789488	0.0966702	0.0510643	0.0769148		3.59621	0.121175	0.208072	0.0244827
	74.4		2.38469	0.208386	0.0351247	0.116894		6.78938	0.266137	0.220996	0.0111083
	74.5		0.517643	0.174381	0.0535782	0.109133		5.11936	0.0944186	0.167325	0.0316991
	74.6		1.12807	0.112707	0.0337327	0.0941519		4.99549	0.350608	0.244902	0.0322538
	74.7		4.83506	0.292794	0.0498241	0.142996		4.04548	0.0857364	0.175881	0.118767
	74.8		7.79409	0.135346	0.0363294	0.234164		4.67569	0.43561	0.206094	0.0853094
	74.9		5.22636	0.529519	0.0491868	0.309151		4.97829	0.132508	0.211997	0.077348
	75		2.64555	0.111915	0.0355347	0.205226		10.9595	0.147802	0.188754	0.0255253
	75.1		0.932471	0.28657	0.048545	0.127911		5.68811	0.200338	0.19788	0.0139542
	75.2		0.517079	0.0552846	0.0357427	0.0761077		6.50752	0.300489	0.214391	0.0296344
	75.3		1.02535	0.168995	0.0470335	0.10735		7.31445	0.0546169	0.176592	0.112975
	75.4		2.93703	0.182864	0.03729	0.119435		7.84068	0.532459	0.221242	0.0761404
	75.5		1.03464	0.126711	0.0450719	0.0818481		3.75347	0.0307294	0.178477	0.104769
	75.6		0.564088	0.0892887	0.0402121	0.0417326		1.38036	0.364905	0.208271	0.0541137
	75.7		2.88563	0.0941238	0.0467599	0.0369893		1.79406	0.211566	0.197769	0.0719758
	75.8		1.51403	0.0597641	0.0360664	0.0229472		0.679184	0.0849086	0.180425	0.0735212
	75.9		2.02	0.0207953	0.0434019	0.0221586		2.47576	0.443829	0.214995	0.0599973
	76		2.32004	0.166277	0.0403678	0.0479747		1.40021	0.0779044	0.180984	0.128739
	76.1		2.03713	0.0239461	0.0393971	0.0334865		0.782639	0.393951	0.200601	0.084793
	76.2		0.868596	0.087025	0.0410829	0.0181513		1.91805	0.166024	0.19146	0.0537934
	76.3		1.30497	0.0454842	0.0409095	0.00982364		4.845	0.0986572	0.18896	0.0276951
	76.4		1.30554	0.119769	0.0401656	0.0470831		6.92719	0.356793	0.210103	0.0211605
	76.5		0.288912	0.0851381	0.0429042	0.0740749		3.62294	0.0507253	0.164587	0.060775
	76.6		1.09709	0.216765	0.0362456	0.117544		1.57249	0.335142	0.230043	0.0174348
	76.7		3.07289	0.159651	0.0470775	0.141012		2.80434	0.0974556	0.166717	0.0275022
	76.8		4.56082	0.255721	0.0306189	0.171732		4.17443	0.180051	0.196838	0.0217867
	76.9		3.45043	0.152577	0.0521268	0.185916		4.65719	0.311585	0.198078	0.0511904
	77		1.85929	0.259648	0.0274917	0.155545		8.45671	0.0899703	0.181859	0.121411
	77.1		1.1745	0.0712785	0.0507838	0.123386		2.39699	0.355461	0.184985	0.0407868
	77.2		1.4779	0.185274	0.0306711	0.0948507		3.47096	0.15972	0.2029	0.0211153
	77.3		2.48231	0.0975181	0.0451183	0.080234		1.89137	0.0973501	0.173117	0.0836147
	77.4		3.59488	0.145585	0.0375742	0.0800719		1.81306	0.494442	0.195766	0.113743
	77.5		2.64813	0.116322	0.03673	0.0617839		1.09006	0.123796	0.185758	0.15839
	77.6		1.78698	0.0866826	0.0471422	0.0557604		0.289215	0.390677	0.188448	0.0698603
	77.7		0.606796	0.099003	0.0346242	0.0226295		0.591561	0.0844859	0.183659	0.0513312
	77.8		1.14847	0.0298962	0.0408201	0.00789368		2.25805	0.245897	0.186588	0.039614
	77.9		5.2707	0.0335915	0.0388622	0.0236146		2.37886	0.275922	0.187088	0.119068
	78		7.39235	0.174896	0.0375981	0.0620599		6.64959	0.317651	0.182429	0.19065
	78.1		5.60102	0.0447126	0.0377291	0.0565519		2.63615	0.334304	0.188077	0.130908
	78.2		1.91446	0.0854749	0.0399804	0.0377597		2.24284	0.170278	0.178198	0.0431017
	78.3		2.23973	0.0937153	0.0340271	0.026489		1.48455	0.127757	0.188568	0.0242082
	78.4		1.10845	0.0665135	0.0435594	0.0592706		3.06504	0.317279	0.183008	0.0640721
	78.5		0.483413	0.160199	0.0333157	0.0956827		2.25114	0.178372	0.176793	0.119016
	78.6		3.27473	0.186708	0.0424171	0.127881		0.804944	0.368528	0.19533	0.0735848
	78.7		3.7806	0.0956194	0.0367162	0.0772279		2.75636	0.0549542	0.171314	0.0638546
	78.8		4.93976	0.167076	0.0385947	0.0663032		4.57096	0.391357	0.184039	0.0477365
	78.9		3.17035	0.0164444	0.0403419	0.0690813		4.96971	0.102755	0.183066	0.147437
	79		2.89245	0.230416	0.0333535	0.101368		7.88676	0.420599	0.177976	0.105937
	79.1		1.58208	0.0257185	0.0413855	0.080953		3.13065	0.0764977	0.175617	0.0680454
	79.2		1.53013	0.134607	0.0349651	0.0558282		3.38097	0.309753	0.18797	0.0208529
	79.3		1.64804	0.081841	0.0369831	0.0392179		0.670793	0.0968954	0.171486	0.0793529
	79.4		2.00404	0.0666666	0.039617	0.0539797		0.622684	0.305274	0.177905	0.101352
	79.5		2.0612	0.119068	0.0319081	0.0477876		1.69935	0.338291	0.183185	0.15075
	79.6		2.79504	0.0733181	0.0456082	0.0648208		0.187316	0.283091	0.174761	0.154794
	79.7		0.691636	0.103027	0.0292378	0.0404991		0.299792	0.195291	0.175531	0.0789029
	79.8		0.783317	0.0562898	0.0422243	0.0208616		0.939932	0.261531	0.178645	0.0139606
	79.9		4.24326	0.0285512	0.0357962	0.0133623		1.50462	0.0767884	0.178057	0.0490566
	80		6.43494	0.107182	0.0351135	0.0295813		4.25501	0.250077	0.166685	0.0510462
	80.1		6.52298	0.0411523	0.0371036	0.0365141		2.26563	0.170161	0.19122	0.0335894
	80.2		1.14108	0.0557464	0.0383007	0.0203787		1.26333	0.106026	0.155596	0.015301
	80.3		0.979959	0.0849116	0.0306232	0.0211078		1.28192	0.262964	0.193597	0.0208598
	80.4		1.24854	0.0402836	0.0445092	0.0509982		2.94329	0.107089	0.160514	0.0938829
	80.5		0.532021	0.150103	0.0279001	0.0751748		3.99143	0.411945	0.182739	0.110877
	80.6		2.83504	0.11482	0.0441523	0.0968525		3.16726	0.203678	0.166553	0.112928
	80.7		3.30209	0.0983755	0.0295908	0.0410911		2.52309	0.139286	0.181804	0.0745437
	80.8		4.14417	0.0451544	0.0425259	0.0192211		1.52507	0.382872	0.159488	0.0567668
	80.9		1.92963	0.0611332	0.0313883	0.00864646		1.28693	0.0105764	0.185864	0.133546
	81		1.90599	0.0425105	0.0390139	0.0293942		3.36745	0.428542	0.161221	0.0726609
	81.1		1.06764	0.0998387	0.0323317	0.039133		3.01202	0.0476649	0.176008	0.08493
	81.2		1.40028	0.0474341	0.039488	0.0463945		1.13569	0.265492	0.169965	0.0425713
	81.3		0.856763	0.0918554	0.0313592	0.0292814		1.66334	0.185412	0.169303	0.0511741
	81.4		1.59051	0.0460773	0.0376148	0.0293562		1.60033	0.117715	0.166268	0.0829194
	81.5		1.3121	0.0625793	0.0338389	0.022502		1.18408	0.454377	0.177884	0.092373
	81.6		1.39284	0.067282	0.0362025	0.0385516		1.094	0.0581946	0.158977	0.156654
	81.7		0.567745	0.0547015	0.0342811	0.0255916		0.23534	0.426336	0.181122	0.0679511
	81.8		0.923275	0.0602079	0.0339737	0.0169461		0.0971705	0.0423177	0.152132	0.0547388
	81.9		2.10732	0.0614177	0.0391108	0.0226434		0.923902	0.273937	0.186918	0.0101834
	82		2.25469	0.0748385	0.0295612	0.0448547		0.341098	0.0495723	0.148003	0.0322069
	82.1		2.0137	0.0959131	0.039655	0.0502233		0.788682	0.264114	0.18659	0.00881478
	82.2		0.701144	0.0482192	0.0331191	0.0190559		1.27303	0.049028	0.146921	0.0326751
	82.3		0.358266	0.0547317	0.0314126	0.0196201		0.733815	0.33987	0.186462	0.0299946
	82.4		0.517911	0.0619868	0.0410522	0.0321706		2.0509	0.00926827	0.148504	0.0946296
	82.5		0.330557	0.0703511	0.0269847	0.0389163		0.931448	0.438113	0.179671	0.0586339
	82.6		2.15062	0.0999078	0.0406279	0.0575025		1.5067	0.0543848	0.152768	0.071277
	82.7		2.99459	0.0526236	0.0305935	0.0312013		1.93388	0.185175	0.175806	0.0241286
	82.8		3.78906	0.0816598	0.0363324	0.0312647		0.322745	0.199084	0.154309	0.0172066
	82.9		3.24564	0.0487421	0.0342083	0.0322077		3.11799	0.0952408	0.171369	0.0253649
	83		5.49237	0.0906582	0.0362363	0.0819247		4.90437	0.152116	0.160239	0.0181915
	83.1		4.58086	0.141913	0.0314257	0.0827417		7.46745	0.19601	0.16376	0.0191212
	83.2		4.04596	0.0472722	0.0385614	0.0597082		1.46547	0.0842035	0.1614	0.0449774
	83.3		1.631	0.0567226	0.0302449	0.0175525		1.27083	0.276932	0.166692	0.0304251
	83.4		1.04159	0.0894851	0.0345638	0.0265108		1.7323	0.0581269	0.15117	0.0735442
	83.5		0.112964	0.00887001	0.0343607	0.0265952		0.614346	0.392663	0.177573	0.0501405
	83.6		0.289692	0.0969815	0.0318234	0.0250042		1.52997	0.00777873	0.143567	0.107887
	83.7		1.07278	0.0255433	0.0351938	0.0147423		0.907186	0.432507	0.182738	0.0617427
	83.8		1.37569	0.0633865	0.0296839	0.0280846		0.57559	0.031125	0.135312	0.0881909
	83.9		2.49865	0.135436	0.0387615	0.0795721		1.501	0.3605	0.186447	0.0452284
	84		3.5553	0.100129	0.0264538	0.0896732		0.617531	0.0401613	0.139373	0.0642353
	84.1		3.40571	0.120733	0.0391401	0.0688311		1.03575	0.299024	0.173924	0.0348129
	84.2		2.5079	0.0586289	0.0292386	0.0185284		0.482127	0.0873738	0.145257	0.0590967
	84.3		2.4385	0.0326278	0.0333507	0.0142415		0.499326	0.291965	0.174777	0.055549
	84.4		1.50722	0.0570954	0.0347806	0.0154399		1.28496	0.0718178	0.140119	0.0695101
	84.5		0.247175	0.0375999	0.0294645	0.010679		1.07181	0.278087	0.174475	0.0237557
	84.6		1.44614	0.0515277	0.0360099	0.0117588		2.04144	0.0859746	0.145704	0.0314104
	84.7		2.89679	0.0307016	0.032244	0.014608		1.85662	0.135994	0.160768	0.0199177
	84.8		1.04994	0.0922601	0.0312212	0.0294529		2.61519	0.182263	0.160291	0.0122508
	84.9		0.591771	0.0273568	0.0357956	0.0386275		3.87096	0.113321	0.146489	0.00856404
	85		2.68813	0.104832	0.031114	0.055877		3.62671	0.122812	0.16925	0.0179186
	85.1		3.47969	0.0679998	0.0323079	0.0330286		6.9391	0.197955	0.145913	0.0194526
	85.2		3.3956	0.0342406	0.034062	0.0254117		2.29193	0.108161	0.1564	0.0478311
	85.3		0.994188	0.0417874	0.0308064	0.00574794		1.933	0.227362	0.162296	0.0294368
	85.4		0.468077	0.0865485	0.0321353	0.0181199		0.616134	0.0801442	0.141318	0.045075
	85.5		0.510208	0.00306619	0.0320846	0.0225261		0.502821	0.249373	0.168643	0.0199918
	85.6		0.807714	0.0899984	0.0322518	0.017164		2.11059	0.0740256	0.140392	0.0377599
	85.7		1.23837	0.0391039	0.0304594	0.0201896		2.30042	0.211066	0.168368	0.0347793
	85.8		0.936304	0.0421618	0.0327434	0.0233401		1.09352	0.158449	0.134909	0.0530401
	85.9		1.97246	0.0737377	0.0310819	0.0275754		0.840764	0.199627	0.173119	0.060066
	86		5.35441	0.0413635	0.0315805	0.0131973		0.439309	0.129672	0.13442	0.047157
	86.1		5.97726	0.0362424	0.0315671	0.0151674		0.905018	0.198829	0.167608	0.0347574
	86.2		5.06429	0.0608611	0.0307785	0.00837617		0.285182	0.122067	0.136812	0.0440268
	86.3		3.00376	0.0360231	0.0335574	0.00826208		0.63494	0.211845	0.166222	0.0382415
	86.4		1.59524	0.0333165	0.0299469	0.0094616		1.60349	0.0912962	0.137499	0.0299111
	86.5		1.40422	0.0529782	0.0323933	0.00860268		2.66158	0.180185	0.161078	0.00210618
	86.6		1.61083	0.0208824	0.0337936	0.0062036		1.4018	0.100422	0.141917	0.0133516
	86.7		2.3196	0.0616725	0.0302552	0.0145791		0.844299	0.127604	0.15382	0.0175616
	86.8		1.00277	0.0247333	0.0311708	0.00603008		1.69935	0.159414	0.152357	0.0116127
	86.9		1.32205	0.0527013	0.0340911	0.00828109		1.51411	0.0962549	0.137824	0.0162016
	87		2.42822	0.0265751	0.0285545	0.00750059		1.58783	0.194186	0.164448	0.0253829
	87.1		2.49625	0.0549663	0.0327431	0.00655328		0.59333	0.108883	0.137283	0.0383684
	87.2		1.68131	0.0240186	0.0294575	0.00943186		0.669516	0.168911	0.149977	0.0227237
	87.3		0.784338	0.0503801	0.0320411	0.00439824		1.80351	0.142356	0.152714	0.00977897
	87.4		0.186432	0.0397544	0.0293875	0.00473377		0.52108	0.088275	0.141008	0.0158924
	87.5		0.988307	0.0319405	0.0320889	0.011859		0.909976	0.163746	0.150829	0.00420552
	87.6		0.547549	0.0549214	0.0302705	0.0150217		0.481911	0.126919	0.144457	0.0112119
	87.7		1.02137	0.0628174	0.0292287	0.0279929		0.921697	0.11379	0.150508	0.0292145
	87.8		2.82214	0.0497197	0.0335109	0.0278218		0.550084	0.190849	0.136501	0.0338865
	87.9		3.34247	0.050647	0.0262514	0.0163552		0.563681	0.133034	0.160498	0.0379795
	88		4.63542	0.0654232	0.0350418	0.0168935		0.619411	0.138151	0.128395	0.0185044
	88.1		3.23581	0.0259756	0.0265316	0.00743942		1.7618	0.135791	0.162559	0.0220989
	88.2		2.43353	0.0467283	0.0316539	0.00843716		0.212997	0.128925	0.129793	0.0291258
	88.3		1.71571	0.054657	0.0327724	0.0100875		0.0980808	0.190252	0.155534	0.022714
	88.4		0.764505	0.0376356	0.026931	0.018109		0.846443	0.0738585	0.137195	0.0331677
	88.5		0.323282	0.0617163	0.0335853	0.0233915		0.614057	0.20616	0.148244	0.013835
	88.6		0.838204	0.0409517	0.02975	0.0245727		0.56059	0.0657377	0.137789	0.0158229
	88.7		1.88982	0.0621731	0.0304467	0.0209651		3.64666	0.161447	0.147912	0.00065279
	88.8		1.52571	0.0275746	0.0279049	0.0131362		5.17678	0.0965349	0.143059	0.00781888
	88.9		2.03746	0.0618584	0.0330869	0.00687921		4.08134	0.119089	0.133088	0.0148852
	89		0.855785	0.015272	0.0256155	0.00163037		5.74578	0.184052	0.157833	0.0301467
	89.1		0.919093	0.0428035	0.0330577	0.00247303		2.77986	0.109037	0.127953	0.0408047
	89.2		0.29499	0.0384624	0.0265087	0.00766961		3.1671	0.136791	0.148118	0.0124316
	89.3		0.5147	0.0358517	0.0318001	0.00318981		0.801253	0.150225	0.141695	0.00170709
	89.4		0.144102	0.0240039	0.0269557	0.00289645		0.551657	0.0759013	0.136806	0.0187964
	89.5		0.295431	0.0517911	0.0320745	0.00913991		1.10323	0.157301	0.144513	0.0078146
	89.6		0.297549	0.0280617	0.0262366	0.00802096		1.07909	0.124345	0.137553	0.0118334
	89.7		0.735339	0.0556866	0.0326099	0.0142779		2.19447	0.106727	0.142052	0.0120733
	89.8		2.66584	0.0355772	0.0272979	0.0142625		3.35971	0.124871	0.135367	0.00932858
	89.9		3.21647	0.0429407	0.0290696	0.0110006		0.650977	0.136306	0.146161	0.00999674
	90		2.61444	0.0486561	0.0310795	0.0121129		0.355123	0.114358	0.131585	0.00911966
	90.1		0.360636	0.0463685	0.0260266	0.00865486		2.03725	0.108871	0.144268	0.0135966
	90.2		0.429655	0.0268177	0.0300112	0.0092034		1.14285	0.140792	0.134501	0.0124905
	90.3		1.05604	0.0432308	0.0304682	0.00436322		0.538594	0.137154	0.143459	0.010316
	90.4		0.887886	0.0492744	0.0254941	0.0140125		1.69676	0.0818161	0.1298	0.0154209
	90.5		0.2641	0.0377627	0.0326614	0.0214374		0.125645	0.174051	0.149081	0.00800154
	90.6		0.301216	0.0529374	0.0253937	0.0201936		1.46346	0.0828766	0.124937	0.0210253
	90.7		1.12734	0.03049	0.032159	0.00432994		3.45778	0.158185	0.145922	0.0123361
	90.8		1.66094	0.0377035	0.0237669	0.00399843		4.24154	0.0979069	0.135226	0.011236
	90.9		1.4196	0.0213182	0.0337403	0.00344616		1.76755	0.116154	0.128637	0.006237
	91		0.391476	0.0443238	0.0234427	0.00692908		1.09332	0.120869	0.149199	0.0098067
	91.1		0.951752	0.0258244	0.0327985	0.0107391		0.346881	0.12495	0.124228	0.00661557
	91.2		0.476742	0.0572017	0.0254647	0.011749		1.20985	0.08007	0.141159	0.00866654
	91.3		0.957784	0.015508	0.0292885	0.00278921		0.926292	0.165085	0.138107	0.00472471
	91.4		0.593822	0.0369434	0.0271977	0.0039341		2.58087	0.0760746	0.124015	0.0207513
	91.5		0.520129	0.0363138	0.0293098	0.00260027		0.764567	0.152128	0.149818	0.0046513
	91.6		0.56735	0.0223463	0.0251392	0.00318215		1.98567	0.0975555	0.1216	0.00354529
	91.7		0.612246	0.0462615	0.0319684	0.00248907		0.899136	0.103994	0.140435	0.00433215
	91.8		0.26251	0.012333	0.0233973	0.00332347		1.33806	0.117697	0.133672	0.00386836
	91.9		0.0620006	0.058302	0.0309801	0.00948273		0.108851	0.113771	0.129219	0.0071235
	92		0.398774	0.0265198	0.0262954	0.0123155		0.170401	0.116821	0.140938	0.00693483
	92.1		0.339852	0.062659	0.0265408	0.0158275		1.00172	0.0953158	0.122766	0.00623389
	92.2		0.386616	0.0258649	0.0290293	0.00963952		0.144027	0.142808	0.142223	0.00193412
	92.3		1.15917	0.0294877	0.0266782	0.00701941		0.0947816	0.0792293	0.130436	0.0103028
	92.4		1.35842	0.0711881	0.0268308	0.0199462		1.06284	0.146936	0.123598	0.0048322
	92.5		1.04042	0.0176039	0.0286746	0.014414		0.287385	0.0958017	0.149944	0.0198876
	92.6		0.295274	0.0417955	0.0249539	0.0090676		0.515378	0.144629	0.112585	0.0226237
	92.7		0.575355	0.0378516	0.0304363	0.00143076		0.891604	0.128541	0.14699	0.0226664
	92.8		0.300744	0.0305373	0.0233888	0.0120025		1.40253	0.106432	0.122716	0.0158889
	92.9		0.555504	0.0468734	0.0309671	0.0218089		0.26541	0.122736	0.132443	0.00780032
	93		0.567392	0.0451547	0.0250174	0.018293		0.424131	0.0972788	0.132326	0.0149756
	93.1		0.796022	0.0357585	0.0277693	0.0190564		0.374931	0.132732	0.130079	0.00674509
	93.2		0.386311	0.0541994	0.0271401	0.0132709		0.289256	0.0867043	0.126832	0.0106662
	93.3		0.858316	0.0145505	0.0268359	0.00572358		0.106716	0.128022	0.139205	0.00819638
	93.4		0.376154	0.0437078	0.0267911	0.00821731		0.726263	0.10548	0.113857	0.0137554
	93.5		0.960759	0.0288169	0.0273315	0.00661816		0.23	0.126986	0.147474	0.0105996
	93.6		0.877567	0.0418456	0.0257923	0.0127984		0.9581	0.102615	0.115617	0.00704087
	93.7		0.467742	0.0328018	0.0274855	0.0030465		0.421466	0.105891	0.132955	0.0124258
	93.8		0.28941	0.0207157	0.0249645	0.00492651		0.173844	0.131523	0.133779	0.00334892
	93.9		1.04195	0.0560709	0.0279401	0.010136		1.07344	0.0798941	0.116165	0.00488567
	94		0.94949	0.0280999	0.0259008	0.0146298		0.897809	0.120575	0.143001	0.00455985
	94.1		0.399549	0.0590065	0.0250178	0.0182817		2.2946	0.10843	0.111996	0.00277788
	94.2		0.251829	0.0356221	0.0284195	0.0172881		0.143323	0.10028	0.140627	0.00461677
	94.3		0.458704	0.0466305	0.0250113	0.0217213		0.130167	0.0900103	0.12026	0.00982759
	94.4		0.520742	0.0673176	0.02694	0.0277098		0.337184	0.168857	0.123873	0.0113381
	94.5		0.938199	0.0256829	0.0257089	0.0125911		0.419122	0.0544192	0.137479	0.0371122
	94.6		0.49342	0.0409436	0.0264048	0.0111101		0.73631	0.187574	0.113469	0.0191678
	94.7		0.941985	0.04029	0.0257091	0.00376305		1.4355	0.0962368	0.138142	0.0265085
	94.8		0.91495	0.0212532	0.0261208	0.0106237		2.58208	0.114591	0.116539	0.0198505
	94.9		1.03673	0.0605275	0.0247507	0.0165115		3.78833	0.137295	0.131783	0.0199546
	95		0.596117	0.026692	0.0282917	0.0174822		2.3534	0.103297	0.120769	0.0249879
	95.1		0.485991	0.0443494	0.0230844	0.0158302		1.20876	0.121854	0.129374	0.0126674
	95.2		0.713012	0.0447007	0.027652	0.00941319		0.463948	0.0971566	0.120019	0.0059087
	95.3		0.855396	0.0194185	0.0259181	0.00530527		0.189012	0.10613	0.130955	0.0114036
	95.4		0.206801	0.0384501	0.0239217	0.0120569		1.12713	0.123216	0.115199	0.0164517
	95.5		0.793546	0.0348867	0.0275988	0.00914212		0.135114	0.121136	0.132596	0.0237422
	95.6		0.833108	0.0437975	0.0246115	0.0121593		0.418534	0.106257	0.118044	0.0143655
	95.7		0.716706	0.0175542	0.0250803	0.00415707		0.378371	0.10456	0.122048	0.0120127
	95.8		0.127578	0.0407662	0.0269672	0.00402862		0.110297	0.130644	0.131751	0.00459009
	95.9		0.438299	0.0280636	0.0229285	0.00598397		0.577626	0.0657029	0.109287	0.00915567
	96		0.146375	0.0342607	0.0287912	0.00657935		0.0686402	0.130503	0.136739	0.00490472
	96.1		0.242475	0.0411245	0.0217287	0.0107416		0.535999	0.111636	0.110716	0.00707087
	96.2		0.088976	0.0265981	0.0288631	0.0184584		0.25783	0.0779397	0.129393	0.0137433
	96.3		0.245538	0.0726633	0.0236431	0.0299715		0.846207	0.130203	0.118381	0.00844496
	96.4		0.265873	0.0354774	0.0257662	0.0228146		0.13007	0.1174	0.120355	0.0134746
	96.5		0.123424	0.0397023	0.0256042	0.0102929		0.301423	0.0711959	0.124502	0.0302828
	96.6		0.0936127	0.0420269	0.0244894	0.0091275		0.193599	0.189074	0.118808	0.0163541
	96.7		1.03487	0.0249747	0.0250945	0.00608097		0.297601	0.0607328	0.120327	0.0307177
	96.8		1.13659	0.0384249	0.0254502	0.00875648		0.219777	0.141337	0.121747	0.0159652
	96.9		1.32077	0.0350305	0.0230719	0.0023049		0.215135	0.11623	0.119592	0.0218171
	97		0.486343	0.0204515	0.0286011	0.00379336		0.424221	0.100012	0.119453	0.0126629
	97.1		0.288979	0.0359633	0.0218663	0.00900361		0.148336	0.117413	0.121618	0.00472172
	97.2		0.224128	0.0414433	0.0267347	0.0089043		0.26624	0.0811598	0.117952	0.00495922
	97.3		0.445817	0.0253793	0.0252607	0.00783054		0.236304	0.117215	0.121688	0.00568845
	97.4		0.0977661	0.0335012	0.0220447	0.00847031		0.214906	0.0936096	0.115674	0.0110887
	97.5		0.495822	0.0304414	0.0276004	0.00439903		0.190208	0.123827	0.121158	0.0122874
	97.6		0.609772	0.0327697	0.0226307	0.00629064		0.188602	0.083032	0.117957	0.00760354
	97.7		0.159768	0.0283845	0.0250451	0.00766203		0.346243	0.0987029	0.114515	0.00566605
	97.8		0.265406	0.0351677	0.025966	0.00713057		0.376929	0.131072	0.125391	0.00909426
	97.9		0.300541	0.0305916	0.0212779	0.00798174		0.320354	0.0660586	0.108979	0.015397
	98		0.254658	0.0278479	0.0288533	0.00638063		1.21242	0.135965	0.124643	0.00785839
	98.1		0.400883	0.0441577	0.0198017	0.0101557		0.710226	0.0899423	0.113758	0.00861549
	98.2		0.309268	0.0129649	0.0293624	0.0173752		0.537755	0.0930939	0.116984	0.00935641
	98.3		0.239974	0.0761474	0.0211663	0.0265507		0.565575	0.122123	0.11826	0.00531613
	98.4		0.213234	0.0166538	0.0254557	0.0173779		0.0412603	0.0762867	0.11445	0.00623841
	98.5		0.133316	0.0478966	0.0255839	0.0135519		1.07049	0.0984777	0.117229	0.00703674
	98.6		0.354516	0.0320701	0.0210799	0.008264		0.810174	0.129881	0.118282	0.00710075
	98.7		0.837289	0.0305929	0.0270881	0.0122011		1.3651	0.0754096	0.10956	0.0168489
	98.8		0.297394	0.0452766	0.021763	0.0128347		1.50308	0.116778	0.122569	0.0162431
	98.9		0.447316	0.0355447	0.0244895	0.0164208		0.996127	0.136709	0.111944	0.0217036
	99		0.246339	0.03885	0.0250943	0.0157605		1.57272	0.0804732	0.113705	0.0192531
	99.1		0.430532	0.052713	0.0227517	0.026444		0.965953	0.138187	0.119873	0.00463951
	99.2		0.190867	0.0358161	0.0241279	0.0167231		1.23808	0.0642787	0.110137	0.0107029
	99.3		0.354559	0.0376471	0.0250693	0.011794		1.89356	0.122257	0.118141	0.00166529
	99.4		0.182866	0.0308709	0.0208972	0.00361979		1.3929	0.0747391	0.11221	0.00493597
	99.5		0.448577	0.0185261	0.0265203	0.00248328		1.03792	0.112251	0.113386	0.00179992
	99.6		0.453074	0.028605	0.0216237	0.00153087		0.245528	0.0782026	0.116783	0.00484461
	99.7		0.121397	0.0433249	0.0246023	0.00896923		0.0677798	0.0946852	0.109098	0.0040368
	99.8		0.62264	0.0191026	0.0235102	0.0161555		0.698595	0.111484	0.116666	0.00935761
	99.9		0.970683	0.065394	0.0220269	0.0201059		0.653727	0.087169	0.113481	0.0115557
	100		1.39648	0.0172868	0.025964	0.0170654		1.23158	0.10638	0.109061	0.0143808
	100.1		0.592395	0.0620596	0.0196201	0.0161857		1.78585	0.100281	0.118697	0.0108822
	100.2		0.338656	0.011203	0.0283636	0.0157485		1.17975	0.0999686	0.107675	0.00782499
	100.3		0.163066	0.0490746	0.0187045	0.00979322		1.43854	0.0899047	0.113448	0.00593419
	100.4		0.282233	0.0160437	0.0265418	0.00430354		0.424552	0.0920835	0.113225	0.00341258
	100.5		0.13498	0.0362894	0.022595	0.00497062		1.74762	0.096396	0.109517	0.00113258
	100.6		0.180946	0.0191292	0.0219046	0.00553306		2.02595	0.0856369	0.114455	0.003742
	100.7		0.311038	0.051771	0.0255562	0.0109361		2.1634	0.10552	0.107349	0.00260254
	100.8		0.304596	0.025596	0.0213342	0.0082979		1.36201	0.0699375	0.113516	0.0175981
	100.9		0.954293	0.0453131	0.0236451	0.0206545		0.873696	0.154836	0.113003	0.0161519
	101		1.11449	0.0399344	0.0226807	0.0195247		0.748004	0.0665432	0.102945	0.023916
	101.1		1.59624	0.058558	0.0230278	0.0258737		0.986254	0.130913	0.120933	0.0079092
	101.2		0.731031	0.0169561	0.0220392	0.00877499		1.90183	0.0732784	0.101831	0.0105947
	101.3		0.382	0.0402751	0.0238063	0.00521676		2.06878	0.103498	0.113971	0.00324144
	101.4		0.157484	0.0280948	0.0217484	0.00236198		2.16758	0.0875082	0.110742	0.00349335
	101.5		0.115506	0.0183241	0.0229829	0.00640041		0.702842	0.0879064	0.104484	0.00335384
	101.6		0.398535	0.0350908	0.0231663	0.00380033		0.4131	0.0937188	0.116517	0.0039206
	101.7		0.200729	0.0368196	0.0218076	0.00895867		0.0698797	0.0872419	0.103231	0.00273223
	101.8		0.605406	0.0112	0.0235329	0.0070821		0.214514	0.0851842	0.11026	0.00570914
	101.9		0.468325	0.0540051	0.0211625	0.009219		0.0997661	0.112577	0.114598	0.00441698
	102		0.56045	0.00676336	0.0243164	0.009391		0.351831	0.0690846	0.0975814	0.0188495
	102.1		0.231436	0.0591847	0.020145	0.0112143		1.09621	0.134782	0.121113	0.012919
	102.2		0.358429	0.0111702	0.0257298	0.00784084		0.809239	0.0842864	0.100216	0.01218
	102.3		0.216595	0.0336911	0.0188443	0.00301983		1.0283	0.0793768	0.10878	0.00626204
	102.4		0.307009	0.0260058	0.0260401	0.00105332		0.0931919	0.110202	0.111999	0.00279382
	102.5		0.106312	0.0245133	0.0195022	0.000878446		0.325636	0.0800345	0.101938	0.00472188
	102.6		0.260339	0.0317201	0.0245983	0.0149726		0.705282	0.0871436	0.111608	0.00253695
	102.7		0.277171	0.0659858	0.0205214	0.0225764		1.51895	0.0888139	0.104031	0.00119756
	102.8		0.350397	0.0345888	0.0242805	0.0207851		1.63464	0.086667	0.108174	0.00626314
	102.9		0.602212	0.0410824	0.0201483	0.0144471		1.37637	0.0947391	0.107988	0.0080622
	103		0.582339	0.0278618	0.0231934	0.00788296		0.378184	0.10013	0.102325	0.00923711
	103.1		0.618315	0.0374809	0.0215743	0.00807665		0.555897	0.0795543	0.112254	0.00927109
	103.2		0.218554	0.0143037	0.0223855	0.00206481		0.180875	0.104841	0.10182	0.00452958
	103.3		0.039383	0.0353073	0.0208156	0.00524208		0.916466	0.0782684	0.106558	0.00545523
	103.4		0.22026	0.0307475	0.0239932	0.00853199		0.269044	0.0950922	0.108695	0.00232753
	103.5		0.249092	0.0240014	0.0190979	0.00746531		0.347416	0.074222	0.0998053	0.00312501
	103.6		0.124099	0.0383509	0.0244824	0.00735986		0.179642	0.103291	0.112701	0.000723633
	103.7		0.092421	0.0272036	0.0201146	0.0127338		0.300021	0.0704905	0.0989937	0.00336426
	103.8		0.16484	0.0295804	0.0226239	0.00482572		0.645833	0.0917381	0.107329	0.00142086
	103.9		0.133687	0.0289507	0.020944	0.00739479		0.330199	0.097572	0.108281	0.00267792
	104		0.172927	0.0197526	0.0226552	0.00876041		0.750686	0.0661077	0.0956621	0.0116903
	104.1		0.0545509	0.0472146	0.0211783	0.0105575		0.452985	0.122914	0.115547	0.00711892
	104.2		0.032702	0.0130848	0.0220836	0.00600816		0.357142	0.0741831	0.0954382	0.00629643
	104.3		0.0769816	0.0394003	0.021259	0.00928896		0.145374	0.0780766	0.107915	0.00301624
	104.4		0.0523407	0.0289194	0.0226743	0.00625532		0.10264	0.0952511	0.104161	0.000672369
	104.5		0.155191	0.0232451	0.0198123	0.00537313		0.427723	0.0851276	0.100667	0.0025746
	104.6		0.333332	0.0403911	0.0237492	0.0141543		0.23724	0.0796802	0.106404	0.00518747
	104.7		0.564143	0.0391528	0.0184701	0.0182519		1.16621	0.0788761	0.100124	0.00316976
	104.8		0.664473	0.0474736	0.0244069	0.0242719		0.622632	0.104622	0.105428	0.000230996
	104.9		0.442219	0.0245553	0.0189891	0.00792274		1.03769	0.059685	0.100507	0.0070369
	105		0.422302	0.0257276	0.0228211	0.00386439		0.329498	0.114171	0.10419	0.00235935
	105.1		0.139258	0.02674	0.0209227	0.00298827		1.41819	0.0614334	0.101398	0.00762523
	105.2		0.309428	0.022352	0.0224922	0.000803645		0.405168	0.105888	0.102386	0.0033416
	105.3		0.12361	0.0269536	0.0195425	0.00171196		0.841421	0.0784124	0.102042	0.00624163
	105.4		0.299717	0.0242162	0.0240612	0.00478519		0.138981	0.0886748	0.101569	0.0070498
	105.5		0.320575	0.0269333	0.018375	0.00163717		0.215097	0.0835813	0.100977	0.00701047
	105.6		0.0802906	0.0247774	0.0229759	0.00292974		0.169832	0.10318	0.103091	0.00658076
	105.7		0.120027	0.0266576	0.0208447	0.00917798		0.591944	0.0676411	0.0991552	0.00979999
	105.8		0.244172	0.0364777	0.0197316	0.00730946		0.0453329	0.108978	0.102299	0.00202468
	105.9		0.0858793	0.0211032	0.0225925	0.0118393		0.362303	0.0641183	0.101029	0.00599635
	106		0.225919	0.0336542	0.0197741	0.00979029		0.804848	0.09805	0.0981014	0.00334931
	106.1		0.0365101	0.0277585	0.0222317	0.00964541		0.301834	0.0753998	0.105556	0.00523395
	106.2		0.14163	0.0246218	0.0192855	0.006965		1.0551	0.0904317	0.0935931	0.000144211
	106.3		0.237582	0.033759	0.0227291	0.0102073		1.06674	0.0674622	0.106328	0.00524396
	106.4		0.380232	0.0223526	0.0191742	0.00718321		0.6156	0.0943274	0.0965904	0.00288139
	106.5		0.107622	0.0356285	0.0215517	0.0127963		0.797324	0.0842457	0.099822	0.0045322
	106.6		0.221946	0.0374867	0.0207709	0.0137799		0.0138368	0.0727881	0.100943	0.00969924
	106.7		0.322834	0.0348173	0.01958	0.0169366		0.329206	0.102463	0.0982911	0.00362552
	106.8		0.0242615	0.0480366	0.0223277	0.0176516		0.0793195	0.0654695	0.098933	0.00744659
	106.9		0.136967	0.0201572	0.0198988	0.00431862		0.76298	0.103429	0.099542	0.000963864
	107		0.521204	0.022055	0.0212609	0.000840847		0.497718	0.0620402	0.0982009	0.00579575
	107.1		0.445571	0.0366256	0.0211492	0.00669059		2.06849	0.0970928	0.099492	0.00111006
	107.2		0.299796	0.0256176	0.0205114	0.00768614		0.557024	0.0740111	0.0960775	0.00537704
	107.3		0.248635	0.0411884	0.020596	0.00850096		0.518145	0.0843766	0.102076	0.00472321
	107.4		0.0687524	0.0180175	0.0206277	0.00626178		0.098864	0.0888933	0.0936325	0.00695572
	107.5		0.0925293	0.0366307	0.0199237	0.004088		0.22845	0.0773316	0.101179	0.00803551
	107.6		0.159706	0.0125157	0.0205345	0.0026558		0.0550049	0.0926111	0.0962382	0.00713024
	107.7		0.0590415	0.0334049	0.0211737	0.00552482		0.26042	0.0721295	0.0970629	0.00692079
	107.8		0.178006	0.0257714	0.0177272	0.0053012		0.148252	0.100301	0.0991512	0.00265405
	107.9		0.237557	0.0209211	0.0235926	0.00854324		0.0743712	0.051482	0.0948322	0.00736269
	108		0.273156	0.0387889	0.0172448	0.00621431		0.392576	0.126615	0.0985089	0.00437998
	108.1		0.146307	0.00898069	0.0224978	0.00869173		0.450131	0.0514214	0.097238	0.0148515
	108.2		0.0906789	0.046149	0.0178845	0.0100146		0.930077	0.117599	0.0950842	0.00559667
	108.3		0.0973508	0.0226446	0.0222973	0.0102889		1.67374	0.0536061	0.0981175	0.00964464
	108.4		0.228597	0.0201158	0.0176099	0.00646512		0.369539	0.113724	0.0965439	0.00370885
	108.5		0.0139756	0.0484843	0.0219001	0.0144485		0.413034	0.0567861	0.0942141	0.00855981
	108.6		0.150308	0.0176007	0.0187609	0.013569		0.139337	0.0840297	0.0977706	0.0052279
	108.7		0.213477	0.0470583	0.0201109	0.0177943		0.118664	0.109734	0.0956426	0.00248214
	108.8		0.0778084	0.03082	0.0197624	0.00974666		0.0473597	0.0379897	0.0934478	0.0162428
	108.9		0.142406	0.0253629	0.020362	0.00468852		0.358821	0.142615	0.0988692	0.00561043
	109		0.28686	0.0176543	0.01907	0.000625908		0.056037	0.0443224	0.0911035	0.015847
	109.1		0.304204	0.041078	0.0217448	0.00562313		0.555271	0.114332	0.100167	0.00569612
	109.2		0.0788707	0.0124912	0.0178935	0.0054202		0.035594	0.0716602	0.0892395	0.00660615
	109.3		0.155739	0.0445821	0.0217644	0.00573677		0.113049	0.0722046	0.10054	0.00463334
	109.4		0.0728683	0.0114632	0.0178284	0.00505067		0.205575	0.0973314	0.0913974	0.00163324
	109.5		0.191765	0.0392328	0.0204696	0.00815029		0.0561696	0.0604603	0.094284	0.00601503
	109.6		0.386152	0.0208568	0.0190752	0.00782966		0.0255072	0.0897622	0.0974735	0.00388599
	109.7		0.122706	0.0308713	0.0200319	0.00698061		0.413408	0.0707761	0.0892796	0.0031502
	109.8		0.168273	0.0256299	0.0175534	0.00505936		0.0339173	0.0904567	0.0987411	0.00201554
	109.9		0.201061	0.0215587	0.0223761	0.00813347		0.410246	0.0481854	0.090643	0.00734731
	110		0.254078	0.0406008	0.0164742	0.00768008		0.0384063	0.135025	0.0946856	0.00766875
	110.1		0.196549	0.0101272	0.0217347	0.0092		0.781975	0.0427745	0.0934423	0.0245066
	110.2		0.100259	0.0446632	0.0175857	0.00670023		0.208895	0.133317	0.0941011	0.0121532
	110.3		0.279183	0.0169235	0.0207754	0.00571098		0.492159	0.0479515	0.0902953	0.0100015
	110.4		0.365284	0.0200973	0.0179023	0.00367078		0.0609241	0.110091	0.0972204	0.00308744
	110.5		0.0999431	0.0405985	0.0200416	0.00826267		0.069597	0.0584504	0.088446	0.00903352
	110.6		0.116127	0.00952404	0.0187352	0.00430653		0.0999131	0.0797757	0.0958241	0.00422647
	110.7		0.251967	0.0333063	0.019465	0.00445408		0.228801	0.102098	0.0896241	0.00409483
	110.8		0.089707	0.0193503	0.0186121	0.00171807		0.0695762	0.0496227	0.0951784	0.0108507
	110.9		0.0282623	0.0190356	0.0199803	0.00128526		0.363824	0.0990332	0.0889301	0.00495385
	111		0.136931	0.0193107	0.0181061	0.000427903		0.102867	0.083515	0.0946659	0.0107927
	111.1		0.28048	0.0266587	0.021296	0.000375837		0.503645	0.0800268	0.0917216	0.0115749
	111.2		0.208299	0.0116708	0.0172484	0.00209032		0.0963572	0.0884823	0.0908426	0.00460283
	111.3		0.183496	0.0313335	0.0208802	0.00207134		0.111063	0.0690666	0.0930922	0.00351324
	111.4		0.0355941	0.0170487	0.0178675	0.00436512		0.534728	0.0788236	0.0922693	0.00154611
	111.5		0.0293403	0.0241363	0.0191921	0.00479381		0.0390618	0.0718741	0.0873835	0.00324998
	111.6		0.145729	0.030132	0.0188879	0.00535649		0.324369	0.0816438	0.0971064	0.00385368
	111.7		0.0703012	0.0196943	0.0186291	0.00619735		0.135859	0.062927	0.0841226	0.00522732
	111.8		0.0477592	0.0293402	0.0183535	0.00732624		0.214482	0.104869	0.0958764	0.00240116
	111.9		0.105428	0.0276726	0.0196812	0.0117849		0.188012	0.0388573	0.0886344	0.0114406
	112		0.283604	0.0370168	0.0173925	0.0127819		0.0720016	0.135077	0.0891072	0.00602907
	112.1		0.252563	0.0254471	0.0195272	0.0117721		0.29589	0.0295632	0.0922299	0.0216443
	112.2		0.396791	0.0352256	0.0184991	0.00811077		0.0686776	0.131002	0.0892951	0.00772596
	112.3		0.464254	0.022898	0.0181963	0.00622204		0.148782	0.0508045	0.0882841	0.00775916
	112.4		0.253386	0.0254149	0.0193229	0.00223556		0.42363	0.0781388	0.0917913	0.00601091
	112.5		0.252043	0.0156017	0.017643	0.00219808		0.101667	0.101188	0.0878232	0.00843791
	112.6		0.178608	0.0309328	0.0189756	0.0028018		0.440519	0.0502539	0.0910143	0.0143653
	112.7		0.224213	0.0152631	0.0183507	0.00448663		0.118316	0.109446	0.0854186	0.00532133
	112.8		0.118773	0.0323671	0.0181857	0.00680684		0.124791	0.0596586	0.0962117	0.00595301
	112.9		0.0377237	0.0135286	0.0190927	0.00248578		0.198551	0.0616901	0.0798179	0.00333828
	113		0.0334087	0.0274809	0.017546	0.00248452		0.00232543	0.109467	0.0984267	0.00274013
	113.1		0.216092	0.014377	0.0203947	0.00118212		0.16514	0.0461482	0.0812435	0.0110895
	113.2		0.0845109	0.0251164	0.0172249	0.00487083		0.385832	0.0995601	0.094637	0.00375903
	113.3		0.162216	0.0170067	0.0192588	0.0041119		0.145069	0.0709027	0.0839271	0.00196022
	113.4		0.0093638	0.0269166	0.018705	0.00398381		0.880404	0.0566489	0.0922648	0.00440907
	113.5		0.0742855	0.0116154	0.0179221	0.00119999		0.0860036	0.0968012	0.0841136	0.0034259
	113.6		0.167392	0.031493	0.0188366	0.00261327		0.140103	0.0650287	0.0914878	0.0106089
	113.7		0.158936	0.0171983	0.0176587	0.00305776		0.15416	0.0753981	0.0848791	0.00959807
	113.8		0.128858	0.0210149	0.018636	0.00396171		0.0501222	0.100285	0.0884182	0.00685243
	113.9		0.0660737	0.0240427	0.0177241	0.00454159		0.271044	0.0475064	0.0884438	0.0128809
	114		0.137223	0.0278583	0.0181588	0.00629471		0.046707	0.118368	0.084949	0.00671941
	114.1		0.256464	0.0182647	0.017691	0.0044698		0.21647	0.0361256	0.0891467	0.0185028
	114.2		0.244967	0.0303986	0.0188022	0.00589584		0.0930365	0.115426	0.0856196	0.00516768
	114.3		0.161958	0.0179155	0.016724	0.00258735		0.216747	0.0593788	0.0876306	0.00543064
	114.4		0.0575537	0.0300756	0.0193935	0.0032628		0.507907	0.0553918	0.0852687	0.00937865
	114.5		0.150037	0.0127155	0.0166585	0.00620815		0.437759	0.122916	0.0884807	0.00554542
	114.6		0.199246	0.0394324	0.0188487	0.00423828		0.46092	0.0286811	0.0845766	0.0151793
	114.7		0.0981053	0.0101141	0.0173144	0.00285276		0.130736	0.120289	0.0863824	0.00349764
	114.8		0.141522	0.0271426	0.0184043	0.00220385		0.262939	0.0448285	0.088581	0.00861784
	114.9		0.191661	0.013143	0.0175146	0.000426601		0.080965	0.0744204	0.0817767	0.00030062
	115		0.0161909	0.0258924	0.0176495	0.00079713		0.144823	0.0905395	0.090819	0.000116233
	115.1		0.152466	0.0142478	0.0186856	0.00195904		0.0785155	0.0396311	0.0803061	0.00995584
	115.2		0.0532157	0.0223769	0.0175028	0.00257502		0.304959	0.113923	0.091327	0.00633691
	115.3		0.0554664	0.0182777	0.017927	0.00287271		0.117931	0.057887	0.0796383	0.00937291
	115.4		0.113346	0.0224363	0.0185234	0.0031898		0.205258	0.0680407	0.0899604	0.00359805
	115.5		0.0836179	0.0171549	0.017799	0.0020448		0.107404	0.0902913	0.0817399	0.00129544
	115.6		0.0452384	0.0248193	0.0174947	0.00248112		0.318479	0.0484678	0.0866396	0.00990399
	115.7		0.0432279	0.0201872	0.0179399	0.00169061		0.0763088	0.0943384	0.0840248	0.00467939
	115.8		0.0532976	0.0195239	0.0173776	0.00317901		0.0725516	0.0654273	0.0844959	0.00743025
	115.9		0.117107	0.015754	0.0173862	0.00267358		0.210277	0.0690361	0.0841918	0.0064114
	116		0.284863	0.038444	0.0175658	0.00782524		0.0344414	0.0874299	0.0855941	0.00570255
	116.1		0.262668	0.00991831	0.0174214	0.0079512		0.238147	0.0530433	0.081981	0.00948709
	116.2		0.182818	0.0396223	0.0174603	0.00932967		0.151236	0.0878518	0.0863668	0.00388408
	116.3		0.00638313	0.0125261	0.0171773	0.00117901		0.432682	0.0643869	0.082616	0.00326954
	116.4		0.07504	0.0199972	0.0173804	0.000324867		0.156436	0.0607408	0.0836662	0.0045377
	116.5		0.0761261	0.0243968	0.0173476	0.00416477		0.437544	0.084209	0.0849262	0.000394477
	116.6		0.0188727	0.0172528	0.0171297	0.00374721		0.102857	0.052282	0.0814153	0.00587847
	116.7		0.115951	0.0343974	0.0171966	0.00596728		0.141906	0.0947057	0.0857994	0.00724254
	116.8		0.023036	0.0129601	0.0179234	0.00398592		0.0573125	0.0549891	0.0812416	0.00904318
	116.9		0.117314	0.0253134	0.0161113	0.00279513		0.107682	0.0752099	0.0848445	0.0011031
	117		0.10843	0.0180481	0.0181919	0.00101028		0.090198	0.0833137	0.0816022	0.00084193
	117.1		0.0820876	0.0224041	0.0167987	0.000816119		0.154162	0.0409612	0.0829035	0.0136681
	117.2		0.0113739	0.00997105	0.0179153	0.0022477		0.0861654	0.12363	0.084598	0.00910752
	117.3		0.0627355	0.0367291	0.016712	0.00433143		0.163006	0.0438441	0.0786923	0.0180055
	117.4		0.0829453	0.010573	0.0174531	0.00520072		0.132278	0.0951981	0.0865892	0.00359253
	117.5		0.104981	0.0293045	0.0180876	0.00216638		0.0925403	0.0629805	0.0787773	0.00302635
	117.6		0.0235067	0.0132116	0.0152938	0.000634155		0.188093	0.0551943	0.084501	0.00431137
	117.7		0.0702012	0.0224948	0.0187296	0.00186998		0.120568	0.0889913	0.079918	0.000589443
	117.8		0.205571	0.0227266	0.0157335	0.00413732		0.0386527	0.0499198	0.0838353	0.00537367
	117.9		0.535805	0.010511	0.0176503	0.00504819		0.314721	0.0753915	0.0787108	0.00236554
	118		0.431618	0.041482	0.0165028	0.00777515		0.036746	0.0689049	0.0858364	0.00429979
	118.1		0.320551	0.00554749	0.0176876	0.00778375		0.342046	0.0647416	0.0761756	0.00315522
	118.2		0.144294	0.0371727	0.015785	0.00688641		0.0569822	0.0700016	0.0865728	0.00383055
	118.3		0.157261	0.0140344	0.0183554	0.00448098		0.192016	0.0606374	0.0769946	0.00306724
	118.4		0.105051	0.0169652	0.014788	0.000998535		0.122004	0.0820538	0.0834483	0.00109272
	118.5		0.158579	0.0304571	0.0187984	0.00225814		0.0756471	0.044831	0.0801759	0.00531826
	118.6		0.0130215	0.00582559	0.0149126	0.00614325		0.265202	0.0926361	0.0798338	0.00174271
	118.7		0.112996	0.051589	0.0177141	0.0101064		0.117598	0.0514586	0.0824184	0.0108095
	118.8		0.323697	0.00541149	0.0165783	0.0071301		0.234349	0.0900896	0.0785186	0.00377075
	118.9		0.49703	0.0309715	0.0158391	0.00266256		0.20458	0.0468593	0.0817967	0.00765941
	119		0.205318	0.0173151	0.0178264	0.00387311		0.0808721	0.0957109	0.079476	0.00235416
	119.1		0.108474	0.0267105	0.0154665	0.00290545		0.247639	0.0457026	0.0798613	0.0134645
	119.2		0.0471948	0.0158056	0.0182952	0.0072329		0.0375083	0.103049	0.0813349	0.00940259
	119.3		0.0381387	0.0365465	0.0150603	0.00609883		0.0904744	0.0531785	0.0776896	0.0169225
	119.4		0.0738314	0.0125471	0.017264	0.0069112		0.265636	0.0966703	0.0814635	0.00477293
	119.5		0.214125	0.0304337	0.017085	0.00265903		0.0367416	0.0458942	0.0783025	0.00564027
	119.6		0.182042	0.00983277	0.0145723	0.00129435		0.338183	0.0761242	0.0807045	0.000990942
	119.7		0.166033	0.0264353	0.0184863	0.00338994		0.0304206	0.063074	0.077369	0.00217562
	119.8		0.102865	0.0192794	0.0147462	0.00321039		0.165022	0.0625442	0.0816136	0.00201973
	119.9		0.162209	0.0135237	0.0173772	0.0042912		0.0765578	0.0672103	0.0766179	0.00302228
	120		0.0682777	0.0279949	0.0161671	0.00296442		0.0245873	0.0646634	0.0813502	0.00395094
	120.1		0.049832	0.0107763	0.0167279	0.00328284		0.211179	0.0700589	0.0758948	0.00216745
	120.2		0.0374781	0.0281228	0.0155527	0.0033109		0.0215659	0.0639951	0.0821644	0.00364228
	120.3		0.174281	0.0151017	0.0179822	0.00823826		0.193881	0.0585126	0.0749632	0.00382287
	120.4		0.401295	0.0290267	0.0138319	0.00471664		0.133552	0.0840143	0.0809948	0.00166737
	120.5		0.439435	0.0172915	0.0185726	0.00414022		0.10607	0.0477218	0.0774356	0.00521105
	120.6		0.172094	0.0191013	0.014358	0.00677354		0.155268	0.0795698	0.0769685	0.00170071
	120.7		0.0620095	0.0351215	0.0170614	0.00870863		0.048676	0.0539058	0.0801216	0.00749947
	120.8		0.0120011	0.0168288	0.0158124	0.00817402		0.196897	0.0865553	0.0761053	0.00316327
	120.9		0.12124	0.0226649	0.0156835	0.00377748		0.163178	0.0454819	0.0777227	0.00805988
	121		0.0864536	0.024821	0.0169764	0.00557577		0.241707	0.0793265	0.0793931	0.0012181
	121.1		0.0924734	0.017869	0.0147197	0.0041669		0.358646	0.0623701	0.0747131	0.00370435
	121.2		0.06146	0.0302993	0.0179371	0.00805531		0.27105	0.0613845	0.0797789	0.00688528
	121.3		0.0312518	0.018019	0.0141144	0.00587844		0.0740033	0.0731935	0.0761516	0.0065085
	121.4		0.0993151	0.0291045	0.0172294	0.00851133		0.0756534	0.0674749	0.0763235	0.00381027
	121.5		0.157236	0.025177	0.0158435	0.00530924		0.200859	0.0563537	0.0789112	0.00330585
	121.6		0.131562	0.0119814	0.0148042	0.00265217		0.102593	0.0700424	0.075143	0.000181393
	121.7		0.0949303	0.0297666	0.0175506	0.0047561		0.245492	0.058599	0.0776923	0.00302718
	121.8		0.0461698	0.0133948	0.014607	0.0029419		0.118711	0.0649567	0.0763485	0.00296888
	121.9		0.24925	0.0225658	0.0161206	0.00338922		0.235063	0.070216	0.0775534	0.00295984
	122		0.203099	0.0125241	0.0167767	0.00247052		0.0321658	0.0522886	0.0742823	0.00360649
	122.1		0.245118	0.0254029	0.0146432	0.00413617		0.1959	0.0793031	0.078813	0.00133949
	122.2		0.0575905	0.0193181	0.01644	0.00528637		0.0466881	0.0553643	0.0745226	0.00405863
	122.3		0.0716208	0.0189639	0.0163145	0.0105009		0.175958	0.0642038	0.0761312	0.00344001
	122.4		0.208898	0.0377119	0.0141085	0.00891655		0.0227272	0.0642636	0.07653	0.00236135
	122.5		0.214116	0.0100558	0.0173439	0.00854965		0.101892	0.0731515	0.0756027	0.000823928
	122.6		0.200317	0.0336556	0.0144926	0.0062515		0.15219	0.0405681	0.0742631	0.00620712
	122.7		0.165005	0.0140251	0.016188	0.00522028		0.0251709	0.0893043	0.0778527	0.00156501
	122.8		0.137107	0.0290537	0.0153349	0.00436024		0.257397	0.0470963	0.0736219	0.00422511
	122.9		0.148185	0.00986943	0.0153793	0.00267897		0.0587423	0.0711697	0.0747075	0.00131275
	123		0.0714149	0.0257773	0.0161281	0.00210809		0.147599	0.0513296	0.0781497	0.00450151
	123.1		0.0682938	0.0129945	0.0146297	0.0019612		0.0302763	0.0807743	0.0709258	0.00190568
	123.2		0.089034	0.0294386	0.0165587	0.00483589		0.209149	0.0429107	0.0781807	0.00781559
	123.3		0.0707303	0.0096694	0.0142985	0.00426905		0.0372687	0.0827179	0.0735463	0.00090744
	123.4		0.141597	0.0292526	0.0165648	0.00359425		0.145194	0.0447795	0.0737075	0.00541404
	123.5		0.0472349	0.0191777	0.0147805	0.00319005		0.0524638	0.0818898	0.076949	0.00312986
	123.6		0.0469747	0.011497	0.015209	0.00218062		0.0717275	0.046962	0.0715414	0.00406497
	123.7		0.0590869	0.0301573	0.0161248	0.00599434		0.150732	0.0755886	0.0771616	0.00271777
	123.8		0.171081	0.0126345	0.0148198	0.00316457		0.061183	0.0546951	0.0717185	0.00593794
	123.9		0.27917	0.0277572	0.0150023	0.00401951		0.058615	0.0754863	0.0768018	0.00328905
	124		0.289082	0.0066676	0.0167733	0.00286365		0.231328	0.0453134	0.0706731	0.00568525
	124.1		0.233335	0.0299932	0.0137944	0.00365346		0.0593075	0.0852166	0.0774811	0.00215988
	124.2		0.26971	0.0125792	0.0165495	0.00419347		0.237477	0.0464992	0.0708866	0.00578093
	124.3		0.0839543	0.0224035	0.0148834	0.00875668		0.0339138	0.070967	0.074663	0.00204483
	124.4		0.0766716	0.0289149	0.0147299	0.00887364		0.180077	0.0506039	0.0738638	0.00256828
	124.5		0.0986692	0.0178496	0.0158546	0.00768346		0.0354665	0.0805286	0.073003	0.000355369
	124.6		0.211464	0.022578	0.0144815	0.00306784		0.149527	0.0323201	0.0719567	0.00874243
	124.7		0.35249	0.0131711	0.0157301	0.00271169		0.106844	0.101059	0.0762444	0.00244704
	124.8		0.33964	0.0253606	0.0144603	0.00184276		0.0432164	0.0314731	0.0698163	0.0080852
	124.9		0.306572	0.00926137	0.0155263	0.00133973		0.26659	0.088407	0.0742584	0.0011149
	125		0.17058	0.0181533	0.014733	0.000465455		0.00733671	0.0404856	0.0741539	0.00738531
	125.1		0.103868	0.0205179	0.0153712	0.0011675		0.239293	0.0796962	0.0697504	0.0019055
	125.2		0.0265997	0.0179603	0.014749	0.00357483		0.0422102	0.0447895	0.0754825	0.00493255
	125.3		0.0490127	0.016673	0.0149263	0.00302738		0.0596494	0.0747842	0.0705839	0.000587871
	125.4		0.0190489	0.0190426	0.0156784	0.00075906		0.160841	0.0433757	0.0731249	0.00648551
	125.5		0.0504662	0.0200369	0.0138298	0.00208499		0.0214452	0.0878937	0.0723485	0.00420968
	125.6		0.0481814	0.0105015	0.0158116	0.00154529		0.0822455	0.0371025	0.0710654	0.00708013
	125.7		0.100146	0.0259151	0.0143622	0.00424268		0.172781	0.0800798	0.0736369	0.000947408
	125.8		0.19601	0.0138956	0.0154859	0.00271788		0.127724	0.0478508	0.0702505	0.0029738
	125.9		0.10657	0.0320995	0.0141501	0.0072878		0.267761	0.0661545	0.0730967	0.00143317
	126		0.185322	0.0123216	0.0161786	0.00521124		0.367909	0.0509939	0.0704297	0.0034881
	126.1		0.0968327	0.0289539	0.0136326	0.00538061		0.339394	0.0732636	0.0728993	0.000702647
	126.2		0.189128	0.013438	0.0161531	0.00202351		0.44661	0.0452256	0.0707851	0.00405022
	126.3		0.105519	0.0227391	0.0136212	0.00487735		0.289851	0.0687359	0.07066	0.0005332
	126.4		0.104011	0.015369	0.0154556	0.00644858		0.321387	0.0528157	0.0731732	0.00195023
	126.5		0.149336	0.0304345	0.0143908	0.00641877		0.0908605	0.0625163	0.0695597	0.00180352
	126.6		0.0843258	0.00977862	0.0143879	0.00358019		0.124676	0.0531073	0.0704253	0.00463074
	126.7		0.157616	0.0215275	0.0153097	0.00111111		0.0454332	0.0750177	0.0738218	0.00380277
	126.8		0.132582	0.01421	0.0137447	0.000254576		0.189677	0.0420486	0.0672741	0.00585103
	126.9		0.214248	0.0177812	0.0157308	0.000795755		0.106079	0.0791783	0.0728211	0.0012513
	127		0.140117	0.0151748	0.0135801	0.0035623		0.282265	0.0424403	0.0710422	0.00397228
	127.1		0.158713	0.0282213	0.0160394	0.00281433		0.0939866	0.0686226	0.0682208	0.000561766
	127.2		0.0628291	0.0124083	0.013518	0.00337263		0.303275	0.0499355	0.0729956	0.00267597
	127.3		0.102162	0.0227785	0.0153788	0.00168154		0.0439096	0.0652177	0.0686285	0.000899939
	127.4		0.0217524	0.0110656	0.0146497	0.000990207		0.158148	0.0486561	0.070609	0.0031642
	127.5		0.0651011	0.0219506	0.0136984	0.00111776		0.058562	0.0693421	0.0704493	0.00194768
	127.6		0.0665733	0.0110461	0.0154994	0.00154142		0.0435808	0.0469627	0.0688986	0.00437933
	127.7		0.119013	0.0194205	0.0133846	0.00088264		0.180612	0.0694208	0.0712281	0.00223346
	127.8		0.0904027	0.0116025	0.0155532	0.00120715		0.0874145	0.0496947	0.0683417	0.00283671
	127.9		0.0606687	0.0306408	0.0135623	0.00612228		0.438399	0.0606956	0.0707371	0.00127969
	128		0.0184369	0.0115922	0.0155187	0.00415434		0.231963	0.0536878	0.0686271	0.00114506
	128.1		0.0211676	0.0263066	0.013257	0.00536659		0.752617	0.0613073	0.0701431	0.00031885
	128.2		0.0358465	0.0126865	0.015743	0.00138393		0.304418	0.0489126	0.0692004	0.00222031
	128.3		0.0242311	0.0230679	0.0129071	0.00249281		0.61584	0.0619378	0.0686133	0.000399414
	128.4		0.112869	0.00827444	0.015292	0.00444564		0.058506	0.0589806	0.0700798	0.000937975
	128.5		0.116005	0.0296465	0.0139318	0.00437525		0.234726	0.0449439	0.0686641	0.0031245
	128.6		0.157425	0.0103408	0.0139372	0.00440023		0.0299996	0.0714912	0.0679212	0.000875586
	128.7		0.0672511	0.0211726	0.0149696	0.00129445		0.0398977	0.0475317	0.0706766	0.00377807
	128.8		0.0168274	0.0148417	0.0133438	0.0029856		0.190626	0.0592506	0.0667323	0.00207895
	128.9		0.0642466	0.0276223	0.0156648	0.00558329		0.00630716	0.0568804	0.0695691	0.00264122
	129		0.0863383	0.0181303	0.0126892	0.00669393		0.400858	0.0603451	0.0691518	0.00220927
	129.1		0.0866173	0.0270548	0.016286	0.00432751		0.0229547	0.0538621	0.0663174	0.0044977
	129.2		0.101265	0.0120118	0.0126808	0.00172392		0.225494	0.0584074	0.0704979	0.00330823
	129.3		0.0615659	0.024211	0.0156915	0.00147696		0.0331254	0.0607661	0.0675567	0.001801
	129.4		0.033201	0.0080254	0.0133231	0.00140321		0.126613	0.0515653	0.0667215	0.00220085
	129.5		0.0671131	0.023309	0.0144131	0.00147539		0.0712733	0.0530947	0.0706603	0.00231067
	129.6		0.00100894	0.0148698	0.01408	0.00370392		0.055742	0.0623287	0.0649903	0.00159448
	129.7		0.0448849	0.0166744	0.0135772	0.00145855		0.182086	0.0538061	0.0704875	0.00273363
	129.8		0.0604767	0.0138479	0.0145789	0.00237773		0.0293825	0.0473723	0.065165	0.00205944
	129.9		0.0162342	0.0227413	0.0134007	0.00294886		0.356653	0.0697087	0.0700658	0.000533488
	130		0.06338	0.01128	0.0147945	0.00258137		0.0550977	0.0422026	0.0650409	0.00315038
	130.1		0.0222004	0.0213282	0.0127148	0.00321584		0.398526	0.0657656	0.0695663	0.000505455
	130.2		0.0386224	0.0119009	0.0152784	0.00215394		0.048619	0.0477164	0.0653298	0.00174697
	130.3		0.01939	0.0230311	0.0128071	0.00231544		0.344276	0.0561051	0.0689096	0.000731436
	130.4		0.103051	0.00897738	0.0140932	0.00336885		0.0776356	0.0603297	0.065194	0.00023611
	130.5		0.129528	0.0206574	0.0144813	0.00163668		0.239913	0.0422947	0.0690556	0.00365402
	130.6		0.19899	0.0153112	0.0129052	0.00242612		0.164206	0.0716734	0.0649892	0.00118866
	130.7		0.1379	0.0161385	0.0149394	0.00135723		0.138309	0.0411622	0.0679717	0.00468661
	130.8		0.107203	0.0151416	0.0127826	0.00262768		0.140398	0.0721881	0.0659829	0.00146967
	130.9		0.133612	0.0305772	0.015291	0.00822875		0.0225076	0.0337203	0.0666483	0.00584259
	131		0.1075	0.0173934	0.0121183	0.00826164		0.14514	0.0878278	0.0671433	0.00234864
	131.1		0.114783	0.0314448	0.015747	0.0100211		0.0282242	0.0325586	0.0648091	0.0111999
	131.2		0.0645309	0.014212	0.0122825	0.00472067		0.0598918	0.0744536	0.0678758	0.00456859
	131.3		0.0738012	0.0284702	0.015202	0.00584035		0.0763635	0.05564	0.0662389	0.00415774
	131.4		0.0355029	0.0104403	0.012503	0.00220385		0.100908	0.0499561	0.0637707	0.00226879
	131.5		0.09437	0.018991	0.0146859	0.00111997		0.0254202	0.0507987	0.0698623	0.00229153
	131.6		0.0304477	0.015701	0.0128052	0.00178006		0.0929101	0.0657137	0.0618509	0.00038301
	131.7		0.0378299	0.0126597	0.0140768	0.000641048		0.0758811	0.0457351	0.0695854	0.00263677
	131.8		0.0262872	0.0176655	0.0133264	0.0016475		0.0610141	0.0455989	0.0620708	0.00157893
	131.9		0.0110708	0.011248	0.0135173	0.000472541		0.0615106	0.0766755	0.0694423	0.000482231
	132		0.0585775	0.0189761	0.0140274	0.0015376		0.129852	0.0332999	0.0616024	0.00611733
	132.1		0.0130239	0.0112478	0.0125283	0.000691806		0.0716599	0.0709507	0.069167	0.000683926
	132.2		0.0796555	0.0161883	0.0144446	0.000989655		0.061567	0.0467951	0.0618352	0.00161397
	132.3		0.0158291	0.0150793	0.0131213	0.000328677		0.154431	0.0522529	0.0683539	0.00164701
	132.4		0.040404	0.012807	0.0127709	0.000630928		0.0470271	0.0570447	0.0622617	0.000419044
	132.5		0.0159606	0.0138599	0.0149402	3.67461e-05		0.142109	0.0507503	0.0675923	0.00223758
	132.6		0.0365612	0.0154956	0.0119028	0.000321584		0.0940074	0.054748	0.0627999	0.00182544
	132.7		0.0499675	0.0160505	0.0148864	0.000913928		0.114493	0.0494273	0.0662411	0.00338711
	132.8		0.0376121	0.010124	0.0122406	0.000888464		0.102827	0.0704056	0.0637493	0.00196878
	132.9		0.0495964	0.029436	0.0146361	0.00562753		0.059975	0.028507	0.0653347	0.00902626
	133		0.0148478	0.010431	0.0121715	0.00575172		0.0537663	0.0945114	0.0638636	0.00374702
	133.1		0.0303973	0.0349281	0.0144873	0.0104672		0.0904406	0.0255283	0.0649364	0.0114441
	133.2		0.0198283	0.011332	0.012582	0.00528267		0.0282371	0.0758057	0.063835	0.00233888
	133.3		0.0229709	0.0253389	0.0138797	0.0052109		0.105339	0.0504062	0.0654491	0.00422935
	133.4		0.0321326	0.0144238	0.0125851	0.00122358		0.0630916	0.0472979	0.0620629	0.00247853
	133.5		0.0540658	0.012628	0.0141366	0.00130021		0.0780598	0.0577973	0.066751	0.0018492
	133.6		0.0390055	0.0176746	0.0122057	0.000780016		0.0209799	0.0555759	0.0614593	0.000539931
	133.7		0.0316135	0.0107057	0.014201	0.000516785		0.168987	0.0455506	0.066018	0.00205445
	133.8		0.0132261	0.0207735	0.0123548	0.00170302		0.033377	0.0522853	0.0617173	0.00152374
	133.9		0.0401559	0.00749721	0.0136244	0.00285059		0.0527579	0.0619023	0.0662119	0.00161247
	134		0.0123894	0.0267813	0.0131046	0.0029121		0.13554	0.043253	0.0604127	0.00417186
	134.1		0.01611	0.00673587	0.012684	0.00184282		0.0277874	0.0582466	0.0671747	0.00140649
	134.2		0.0463187	0.0219472	0.0135398	0.0010275		0.0730808	0.0541464	0.0599935	0.000870468
	134.3		0.0455261	0.00901665	0.0129532	0.000937848		0.136687	0.0458663	0.0657201	0.0031667
	134.4		0.0650293	0.0178033	0.012589	0.000499961		0.116647	0.0569662	0.0621219	0.0014604
	134.5		0.0215674	0.0131189	0.0139561	0.000855361		0.13093	0.0566014	0.0635747	0.00181359
	134.6		0.0491646	0.0126966	0.012046	0.000122007		0.126266	0.0423229	0.0623325	0.00233946
	134.7		0.0332248	0.018572	0.0139023	0.000626367		0.0374599	0.0570375	0.0641954	0.00130147
	134.8		0.0487591	0.00858013	0.0123982	0.00137702		0.120872	0.0583802	0.0612651	0.00150085
	134.9		0.0306144	0.0247955	0.0133651	0.00270539		0.0288317	0.0390164	0.0645755	0.00651785
	135		0.0418158	0.00805232	0.012876	0.00312227		0.0756554	0.0690053	0.0604965	0.0023061
	135.1		0.0376561	0.0289969	0.0127092	0.00621335		0.0626743	0.0405736	0.065234	0.00457782
	135.2		0.0563155	0.00900069	0.0134625	0.00274323		0.0565017	0.0587651	0.0597205	0.000241413
	135.3		0.0348472	0.0173787	0.012286	0.0018096		0.0500826	0.0493074	0.0651202	0.00285309
	135.4		0.0783999	0.0179275	0.0131574	0.000817823		0.0676535	0.048588	0.0599686	0.00235385
	135.5		0.0610887	0.00941046	0.012925	0.00120275		0.0569569	0.0587672	0.0640713	0.00187067
	135.6		0.0591603	0.0180874	0.0125137	0.00111188		0.0423949	0.0494959	0.0610287	0.00177026
	135.7		0.0442183	0.0123434	0.0132693	0.000859986		0.0868254	0.0430037	0.0624525	0.00273092
	135.8		0.0123424	0.018649	0.0123924	0.00207823		0.0626925	0.0668693	0.0617683	0.00177966
	135.9		0.058471	0.0113621	0.0131245	0.00356557		0.0485903	0.038247	0.0626465	0.0061426
	136		0.081176	0.0212778	0.0126333	0.00207105		0.0684522	0.0657442	0.0599319	0.00199155
	136.1		0.0488652	0.0102513	0.0125548	0.00255083		0.0551169	0.0392386	0.0646173	0.00395602
	136.2		0.0942246	0.0216383	0.0132615	0.00138357		0.0735493	0.0632717	0.0587915	0.000357327
	136.3		0.0598069	0.0079329	0.0119624	0.00135378		0.02171	0.0390347	0.0629145	0.00356791
	136.4		0.056609	0.0189487	0.0133846	0.000677596		0.122947	0.0597194	0.0619191	0.00187221
	136.5		0.0183981	0.0122826	0.0122074	0.000185415		0.00970233	0.0518364	0.0599484	0.00281616
	136.6		0.0335017	0.0116313	0.0128445	0.000381496		0.146507	0.045931	0.0619893	0.00300022
	136.7		0.0413785	0.0163198	0.0125764	0.000483023		0.0475538	0.0543283	0.0617013	0.00128518
	136.8		0.0319539	0.0126074	0.0126633	0.00145767		0.127256	0.0516755	0.0596406	0.00113307
	136.9		0.041326	0.0153799	0.0124417	0.00105619		0.0589659	0.0475129	0.0628253	0.00292162
	137		0.0820553	0.0140733	0.0129741	0.00127361		0.0710956	0.0480361	0.0586879	0.00198777
	137.1		0.0771342	0.0170037	0.0118333	0.00302119		0.119009	0.0569683	0.0638328	0.00160186
	137.2		0.0833084	0.0138329	0.0135157	0.000936449		0.0183494	0.0444855	0.0573026	0.00113145
	137.3		0.0499197	0.0122095	0.0115815	0.00107579		0.13829	0.0497103	0.0642588	0.00157128
	137.4		0.0671409	0.0176018	0.0131551	0.000824944		0.0125485	0.0521269	0.057426	0.00300195
	137.5		0.0754442	0.0102507	0.0120965	0.00061082		0.0912866	0.0537037	0.0627639	0.00367214
	137.6		0.0903704	0.0159767	0.0127744	0.00213016		0.0637212	0.0520852	0.0593185	0.00373628
	137.7		0.0368193	0.0150342	0.0121599	0.000580938		0.0200074	0.0408809	0.0602327	0.00321675
	137.8		0.0490422	0.0126853	0.0127683	0.00141373		0.155911	0.069106	0.0607365	0.000773169
	137.9		0.00264899	0.0178938	0.0121821	0.00236469		0.0485712	0.0294618	0.0604083	0.00642543
	138		0.0556903	0.015624	0.0128584	0.00280612		0.10277	0.0710379	0.0583163	0.00154307
	138.1		0.0721449	0.0151489	0.011805	0.00301835		0.0481392	0.0357011	0.0631803	0.00547302
	138.2		0.18565	0.0225625	0.0136104	0.0030413		0.10172	0.0597882	0.0567659	8.36353e-05
	138.3		0.137625	0.00858165	0.0109091	0.00137598		0.0546775	0.0404718	0.0614963	0.00299395
	138.4		0.111945	0.0187491	0.0138156	0.00179004		0.0440788	0.060859	0.0600527	0.00304001
	138.5		0.0419564	0.0123906	0.0113381	0.000335833		0.0916711	0.0422952	0.0581077	0.00377347
	138.6		0.0214567	0.013548	0.0127045	0.00145187		0.0319081	0.0557132	0.0606567	0.00211887
	138.7		0.0356674	0.0128548	0.0123348	0.000949834		0.0692968	0.0457004	0.0596161	0.00196063
	138.8		0.0491253	0.015483	0.0118948	0.000845033		0.0384576	0.0518911	0.0581234	0.00118633
	138.9		0.0436565	0.0104692	0.0126777	0.00173977		0.0778186	0.0449033	0.0609072	0.00142277
	139		0.053803	0.0212945	0.0119426	0.00232836		0.017833	0.0482392	0.0577179	0.000764493
	139.1		0.0124607	0.0124287	0.0121971	0.00570357		0.130239	0.0524306	0.0607345	0.00111334
	139.2		0.035856	0.0215907	0.0123734	0.0030551		0.0209555	0.0439975	0.057207	0.00116043
	139.3		0.0269366	0.0133831	0.0120232	0.00388985		0.120745	0.049768	0.0613471	0.00261429
	139.4		0.0388771	0.0155798	0.0121992	0.00258498		0.0213777	0.0552415	0.0561832	0.00580117
	139.5		0.0467906	0.0154226	0.0119823	0.002829		0.0673387	0.0503038	0.0612896	0.00524856
	139.6		0.0153625	0.0143254	0.0125682	0.00344722		0.0693796	0.0516295	0.0572828	0.00386159
	139.7		0.0308345	0.0165358	0.011372	0.00137779		0.0618567	0.0465887	0.0587872	0.00199429
	139.8		0.0374037	0.0118972	0.0129633	0.00284382		0.0883204	0.0526639	0.0588684	0.000716496
	139.9		0.032071	0.0191938	0.0112336	0.00232509		0.179516	0.0431404	0.0591269	0.00332431
	140		0.0240641	0.0167428	0.0131347	0.00396166		0.0460367	0.0559027	0.0560122	0.00296652
	140.1		0.0345433	0.0130024	0.0109383	0.00298326		0.0903034	0.0470706	0.0620738	0.00528533
	140.2		0.0846537	0.0270786	0.0137094	0.00600237		0.0646189	0.0487438	0.0548226	0.000966099
	140.3		0.0620776	0.0103016	0.010391	0.00273574		0.0651085	0.0472899	0.0602339	0.00150103
	140.4		0.046307	0.0169537	0.0132999	0.00322928		0.0658309	0.053767	0.0577955	0.00190372
	140.5		0.02221	0.0149226	0.011487	0.0011332		0.0543868	0.0389001	0.0572004	0.00317437
	140.6		0.0145964	0.0119974	0.0116377	0.0016675		0.0773549	0.0588714	0.0586383	0.00193687
	140.7		0.0221396	0.0137769	0.0126888	0.000717411		0.0483244	0.0445435	0.0579699	0.00338271
	140.8		0.0218084	0.012143	0.0111945	0.000119461		0.0456509	0.050902	0.0567591	0.0028252
	140.9		0.045769	0.0142427	0.012416	0.00297342		0.0912429	0.0432242	0.0588297	0.00216643
	141		0.0401922	0.0233008	0.0116462	0.00577503		0.0406855	0.0539726	0.0569579	0.000800088
	141.1		0.0537272	0.0155496	0.0120057	0.00927245		0.0612718	0.0422559	0.0574188	0.00148274
	141.2		0.0146434	0.0233996	0.0115631	0.005062		0.0422054	0.0470086	0.0577952	0.00075014
	141.3		0.0398536	0.0161669	0.0124008	0.00496859		0.0519509	0.0481647	0.0573918	0.00183672
	141.4		0.0079668	0.0117602	0.0112098	0.00195091		0.0507926	0.0504769	0.0564585	0.00338529
	141.5		0.0451048	0.0174368	0.0122109	0.00266381		0.0608904	0.0473364	0.0583078	0.00301481
	141.6		0.0109349	0.0118617	0.0118558	0.00155631		0.0356535	0.046049	0.0567492	0.00299653
	141.7		0.0147583	0.0137996	0.0113768	0.000998146		0.0938419	0.0553804	0.0561241	0.00190871
	141.8		0.0416917	0.014351	0.0122699	0.00249324		0.0156895	0.0376263	0.0584208	0.0032766
	141.9		0.00983588	0.0126834	0.011208	0.00126959		0.102912	0.0559643	0.056389	0.00238433
	142		0.0684889	0.0203397	0.0123779	0.00340368		0.0698196	0.045917	0.0556083	0.00398093
	142.1		0.026539	0.00749781	0.0108938	0.00271634		0.0374082	0.0506631	0.0590797	0.0050499
	142.2		0.0357602	0.0263815	0.0128807	0.00563145		0.084011	0.0469073	0.0548599	0.00284628
	142.3		0.0151144	0.0104696	0.0104956	0.0022352		0.0266973	0.0514858	0.0572053	0.00196313
	142.4		0.0271437	0.0130002	0.012407	0.00278072		0.0853276	0.044733	0.0569864	0.00155543
	142.5		0.00324746	0.0183543	0.0117712	0.00143624		0.0268874	0.0442368	0.0557068	0.00262081
	142.6		0.0616554	0.00724215	0.0107669	0.00126591		0.0291383	0.0519811	0.0565635	0.00236524
	142.7		0.0105132	0.0187274	0.0127554	0.000611989		0.161315	0.0488326	0.0567905	0.00310532
	142.8		0.0378549	0.00836129	0.0109027	0.00123405		0.00498243	0.0431646	0.055245	0.00322136
	142.9		0.0211693	0.018604	0.0116477	0.00367099		0.229566	0.0498446	0.0569126	0.00240677
	143		0.0214677	0.019871	0.011952	0.0072376		0.00548881	0.0481387	0.0560607	0.00332136
	143.1		0.0318111	0.0166423	0.0111409	0.00834146		0.119759	0.0467347	0.0550351	0.00155104
	143.2		0.00896459	0.020366	0.0114881	0.00559187		0.0286086	0.0416006	0.0573832	0.00221626
	143.3		0.0225006	0.0176934	0.0120737	0.00515837		0.0577189	0.0506162	0.054743	0.000800079
	143.4		0.0113091	0.0113459	0.0107853	0.00175656		0.0615956	0.0449502	0.0558325	0.00163388
	143.5		0.0317663	0.0169863	0.012079	0.00205392		0.056131	0.0475698	0.0562152	0.00322381
	143.6		0.0229238	0.0105653	0.0113558	0.000272939		0.0402121	0.042872	0.0556333	0.00320026
	143.7		0.0195988	0.0127174	0.0113665	0.00056246		0.057318	0.0559068	0.0538806	0.001624
	143.8		0.0364978	0.013984	0.0116498	0.00170756		0.064759	0.035431	0.0583702	0.00310694
	143.9		0.0277719	0.0101751	0.0111307	0.00104746		0.0392103	0.0505887	0.0527524	0.00119517
	144		0.03581	0.0189963	0.0118032	0.00209092		0.0757618	0.049831	0.0567041	0.00184904
	144.1		0.0334718	0.00703557	0.0107626	0.00183836		0.071437	0.0395178	0.0549488	0.00364764
	144.2		0.0179297	0.020337	0.0122499	0.00261821		0.0519697	0.0530717	0.0557793	0.00144087
	144.3		0.0255731	0.0107579	0.010458	0.00131656		0.0466367	0.04486	0.0537451	0.00134723
	144.4		0.016392	0.011108	0.0119571	0.00220143		0.0899253	0.0427797	0.0567968	0.00125786
	144.5		0.0129649	0.0197659	0.0114379	0.00159551		0.0281361	0.0467775	0.0537317	0.00269177
	144.6		0.0183973	0.00509626	0.0106442	0.00186617		0.0550218	0.0486855	0.05507	0.00279465
	144.7		0.0155719	0.0214143	0.012208	0.00133315		0.0903324	0.0477632	0.0552858	0.00275183
	144.8		0.0249082	0.00880089	0.0108629	0.00223166		0.0221626	0.038939	0.0541319	0.00189281
	144.9		0.0374809	0.0150976	0.0109863	0.0019099		0.127117	0.0550701	0.0547589	0.000851624
	145		0.0491392	0.0157582	0.0120727	0.00398046		0.0377864	0.0349751	0.0552026	0.00502722
	145.1		0.0376189	0.0129026	0.0104895	0.00298571		0.0633858	0.0609333	0.0533581	0.00194514
	145.2		0.0218657	0.0148217	0.0115124	0.00311657		0.058533	0.0321542	0.055449	0.00544394
	145.3		0.0106767	0.0149024	0.0114654	0.00322147		0.0313172	0.0546789	0.0543696	0.000632314
	145.4		0.02296	0.0126588	0.0107762	0.00126935		0.069778	0.0424463	0.0527785	0.00166289
	145.5		0.0169761	0.0135571	0.0114447	0.000910681		0.0418253	0.0456813	0.0564268	0.00366599
	145.6		0.0371631	0.0100035	0.0112634	0.000211223		0.0374846	0.0441199	0.0529056	0.00284611
	145.7		0.0132412	0.0147667	0.0109064	0.000403597		0.0698804	0.0493438	0.0528441	0.0014947
	145.8		0.0255858	0.00941708	0.0114788	0.00108285		0.0174828	0.0422732	0.0575539	0.00266459
	145.9		0.0174989	0.0135722	0.0106777	0.000243108		0.10524	0.0416402	0.0497853	0.00164169
	146		0.00649782	0.0113137	0.0117027	0.000107778		0.0103263	0.0544897	0.0571356	0.00157187
	146.1		0.0316721	0.0111271	0.0102708	0.000701439		0.0966778	0.0327395	0.0518155	0.00290558
	146.2		0.0103821	0.0136874	0.012161	0.00043954		0.0272478	0.0553366	0.0554305	0.000942514
	146.3		0.0355072	0.0110473	0.00993763	0.000776968		0.0644306	0.0383783	0.0514849	0.00167609
	146.4		0.0102385	0.0120159	0.0119949	0.00176782		0.0722029	0.0474028	0.0559892	0.00249747
	146.5		0.0300354	0.0165655	0.0106348	0.00104689		0.0365971	0.0440822	0.0518414	0.00367997
	146.6		0.0208243	0.00693734	0.01093	0.00154007		0.0797954	0.050745	0.0538722	0.00303168
	146.7		0.0292542	0.0169379	0.0113744	0.000655049		0.0430979	0.042254	0.0538642	0.00236632
	146.8		0.0400397	0.0118828	0.0108248	0.00135105		0.0374493	0.0397245	0.0525416	0.0014335
	146.9		0.0696425	0.00958489	0.0107903	0.000721284		0.0832022	0.056072	0.0535237	0.000986362
	147		0.0543641	0.015676	0.0114015	0.00188633		0.0524798	0.0277984	0.0533578	0.0055233
	147.1		0.0698361	0.0108123	0.010598	8.74465e-05		0.0517152	0.0673381	0.0526104	0.00198231
	147.2		0.0273765	0.011173	0.0109114	0.000481239		0.0414806	0.0277042	0.0528686	0.00625828
	147.3		0.0210177	0.0118778	0.0112298	0.00112103		0.0645521	0.0555541	0.0544573	0.00113157
	147.4		0.0151689	0.0135504	0.0106035	0.00074308		0.0521506	0.0422319	0.0496792	0.00302581
	147.5		0.0084328	0.010562	0.0108741	0.000285939		0.0519742	0.0446511	0.0568707	0.00426423
	147.6		0.0388663	0.0102292	0.0112039	0.000350236		0.0479568	0.0466332	0.0497681	0.00400871
	147.7		0.0184778	0.0152383	0.0103225	0.000570459		0.0527507	0.0445868	0.053041	0.00252975
	147.8		0.0323314	0.00769032	0.0114851	0.00129652		0.0284391	0.0457067	0.0548946	0.00248006
	147.9		0.0249992	0.016524	0.0100754	0.000944682		0.0980544	0.0409967	0.0490112	0.00200906
	148		0.010205	0.00776465	0.011882	0.00101947		0.0391494	0.0474914	0.0556446	0.00326846
	148.1		0.0125055	0.0150262	0.00962223	0.00113591		0.063805	0.041553	0.0502467	0.00232445
	148.2		0.0189023	0.00968441	0.0122648	0.000202939		0.0273275	0.0465027	0.0539948	0.00255598
	148.3		0.00674732	0.0118595	0.00940938	0.000507935		0.0762134	0.0410558	0.050363	0.00218844
	148.4		0.0199325	0.0124291	0.0119347	0.00122717		0.0400751	0.0479218	0.0542557	0.00379841
	148.5		0.00875459	0.0122705	0.00996812	0.000481516		0.0551665	0.0428066	0.0506603	0.0038558
	148.6		0.017985	0.0102404	0.0111322	0.000685365		0.0725542	0.048705	0.0524393	0.0035867
	148.7		0.0109193	0.0122509	0.0105895	0.000404409		0.0466473	0.0419823	0.0526277	0.00157501
	148.8		0.0158077	0.0134834	0.0106874	0.000811239		0.0601639	0.0389026	0.0506965	0.00129197
	148.9		0.0296666	0.00879877	0.0108054	0.00153364		0.0292874	0.0521773	0.0531257	0.00123232
	149		0.0118539	0.015917	0.010445	0.00196412		0.070226	0.0310709	0.0507549	0.00426727
	149.1		0.0288021	0.0110555	0.0110725	0.00106352		0.0484812	0.0594639	0.052377	0.00187448
	149.2		0.00712232	0.0106096	0.0100462	0.000337853		0.0182049	0.0303484	0.0508835	0.00414085
	149.3		0.021503	0.0123026	0.011281	0.000885596		0.119656	0.0527858	0.053138	0.00118174
	149.4		0.0176272	0.0111353	0.0102128	0.000233616		0.0116432	0.0389414	0.0487342	0.00363129
	149.5		0.00646012	0.0117009	0.0106172	0.00041701		0.0719639	0.0466186	0.0550974	0.00288855
	149.6		0.0350434	0.00995565	0.010923	0.000301299		0.0412722	0.0415376	0.0483935	0.00294076
	149.7		0.0171856	0.0133343	0.00998268	0.00066058		0.0647845	0.0429555	0.0524546	0.00119769
	149.8		0.0322868	0.0100553	0.0114071	0.00125622		0.0359458	0.0426551	0.0521476	0.0015859
	149.9		0.0292748	0.0146598	0.00947536	0.00115788		0.0567261	0.0445829	0.049169	0.00193709
	150		0.0450244	0.00882118	0.0119893	0.00140688		0.0537905	0.0372141	0.0531	0.00418094
	150.1		0.0314319	0.0154307	0.00910786	0.00107869		0.0391327	0.0529023	0.0497442	0.0016875
	150.2		0.0595445	0.00812087	0.0120524	0.000607382		0.0371084	0.0345562	0.051747	0.00351916
	150.3		0.0322391	0.0132904	0.00919763	0.00066783		0.0692439	0.0466997	0.0502214	0.00104493
	150.4		0.0295535	0.0114187	0.0116466	0.00074026		0.0265717	0.0404831	0.051612	0.00268652
	150.5		0.019534	0.00942893	0.00954974	0.000144595		0.0578783	0.0447493	0.0500607	0.00174185
	150.6		0.00768835	0.0132231	0.0112641	0.000424196		0.0288698	0.0394588	0.0511191	0.00297345
	150.7		0.0201119	0.0104403	0.00982822	0.000806098		0.0543456	0.046156	0.0507766	0.000572147
	150.8		0.00841137	0.012217	0.0107525	0.000621539		0.0486458	0.0362477	0.0496844	0.00119704
	150.9		0.0182808	0.0111603	0.0104947	0.00195454		0.0298499	0.0454155	0.0522087	0.000648399
	151		0.0155839	0.0134789	0.00994633	0.00119349		0.0566166	0.0373782	0.0484267	0.0012107
	151.1		0.0067979	0.010237	0.0111346	0.00131978		0.0440401	0.0466547	0.0520799	0.00126754
	151.2		0.0237014	0.0112654	0.00968766	0.000556905		0.0432595	0.0348523	0.0493036	0.00211078
	151.3		0.013866	0.0135393	0.010897	0.00189769		0.0592533	0.0500139	0.0510197	0.00107117
	151.4		0.0204817	0.00922314	0.0101185	0.000744164		0.0597296	0.0330953	0.0491045	0.00281813
	151.5		0.0186392	0.0141673	0.0103154	0.00107877		0.03477	0.0495766	0.0518485	0.000756871
	151.6		0.0135388	0.00916357	0.0105412	0.000174525		0.0357629	0.0350668	0.0482879	0.00193236
	151.7		0.0227799	0.0114389	0.0099219	0.00035469		0.0952873	0.0435892	0.0512134	0.000978377
	151.8		0.0112416	0.0117585	0.0109954	0.00114077		0.0117903	0.0414674	0.0495565	0.00109861
	151.9		0.0251161	0.0121195	0.00927012	0.00119489		0.115941	0.0415488	0.049712	0.00180968
	152		0.0195894	0.0104834	0.0115754	0.001303		0.0162957	0.03576	0.050118	0.00211738
	152.1		0.0447948	0.0140086	0.00896086	0.00117672		0.0761177	0.0507496	0.0497153	0.000547771
	152.2		0.0353952	0.00839759	0.0115133	0.000649844		0.029073	0.0312352	0.0493281	0.00227748
	152.3		0.058969	0.0131444	0.00913742	0.000590104		0.0563479	0.0467911	0.0502308	0.000259274
	152.4		0.0276347	0.0106961	0.0113125	0.000424733		0.0473246	0.036633	0.0490254	0.00139587
	152.5		0.0432184	0.00825467	0.00921159	4.16851e-05		0.0388141	0.0451586	0.0495752	0.000885186
	152.6		0.00456333	0.0146101	0.0112391	0.000536722		0.0587437	0.0347686	0.0498361	0.00206807
	152.7		0.0303916	0.00978574	0.00929889	0.000753764		0.013844	0.0466081	0.0489058	0.000532651
	152.8		0.00695556	0.00943451	0.0106666	0.00029276		0.111483	0.0360898	0.0491439	0.00124184
	152.9		0.0179503	0.0142501	0.0102612	0.00156291		0.00626708	0.0420776	0.0505	0.00135601
	153		0.0224486	0.00963566	0.00958993	0.000463117		0.0868804	0.0405441	0.0471676	0.00118717
	153.1		0.0244843	0.0102945	0.01089	0.00114127		0.0165836	0.0420653	0.051069	0.00210018
	153.2		0.0189003	0.0127987	0.00966452	0.000751981		0.0852073	0.0372937	0.0480092	0.00195454
	153.3		0.0268463	0.0118236	0.0101884	0.00297117		0.0147351	0.0459759	0.0493094	0.00108405
	153.4		0.00657577	0.0125239	0.0102576	0.00172439		0.0919586	0.0336476	0.0488513	0.00172851
	153.5		0.0253228	0.0123533	0.0098309	0.00150712		0.0250513	0.0462813	0.0494177	0.000790571
	153.6		0.00337862	0.0104128	0.0103262	0.000280842		0.0266111	0.036411	0.0478228	0.00145182
	153.7		0.0248899	0.0102983	0.00969561	2.18632e-05		0.104691	0.0395722	0.0499463	0.00145094
	153.8		0.00676502	0.0113948	0.010693	0.000500752		0.00396602	0.044736	0.0475732	0.00047483
	153.9		0.0197581	0.0100008	0.00908577	0.000409621		0.127396	0.0340292	0.0495754	0.0028769
	154		0.0107159	0.0113239	0.0111434	0.000413269		0.0300532	0.0440686	0.0478344	0.00156909
	154.1		0.0172541	0.0112806	0.00895144	0.001212		0.0738078	0.0408639	0.049215	0.00174395
	154.2		0.0159659	0.00979004	0.0109874	0.000191562		0.0448657	0.0376494	0.0476224	0.00138891
	154.3		0.0299088	0.011857	0.00906247	0.000386923		0.0601737	0.040182	0.0494372	0.000994867
	154.4		0.00603582	0.00991845	0.0109917	0.00022332		0.0345357	0.0415682	0.0472794	0.00086957
	154.5		0.0474304	0.00902482	0.00896375	0.000153262		0.0537365	0.0381961	0.0490838	0.00221527
	154.6		0.00216781	0.0132518	0.0110229	0.000473107		0.0388621	0.0412862	0.0477554	0.00134532
	154.7		0.0372677	0.010025	0.00902556	0.000586343		0.0362973	0.0398778	0.0484315	0.00157834
	154.8		0.00713848	0.00783559	0.0104612	0.000334756		0.050022	0.0382441	0.0475794	0.000984704
	154.9		0.0194181	0.0164283	0.0099455	0.00166382		0.0348722	0.0423625	0.048977	0.00140513
	155		0.0271329	0.0074754	0.0094489	0.00103986		0.0612647	0.0360567	0.0467601	0.00208758
	155.1		0.03564	0.0116068	0.0104639	0.00183399		0.015877	0.0444196	0.0488851	0.00193306
	155.2		0.0239828	0.0142369	0.00969264	0.00110552		0.0865204	0.0369484	0.0475371	0.00214997
	155.3		0.0262989	0.0081751	0.00964741	0.00292065		0.0139738	0.039105	0.0477285	0.00105708
	155.4		0.00948432	0.0164831	0.0102265	0.00166553		0.0686797	0.040657	0.0477822	0.000442713
	155.5		0.0133744	0.00880283	0.0094638	0.00132575		0.0298267	0.0360111	0.0481435	0.00106414
	155.6		0.0119861	0.0116152	0.0101464	0.00040219		0.0616299	0.0414369	0.0466977	0.000255016
	155.7		0.00959403	0.00998201	0.00931943	3.24685e-05		0.0496806	0.0352922	0.0487679	0.00135885
	155.8		0.0104117	0.0111135	0.0106109	0.00018244		0.0491815	0.0440519	0.0462299	0.000361312
	155.9		0.0183698	0.00877851	0.00873198	0.000647732		0.075412	0.0326418	0.0485722	0.00263164
	156		0.00742816	0.0132605	0.0109355	0.000527873		0.079952	0.0465218	0.0465359	0.00193912
	156.1		0.0216468	0.00918335	0.00877575	0.00167875		0.0419264	0.0355312	0.0478939	0.00272859
	156.2		0.00584531	0.0113853	0.0106842	0.000217845		0.102436	0.0428163	0.0467262	0.00143714
	156.3		0.0192654	0.0110104	0.0088425	0.000532248		0.0157505	0.0339122	0.0479957	0.00198296
	156.4		0.0054562	0.00864697	0.0107424	0.000223511		0.114667	0.0480813	0.0460723	0.000806641
	156.5		0.0220451	0.0119337	0.00883621	0.00140696		0.0120696	0.0287539	0.0485146	0.00379365
	156.6		0.00538801	0.0107115	0.0105921	0.00113768		0.069099	0.0506262	0.0455482	0.00108371
	156.7		0.0201998	0.0112607	0.00903897	0.00099427		0.041697	0.0315654	0.0483328	0.00268236
	156.8		0.00542563	0.00781225	0.00999958	0.000153229		0.022952	0.0399631	0.046004	0.000795488
	156.9		0.0270472	0.014999	0.00980037	0.00124823		0.0601382	0.0435732	0.0471141	0.000530051
	157		0.0190452	0.00756578	0.00921394	0.00107858		0.0313675	0.0293931	0.0471829	0.00264722
	157.1		0.0591067	0.0118684	0.0101446	0.00171225		0.0600669	0.0477391	0.0459438	0.000701117
	157.2		0.0176181	0.0132269	0.00953594	0.00105151		0.0338369	0.034594	0.0475535	0.00245073
	157.3		0.0429467	0.00768584	0.00937728	0.00173715		0.055024	0.0367272	0.0461924	0.00190636
	157.4		0.0081739	0.0142087	0.00995496	0.000580735		0.0413879	0.0451966	0.0465121	0.00176992
	157.5		0.0110297	0.00915675	0.00929865	0.000712689		0.0227847	0.0320693	0.0471453	0.0021642
	157.6		0.0164108	0.00988541	0.0098621	0.000401819		0.0853133	0.041781	0.0455914	0.000527012
	157.7		0.00873899	0.0110384	0.00907383	0.000427718		0.00894426	0.037021	0.0473568	0.000869642
	157.8		0.0165658	0.0106988	0.0103814	0.00013295		0.0937643	0.0366628	0.0455711	0.000967866
	157.9		0.0178849	0.00867014	0.008571	0.00130726		0.019322	0.0377203	0.0467161	0.000893803
	158		0.0238544	0.0138283	0.0105907	0.00109738		0.124377	0.0399913	0.0463774	0.00147277
	158.1		0.0245263	0.00899434	0.00872938	0.00208214		0.00851418	0.0349649	0.0457501	0.00142522
	158.2		0.0344215	0.011567	0.0103125	0.000498956		0.125512	0.041256	0.0465541	0.000822636
	158.3		0.0270723	0.0104213	0.00871897	0.000783073		0.00969657	0.0325886	0.0461401	0.00133503
	158.4		0.0292697	0.00842123	0.0104148	0.000335918		0.126648	0.0461251	0.0454525	0.000506678
	158.5		0.0164441	0.0138519	0.00869946	0.0024321		0.0207343	0.0273557	0.0470579	0.00357764
	158.6		0.0109152	0.00902654	0.0101453	0.00161894		0.0629622	0.051301	0.0446294	0.00219011
	158.7		0.0190334	0.0118485	0.00904889	0.00129467		0.0383175	0.0314509	0.0469431	0.00379852
	158.8		0.00384265	0.00917127	0.00958446	3.71489e-05		0.0331814	0.0395328	0.0453974	0.00211141
	158.9		0.0306255	0.0108023	0.00958768	0.000278868		0.0671192	0.0444322	0.0450762	0.000457
	159		0.00555228	0.00932686	0.0090811	0.000760279		0.0198906	0.0268524	0.0472517	0.00310451
	159.1		0.045269	0.010976	0.00975464	0.000699342		0.0781239	0.0484752	0.0438077	0.000456318
	159.2		0.00674992	0.0103431	0.00927458	0.00111489		0.0192789	0.0320194	0.0469924	0.00327977
	159.3		0.0235455	0.0106242	0.00927376	0.000629761		0.0701146	0.0410686	0.0449141	0.0025109
	159.4		0.00766632	0.00922878	0.00953113	0.000302334		0.0369365	0.039544	0.0453932	0.00379606
	159.5		0.00935427	0.0114887	0.00926267	0.000496839		0.039614	0.039012	0.0459951	0.00234818
	159.6		0.0205764	0.00873218	0.00946976	0.000407219		0.0508205	0.0351023	0.0446094	0.00189649
	159.7		0.0087734	0.010864	0.00907757	0.000835425		0.0242282	0.041855	0.0459832	0.000639524
	159.8		0.0296565	0.0115073	0.00977125	0.000477401		0.0731147	0.0319942	0.0450071	0.00170455
	159.9		0.0118074	0.00912351	0.00883523	0.00166353		0.015735	0.0394565	0.0446295	0.000513029
	160		0.0267233	0.0125997	0.00982174	0.00103119		0.0757901	0.0381043	0.0465671	0.000885487
	160.1		0.0184055	0.00955032	0.00903184	0.00164259		0.0290913	0.0332485	0.043393	0.000961828
	160.2		0.0351231	0.0111952	0.00966342	0.000382003		0.0504563	0.0398351	0.0464962	0.000552342
	160.3		0.023086	0.00897844	0.00877851	0.000804696		0.0713611	0.0349921	0.0442836	0.0006196
	160.4		0.0356706	0.0100752	0.010036	0.000209832		0.0365454	0.0378747	0.0450614	0.000696708
	160.5		0.00800394	0.011765	0.00842133	0.00132224		0.0575922	0.0342126	0.0451044	0.00190746
	160.6		0.0264763	0.00781341	0.00998501	0.000380013		0.0390432	0.0423098	0.0444783	0.00284596
	160.7		0.00327959	0.0111622	0.00874877	0.000367824		0.0256084	0.0366362	0.0450655	0.00295644
	160.8		0.0260124	0.00983284	0.00946781	0.000410423		0.0632887	0.035584	0.0446663	0.00269657
	160.9		0.00682807	0.00970673	0.00916963	0.000255927		0.0252889	0.0437478	0.0441481	0.000331548
	161		0.0185179	0.0107405	0.00907557	0.00170916		0.0833324	0.0277381	0.0455731	0.00255506
	161.1		0.014422	0.0123325	0.00936738	0.00100918		0.013458	0.0460551	0.0435381	0.000742173
	161.2		0.00698255	0.00907624	0.00901935	0.00234129		0.108587	0.0302601	0.045095	0.00334771
	161.3		0.0151081	0.0131738	0.00922972	0.000733376		0.0031509	0.0455877	0.0443357	0.00201206
	161.4		0.00954613	0.00797908	0.00913086	0.000727522		0.0984	0.0295737	0.0441328	0.00410936
	161.5		0.00995736	0.0101728	0.00915656	8.35938e-05		0.0126243	0.0468404	0.0448916	0.00109683
	161.6		0.01804	0.0106438	0.00911951	0.000189659		0.0540933	0.0282953	0.0434676	0.00208262
	161.7		0.00483907	0.00807658	0.00907062	0.000909962		0.0516269	0.0415071	0.0450934	0.000235
	161.8		0.0154032	0.0126546	0.00920001	0.000594779		0.0193674	0.0342734	0.0438236	0.000740176
	161.9		0.00891672	0.0088066	0.00898382	0.00129488		0.0652234	0.0328882	0.0433715	0.00103949
	162		0.0139508	0.0108352	0.00925319	0.000478453		0.0188807	0.043238	0.0459661	0.000236831
	162.1		0.00345742	0.00996155	0.00910346	0.00108206		0.072453	0.0284841	0.0416404	0.00176006
	162.2		0.0259185	0.0112338	0.00919728	0.000289459		0.00981421	0.0412153	0.0461607	0.000506483
	162.3		0.00320257	0.00757279	0.00876876	0.000843353		0.0879915	0.0354892	0.0424625	0.000565658
	162.4		0.0186737	0.0123531	0.00971064	0.000403339		0.0133994	0.0327998	0.0447736	0.00115714
	162.5		0.00644169	0.00893611	0.00817107	0.000662497		0.0521694	0.039066	0.0432388	0.000483939
	162.6		0.0179097	0.00919596	0.00986492	0.000554303		0.0356262	0.0336099	0.0441436	0.00201864
	162.7		0.0122355	0.0113718	0.00843687	0.0003993		0.0402948	0.0394745	0.0436584	0.00103888
	162.8		0.0193723	0.00902363	0.0093207	0.00122568		0.0468255	0.0312573	0.0433098	0.00219588
	162.9		0.0156358	0.012258	0.00888862	0.000684091		0.0178584	0.0427993	0.0442364	0.000351869
	163		0.00925002	0.00912096	0.00892065	0.00220088		0.0876562	0.0287228	0.0427203	0.00207556
	163.1		0.0149554	0.0142495	0.00917744	0.00145196		0.0118815	0.0432307	0.0445322	0.00127753
	163.2		0.00762376	0.00863251	0.00865467	0.00242757		0.0790163	0.0299719	0.0423387	0.00246867
	163.3		0.0108082	0.0126156	0.00925588	0.000834625		0.0509003	0.0444941	0.0443574	0.00112903
	163.4		0.0170767	0.00953569	0.00869725	0.000880024		0.0309105	0.0261385	0.0427608	0.00288356
	163.5		0.0119037	0.00793405	0.009093	0.000262627		0.0780032	0.0461196	0.04363	0.000526625
	163.6		0.0253539	0.0129109	0.00878157	0.000505748		0.0134594	0.0293668	0.042893	0.00166886
	163.7		0.0138309	0.00632105	0.00902194	0.00102587		0.0714029	0.0359034	0.0435617	0.000789832
	163.8		0.0152422	0.0125202	0.0088568	0.000421708		0.0260601	0.0395687	0.0431611	0.000596598
	163.9		0.0106162	0.00846084	0.00876526	0.000691281		0.0371752	0.0287229	0.0421837	0.00204343
	164		0.0139405	0.00933826	0.00911699	0.000120855		0.055068	0.0433997	0.0449984	0.000404738
	164.1		0.00563933	0.0103033	0.0087267	0.000820991		0.0352658	0.0282895	0.0404404	0.00130942
	164.2		0.0207833	0.010433	0.00898457	0.000292612		0.0411203	0.0394338	0.0456264	0.000476855
	164.3		0.00993899	0.00777767	0.00868712	0.000897331		0.0534784	0.0337948	0.0406797	0.000607211
	164.4		0.0205945	0.012651	0.00927952	0.000391601		0.0323046	0.0342519	0.0445923	0.00112249
	164.5		0.018237	0.0071376	0.00816849	0.000275008		0.0556674	0.0359707	0.0415913	0.000228653
	164.6		0.026617	0.0106818	0.00948097	0.000792692		0.0152117	0.0331591	0.0434063	0.00078307
	164.7		0.0176194	0.0108111	0.0083773	0.00042673		0.0856099	0.0368512	0.0427127	0.000226082
	164.8		0.0232831	0.0079523	0.00895061	0.00128925		0.0122376	0.0307727	0.041885	0.00106778
	164.9		0.0136143	0.0141057	0.00888579	0.000916341		0.0638915	0.039852	0.0440905	0.000247611
	165		0.0137174	0.00701122	0.00849924	0.0016364		0.0295529	0.0296101	0.040439	0.00133362
	165.1		0.00965259	0.013808	0.00927912	0.00113449		0.0527926	0.0397087	0.0452048	0.00139931
	165.2		0.0140112	0.00792348	0.00813883	0.00103269		0.0195404	0.0313262	0.039704	0.00131833
	165.3		0.00784886	0.0108054	0.00935109	0.000547882		0.0641071	0.0386596	0.0447717	0.000899148
	165.4		0.023164	0.00919093	0.00829746	0.000218717		0.0160899	0.0305097	0.0409878	0.000931389
	165.5		0.00684113	0.00816181	0.00898639	0.000427691		0.0760921	0.0366913	0.0425826	0.00043235
	165.6		0.0193683	0.0119451	0.00853626	0.00056093		0.00923563	0.035733	0.0427698	0.000673742
	165.7		0.00688291	0.0070104	0.00879547	0.000862227		0.0736535	0.0299914	0.0412324	0.00108822
	165.8		0.0120531	0.0115578	0.00880665	0.000230338		0.0231889	0.0390756	0.0434009	0.000527203
	165.9		0.0140667	0.00800878	0.00823532	0.000287468		0.0291619	0.0326225	0.0406208	0.000714123
	166		0.0130051	0.00931112	0.00935473	4.96848e-05		0.0626039	0.0325307	0.0439038	0.00128083
	166.1		0.00980004	0.00970461	0.00805859	0.000634601		0.0114417	0.0374982	0.0398633	0.000419945
	166.2		0.0161756	0.00945597	0.00901838	0.000207425		0.0693058	0.0327175	0.0444324	0.00181971
	166.3		0.0170443	0.00897777	0.00849267	0.000886245		0.0190848	0.0340065	0.0394857	0.000769691
	166.4		0.0165461	0.010778	0.00883781	0.000233227		0.0541602	0.0371764	0.0440091	0.00095455
	166.5		0.0163964	0.00762433	0.0082968	0.000106275		0.0328762	0.0303155	0.0404042	0.00084671
	166.6		0.0179027	0.010057	0.00898047	0.000354263		0.0299172	0.037317	0.0423497	0.000394436
	166.7		0.00660323	0.00981852	0.00841362	0.000151811		0.0624802	0.0317327	0.0418383	0.000878057
	166.8		0.0152769	0.00774765	0.00851104	0.000748981		0.0193529	0.0346616	0.0410921	0.000525965
	166.9		0.0118001	0.0126251	0.00897948	0.000504073		0.0680888	0.0338681	0.0426577	0.00085512
	167		0.00739201	0.00647171	0.00792699	0.000507036		0.0247227	0.0331741	0.0400503	0.000856325
	167.1		0.0146703	0.0116385	0.00947856	0.000687982		0.0443303	0.0349858	0.0439295	0.00159319
	167.2		0.0092989	0.00765327	0.00765624	0.000274015		0.0471501	0.0332728	0.0387993	0.000855299
	167.3		0.0124724	0.0108875	0.00932365	0.000707493		0.0246092	0.0334368	0.0440949	0.00127075
	167.4		0.018512	0.00731645	0.00804106	0.00017888		0.0370139	0.0353622	0.0397637	0.000239512
	167.5		0.0048606	0.0114861	0.00879232	0.00133443		0.0487708	0.0297614	0.0415412	0.00115112
	167.6		0.0172826	0.00984994	0.00835257	0.00135685		0.0219443	0.0395269	0.0424702	0.000985494
	167.7		0.00979657	0.00884528	0.00855186	0.00108711		0.0564605	0.0303563	0.0392434	0.00172872
	167.8		0.0117626	0.0114451	0.00873887	0.000495588		0.0442936	0.0339247	0.0433968	0.00220932
	167.9		0.0170318	0.00642592	0.00784341	0.000241236		0.0272763	0.0417487	0.0394435	0.00104959
	168		0.0121353	0.0119187	0.00943389	0.000214078		0.0546579	0.0230535	0.0423309	0.00434211
	168.1		0.0165137	0.00699001	0.00762789	0.000518357		0.0247092	0.0480204	0.0400096	0.00140246
	168.2		0.0110623	0.0105608	0.0089267	0.000135245		0.0388709	0.0266519	0.0424072	0.0034132
	168.3		0.0128932	0.00882682	0.00835816	0.000676818		0.038717	0.0360803	0.0391442	0.000995401
	168.4		0.00982021	0.00876765	0.00841881	0.000113617		0.0363888	0.0369227	0.04283	0.00116665
	168.5		0.00815242	0.00951545	0.0083488	0.000226155		0.0268954	0.0284664	0.0395081	0.00125634
	168.6		0.0111962	0.00810574	0.00864258	0.00017562		0.0529628	0.0384856	0.0414612	0.000579602
	168.7		0.010824	0.0101081	0.00826435	0.000140691		0.0217885	0.0288258	0.0405864	0.00149209
	168.8		0.00589967	0.00764314	0.0083195	0.000385279		0.07029	0.0385177	0.0410134	0.000870559
	168.9		0.0218731	0.010592	0.0088014	0.00019354		0.0251293	0.0284841	0.0401933	0.00198791
	169		0.00552284	0.00752078	0.00773155	0.000181274		0.0559373	0.0376401	0.0413254	0.00105844
	169.1		0.0207075	0.0104052	0.00923633	0.000743085		0.0252298	0.0311231	0.0404872	0.00166337
	169.2		0.00726198	0.00758261	0.00759774	0.000286973		0.0413289	0.0337583	0.0402574	0.000843696
	169.3		0.0135106	0.0120136	0.00895115	0.000756081		0.0296604	0.0319698	0.0413197	0.00117495
	169.4		0.0118082	0.00545356	0.00800938	0.000432358		0.0400728	0.0355273	0.0398896	0.000864315
	169.5		0.00944391	0.0135184	0.0084603	0.00116799		0.0207587	0.0303116	0.0401781	0.00157588
	169.6		0.00666905	0.00717492	0.00828745	0.00122624		0.0661346	0.035936	0.0416822	0.00159974
	169.7		0.0185011	0.00952731	0.00829502	0.000843787		0.00836834	0.0345705	0.0382923	0.00131526
	169.8		0.00273162	0.0118448	0.00856983	0.000995026		0.0831027	0.0282333	0.042313	0.00278981
	169.9		0.0247478	0.00465526	0.007781	0.000728664		0.0107146	0.0440898	0.0390688	0.000936499
	170		0.00853341	0.0162298	0.0090117	0.00107882		0.0584161	0.0217222	0.0403313	0.0039806
	170.1		0.0204993	0.00385992	0.00767212	0.00129123		0.0261801	0.0462418	0.0405343	0.00139631
	170.2		0.00636856	0.0141468	0.00853191	0.000763734		0.0330337	0.0262775	0.0400061	0.00235539
	170.3		0.0142113	0.00673676	0.0083216	0.000640942		0.0387907	0.0346915	0.0393443	0.000785423
	170.4		0.00823566	0.00908454	0.00811449	0.000250872		0.0319909	0.0354476	0.0413537	0.00108568
	170.5		0.011697	0.0096427	0.00824436	0.000155192		0.0270851	0.0295549	0.0385846	0.00146315
	170.6		0.00664704	0.00727635	0.00844577	0.000338932		0.0577379	0.0357373	0.0409711	0.00129119
	170.7		0.012103	0.0106723	0.00801124	0.000216859		0.0130231	0.03032	0.039095	0.00123982
	170.8		0.00675976	0.00730608	0.00829897	0.000313531		0.0679802	0.0362189	0.0409459	0.000840957
	170.9		0.0119496	0.00977788	0.00837818	0.000193375		0.015712	0.0276129	0.0380002	0.00144827
	171		0.012159	0.00832019	0.0079044	0.000263259		0.0481522	0.037656	0.0424396	0.000933814
	171.1		0.0106926	0.00964465	0.00860681	0.00063078		0.0257623	0.0296259	0.03685	0.00106901
	171.2		0.0196484	0.00768387	0.00785315	0.000283595		0.043609	0.0328495	0.0424157	0.000885323
	171.3		0.00929437	0.0116258	0.00844149	0.000465018		0.0194907	0.0322739	0.0376127	0.000554588
	171.4		0.0173288	0.00536491	0.00801034	0.000518295		0.0588378	0.0322323	0.0410092	0.00101774
	171.5		0.00886214	0.0129051	0.00821294	0.000595759		0.0260948	0.0329189	0.0382717	0.000503302
	171.6		0.00707691	0.00652151	0.00811676	0.00103396		0.048681	0.0295158	0.0409435	0.001232
	171.7		0.0134457	0.0092642	0.00813147	0.000488496		0.035418	0.0366574	0.0378321	0.000176409
	171.8		0.00482566	0.0120316	0.00827465	0.00111294		0.0370196	0.0268878	0.040663	0.00159515
	171.9		0.0179667	0.0042359	0.00790703	0.00152229		0.0228514	0.0373044	0.0389925	0.000668564
	172		0.0065414	0.0188073	0.00835452	0.00248554		0.0496485	0.029342	0.0385907	0.00206613
	172.1		0.0177221	0.00325791	0.00795006	0.00275374		0.0203901	0.0357306	0.0405608	0.00237644
	172.2		0.00525962	0.0164238	0.00799331	0.00166347		0.0412041	0.0326639	0.03819	0.00115343
	172.3		0.0114397	0.00482977	0.00833613	0.000815382		0.0300951	0.0293829	0.0392869	0.00103788
	172.4		0.00957751	0.0113018	0.00783794	0.000600031		0.0334881	0.0359493	0.0400387	0.000352163
	172.5		0.00978271	0.00744791	0.00820121	8.2584e-05		0.0371485	0.028913	0.0375891	0.00110715
	172.6		0.00920848	0.00877718	0.00814124	0.000565671		0.0321463	0.0325069	0.0406454	0.00122303
	172.7		0.0110923	0.00980334	0.00794979	0.000119741		0.0466791	0.0332387	0.0375837	0.000579324
	172.8		0.00820016	0.00731026	0.0080934	0.000262071		0.0264295	0.0306706	0.0405543	0.000859165
	172.9		0.0106168	0.00928439	0.00810561	0.000184177		0.0329152	0.0300769	0.0367201	0.000402913
	173		0.0113248	0.00845322	0.00794589	0.000127859		0.0427308	0.0347427	0.0421328	0.000678046
	173.1		0.0127375	0.00820448	0.00810466	0.000218684		0.0200082	0.0287643	0.0349345	0.000591004
	173.2		0.01786	0.00862838	0.00798245	0.00014293		0.0502402	0.0329303	0.0430882	0.000779351
	173.3		0.0214237	0.00907998	0.00809422	0.000132324		0.034614	0.0310021	0.0351631	0.000312163
	173.4		0.0124976	0.0074217	0.00782338	0.000258983		0.0354121	0.0310722	0.0414936	0.000791114
	173.5		0.0139886	0.00981056	0.00814647	0.000193249		0.0660519	0.0327142	0.0367989	0.000236259
	173.6		0.00932982	0.00797871	0.00783435	0.000591152		0.0129788	0.0287224	0.0399361	0.000991707
	173.7		0.00641223	0.00795211	0.00798987	5.83473e-05		0.0475165	0.0339402	0.0376821	0.000237683
	173.8		0.0141559	0.0117694	0.00803742	0.000874115		0.0434499	0.0308997	0.0389407	0.000556428
	173.9		0.00916054	0.00561479	0.00794232	0.00210616		0.0142501	0.0284362	0.0387374	0.00126571
	174		0.0105515	0.0166306	0.00784171	0.00298655		0.065252	0.0376983	0.0375189	0.000750793
	174.1		0.0100839	0.0058881	0.00818301	0.00332002		0.0180149	0.0261201	0.0397769	0.00300469
	174.2		0.013601	0.0142897	0.00754802	0.00203228		0.0356801	0.0383349	0.0370819	0.000593475
	174.3		0.0101682	0.00612906	0.00831401	0.001238		0.0398596	0.0248562	0.0390264	0.00191341
	174.4		0.00953714	0.0121967	0.00758787	0.000900572		0.0204345	0.0382745	0.0385407	7.49409e-05
	174.5		0.0152093	0.00600014	0.00813143	0.000207162		0.0551178	0.0257425	0.0370682	0.00124565
	174.6		0.005793	0.0101345	0.00786476	0.000627017		0.00925939	0.0334822	0.0398874	0.000687341
	174.7		0.0135508	0.0086021	0.00790428	0.000185506		0.0771643	0.0325001	0.0364626	0.00082999
	174.8		0.00640132	0.00760436	0.00785109	0.000285792		0.00798369	0.0289281	0.0396847	0.00114237
	174.9		0.010365	0.00891398	0.00791587	0.000188544		0.0531219	0.0314612	0.0364601	0.000246956
	175		0.0106257	0.00860324	0.00784243	0.000153765		0.0249858	0.0324	0.040166	0.000516663
	175.1		0.0124684	0.00725662	0.00776414	2.9418e-05		0.0354623	0.0282837	0.0353776	0.000520462
	175.2		0.012523	0.0096843	0.00797358	0.000263986		0.02677	0.0333274	0.0410831	0.000474804
	175.3		0.0169218	0.00707147	0.00779989	0.000238463		0.0489269	0.0287555	0.0351533	0.000570277
	175.4		0.00797374	0.0095345	0.00764105	0.00013094		0.0148612	0.0328029	0.0401423	0.000486463
	175.5		0.0116791	0.00717164	0.00804397	0.000244229		0.0601801	0.0291792	0.0364064	0.00086234
	175.6		0.00926076	0.0093994	0.00763385	0.000388354		0.0181564	0.0320635	0.0385615	0.000536247
	175.7		0.00915121	0.00788943	0.00779286	0.000467695		0.0409602	0.0290576	0.0374538	0.00070406
	175.8		0.013325	0.00992877	0.00789138	0.00052338		0.037019	0.0340131	0.0376506	0.000176433
	175.9		0.0103625	0.00768477	0.0077968	0.00125649		0.0243864	0.024832	0.0379636	0.00141082
	176		0.0133216	0.0100031	0.00756671	0.0010661		0.0412088	0.0381262	0.0370578	9.68586e-05
	176.1		0.0063876	0.00935667	0.00814595	0.00168905		0.028859	0.0240046	0.0384482	0.00193754
	176.2		0.0146508	0.00870223	0.00732701	0.00131305		0.0339695	0.0368404	0.0364534	0.000279658
	176.3		0.0111738	0.0101348	0.00811085	0.00158207		0.0308079	0.0248535	0.0385162	0.00193518
	176.4		0.0107996	0.00955452	0.00746254	0.000840362		0.0469911	0.0380373	0.0370364	0.000137483
	176.5		0.0124045	0.00737232	0.00792422	0.000208639		0.0314858	0.0232588	0.0369284	0.00182779
	176.6		0.00976574	0.00880808	0.00766787	0.000245005		0.032199	0.0367578	0.0386284	0.00029827
	176.7		0.00741045	0.00896343	0.00784191	0.000690378		0.0503177	0.02809	0.0358929	0.00126949
	176.8		0.0109357	0.00789658	0.00759839	0.000652192		0.0202964	0.0304168	0.0384277	0.000759964
	176.9		0.00779332	0.00889837	0.00781885	0.000367761		0.0431116	0.0312284	0.0366613	0.000385044
	177		0.0103455	0.0082898	0.00762489	0.000313894		0.0273857	0.0295642	0.037598	0.000518313
	177.1		0.00767933	0.00802392	0.00759961	0.000127531		0.0297758	0.0300431	0.0367626	0.000425512
	177.2		0.00848501	0.00887184	0.00780596	0.000589405		0.0360262	0.0311583	0.0379802	0.000392989
	177.3		0.0121183	0.00779344	0.00761682	0.000494611		0.0258799	0.028178	0.0361238	0.000802241
	177.4		0.00649522	0.00903808	0.00745469	0.000204851		0.0396119	0.0336479	0.0381882	0.000311778
	177.5		0.0129426	0.00756402	0.00791632	0.000466379		0.0273582	0.026302	0.0361519	0.00124907
	177.6		0.00712668	0.00801383	0.00746058	0.000202318		0.0386962	0.033489	0.0376016	0.000218634
	177.7		0.00906799	0.00969111	0.00757827	0.00086295		0.0311993	0.0274854	0.0365792	0.000681649
	177.8		0.00789483	0.006646	0.00778182	0.000187862		0.0385408	0.0318158	0.03712	0.000343085
	177.9		0.00891025	0.0104052	0.0075339	0.000774467		0.0308788	0.0279567	0.0366537	0.000785366
	178		0.00839359	0.0056416	0.00747772	0.00032155		0.0362532	0.0318945	0.0369471	0.000498622
	178.1		0.00970733	0.0118972	0.00785156	0.000706847		0.0272969	0.02889	0.0369296	0.000737712
	178.2		0.00772032	0.00456276	0.00730948	0.000537503		0.0449634	0.0300752	0.0361316	0.000493537
	178.3		0.0134098	0.0126024	0.00772541	0.00107921		0.0130837	0.0290315	0.0376409	0.00091578
	178.4		0.0131646	0.00595775	0.00748481	0.000581649		0.0657237	0.0331982	0.0358713	0.000165789
	178.5		0.00880139	0.0105017	0.00762149	0.000813849		0.0116691	0.0239888	0.0367739	0.00169565
	178.6		0.0107065	0.00708716	0.00750614	0.000283924		0.0437367	0.0373117	0.0371971	0.000105038
	178.7		0.0126393	0.00963461	0.00778102	0.00108069		0.0280941	0.0245684	0.0355318	0.0014091
	178.8		0.0099647	0.00832263	0.00729596	0.000815857		0.033858	0.0317522	0.0373493	0.000333507
	178.9		0.0147678	0.00852303	0.00781001	0.000575057		0.0284432	0.030977	0.0362034	0.000474013
	179		0.00848231	0.00777912	0.00731669	0.000353474		0.0368825	0.0261941	0.0361616	0.000850682
	179.1		0.018583	0.00924168	0.00757187	0.000164445		0.0276836	0.0332748	0.0368903	0.000294121
	179.2		0.0112497	0.00680117	0.0075278	0.000556393		0.0388327	0.0273053	0.0361026	0.000697009
	179.3		0.0222803	0.00930434	0.00750867	0.000275065		0.0230491	0.0296031	0.0361591	0.000712811
	179.4		0.00979313	0.00698827	0.00729621	0.000101284		0.0413815	0.0316504	0.0369275	0.000405298
	179.5		0.0127654	0.00923204	0.00770963	0.000419164		0.0189585	0.0271122	0.0353885	0.000974553
	179.6		0.0106118	0.00586379	0.00732591	0.000232111		0.0462644	0.0304741	0.037098	0.000429106
	179.7		0.0102201	0.0118138	0.00738963	0.00127041		0.0184772	0.0303672	0.0354114	0.000309901
	179.8		0.0126746	0.00517918	0.0076057	0.000491215		0.0443313	0.0265221	0.0367704	0.00095387
	179.9		0.012715	0.0111705	0.00736719	0.000954504		0.0222021	0.0331054	0.0354586	0.000282828
	180		0.00936049	0.00650215	0.00734756	0.00139548		0.0371949	0.0254906	0.0366361	0.00126355
	180.1		0.0130551	0.0115373	0.00762981	0.00146569		0.0213064	0.0340827	0.0356465	0.000318416
	180.2		0.00939977	0.00579304	0.00727715	0.00126027		0.0469534	0.0244747	0.0358685	0.00124226
	180.3		0.0108739	0.0115778	0.00743392	0.000698616		0.0169652	0.0333439	0.0365382	0.000415407
	180.4		0.0116247	0.00517165	0.00747307	0.000268455		0.0473886	0.027989	0.0351178	0.000511417
	180.5		0.0110519	0.0108222	0.0073226	0.00100462		0.0226848	0.0264315	0.0363671	0.00100374
	180.6		0.00735903	0.0070666	0.00740293	0.00035239		0.036109	0.0347335	0.0359554	5.62889e-05
	180.7		0.0134784	0.00847007	0.00756802	0.000882052		0.0232021	0.0237394	0.0351188	0.00132308
	180.8		0.00621707	0.00910401	0.00711373	0.000561402		0.0411634	0.0321111	0.0366049	0.000238505
	180.9		0.0144525	0.00724744	0.00771288	0.000563796		0.0232361	0.029901	0.0350948	0.000686215
	181		0.00724504	0.00783838	0.00705837	0.000182235		0.034157	0.0259491	0.0358556	0.00123583
	181.1		0.0166623	0.00885371	0.00755424	7.70972e-05		0.0372117	0.0334816	0.0357524	0.000783237
	181.2		0.00853013	0.00638648	0.00725392	0.000295548		0.0263126	0.0265691	0.0354877	0.00100125
	181.3		0.0113966	0.00880518	0.00740364	6.26066e-05		0.0315917	0.0298647	0.0353469	0.000773651
	181.4		0.0107414	0.00705823	0.0071824	0.000176623		0.0327163	0.0291492	0.0361651	0.000573009
	181.5		0.00687018	0.00904862	0.00745735	0.000386394		0.0239154	0.0296234	0.0345797	0.000542494
	181.6		0.0125546	0.00588039	0.00722549	0.00026684		0.037268	0.0260002	0.0363841	0.000948953
	181.7		0.00694419	0.010701	0.00724754	0.000711918		0.0264099	0.0335993	0.0346493	0.000189778
	181.8		0.013072	0.005867	0.0073558	0.000182346		0.0290783	0.0235811	0.0359878	0.00144364
	181.9		0.010767	0.00826015	0.00731691	0.000186392		0.03581	0.0340636	0.0347492	0.000348015
	182		0.0142659	0.0092772	0.00706901	0.00151335		0.0243237	0.024274	0.0359154	0.00131504
	182.1		0.00925275	0.00780126	0.00762356	0.00110948		0.0325935	0.0334803	0.0347724	0.000366571
	182.2		0.0119646	0.00920308	0.00698527	0.00146638		0.0302677	0.024119	0.0354107	0.00121443
	182.3		0.00817753	0.00807659	0.00745431	0.00051039		0.0248228	0.0326408	0.0354567	0.000325071
	182.4		0.0103686	0.007765	0.00720411	0.000165907		0.0396273	0.0266581	0.0346803	0.000546744
	182.5		0.010084	0.00741964	0.00718192	0.000388699		0.0151987	0.0273615	0.035513	0.000628578
	182.6		0.00992721	0.00866558	0.00729178	0.000107669		0.0551778	0.0319808	0.0351577	0.000355652
	182.7		0.0100717	0.00628019	0.00726323	0.000456688		0.0124352	0.0245411	0.0345237	0.00124462
	182.8		0.00725004	0.00962621	0.00707121	0.000303007		0.0428958	0.0320544	0.0358314	0.000314826
	182.9		0.0157206	0.00638097	0.00748427	0.000522419		0.0270176	0.0268239	0.0342285	0.0010145
	183		0.00775103	0.0083432	0.00690952	0.000131707		0.0254913	0.0296647	0.0353597	0.000790009
	183.1		0.0119453	0.00735004	0.00745577	0.000161699		0.037609	0.0281357	0.0348358	0.00139382
	183.2		0.00749313	0.00802632	0.00704408	9.70462e-05		0.0274563	0.0300922	0.0347486	0.000611826
	183.3		0.00775256	0.00640598	0.00727387	8.96507e-05		0.0248687	0.0272688	0.0348545	0.00119684
	183.4		0.0112954	0.00903177	0.00710438	0.000200677		0.0435537	0.0284276	0.0349931	0.000612373
	183.5		0.00551255	0.00690483	0.00719729	0.000284541		0.0141318	0.0309232	0.0343854	0.000454893
	183.6		0.0102956	0.00725676	0.0071625	5.02186e-05		0.0511139	0.0235738	0.0350943	0.00117233
	183.7		0.00693317	0.00813522	0.00707199	9.09438e-05		0.0146018	0.0334885	0.0344166	0.000116058
	183.8		0.00888919	0.00786448	0.0071905	0.000448685		0.0451434	0.0243929	0.0348091	0.0010473
	183.9		0.00779509	0.00660887	0.00719086	0.00034221		0.0172201	0.0300852	0.0344684	0.000468382
	184		0.0102048	0.0109875	0.00690593	0.00151071		0.0418616	0.0273752	0.0347534	0.000611347
	184.1		0.00742092	0.00541845	0.00755031	0.000484699		0.0185358	0.0285134	0.0344273	0.000710926
	184.2		0.00864816	0.0106763	0.00666693	0.000953593		0.0415319	0.0278202	0.0345319	0.000554663
	184.3		0.0081587	0.00522269	0.00754333	0.000490636		0.0157037	0.0278493	0.0346127	0.00059861
	184.4		0.00850936	0.011195	0.00682299	0.000814673		0.0512457	0.0286702	0.0343289	0.00026009
	184.5		0.00854325	0.00469881	0.00716409	0.000652867		0.0109256	0.0266335	0.034369	0.000590647
	184.6		0.0108626	0.0107783	0.00713001	0.000489658		0.0514208	0.0294018	0.0346538	0.000709175
	184.7		0.0127028	0.00542964	0.00701402	0.000350286		0.0167723	0.0266679	0.0338998	0.000980911
	184.8		0.00923727	0.00870203	0.00704327	9.49066e-05		0.036723	0.0304325	0.0346967	0.000534962
	184.9		0.0165473	0.00697681	0.0072057	0.000396866		0.0252206	0.0246362	0.034096	0.00126148
	185		0.00835832	0.00791069	0.00686503	8.30824e-05		0.0345868	0.0330862	0.0340317	0.000295251
	185.1		0.0143319	0.00668665	0.0071934	0.000407697		0.0265948	0.022781	0.0347553	0.00206575
	185.2		0.0062098	0.00960206	0.00700069	0.000351656		0.033784	0.0338074	0.0333763	0.000383457
	185.3		0.0122962	0.00521629	0.00699632	0.000520611		0.0245093	0.0246139	0.034955	0.00182294
	185.4		0.00691489	0.0101315	0.00712505	0.000294837		0.0335011	0.0286934	0.0333974	0.000627984
	185.5		0.00874676	0.0059853	0.00692209	0.000335431		0.0264626	0.0305677	0.0345271	0.000561562
	185.6		0.00817164	0.00778132	0.00709855	0.000128271		0.0334979	0.0232103	0.0337381	0.00103484
	185.7		0.00739642	0.00767544	0.0069055	0.00024465		0.0318071	0.0315486	0.0341303	8.79176e-05
	185.8		0.00921942	0.00799608	0.00709025	0.000672392		0.0306329	0.0259604	0.0338275	0.000676075
	185.9		0.00867099	0.00721831	0.00694366	0.000448214		0.0280093	0.026645	0.0340614	0.000617814
	186		0.00927314	0.00906034	0.00694857	0.000907529		0.0311864	0.0296507	0.0336805	0.000219916
	186.1		0.0119085	0.00664529	0.00721829	0.000456388		0.0274486	0.0248747	0.0341323	0.00108976
	186.2		0.00925344	0.00924284	0.00660179	0.000682018		0.0289127	0.0307539	0.0335411	0.000239168
	186.3		0.0108166	0.00544849	0.00739472	0.000537899		0.0275044	0.0239169	0.0339359	0.00109823
	186.4		0.00841253	0.011675	0.0066288	0.00118744		0.0298057	0.0305685	0.0338864	8.72836e-05
	186.5		0.00706801	0.00446191	0.00705295	0.00102669		0.0251891	0.0258219	0.0332605	0.000538382
	186.6		0.0080691	0.0110485	0.0070126	0.000870163		0.0318213	0.0267494	0.0342521	0.000849703
	186.7		0.0081829	0.00614291	0.00680988	0.000456262		0.0232842	0.0292995	0.0332398	0.000501854
	186.8		0.00684648	0.00704265	0.0070068	8.43166e-05		0.0351016	0.026822	0.033576	0.000877036
	186.9		0.00993236	0.00842228	0.00692853	0.000437718		0.0220813	0.0259614	0.034083	0.00106189
	187		0.00488781	0.00665663	0.00689623	8.38149e-05		0.0330904	0.0319016	0.0326374	0.000435563
	187.1		0.012201	0.0071057	0.00685069	0.000455317		0.0254304	0.0225973	0.0346829	0.00217219
	187.2		0.00467097	0.00911481	0.00704799	0.000505157		0.0287607	0.0332409	0.0321534	0.000527506
	187.3		0.0101654	0.0060805	0.00668549	0.000616753		0.0292826	0.0242805	0.0348299	0.00178377
	187.4		0.00872801	0.00865768	0.00710957	0.000436487		0.0243131	0.0280958	0.0321588	0.000536464
	187.5		0.00544049	0.00780904	0.0067563	0.000628757		0.033645	0.0295521	0.0342998	0.000504195
	187.6		0.0128742	0.00654183	0.00691486	0.000595506		0.0224092	0.0232566	0.0328626	0.000862917
	187.7		0.00389498	0.00917096	0.00686592	0.000544718		0.0289067	0.0304281	0.0333596	0.00010631
	187.8		0.0119237	0.00608167	0.00689103	0.000359932		0.0330064	0.0254403	0.0334108	0.000782282
	187.9		0.00488079	0.00850551	0.00674037	0.000314217		0.0185087	0.0269331	0.0331374	0.000382175
	188		0.011916	0.00608432	0.00698682	0.000160029		0.0411043	0.0275244	0.0330822	0.000262728
	188.1		0.00598556	0.00864111	0.00677983	0.000413689		0.0201818	0.0257508	0.0335529	0.000657604
	188.2		0.0131309	0.00642504	0.00673512	0.000224238		0.0347055	0.0288277	0.0326993	0.000194016
	188.3		0.00676188	0.00726728	0.00698944	0.000219458		0.0218527	0.0238589	0.0333219	0.000930398
	188.4		0.0118108	0.00900811	0.00670066	0.000677983		0.0355854	0.0297717	0.0333256	0.00011171
	188.5		0.00705133	0.00559443	0.0067481	0.000549013		0.0199628	0.0257573	0.032338	0.00046983
	188.6		0.00904271	0.0092483	0.00700074	0.000546289		0.0415232	0.0249724	0.0337939	0.000913011
	188.7		0.00805298	0.00700051	0.0065871	0.000373632		0.0171484	0.0308531	0.0325696	0.000198709
	188.8		0.00717143	0.00595456	0.00695132	8.36473e-05		0.0353866	0.0230052	0.0326628	0.00126436
	188.9		0.00860805	0.00922483	0.00669861	0.000485586		0.0258899	0.0295347	0.0338084	0.000506124
	189		0.00532414	0.00560742	0.00687118	8.16243e-05		0.0256578	0.0263233	0.0316763	0.000821728
	189.1		0.0109868	0.007842	0.00659423	0.00020251		0.028257	0.0265046	0.0341169	0.00120983
	189.2		0.00468155	0.00710387	0.00700555	0.000264799		0.0298896	0.0283353	0.0316037	0.000581434
	189.3		0.00941579	0.00790178	0.006499	0.00038625		0.0247535	0.0257952	0.0339715	0.00101276
	189.4		0.00781389	0.00616861	0.00696249	0.000724838		0.0303509	0.0266341	0.0316807	0.000466616
	189.5		0.00967349	0.0104147	0.00668173	0.000929645		0.026001	0.0285038	0.0334461	0.000354149
	189.6		0.0103387	0.0050101	0.00668264	0.000909857		0.0329763	0.0231575	0.032452	0.000806994
	189.7		0.00940961	0.00997469	0.00683942	0.000460944		0.0194791	0.0304046	0.0323735	0.000181312
	189.8		0.00863082	0.00539281	0.00665979	0.000152787		0.0379587	0.0233752	0.0330732	0.00123786
	189.9		0.00554609	0.00836038	0.00662965	0.000379672		0.0279633	0.0297374	0.03229	0.000167785
	190		0.0121827	0.00621277	0.00688263	0.000161944		0.0322658	0.0231291	0.0324108	0.000934751
	190.1		0.00573049	0.00852899	0.00651732	0.000571525		0.0376431	0.0298474	0.0330669	0.000151015
	190.2		0.0128075	0.00582905	0.00678102	0.000156518		0.0261842	0.0239464	0.0318505	0.000627364
	190.3		0.00728474	0.0081866	0.00664467	0.000210993		0.0249566	0.0267633	0.0328128	0.000356799
	190.4		0.00837133	0.00666766	0.00677454	0.000252336		0.0356556	0.0269927	0.0326162	0.00029787
	190.5		0.0111609	0.00680703	0.00645471	0.000104306		0.0158179	0.0259375	0.0316951	0.000394804
	190.6		0.00507245	0.00751829	0.00695616	0.000187073		0.041939	0.024614	0.0331411	0.000787622
	190.7		0.0117534	0.00720086	0.00640914	0.000178449		0.0180041	0.0302547	0.0319405	0.000131963
	190.8		0.00469105	0.00584711	0.00683304	4.21293e-05		0.0290421	0.0211887	0.0320532	0.0014135
	190.9		0.0100239	0.00900107	0.00655132	0.000432885		0.0317853	0.0321866	0.0330067	9.49992e-05
	191		0.0078021	0.00520411	0.00675532	0.000136262		0.0217589	0.0210744	0.0314336	0.00123466
	191.1		0.00946904	0.00853558	0.00647742	0.000198303		0.0291131	0.030526	0.0328612	0.000210764
	191.2		0.00865544	0.00561926	0.00681141	0.000220486		0.0284727	0.0236621	0.0317625	0.000710479
	191.3		0.0076632	0.00917401	0.00646749	0.00033992		0.0241913	0.026959	0.0325219	0.000385217
	191.4		0.00596449	0.00470853	0.00672049	0.000674491		0.0322496	0.0259498	0.0317548	0.000449362
	191.5		0.0131145	0.010659	0.00659496	0.000633797		0.0202603	0.0268166	0.0322401	0.000369277
	191.6		0.00455344	0.00479	0.00656587	0.000643924		0.038544	0.0237811	0.03218	0.000691642
	191.7		0.0141175	0.00867797	0.00664736	0.000139477		0.0186846	0.0294747	0.031592	0.000234488
	191.8		0.00479548	0.00670718	0.0065755	0.000238236		0.0276362	0.0224182	0.0323642	0.00127853
	191.9		0.00801488	0.00638214	0.00650037	0.000308044		0.0361696	0.0304412	0.031885	0.000182723
	192		0.00940877	0.00861309	0.00670651	0.000581023		0.015531	0.021393	0.0315207	0.00137452
	192.1		0.00807113	0.0064836	0.0064405	0.000996555		0.0401424	0.0314521	0.0325906	0.000181002
	192.2		0.00942494	0.00808314	0.00663503	0.000645663		0.0220949	0.0213451	0.031167	0.00116012
	192.3		0.00988802	0.00721927	0.0064917	0.000541725		0.0240438	0.0289658	0.0322254	0.000163958
	192.4		0.00547791	0.00659882	0.00666905	0.000137414		0.0343395	0.0245184	0.0318069	0.000552952
	192.5		0.0122184	0.00694159	0.00632803	3.65323e-05		0.0182763	0.0260502	0.0313945	0.000348136
	192.6		0.00434368	0.00712717	0.00678167	0.000169524		0.0353629	0.0248168	0.0321441	0.00052963
	192.7		0.0111498	0.0066717	0.00632894	3.71591e-05		0.0231823	0.0282077	0.0315202	0.000164238
	192.8		0.00480299	0.00645684	0.00666589	5.84562e-05		0.0249031	0.021543	0.0315095	0.00112049
	192.9		0.00881926	0.00811567	0.0064427	0.000266997		0.0307638	0.03185	0.0319673	8.21362e-06
	193		0.00908226	0.00532682	0.00660838	0.000113589		0.0229652	0.0194745	0.0314207	0.00147288
	193.1		0.00602616	0.00856146	0.0064488	0.000220189		0.0274573	0.031738	0.0314697	8.69215e-05
	193.2		0.0114158	0.00524942	0.00653991	0.000176359		0.0270503	0.0221752	0.0319497	0.000983257
	193.3		0.00577343	0.00876176	0.00649919	0.000218512		0.0259329	0.0265307	0.0310437	0.000289852
	193.4		0.00690437	0.00502539	0.00649109	0.00023253		0.0270056	0.0263801	0.0319241	0.000361475
	193.5		0.010077	0.00847778	0.00642866	0.000159479		0.0237886	0.0246471	0.0310145	0.000536046
	193.6		0.00412025	0.00623653	0.00658575	0.000336342		0.0303313	0.0250684	0.0318377	0.000497131
	193.7		0.0104304	0.00673847	0.00631924	6.36511e-05		0.0232312	0.0271899	0.0311019	0.000274227
	193.8		0.00601266	0.00809694	0.00662225	0.00045945		0.0276732	0.0232988	0.0313503	0.000655979
	193.9		0.00767368	0.00525613	0.00629815	0.000138205		0.0262937	0.0273714	0.0317241	0.000207297
	194		0.00843605	0.00943093	0.00656756	0.000549666		0.0262449	0.0235315	0.0306394	0.000703095
	194.1		0.00848717	0.00480241	0.0063658	0.000759097		0.0262668	0.0277454	0.0319764	0.000291941
	194.2		0.00694216	0.00957327	0.00647336	0.00066066		0.0270901	0.0227564	0.0306536	0.000841191
	194.3		0.0111078	0.00575967	0.00638032	0.000730293		0.0279977	0.0279101	0.0315828	0.000267286
	194.4		0.00419747	0.00759872	0.00653554	0.000284945		0.0254665	0.0237132	0.0309671	0.000576819
	194.5		0.0135284	0.00653975	0.0062403	0.000206325		0.0284137	0.0257291	0.0312314	0.000380048
	194.6		0.0031259	0.00736143	0.00659153	0.000292455		0.0247076	0.0251586	0.0310447	0.000330355
	194.7		0.013054	0.00612282	0.00625892	2.33553e-06		0.0307918	0.0256243	0.0312298	0.0003435
	194.8		0.00348562	0.00704155	0.00649648	0.000142652		0.0197049	0.0235311	0.0307978	0.000554048
	194.9		0.0110542	0.0072248	0.00633906	0.000114363		0.0334444	0.0283534	0.0312829	0.000180523
	195		0.0049341	0.00579176	0.00643988	0.000133614		0.0213224	0.021427	0.0309115	0.0012186
	195.1		0.00894692	0.00806263	0.00642776	0.000146356		0.0266335	0.0295375	0.0307214	0.000545281
	195.2		0.00604998	0.00572781	0.00629526	0.000163491		0.0271929	0.0230574	0.0315322	0.00107417
	195.3		0.00806139	0.0073819	0.006471	5.40985e-05		0.0264764	0.0251654	0.0301131	0.000465936
	195.4		0.00600475	0.00658624	0.00634127	0.000135967		0.0226592	0.0267386	0.0317218	0.00026484
	195.5		0.00778881	0.00615715	0.00622486	0.000108068		0.0329766	0.0230718	0.0301205	0.000638096
	195.6		0.00699114	0.00801262	0.00660688	0.000367935		0.0174099	0.0259522	0.0312912	0.000403539
	195.7		0.00696882	0.00580038	0.00604996	0.000113664		0.0361071	0.0253643	0.0307162	0.000539711
	195.8		0.00761539	0.00744455	0.00661808	0.000365587		0.0173509	0.0246249	0.0304262	0.000365909
	195.9		0.00798396	0.00654946	0.00613974	2.23902e-05		0.0336018	0.0242701	0.0313856	0.000563453
	196		0.00721604	0.0069992	0.0064422	0.000105877		0.0196155	0.0266556	0.02998	0.000114689
	196.1		0.0103641	0.00568576	0.00625087	0.00017739		0.0357289	0.022955	0.0312979	0.000725143
	196.2		0.00668524	0.00821032	0.00640826	0.000205353		0.0164271	0.0259826	0.0301671	0.000292059
	196.3		0.0107907	0.00575695	0.0061761	0.000616331		0.0374629	0.0249782	0.0310068	0.000544213
	196.4		0.00518297	0.00772066	0.00655819	0.000435768		0.0181018	0.0243772	0.0302133	0.000420127
	196.5		0.0114481	0.00659634	0.00601295	0.000357341		0.0310958	0.0247481	0.030909	0.000479017
	196.6		0.00481921	0.00730958	0.00657727	0.0003636		0.0202999	0.0256514	0.0301776	0.000214568
	196.7		0.00918491	0.0059925	0.00605029	2.13997e-05		0.0331187	0.0231094	0.030855	0.000663946
	196.8		0.00678747	0.00717428	0.00645858	0.000181414		0.0169466	0.0263965	0.030029	0.000149279
	196.9		0.00717003	0.00661408	0.00614476	4.34833e-05		0.0331457	0.023552	0.0309199	0.000621384
	197		0.00691728	0.00632973	0.00633792	0.000333734		0.0223097	0.0249589	0.0300355	0.000695894
	197.1		0.00773592	0.00754642	0.00631453	0.000214172		0.0236852	0.0257817	0.0304965	0.00087859
	197.2		0.00639555	0.0065688	0.00613188	0.000462251		0.0286262	0.0239388	0.030645	0.00079925
	197.3		0.00764239	0.00636132	0.00637001	3.61817e-05		0.0221231	0.0244662	0.0297486	0.000387656
	197.4		0.00689515	0.00787234	0.00623219	0.000442584		0.0266176	0.0257981	0.0310551	0.000256425
	197.5		0.00581465	0.00509726	0.00605961	0.000176406		0.0254322	0.0226704	0.0295908	0.000514181
	197.6		0.0090435	0.00856995	0.0065358	0.000529548		0.0238041	0.0258665	0.0306461	0.000318788
	197.7		0.00538138	0.0061497	0.00591236	0.000219323		0.027778	0.024307	0.030182	0.000626176
	197.8		0.00740202	0.0056853	0.00649413	0.000321059		0.0243687	0.0247588	0.0298614	0.00043618
	197.9		0.00953798	0.00926905	0.0060521	0.000559815		0.025575	0.0236179	0.0306895	0.000829808
	198		0.00604782	0.00418835	0.00632943	0.000378787		0.0282439	0.0270962	0.0296278	0.00029841
	198.1		0.0117551	0.0087701	0.00608123	0.000547612		0.0232956	0.0214052	0.0305104	0.00120595
	198.2		0.00583466	0.00582392	0.00642018	0.000214231		0.0307475	0.0274938	0.0298104	0.000262261
	198.3		0.0109505	0.00716193	0.00590057	0.000478969		0.0197201	0.0227173	0.0303065	0.000767288
	198.4		0.00532934	0.00661872	0.00661744	0.000330516		0.0336526	0.0253078	0.0297277	0.000270945
	198.5		0.00952585	0.00693763	0.00576816	0.000282221		0.0186446	0.0233877	0.0303098	0.000561593
	198.6		0.0068873	0.00686508	0.00657728	0.000321619		0.027399	0.026012	0.0295725	0.000142213
	198.7		0.00636224	0.00618893	0.00586274	9.96596e-05		0.0272224	0.0213792	0.0303781	0.000918438
	198.8		0.00863366	0.00692901	0.00639085	0.00024319		0.0193568	0.0284056	0.0293003	8.49335e-05
	198.9		0.00528806	0.00664605	0.00600495	0.000140615		0.0320118	0.0201567	0.0305943	0.00112457
	199		0.00885686	0.00619026	0.00618314	0.000494278		0.0189113	0.0274254	0.0291681	0.00039228
	199.1		0.00650709	0.00756457	0.0062393	0.0003441		0.0310155	0.0233132	0.030311	0.000834814
	199.2		0.00816663	0.00647206	0.00593776	0.000721256		0.0206315	0.0232332	0.0296746	0.000613682
	199.3		0.00675873	0.00671164	0.00631143	0.000250307		0.0287065	0.025657	0.0295607	0.000149026
	199.4		0.00752654	0.00780278	0.00606854	0.000908174		0.0222306	0.0234922	0.0301642	0.000568416
	199.5		0.00519915	0.00568552	0.00598562	0.000327749		0.0262085	0.0233188	0.0292471	0.000405555
	199.6		0.00913502	0.0079433	0.00636654	0.000630819		0.0245455	0.0255464	0.0299809	0.000331557
[truncated: 12,350 more rows]
