# Supplementary material for: Distinguishing local isomorphism classes in quasicrystals by high-order harmonic spectroscopy
Source: Nat Commun. 2024 Dec 30;15:10856. doi: 10.1038/s41467-024-55205-x (PMC11685549; doi:10.1038/s41467-024-55205-x)
Supplement: Supplementary file 3 — Source Data [file 41467_2024_55205_MOESM3_ESM.zip › SourceData/SI/FigS14.xlsx]

## Sheet: Fig. S14(a)
The coordinates (x,y) (in a.u.) of the atomic position (vertex of rhomboid) for configuration 1 without phason flips.
x	y
0	0
-104.339	-67.7137
-114.811	-49.5755		configuration 1
-119.931	-25.492
-120.767	-33.4482
-117.741	-4.6625
-118.578	-12.6187
-126.403	-14.282
-125.566	-6.32579
-113.458	-36.7021
-121.284	-38.3654
-125.05	-1.4086
-122.86	19.4209
-123.931	-18.5638
-109.458	-43.6303
-117.284	-45.2936
-82.042	-91.1169
-85.2058	-76.2325
-86.042	-84.1887
-93.8672	-85.852
-93.031	-77.8958
-90.3249	-52.1491
-91.1611	-60.1053
-98.9863	-61.7686
-98.1501	-53.8124
-95.444	-28.0657
-96.2802	-36.0219
-104.105	-37.6852
-103.269	-29.729
-98.6078	-13.1813
-99.444	-21.1375
-107.269	-22.8008
-106.433	-14.8446
-103.727	10.9021
-104.563	2.94596
-112.388	1.28266
-111.552	9.23884
-101.538	31.7317
-102.374	23.7755
-110.199	22.1122
-109.363	30.0684
-112.01	49.8699
-112.846	41.9138
-120.671	40.2505
-75.5699	-102.327
-83.8528	-63.3592
-91.6779	-65.0225
-88.9719	-39.2757
-96.797	-40.939
-97.2547	-0.30794
-105.08	-1.97123
-108.846	34.9856
-116.671	33.3223
-110.657	62.7433
-107.727	17.8303
-115.552	16.167
-102.608	-6.25309
-110.433	-7.91639
-94.3249	-45.2209
-102.15	-46.8842
-79.8528	-70.2874
-87.6779	-71.9507
-56.4364	-110.846
-66.9085	-92.7075
-67.7447	-100.664
-74.7337	-94.3708
-64.7192	-71.878
-65.5554	-79.8341
-73.3806	-81.4975
-72.5444	-73.5413
-69.8383	-47.7946
-70.6745	-55.7507
-78.4997	-57.414
-77.6635	-49.4578
-80.3105	-29.6563
-81.1467	-37.6125
-88.1356	-31.3196
-78.1212	-8.82674
-78.9574	-16.7829
-86.7826	-18.4462
-85.9464	-10.49
-83.2403	15.2567
-84.0765	7.30052
-91.9017	5.63722
-91.0654	13.5934
-86.404	30.1411
-87.2403	22.1849
-95.0654	20.5216
-94.2292	28.4778
-91.5231	54.2245
-92.3594	46.2683
-100.185	44.605
-99.3483	52.5612
-101.995	72.3628
-102.831	64.4066
-63.7447	-107.592
-72.0276	-68.6241
-73.8383	-40.8663
-81.6635	-42.5296
-85.4295	-5.57285
-93.2547	-7.23614
-93.7124	33.395
-98.8315	57.4784
-106.657	55.8151
-96.6422	78.3079
-88.3594	39.3401
-96.1845	37.6768
-89.4295	1.35536
-74.9574	-23.7111
-82.7826	-25.3744
-66.6745	-62.6789
-74.4997	-64.3422
-61.5555	-86.7624
-69.3806	-88.4257
-37.3028	-119.365
-42.4219	-95.2812
-43.2581	-103.237
-51.0833	-104.901
-50.2471	-96.9445
-40.2326	-74.4516
-41.0689	-82.4078
-48.894	-84.0711
-48.0578	-76.1149
-50.7048	-56.3133
-51.541	-64.2695
-59.3662	-65.9328
-58.5299	-57.9766
-55.8239	-32.2299
-56.6601	-40.1861
-64.4853	-41.8494
-63.649	-33.8932
-53.6346	-11.4004
-54.4708	-19.3566
-62.296	-21.0199
-61.4598	-13.0637
-64.1067	6.73789
-64.9429	-1.21829
-72.7681	-2.88158
-71.9319	5.07459
-61.9175	27.5674
-62.7537	19.6112
-70.5789	17.948
-69.7426	25.9041
-72.3896	45.7057
-73.2258	37.7495
-81.051	36.0862
-80.2148	44.0424
-77.5087	69.7891
-78.3449	61.8329
-86.1701	60.1697
-85.3339	68.1258
-75.3194	90.6187
-76.1556	82.6625
-83.9808	80.9992
-83.1446	88.9554
-35.9498	-106.491
-43.7749	-108.155
-47.541	-71.1977
-55.3662	-72.861
-49.3517	-43.44
-57.1769	-45.1033
-57.6346	-4.47218
-65.4598	-6.13547
-69.2258	30.8213
-77.051	29.158
-71.0365	58.5791
-78.8617	56.9158
-82.6278	93.8726
-81.5087	76.7173
-89.3339	75.054
-67.0365	51.6509
-74.8617	49.9876
-68.1067	13.6661
-75.9319	12.0028
-59.8239	-25.3017
-67.649	-26.965
-45.3517	-50.3682
-53.1769	-52.0315
-46.4219	-88.353
-54.2471	-90.0162
-31.9498	-113.419
-39.7749	-115.083
-12.8162	-121.938
-20.6414	-123.602
-17.9353	-97.8548
-18.7715	-105.811
-26.5967	-107.474
-25.7605	-99.5181
-21.0991	-82.9704
-21.9353	-90.9266
-29.7605	-92.5899
-28.9243	-84.6337
-26.2182	-58.887
-27.0544	-66.8432
-34.8796	-68.5065
-34.0434	-60.5503
-31.3373	-34.8036
-32.1735	-42.7597
-39.9987	-44.423
-39.1624	-36.4669
-34.501	-19.9192
-35.3373	-27.8754
-43.1624	-29.5387
-42.3262	-21.5825
-39.6201	4.16424
-40.4564	-3.79193
-48.2815	-5.45522
-47.4453	2.50095
-42.7839	19.0486
-43.6201	11.0924
-51.4453	9.42915
-50.6091	17.3853
-47.903	43.132
-48.7392	35.1759
-56.5644	33.5126
-55.7282	41.4688
-53.0221	67.2155
-53.8583	59.2593
-61.6835	57.596
-60.8473	65.5522
-56.1859	82.0999
-57.0221	74.1437
-64.8473	72.4804
-64.011	80.4366
-61.3049	106.183
-62.1412	98.2271
-69.9664	96.5638
-69.1301	104.52
-11.4632	-109.065
-19.2884	-110.728
-19.746	-70.0971
-27.5712	-71.7604
-24.8651	-46.0136
-32.6903	-47.6769
-33.148	-7.04582
-40.9732	-8.70912
-41.4309	31.922
-49.256	30.2587
-46.55	56.0054
-54.3751	54.3421
-54.8328	94.9732
-62.658	93.3099
-60.1859	89.0281
-68.011	87.3648
-51.903	50.0603
-59.7282	48.397
-46.7839	25.9768
-54.6091	24.3135
-38.501	-12.991
-46.3262	-14.6543
-30.2182	-51.9588
-38.0434	-53.6221
-25.0991	-76.0422
-32.9243	-77.7055
-16.8162	-115.01
-24.6414	-116.673
7.67036	-117.584
6.83414	-125.54
-0.99104	-127.203
-0.15482	-119.247
-2.80177	-99.4454
-3.638	-107.402
-10.627	-101.109
-0.6125	-78.6159
-1.44873	-86.572
-9.27391	-88.2353
-8.43768	-80.2792
-5.73159	-54.5324
-6.56782	-62.4886
-14.393	-64.1519
-13.5568	-56.1957
-16.2037	-36.3942
-17.04	-44.3503
-24.0289	-38.0575
-14.0145	-15.5646
-14.8507	-23.5208
-22.6759	-25.1841
-21.8396	-17.2279
-24.4866	2.57364
-25.3228	-5.38253
-32.3118	0.91035
-22.2973	23.4032
-23.1335	15.447
-30.9587	13.7837
-30.1225	21.7399
-27.4164	47.4866
-28.2526	39.5304
-36.0778	37.8671
-35.2416	45.8233
-37.8885	65.6249
-38.7248	57.6687
-45.7137	63.9616
-35.6993	86.4544
-36.5355	78.4982
-44.3607	76.835
-43.5245	84.7911
-40.8184	110.538
-41.6546	102.582
-49.4798	100.918
-48.6435	108.875
-44.8184	117.466
-52.6435	115.803
3.67036	-110.655
-4.15482	-112.319
-7.92086	-75.362
-15.746	-77.0253
-9.73159	-47.6042
-17.5568	-49.2675
-21.3228	-12.3107
-29.148	-13.974
-29.6057	26.6571
-37.4309	24.9938
-31.4164	54.4148
-39.2416	52.7515
-43.0076	89.7083
-50.8328	88.045
-47.0076	96.6365
-32.5355	71.57
-40.3607	69.9068
-33.6057	33.5853
-19.1335	8.5188
-26.9587	6.85551
-10.8507	-30.449
-18.6759	-32.1123
-11.9209	-68.4338
2.55127	-93.5002
-5.27391	-95.1635
21.6848	-102.019
20.8486	-109.975
13.0234	-111.639
13.8596	-103.682
23.8741	-81.1895
23.0379	-89.1457
15.2127	-90.809
16.0489	-82.8528
13.4019	-63.0512
12.5657	-71.0074
4.74055	-72.6707
5.57677	-64.7145
8.28286	-38.9678
7.44664	-46.924
-0.37855	-48.5873
0.45768	-40.6311
5.11909	-24.0834
4.28286	-32.0396
-3.54232	-33.7029
-2.70609	-25.7467
-0.83623	-7.95618
-8.66141	-9.61947
-7.82518	-1.66329
2.18927	20.8295
1.35304	12.8734
-6.47214	11.2101
-5.63591	19.1662
-8.28286	38.9678
-9.11909	31.0116
-16.9443	29.3483
-16.108	37.3045
-13.4019	63.0512
-14.2382	55.0951
-22.0634	53.4318
-21.2271	61.3879
-11.2127	83.8808
-12.0489	75.9246
-19.8741	74.2613
-19.0379	82.2175
-21.6848	102.019
-22.521	94.0629
-30.3462	92.3996
-29.51	100.356
-19.4956	122.849
-20.3318	114.892
-28.1569	113.229
-27.3207	121.185
28.1569	-113.229
20.3318	-114.892
19.8741	-74.2613
12.0489	-75.9246
14.755	-50.1779
6.92982	-51.8412
6.47214	-11.2101
-1.35304	-12.8734
-5.11909	24.0834
-12.9443	22.4201
-6.92982	51.8412
-14.755	50.1779
-15.2127	90.809
-23.0379	89.1457
-25.6848	108.947
-33.51	107.284
-17.4019	69.9794
-25.2271	68.3161
-12.2829	45.896
-20.108	44.2327
-4	6.9282
-11.8252	5.26491
10.4721	-18.1383
2.64696	-19.8016
9.40195	-56.123
1.57677	-57.7863
17.6848	-95.0908
9.85964	-96.7541
32.157	-120.157
24.3318	-121.821
42.1714	-97.6645
41.3352	-105.621
33.51	-107.284
34.3462	-99.3278
39.0076	-82.7801
38.1714	-90.7363
30.3462	-92.3996
31.1824	-84.4434
33.8885	-58.6967
33.0523	-66.6529
25.2271	-68.3161
26.0634	-60.36
23.4164	-40.5584
22.5802	-48.5146
15.5912	-42.2217
25.6057	-19.7289
24.7694	-27.6851
16.9443	-29.3483
17.7805	-21.3922
20.4866	4.35456
19.6504	-3.60162
11.8252	-5.26491
12.6614	2.69127
17.3228	19.2389
16.4866	11.2828
8.66141	9.61947
9.49764	17.5756
12.2037	43.3224
11.3675	35.3662
3.54232	33.7029
4.37855	41.6591
7.08463	67.4058
6.24841	59.4496
-1.57677	57.7863
-0.74055	65.7425
3.92086	82.2902
3.08463	74.334
-4.74055	72.6707
-3.90432	80.6269
-1.19823	106.374
-2.03446	98.4174
-9.85964	96.7541
-9.02341	104.71
-4.362	121.258
-5.19823	113.302
-13.0234	111.639
-12.1872	119.595
39.9821	-118.494
31.6993	-79.5262
29.8885	-51.7685
22.0634	-53.4318
18.2973	-16.475
10.0145	22.4928
4.89536	46.5763
-2.92982	44.913
-3.3875	85.5441
-11.6704	124.512
1.96554	91.4892
-5.85964	89.8259
0.89536	53.5045
15.3675	28.438
7.54232	26.7747
23.6504	-10.5298
15.8252	-12.1931
28.7694	-34.6133
20.9443	-36.2765
37.0523	-73.5811
29.2271	-75.2443
45.3352	-112.549
37.51	-114.212
61.3049	-106.183
52.6435	-115.803
53.4798	-107.847
63.4942	-85.3538
62.658	-93.3099
54.8328	-94.9732
55.669	-87.017
53.0221	-67.2155
52.1859	-75.1717
44.3607	-76.835
45.1969	-68.8788
47.903	-43.132
47.0668	-51.0882
39.2416	-52.7515
40.0778	-44.7953
50.0923	-22.3025
49.256	-30.2587
41.4309	-31.922
42.2671	-23.9658
39.6201	-4.16424
38.7839	-12.1204
30.9587	-13.7837
31.795	-5.82754
41.8094	16.6653
40.9732	8.70912
33.148	7.04582
33.9842	15.002
36.6903	40.7487
35.8541	32.7925
28.0289	31.1292
28.8651	39.0854
26.2182	58.887
25.3819	50.9308
17.5568	49.2675
18.393	57.2237
28.4075	79.7165
27.5712	71.7604
19.746	70.0971
20.5823	78.0532
17.9353	97.8548
17.0991	89.8986
9.27391	88.2353
10.1101	96.1915
20.1246	118.684
19.2884	110.728
11.4632	109.065
12.2994	117.021
56.1859	-82.0999
48.3607	-83.7631
54.3751	-54.3421
46.55	-56.0054
46.0923	-15.3743
38.2671	-17.0376
34.501	19.9192
26.6759	18.2559
32.6903	47.6769
24.8651	46.0136
21.0991	82.9704
13.2739	81.3071
12.8162	121.938
4.99104	120.275
0.99104	127.203
23.2884	103.8
15.4632	102.137
22.2182	65.8152
14.393	64.1519
30.501	26.8474
22.6759	25.1841
44.9732	1.78091
37.148	0.11762
43.903	-36.2039
36.0778	-37.8671
58.3751	-61.2703
50.55	-62.9336
66.658	-100.238
58.8328	-101.901
82.6278	-93.8726
73.9664	-103.492
74.8026	-95.5358
77.5087	-69.7891
76.6724	-77.7453
68.8473	-79.4086
69.6835	-71.4524
72.3896	-45.7057
71.5534	-53.6619
63.7282	-55.3252
64.5644	-47.369
69.2258	-30.8213
68.3896	-38.7775
60.5644	-40.4408
61.4006	-32.4846
64.1067	-6.73789
63.2705	-14.6941
55.4453	-16.3574
56.2815	-8.40118
66.296	14.0916
65.4598	6.13547
57.6346	4.47218
58.4708	12.4284
55.8239	32.2299
54.9876	24.2737
47.1624	22.6105
47.9987	30.5666
50.7048	56.3133
49.8685	48.3572
42.0434	46.6939
42.8796	54.6501
47.541	71.1977
46.7048	63.2415
38.8796	61.5783
39.7158	69.5344
42.4219	95.2812
41.5857	87.325
33.7605	85.6617
34.5967	93.6179
44.6112	116.111
43.7749	108.155
35.9498	106.491
36.786	114.447
25.4776	124.629
83.9808	-80.9992
76.1556	-82.6625
78.8617	-56.9158
71.0365	-58.5791
70.5789	-17.948
62.7537	-19.6112
62.296	21.0199
54.4708	19.3566
57.1769	45.1033
49.3517	43.44
48.894	84.0711
41.0689	82.4078
37.3028	119.365
29.4776	117.701
38.4219	102.209
30.5967	100.546
43.541	78.1259
35.7158	76.4626
51.8239	39.1581
43.9987	37.4948
60.1067	0.19032
52.2815	-1.47298
65.2258	-23.8931
57.4006	-25.5564
73.5087	-62.8609
65.6835	-64.5242
87.9808	-87.9274
80.1556	-89.5907
97.9953	-65.4346
97.159	-73.3907
89.3339	-75.054
90.1701	-67.0979
87.5231	-47.2963
86.6869	-55.2525
79.698	-48.9596
89.7124	-26.4668
88.8762	-34.4229
81.051	-36.0862
81.8872	-28.1301
84.5933	-2.38333
83.7571	-10.3395
75.9319	-12.0028
76.7681	-4.04662
81.4295	12.501
80.5933	4.54487
72.7681	2.88158
73.6044	10.8378
76.3105	36.5845
75.4742	28.6283
67.649	26.965
68.4853	34.9212
65.8383	54.7227
65.0021	46.7666
58.0131	53.0595
68.0276	75.5523
67.1914	67.5961
59.3662	65.9328
60.2024	73.889
62.9085	99.6357
62.0723	91.6795
54.2471	90.0162
55.0833	97.9724
58.9085	106.564
51.0833	104.901
51.9195	112.857
93.9953	-58.5064
86.1701	-60.1697
82.404	-23.2129
74.5789	-24.8762
74.1212	15.7549
72.3105	43.5127
64.4853	41.8494
60.7192	78.8062
52.894	77.1429
56.7192	85.7344
71.1914	60.6679
63.3662	59.0046
79.4742	21.7001
71.649	20.0368
78.404	-16.2847
92.8762	-41.3511
85.051	-43.0144
93.3339	-81.9822
112.01	-49.8699
111.173	-57.8261
103.348	-59.4894
104.185	-51.5332
114.199	-29.0404
113.363	-36.9966
105.538	-38.6599
106.374	-30.7037
103.727	-10.9021
102.891	-18.8583
95.0654	-20.5216
95.9017	-12.5654
105.916	9.92741
105.08	1.97123
97.2547	0.30794
98.091	8.26411
95.444	28.0657
94.6078	20.1095
86.7826	18.4462
87.6188	26.4024
90.3249	52.1491
89.4887	44.1929
81.6635	42.5296
82.4997	50.4858
92.5142	72.9786
91.6779	65.0225
83.8528	63.3592
84.689	71.3153
82.042	91.1169
81.2058	83.1607
73.3806	81.4975
74.2169	89.4536
75.5699	102.327
110.657	-62.7433
110.199	-22.1122
102.374	-23.7755
98.6078	13.1813
90.7826	11.518
96.797	40.939
88.9719	39.2757
88.5142	79.9069
80.689	78.2435
78.042	98.0451
70.2169	96.3818
86.3249	59.0773
78.4997	57.414
100.797	34.0108
92.9719	32.3475
99.7269	-3.97393
91.9017	-5.63722
108.01	-42.9417
100.185	-44.605
120.671	-40.2505
121.507	-32.2943
124.213	-6.54757
123.377	-14.5038
115.552	-16.167
116.388	-8.21087
121.05	8.33681
120.213	0.38063
112.388	-1.28266
113.224	6.67351
115.931	32.4202
115.094	24.4641
107.269	22.8008
108.105	30.7569
110.811	56.5037
109.975	48.5475
102.15	46.8842
102.986	54.8404
106.811	63.4319
98.9863	61.7686
99.8225	69.7248
93.8672	85.852
122.024	-27.3771
113.741	11.5907
108.622	35.6741
100.339	74.6419
97.8672	78.9238
113.975	41.6193
106.15	39.956
119.094	17.5359
111.269	15.8726
119.552	-23.0952
121.284	38.3654
126.403	14.282
11.6704	-124.512
-5.50786	-125.192
-25.4776	-124.629
-32.786	-121.376
46.1714	-104.593
28.9932	-105.273
4.50659	-102.699
-35.1135	-98.535
-55.0833	-97.9724
-62.3917	-94.7185
9.02341	-104.71
-30.5967	-100.546
67.4942	-92.282
47.5245	-91.7193
3.3875	-85.5441
10.6959	-88.798
-16.5823	-84.9814
-33.7605	-85.6617
-56.2024	-80.8172
-80.689	-78.2435
-100.339	-74.6419
43.0076	-89.7083
-60.7192	-78.8062
101.995	-72.3628
84.817	-73.043
64.8473	-72.4804
57.5389	-69.2265
37.8885	-65.6249
20.7103	-66.3051
0.74055	-65.7425
-18.9098	-62.1409
-38.8796	-61.5783
-46.188	-58.3244
-65.8383	-54.7227
-83.0165	-55.403
-102.986	-54.8404
-110.295	-51.5865
94.8315	-50.5502
55.2114	-46.386
30.7248	-43.8123
-8.89536	-39.6481
-48.5155	-35.4838
-73.0021	-32.9102
-112.622	-28.7459
99.3483	-52.5612
59.7282	-48.397
35.2416	-45.8233
-4.37855	-41.6591
-43.9987	-37.4948
-68.4853	-34.9212
-108.105	-30.7569
93.7124	-33.395
101.021	-36.6489
73.7426	-32.8323
56.5644	-33.5126
29.6057	-26.6571
36.914	-29.911
9.63591	-26.0944
-10.0145	-22.4928
-29.9842	-21.9302
-47.1624	-22.6105
-74.1212	-15.7549
-66.8128	-19.0088
-94.091	-15.1923
-111.269	-15.8726
111.035	-14.156
91.0654	-13.5934
71.4151	-9.99178
46.9285	-7.41814
24.4866	-2.57364
7.30836	-3.25389
-12.6614	-2.69127
-19.9698	0.56263
-56.7984	3.48399
-76.7681	4.04662
-96.4185	7.64824
-116.388	8.21087
-123.697	11.4648
51.4453	-9.42915
-52.2815	1.47298
89.9464	3.56183
45.8094	9.73709
53.1178	6.4832
25.8396	10.2997
-13.7805	14.464
-38.2671	17.0376
-55.4453	16.3574
-77.8872	21.2019
-117.507	25.3661
125.05	1.4086
85.4295	5.57285
21.3228	12.3107
-18.2973	16.475
-82.404	23.2129
-122.024	27.3771
119.931	25.492
99.9608	26.0547
80.3105	29.6563
63.1322	28.976
43.1624	29.5387
16.2037	36.3942
23.5121	33.1403
-3.76605	36.9568
-20.9443	36.2765
-40.5946	39.8782
-60.5644	40.4408
-67.8728	43.6947
-87.5231	47.2963
-107.493	47.8589
114.811	49.5755
97.6333	48.8952
73.1467	51.4689
33.5265	55.6331
13.5568	56.1957
-6.09359	59.7974
-30.5802	62.371
-70.2003	66.5352
-90.1701	67.0979
-97.4784	70.3517
77.6635	49.4578
38.0434	53.6221
-26.0634	60.36
-65.6835	64.5242
72.0276	68.6241
79.3359	65.3702
52.0578	69.1867
34.8796	68.5065
12.4377	73.351
-31.6993	79.5262
-24.3909	76.2723
-51.669	80.0888
-68.8473	79.4086
-91.2892	84.2531
7.92086	75.362
89.3504	87.863
69.3806	88.4257
49.7303	92.0273
29.7605	92.5899
22.4521	95.8438
2.80177	99.4454
-14.3765	98.7652
-34.3462	99.3278
-53.9966	102.929
-73.9664	103.492
68.2615	105.581
28.6414	109.745
4.15482	112.319
-35.4653	116.483
63.7447	107.592
24.1246	111.756
-0.362	114.33
-39.9821	118.494
117.363	-43.9248
105.304	-68.6885
109.08	-4.95697
99.0654	-27.4498
82.8617	-63.844
70.8026	-88.6077
101.916	16.8556
87.7571	-17.2677
75.698	-42.0314
59.4942	-78.4256
49.4798	-100.918
95.6779	58.0943
83.6188	33.3306
69.4598	-0.79273
53.256	-37.1869
41.1969	-61.9506
27.0379	-96.0739
14.9787	-120.838
77.3806	74.5692
61.1769	38.1751
51.1624	15.6822
34.9587	-20.7119
18.755	-57.1061
8.74055	-79.5989
-7.46318	-115.993
66.0723	84.7513
54.0131	59.9877
39.8541	25.8643
27.795	1.10067
11.5912	-35.2935
-2.56782	-69.4168
-14.627	-94.1805
47.7749	101.226
31.5712	64.8321
21.5568	42.3393
5.35304	5.94516
-6.70609	-18.8185
-20.8651	-52.9418
-37.0689	-89.336
-49.128	-114.1
24.4075	86.6447
10.2484	52.5214
-1.81073	27.7577
-18.0145	-8.63642
-28.0289	-31.1292
-44.2326	-67.5234
-60.4364	-103.918
6.11014	103.12
-8.04891	68.9964
-24.2526	32.6022
-36.3118	7.83855
-50.4708	-26.2848
-62.5299	-51.0484
-78.7337	-87.4426
-16.3318	107.964
-26.3462	85.4714
-42.55	49.0772
-58.7537	12.683
-68.7681	-9.80978
-84.9719	-46.2039
-97.031	-70.9676
-37.6546	95.6535
-49.7137	70.8898
-65.9175	34.4956
-80.0765	0.37231
-92.1356	-24.3914
-108.339	-60.7855
-55.9519	112.128
-72.1556	75.7343
-84.2148	50.9706
-98.3738	16.8473
-114.578	-19.5469
-79.3194	97.5469
-95.5231	61.1527
-105.538	38.6599
-121.741	2.26571

## Sheet: Fig. S14(b) 
The coordinates (x,y) (in a.u.) of the atomic position (vertex of rhomboid) for configuration 1 after 5 cycles of flip.
x	y
0	0
-104.339	-67.7137
-114.811	-49.5755		configuration 1 after 5 cycles of flip
-119.931	-25.492
-120.767	-33.4482
-117.741	-4.6625
-118.578	-12.6187
-126.403	-14.282
-125.566	-6.32579
-113.458	-36.7021
-121.284	-38.3654
-125.05	-1.4086
-122.86	19.4209
-123.931	-18.5638
-109.458	-43.6303
-117.284	-45.2936
-82.042	-91.1169
-85.2058	-76.2325
-86.042	-84.1887
-93.8672	-85.852
-93.031	-77.8958
-90.3249	-52.1491
-91.1611	-60.1053
-98.9863	-61.7686
-98.1501	-53.8124
-95.444	-28.0657
-96.2802	-36.0219
-104.105	-37.6851
-103.269	-29.729
-98.6078	-13.1813
-99.444	-21.1375
-107.269	-22.8008
-103.444	-14.2093
-103.727	10.9021
-104.244	5.98495
-112.388	1.28266
-111.552	9.23884
-101.538	31.7317
-102.374	23.7755
-110.199	22.1122
-109.363	30.0684
-112.01	49.8699
-112.846	41.9138
-120.671	40.2505
-75.5699	-102.327
-83.8528	-63.3592
-91.6779	-65.0225
-88.9719	-39.2757
-96.797	-40.939
-97.2547	-0.307936
-105.08	-1.97123
-108.846	34.9856
-116.671	33.3223
-110.657	62.7433
-107.727	17.8303
-115.552	16.167
-102.608	-6.25309
-110.433	-7.91639
-94.3249	-45.2209
-102.15	-46.8842
-79.8528	-70.2874
-89.2058	-69.3043
-56.4364	-110.846
-70.2169	-96.3818
-67.7447	-100.664
-74.7337	-94.3708
-64.7192	-71.878
-65.5554	-79.8342
-73.3806	-81.4974
-72.5444	-73.5413
-69.8383	-47.7945
-70.6745	-55.7507
-78.4997	-57.414
-77.6635	-49.4578
-80.3104	-29.6563
-81.1467	-37.6125
-88.1356	-31.3196
-78.1212	-8.82674
-78.9574	-16.7829
-86.7826	-18.4462
-86.2658	-13.529
-83.2403	15.2567
-84.0765	7.30052
-88.5933	9.31153
-92.5933	16.2397
-86.404	30.1411
-87.2403	22.1849
-95.0654	20.5216
-94.5486	25.4388
-91.5231	54.2245
-92.3594	46.2683
-100.185	44.605
-99.3483	52.5612
-101.995	72.3628
-102.831	64.4066
-63.7447	-107.592
-72.0276	-68.6241
-73.8383	-40.8663
-77.1467	-44.5407
-85.4295	-5.57285
-93.2547	-7.23614
-93.7124	33.395
-98.8315	57.4784
-106.657	55.8151
-96.6422	78.3079
-88.3594	39.3401
-96.1845	37.6768
-89.4295	1.35536
-74.9574	-23.7111
-84.3104	-22.7281
-66.6745	-62.6789
-76.0276	-61.6959
-61.5554	-86.7624
-69.3806	-88.4256
-37.3028	-119.365
-42.4219	-95.2812
-43.2581	-103.237
-51.0833	-104.901
-50.2471	-96.9445
-40.2326	-74.4516
-41.0689	-82.4078
-48.894	-84.0711
-48.0578	-76.1149
-50.7048	-56.3134
-51.541	-64.2695
-59.3662	-65.9328
-58.5299	-57.9766
-55.8239	-32.2299
-56.6601	-40.1861
-64.4853	-41.8494
-63.649	-33.8932
-53.6346	-11.4004
-54.4708	-19.3566
-62.296	-21.0199
-61.4598	-13.0637
-64.1067	6.73789
-64.6235	1.8207
-72.7681	-2.88158
-71.9319	5.07459
-61.9175	27.5674
-62.7537	19.6112
-70.5789	17.948
-69.7426	25.9041
-72.3896	45.7057
-73.2258	37.7495
-81.051	36.0862
-80.2148	44.0424
-77.5087	69.7891
-78.3449	61.833
-86.1701	60.1697
-85.3339	68.1258
-75.3194	90.6187
-76.1556	82.6625
-83.9808	80.9992
-83.1446	88.9554
-35.9498	-106.491
-43.775	-108.155
-47.541	-71.1977
-55.3662	-72.861
-49.3517	-43.44
-57.1769	-45.1033
-57.6346	-4.47218
-65.4598	-6.13547
-69.2258	30.8213
-77.051	29.158
-71.0365	58.5791
-78.8617	56.9158
-82.6278	93.8726
-79.9808	74.071
-89.3339	75.054
-67.0365	51.6509
-74.8617	49.9876
-66.5789	11.0198
-75.9319	12.0028
-59.8239	-25.3017
-67.649	-26.965
-45.3517	-50.3682
-54.7048	-49.3851
-46.4219	-88.353
-54.2471	-90.0162
-31.9498	-113.419
-39.775	-115.083
-12.8162	-121.938
-20.6414	-123.602
-17.9353	-97.8548
-18.7715	-105.811
-26.5967	-107.474
-25.7605	-99.5181
-21.0991	-82.9704
-21.9353	-90.9266
-29.7605	-92.5899
-28.9243	-84.6337
-26.2182	-58.887
-26.735	-63.8042
-34.8796	-68.5065
-34.0434	-60.5503
-31.3373	-34.8036
-32.1735	-42.7597
-39.9987	-44.423
-39.1625	-36.4669
-34.501	-19.9192
-35.3373	-27.8754
-43.1625	-29.5387
-42.3262	-21.5825
-39.6201	4.16424
-40.4564	-3.79193
-48.2815	-5.45522
-47.4453	2.50095
-42.7839	19.0486
-43.6201	11.0924
-51.4453	9.42915
-47.6201	18.0207
-47.903	43.1321
-48.7392	35.1759
-56.5644	33.5126
-55.7282	41.4688
-53.0221	67.2155
-53.8583	59.2593
-61.6835	57.596
-57.8583	66.1875
-56.1859	82.0999
-57.0221	74.1437
-64.8473	72.4804
-61.0221	81.0719
-61.305	106.183
-62.1412	98.2271
-69.9664	96.5638
-69.1301	104.52
-11.4632	-109.065
-19.2884	-110.728
-19.746	-70.0971
-27.5712	-71.7604
-24.8651	-46.0136
-32.6903	-47.6769
-33.148	-7.04582
-40.9732	-8.70912
-41.4309	31.922
-49.256	30.2587
-46.55	56.0054
-59.2114	53.3141
-54.8328	94.9732
-67.4942	92.282
-60.1859	89.0281
-68.011	87.3648
-51.903	50.0603
-59.7282	48.397
-46.7839	25.9768
-54.6091	24.3135
-38.501	-12.991
-46.3262	-14.6543
-30.2182	-51.9588
-38.0434	-53.6221
-25.0991	-76.0422
-32.9243	-77.7055
-16.8162	-115.01
-24.6414	-116.673
7.67036	-117.584
6.83414	-125.54
-0.991044	-127.203
-0.154816	-119.247
-2.80177	-99.4454
-3.638	-107.402
-10.627	-101.109
-0.612499	-78.6159
-1.44873	-86.572
-9.27391	-88.2353
-8.43768	-80.2792
-5.73159	-54.5324
-6.56782	-62.4886
-11.0846	-60.4776
-13.5568	-56.1957
-16.2037	-36.3942
-17.04	-44.3503
-24.0289	-38.0575
-14.0145	-15.5646
-14.8507	-23.5208
-22.6759	-25.1841
-21.8396	-17.2279
-27.795	-1.10067
-25.3228	-5.38253
-32.3118	0.910351
-22.2973	23.4032
-26.1225	14.8117
-30.9587	13.7837
-30.1225	21.7399
-27.4164	47.4866
-28.2526	39.5304
-36.0778	37.8671
-35.2416	45.8233
-37.8885	65.6249
-38.7248	57.6687
-45.7137	63.9616
-35.6993	86.4544
-36.5355	78.4982
-44.3607	76.835
-43.8439	81.7521
-40.8184	110.538
-41.6546	102.582
-49.4798	100.918
-48.6435	108.875
-44.8184	117.466
-52.6435	115.803
3.67036	-110.655
0.362001	-114.33
-7.92086	-75.362
-15.746	-77.0253
-9.73159	-47.6042
-17.5568	-49.2675
-21.3228	-12.3107
-29.148	-13.974
-29.6057	26.6571
-37.4309	24.9938
-31.4164	54.4148
-39.2416	52.7515
-43.0076	89.7083
-50.8328	88.045
-47.0076	96.6365
-32.5355	71.57
-41.8885	72.5531
-33.6057	33.5853
-19.1335	8.5188
-26.9587	6.85551
-10.8507	-30.449
-18.6759	-32.1123
-11.9209	-68.4338
2.55127	-93.5002
-6.80177	-92.5172
21.6848	-102.019
20.8486	-109.975
13.0234	-111.639
13.8596	-103.682
23.8741	-81.1895
23.0379	-89.1457
15.2127	-90.809
16.0489	-82.8528
13.402	-63.0512
12.5657	-71.0074
4.74055	-72.6707
5.57677	-64.7145
8.28286	-38.9678
7.44664	-46.924
-0.378545	-48.5873
3.44664	-39.9958
1.81073	-27.7577
4.28286	-32.0396
-3.54232	-33.7029
-2.70609	-25.7467
-0.836228	-7.95618
-8.66141	-9.61947
-4.83623	-1.02797
2.18927	20.8295
1.35304	12.8734
-6.47214	11.2101
-5.95532	16.1273
-8.28286	38.9678
-9.11909	31.0116
-16.9443	29.3483
-16.108	37.3045
-13.402	63.0512
-14.2382	55.0951
-22.0634	53.4318
-21.2271	61.3879
-11.2127	83.8808
-12.0489	75.9246
-19.8741	74.2613
-19.3573	79.1785
-21.6848	102.019
-22.521	94.0629
-30.3462	92.3996
-29.51	100.356
-19.4955	122.849
-20.3318	114.892
-28.157	113.229
-27.3207	121.185
28.157	-113.229
20.3318	-114.892
19.8741	-74.2613
16.5657	-77.9356
14.755	-50.1779
6.92982	-51.8412
6.47214	-11.2101
-1.35304	-12.8734
-5.11909	24.0834
-12.9443	22.4201
-6.92982	51.8412
-19.5912	49.1499
-15.2127	90.809
-18.521	87.1347
-25.6848	108.947
-33.51	107.284
-15.8741	67.3331
-25.2271	68.3161
-12.2829	45.896
-20.108	44.2327
-4	6.9282
-11.8252	5.26491
10.4721	-18.1383
2.64696	-19.8016
9.40195	-56.123
1.57677	-57.7863
17.6848	-95.0908
9.85964	-96.7541
32.157	-120.157
24.3318	-121.821
42.1714	-97.6645
41.3352	-105.621
33.51	-107.284
34.3462	-99.3278
39.0076	-82.7801
35.1825	-91.3716
30.3462	-92.3996
31.1825	-84.4434
33.8885	-58.6967
33.0523	-66.6529
25.2271	-68.3161
26.0634	-60.36
23.4164	-40.5584
22.8996	-45.4756
15.5912	-42.2217
25.6057	-19.7289
21.7805	-28.3204
16.9443	-29.3483
17.7805	-21.3922
20.4866	4.35456
16.6614	-4.23694
11.3084	-10.1821
12.6614	2.69127
17.3228	19.2389
13.4976	10.6474
8.66141	9.61947
9.49764	17.5756
12.2037	43.3224
11.3675	35.3662
3.54232	33.7029
4.37855	41.6591
7.08463	67.4058
6.24841	59.4496
-1.57677	57.7863
-0.740546	65.7425
3.92086	82.2902
3.08463	74.334
-4.74055	72.6707
-3.90432	80.6269
-1.19823	106.374
-2.03446	98.4174
-9.85964	96.7541
-9.02341	104.71
-4.362	121.258
-5.19823	113.302
-13.0234	111.639
-12.1872	119.595
39.9821	-118.494
31.6993	-79.5262
29.8885	-51.7685
22.0634	-53.4318
23.1335	-15.447
10.0145	22.4928
4.89536	46.5763
-2.92982	44.913
-3.3875	85.5441
-11.6704	124.512
1.96554	91.4892
-5.85964	89.8259
2.42323	50.8581
15.3675	28.438
7.54232	26.7747
23.9698	-7.49083
15.8252	-12.1931
28.7695	-34.6132
20.9443	-36.2765
37.0523	-73.5811
29.2271	-75.2444
45.3352	-112.549
35.9821	-111.566
61.305	-106.183
52.6435	-115.803
53.4798	-107.847
63.4942	-85.3538
62.658	-93.3099
54.8328	-94.9732
55.3496	-90.056
49.7137	-70.8898
53.7137	-77.818
44.3607	-76.835
45.1969	-68.8788
47.903	-43.1321
47.0668	-51.0882
39.2416	-52.7515
40.0778	-44.7953
50.0923	-22.3025
49.256	-30.2587
41.4309	-31.922
42.2671	-23.9658
39.6201	-4.16424
38.7839	-12.1204
30.9587	-13.7837
31.795	-5.82754
41.8094	16.6653
40.9732	8.70912
33.148	7.04582
33.9842	15.002
36.6903	40.7487
32.8651	32.1572
28.0289	31.1293
28.8651	39.0854
26.2182	58.887
25.382	50.9308
17.5568	49.2675
21.382	57.859
28.4075	79.7165
27.5712	71.7604
19.746	70.0971
20.5823	78.0532
14.627	94.1805
17.0991	89.8986
9.27391	88.2353
10.1101	96.1915
20.1246	118.684
19.2884	110.728
11.4632	109.065
12.2994	117.021
56.1859	-82.0999
48.3607	-83.7632
54.3751	-54.3421
46.55	-56.0054
46.0923	-15.3743
42.7839	-19.0486
39.3373	20.9472
26.6759	18.2559
32.6903	47.6769
24.8651	46.0136
21.0991	82.9704
13.2739	81.3071
12.8162	121.938
4.99104	120.275
0.991044	127.203
23.2884	103.8
15.4632	102.137
22.2182	65.8152
14.393	64.1519
32.0289	24.2011
22.6759	25.1841
44.9732	1.78091
37.148	0.117621
45.4309	-38.8502
36.0778	-37.8671
58.3751	-61.2703
50.55	-62.9336
66.658	-100.238
57.305	-99.2551
82.6278	-93.8726
73.9664	-103.492
74.8026	-95.5359
77.5087	-69.7891
76.6724	-77.7453
68.8473	-79.4086
69.6835	-71.4524
72.3896	-45.7057
71.5534	-53.6619
63.7282	-55.3252
64.5644	-47.369
69.2258	-30.8213
68.3896	-38.7775
60.5644	-40.4408
61.4006	-32.4846
64.1067	-6.73789
63.2705	-14.6941
55.4453	-16.3574
56.2815	-8.40118
66.296	14.0916
65.4598	6.13547
57.6346	4.47218
58.4708	12.4284
55.8239	32.2299
55.307	27.3127
47.1625	22.6105
47.9987	30.5666
50.7048	56.3134
49.8685	48.3572
42.0434	46.6939
42.8796	54.6501
47.541	71.1977
46.7048	63.2416
38.8796	61.5783
42.7048	70.1698
42.4219	95.2812
41.5857	87.325
33.7605	85.6617
34.5967	93.6179
44.6112	116.111
43.775	108.155
35.9498	106.491
36.786	114.447
25.4776	124.629
83.9808	-80.9992
76.1556	-82.6625
78.8617	-56.9158
71.0365	-58.5791
70.5789	-17.948
62.7537	-19.6112
62.296	21.0199
54.4708	19.3566
57.1769	45.1033
49.3517	43.44
48.894	84.0711
36.2326	81.3798
37.3028	119.365
29.4776	117.701
38.4219	102.209
30.5967	100.546
43.541	78.1259
35.3964	73.4237
51.8239	39.1581
43.9987	37.4948
61.6346	-2.45602
52.2815	-1.47298
66.7537	-26.5395
57.4006	-25.5564
73.5087	-62.8609
65.6835	-64.5242
87.9808	-87.9274
80.1556	-89.5907
97.9953	-65.4346
97.159	-73.3907
89.3339	-75.054
90.1701	-67.0979
87.5231	-47.2963
86.6869	-55.2525
79.698	-48.9596
89.7124	-26.4668
88.8762	-34.4229
81.051	-36.0862
81.8872	-28.1301
84.5933	-2.38333
83.7571	-10.3395
75.9319	-12.0028
76.7681	-4.04662
81.4295	12.501
77.6044	3.90955
72.7681	2.88158
73.6044	10.8378
76.3104	36.5845
75.4742	28.6283
67.649	26.965
68.4853	34.9212
65.8383	54.7228
65.0021	46.7666
58.0131	53.0595
68.0276	75.5523
67.1914	67.5961
59.3662	65.9328
60.2024	73.889
62.9085	99.6357
62.0723	91.6795
54.2471	90.0162
55.0833	97.9724
58.9085	106.564
51.0833	104.901
51.9195	112.857
93.9953	-58.5064
86.1701	-60.1697
82.404	-23.2129
74.5789	-24.8762
74.1212	15.7549
72.3104	43.5127
64.4853	41.8494
60.7192	78.8062
52.894	77.1429
58.2471	83.088
71.1914	60.6679
63.3662	59.0046
79.4742	21.7001
70.1212	22.6831
79.9319	-18.931
92.8762	-41.3511
85.051	-43.0144
93.3339	-81.9822
112.01	-49.8699
111.173	-57.8261
103.348	-59.4894
104.185	-51.5332
114.199	-29.0404
113.363	-36.9966
108.846	-34.9856
104.846	-28.0574
103.727	-10.9021
102.891	-18.8583
95.0654	-20.5216
95.9017	-12.5654
105.916	9.92741
105.08	1.97123
97.2547	0.307936
98.0909	8.26411
95.444	28.0657
94.6078	20.1095
86.7826	18.4462
87.6188	26.4024
90.3249	52.1491
89.4887	44.1929
81.6635	42.5296
85.4887	51.1211
92.5142	72.9786
91.6779	65.0225
83.8528	63.3592
84.689	71.3154
82.042	91.1169
81.2058	83.1607
73.3806	81.4974
74.2169	89.4536
75.5699	102.327
110.657	-62.7433
110.199	-22.1122
102.374	-23.7755
94.0909	15.1923
90.7826	11.518
96.797	40.939
88.9719	39.2757
88.5142	79.9068
80.689	78.2436
78.042	98.0451
70.2169	96.3818
86.3249	59.0773
78.4997	57.414
100.797	34.0108
92.9719	32.3475
99.7269	-3.97393
91.9017	-5.63722
108.01	-42.9417
100.185	-44.605
120.671	-40.2505
121.507	-32.2943
124.213	-6.54757
123.377	-14.5037
115.552	-16.167
116.388	-8.21087
121.05	8.33681
120.213	0.38063
112.388	-1.28266
113.224	6.67351
115.931	32.4202
115.094	24.4641
107.269	22.8008
108.105	30.7569
110.811	56.5037
109.975	48.5475
102.15	46.8842
102.986	54.8404
106.811	63.4319
98.9863	61.7686
99.8225	69.7248
93.8672	85.852
122.024	-27.3771
113.741	11.5907
108.622	35.6741
100.339	74.6419
97.8672	78.9238
113.975	41.6193
106.15	39.956
119.094	17.5359
109.741	18.5189
119.552	-23.0952
121.284	38.3654
126.403	14.282
11.6704	-124.512
-5.50786	-125.192
-25.4776	-124.629
-32.786	-121.376
48.6435	-108.875
26.2016	-104.03
1.71505	-101.456
-35.1135	-98.5351
-55.0833	-97.9724
-62.3917	-94.7185
9.02341	-104.71
-31.1135	-105.463
69.9664	-96.5638
47.5245	-91.7193
3.90432	-80.6269
7.90432	-87.5551
-13.7907	-86.2243
-33.7605	-85.6617
-56.2024	-80.8172
-80.689	-78.2436
-100.339	-74.6419
43.0076	-89.7083
-60.7192	-78.8062
101.995	-72.3628
84.817	-73.043
64.8473	-72.4804
57.5389	-69.2265
37.8885	-65.6249
17.9188	-65.0623
0.740546	-65.7425
-18.9098	-62.1409
-38.8796	-61.5783
-46.188	-58.3244
-65.8383	-54.7228
-83.0165	-55.403
-102.986	-54.8404
-110.295	-51.5865
92.0399	-49.3073
52.4198	-45.1431
30.7248	-43.8123
-8.89536	-39.6481
-51.307	-34.2409
-75.7936	-31.6673
-112.622	-28.7459
99.3483	-52.5612
59.7282	-48.397
34.7248	-50.7405
-4.37855	-41.6591
-43.9987	-37.4948
-68.4853	-34.9212
-108.105	-30.7569
93.7124	-33.395
101.021	-36.6489
73.7426	-32.8323
54.0923	-29.2307
29.6057	-26.6571
34.1225	-28.6681
9.63591	-26.0944
-10.0145	-22.4928
-29.9842	-21.9302
-47.1625	-22.6105
-74.1212	-15.7549
-69.6044	-17.766
-94.0909	-15.1923
-111.269	-15.8726
111.035	-14.156
91.0654	-13.5934
68.6235	-8.7489
44.137	-6.17526
24.4866	-2.57364
7.30836	-3.25389
-12.6614	-2.69127
-19.9698	0.562628
-56.7984	3.48399
-76.7681	4.04662
-96.4185	7.64824
-116.388	8.21087
-123.697	11.4648
51.4453	-9.42915
-52.2815	1.47298
92.7379	2.31895
45.8094	9.73709
53.1178	6.4832
28.6312	9.05684
-13.7805	14.464
-38.2671	17.0376
-55.4453	16.3574
-77.8872	21.2018
-117.507	25.3661
125.05	1.4086
85.4295	5.57285
21.3228	12.3107
-18.2973	16.475
-81.8872	28.1301
-122.024	27.3771
119.931	25.492
99.9608	26.0547
82.7826	25.3744
63.1322	28.976
40.6903	33.8205
16.2037	36.3942
23.5121	33.1403
-3.76605	36.9568
-20.9443	36.2765
-43.3862	41.121
-60.5644	40.4408
-67.8728	43.6947
-87.5231	47.2963
-107.493	47.8589
114.811	49.5755
94.8417	50.1381
73.1467	51.4689
33.5265	55.6331
13.5568	56.1957
-8.88514	61.0402
-30.5802	62.371
-70.2003	66.5352
-90.1701	67.0979
-97.4784	70.3518
77.6635	49.4578
38.0434	53.6221
-26.0634	60.36
-65.6835	64.5242
72.0276	68.6241
79.3359	65.3702
52.0578	69.1867
34.8796	68.5065
15.2292	72.1081
-31.1825	84.4434
-27.1825	77.5152
-51.669	80.0888
-68.8473	79.4086
-91.2892	84.2531
7.92086	75.362
89.3504	87.863
69.3806	88.4256
46.9387	93.2701
29.7605	92.5899
22.4521	95.8438
2.80177	99.4454
-14.3765	98.7652
-34.3462	99.3278
-56.7881	104.172
-73.9664	103.492
68.2615	105.581
28.6414	109.745
4.15482	112.319
-35.4653	116.483
63.7447	107.592
24.6414	116.673
-0.362001	114.33
-39.9821	118.494
117.363	-43.9248
105.304	-68.6885
109.08	-4.95697
97.0208	-29.7207
82.8617	-63.844
70.8026	-88.6076
101.916	16.8556
87.7571	-17.2677
75.698	-42.0314
61.5389	-76.1547
49.4798	-100.918
95.6779	58.0943
83.6188	33.3306
69.4598	-0.79273
53.256	-37.1869
43.2416	-59.6797
27.0379	-96.0739
14.9787	-120.838
77.3806	74.5692
61.1769	38.1751
51.1625	15.6822
34.9587	-20.7119
18.755	-57.1061
8.74055	-79.5989
-7.46318	-115.993
66.0723	84.7513
56.0578	62.2585
39.8541	25.8643
27.795	1.10067
11.5912	-35.2935
-4.6125	-71.6877
-14.627	-94.1805
47.775	101.226
31.5712	64.8322
21.5568	42.3393
3.30836	3.67431
-4.66141	-16.5477
-20.8651	-52.9418
-39.1135	-91.6068
-49.128	-114.1
26.4521	88.9156
10.2484	52.5214
-1.81073	27.7577
-15.9698	-6.36558
-28.0289	-31.1293
-44.2326	-67.5234
-60.4364	-103.918
6.11014	103.12
-8.04891	68.9964
-24.2526	32.6022
-36.3118	7.83855
-50.4708	-26.2848
-62.5299	-51.0484
-76.689	-85.1718
-18.3765	105.693
-26.3462	85.4714
-42.55	49.0772
-58.7537	12.683
-68.7681	-9.80978
-84.9719	-46.2039
-97.031	-70.9676
-37.6546	95.6535
-49.7137	70.8898
-65.9175	34.4956
-82.1212	-1.89854
-92.1356	-24.3914
-108.339	-60.7855
-55.9519	112.128
-72.1556	75.7343
-84.2148	50.9706
-100.418	14.5764
-114.578	-19.5469
-79.3194	97.5469
-93.4784	63.4236
-105.538	38.6599
-121.741	2.26571

## Sheet: Fig. S14(c)
The coordinates (x,y) (in a.u.) of the atomic position (vertex of rhomboid) for configuration 1 after 1000 cycles of flip.
x	y
0.516817	4.91719
-104.339	-67.7137
-114.811	-49.5755		configuration 1 after 1000 cycles of flip
-119.931	-25.492
-120.767	-33.4482
-117.741	-4.6625
-118.578	-12.6187
-126.403	-14.282
-125.566	-6.32579
-113.458	-36.7021
-121.284	-38.3654
-125.05	-1.4086
-122.86	19.4209
-123.931	-18.5638
-109.458	-43.6303
-117.284	-45.2936
-82.042	-91.1169
-85.2058	-76.2325
-86.042	-84.1887
-93.8672	-85.852
-93.031	-77.8958
-89.8081	-47.2319
-91.1611	-60.1053
-98.9863	-61.7686
-95.1611	-53.1771
-91.6188	-19.4742
-96.2802	-36.0219
-105.633	-35.0388
-100.28	-29.0936
-100.563	-3.98225
-99.444	-21.1375
-107.269	-22.8008
-98.6078	-13.1813
-103.21	15.8193
-104.563	2.94596
-112.388	1.28266
-108.563	9.87416
-101.538	31.7317
-102.374	23.7755
-110.199	22.1122
-109.363	30.0684
-112.01	49.8699
-112.846	41.9138
-120.671	40.2505
-75.5699	-102.327
-83.8528	-63.3592
-91.6779	-65.0225
-88.9719	-39.2757
-101.633	-41.967
-95.21	1.96291
-113.741	-11.5907
-108.846	34.9856
-116.671	33.3223
-110.657	62.7433
-111.035	14.156
-118.344	17.4099
-109.916	-2.9992
-105.916	-9.92741
-94.3249	-45.2209
-102.469	-49.9232
-79.8528	-70.2874
-87.6779	-71.9507
-56.4364	-110.846
-66.9085	-92.7075
-67.7447	-100.664
-74.7337	-94.3708
-64.7192	-71.878
-65.5554	-79.8342
-73.3806	-81.4974
-72.5444	-73.5413
-69.8383	-47.7945
-70.6745	-55.7507
-78.4997	-57.414
-74.6745	-48.8225
-95.444	-28.0657
-81.1467	-37.6125
-87.6188	-26.4024
-72.7681	-2.88158
-78.9574	-16.7829
-80.3104	-29.6563
-83.4742	-14.7719
-83.2403	15.2567
-84.0765	7.30052
-91.9017	5.63722
-91.0654	13.5934
-88.8762	34.4229
-87.2403	22.1849
-95.0654	20.5216
-86.404	30.1411
-91.5231	54.2245
-92.3594	46.2683
-100.185	44.605
-99.6677	49.5222
-101.995	72.3628
-102.831	64.4066
-63.7447	-107.592
-72.0276	-68.6241
-73.8383	-40.8663
-81.9829	-45.5686
-85.4295	-5.57285
-93.2547	-7.23614
-94.2292	28.4778
-98.8315	57.4784
-106.657	55.8151
-96.6422	78.3079
-92.8762	41.3511
-98.2292	35.406
-87.9017	-1.29098
-74.9574	-23.7111
-88.455	-34.3586
-66.6745	-62.6789
-74.4997	-64.3422
-61.5554	-86.7624
-69.3806	-88.4256
-37.3028	-119.365
-42.4219	-95.2812
-43.2581	-103.237
-51.0833	-104.901
-50.2471	-96.9445
-34.8796	-68.5065
-41.0689	-82.4078
-50.4219	-81.4248
-52.894	-77.1429
-58.5299	-57.9766
-51.541	-64.2695
-59.3662	-65.9328
-58.0131	-53.0595
-59.8239	-25.3017
-56.6601	-40.1861
-66.0131	-39.2031
-60.6601	-33.2579
-53.6346	-11.4004
-54.4708	-19.3566
-67.1322	-22.0478
-61.7792	-16.1027
-72.2513	2.03561
-64.943	-1.21829
-73.6044	-10.8378
-71.4151	9.99178
-61.9175	27.5674
-62.7537	19.6112
-66.062	15.9369
-70.062	22.8651
-75.698	42.0314
-73.2258	37.7495
-81.051	36.0862
-85.051	43.0144
-77.5087	69.7891
-78.3449	61.833
-86.1701	60.1697
-85.3339	68.1258
-75.3194	90.6187
-76.1556	82.6625
-83.9808	80.9992
-83.1446	88.9554
-35.9498	-106.491
-43.775	-108.155
-45.0689	-75.4796
-52.3772	-72.2257
-48.5155	-35.4838
-52.6601	-47.1143
-57.6346	-4.47218
-58.4708	-12.4284
-69.2258	30.8213
-74.062	29.7933
-71.0365	58.5791
-78.8617	56.9158
-82.6278	93.8726
-81.5087	76.7173
-89.3339	75.054
-63.2114	60.2424
-71.8728	50.6229
-64.1067	6.73789
-75.4151	16.92
-50.4708	-26.2848
-68.4853	-34.9212
-45.3517	-50.3682
-50.7048	-56.3134
-46.4219	-88.353
-54.2471	-90.0162
-31.9498	-113.419
-39.775	-115.083
-12.8162	-121.938
-20.6414	-123.602
-18.4521	-102.772
-23.2884	-103.8
-28.6414	-109.745
-22.4521	-95.8438
-33.7605	-85.6617
-17.0991	-89.8986
-29.7605	-92.5899
-28.4075	-79.7165
-26.2182	-58.887
-27.0544	-66.8432
-35.7158	-76.4626
-32.6903	-47.6769
-31.3373	-34.8036
-32.1735	-42.7597
-39.9987	-44.423
-39.1625	-36.4669
-37.8094	-23.5935
-35.3373	-27.8754
-43.1625	-29.5387
-41.8094	-16.6653
-29.3228	1.54567
-37.148	-0.117621
-48.2815	-5.45522
-44.9732	-1.78091
-57.4006	25.5564
-46.9285	7.41814
-51.4453	9.42915
-49.256	30.2587
-47.903	43.1321
-48.7392	35.1759
-56.5644	33.5126
-52.7392	42.1041
-57.8583	66.1875
-50.55	62.9336
-59.2114	53.3141
-55.903	56.9885
-64.8473	72.4804
-57.0221	74.1437
-74.2003	73.4634
-68.3305	84.3258
-61.305	106.183
-62.1412	98.2271
-69.9664	96.5638
-69.1301	104.52
-11.4632	-109.065
-19.2884	-110.728
-21.7014	-60.898
-20.5823	-78.0532
-24.8651	-46.0136
-38.0434	-53.6221
-33.148	-7.04582
-40.9732	-8.70912
-41.4309	31.922
-55.4453	16.3574
-46.55	56.0054
-51.903	50.0603
-54.8328	94.9732
-55.669	87.017
-61.0221	81.0719
-60.1859	89.0281
-60.0476	45.358
-67.0365	51.6509
-50.0923	22.3025
-46.0923	15.3743
-33.9842	-15.002
-46.3262	-14.6543
-28.6903	-54.6051
-34.0434	-60.5503
-24.4075	-86.6447
-27.5712	-71.7604
-16.8162	-115.01
-24.6414	-116.673
7.67036	-117.584
6.83414	-125.54
-0.991044	-127.203
-0.154816	-119.247
8.50659	-109.627
6.55127	-100.428
-10.627	-101.109
-7.92086	-75.362
0.0791375	-89.2184
-9.27391	-88.2353
-13.2739	-81.3071
-0.895362	-53.5045
-1.73159	-61.4606
-19.746	-70.0971
-13.5568	-56.1957
-11.6869	-38.4052
-19.5121	-40.0685
-24.0289	-38.0575
-9.49764	-17.5756
-14.0145	-15.5646
-28.0289	-31.1293
-21.8396	-17.2279
-30.9587	13.7837
-29.148	-13.974
-23.9698	7.49083
-22.2973	23.4032
-23.1335	15.447
-39.1033	9.08143
-30.1225	21.7399
-32.7695	41.5415
-28.2526	39.5304
-40.914	36.8392
-38.7248	57.6687
-20.7103	66.3051
-33.3717	63.6139
-45.1969	68.8788
-48.3607	83.7632
-36.5355	78.4982
-44.3607	76.835
-47.5245	91.7193
-40.8184	110.538
-35.6993	86.4544
-34.3462	99.3278
-48.6435	108.875
-44.8184	117.466
-52.6435	115.803
-6.62695	-108.037
-1.27391	-102.092
-12.4377	-73.351
-7.08463	-67.4058
-8.20373	-50.2506
-15.5121	-46.9967
-25.3228	-5.38253
-21.3228	-12.3107
-29.6057	26.6571
-37.4309	24.9938
-42.55	49.0772
-41.1969	61.9506
-49.4798	100.918
-42.1714	97.6645
-41.3352	105.621
-32.5355	71.57
-40.3607	69.9067
-33.6057	33.5853
-19.1335	8.5188
-31.795	5.82754
-10.8507	-30.449
-22.6759	-25.1841
-0.0956817	-73.6987
2.55127	-93.5002
-5.27391	-95.1635
26.521	-100.991
21.168	-106.936
15.815	-112.881
13.8596	-103.682
23.8741	-81.1895
18.521	-87.1347
15.2127	-90.809
11.2127	-83.8808
10.0936	-66.7255
19.3573	-79.1785
4.74055	-72.6707
6.09359	-59.7973
8.28286	-38.9678
7.44664	-46.924
-9.03995	-58.2067
0.457683	-40.6311
5.63591	-19.1662
4.28286	-32.0396
-3.54232	-33.7029
-2.18927	-20.8295
-0.836228	-7.95618
-8.66141	-9.61947
-11.8252	5.26491
5.17823	21.4649
1.35304	12.8734
-11.3084	10.1821
-8	13.8564
-20.9443	36.2765
-9.11909	31.0116
-16.9443	29.3483
-15.0744	47.1389
-13.402	63.0512
-14.2382	55.0951
-22.0634	53.4318
-28.5355	64.6418
-11.2127	83.8808
-12.0489	75.9246
-17.402	69.9794
-23.8741	81.1895
-21.168	106.936
-22.521	94.0629
-30.3462	92.3996
-26.521	100.991
-19.4955	122.849
-20.3318	114.892
-28.157	113.229
-27.3207	121.185
25.168	-113.864
20.3318	-114.892
24.7103	-73.2333
12.0489	-75.9246
14.755	-50.1779
6.92982	-51.8412
6.47214	-11.2101
-14.8507	-23.5208
-2.64696	19.8016
-9.95532	23.0555
-6.92982	51.8412
-7.76605	43.885
-15.2127	90.809
-16.5657	77.9356
-25.6848	108.947
-33.51	107.284
-21.2271	61.3879
-24.7103	73.2333
-13.1191	37.9398
-19.5912	49.1499
-4	6.9282
-12.6614	-2.69127
13.4611	-17.5029
-1.35304	-12.8734
14.2382	-55.0951
-0.378545	-48.5873
17.168	-100.008
9.85964	-96.7541
32.157	-120.157
24.3318	-121.821
42.1714	-97.6645
38.3462	-106.256
32.9932	-112.201
34.3462	-99.3278
36.5355	-78.4982
39.6993	-93.3826
30.3462	-92.3996
35.6993	-86.4544
29.3717	-56.6857
33.3717	-63.6139
25.2271	-68.3161
26.0634	-60.36
23.4164	-40.5584
22.5802	-48.5146
15.2718	-45.2607
22.8141	-18.486
26.8141	-25.4142
12.108	-30.3763
17.4611	-24.4312
20.4866	4.35456
19.6504	-3.60162
4.51682	-2.01102
11.8252	-5.26491
17.3228	19.2389
16.4866	11.2828
13.1782	7.60845
9.17823	14.5367
12.7205	48.2396
11.3675	35.3662
3.54232	33.7029
7.3675	42.2944
7.08463	67.4058
6.56782	62.4886
-1.57677	57.7863
-0.740546	65.7425
3.92086	82.2902
3.08463	74.334
-4.74055	72.6707
-3.90432	80.6269
-1.19823	106.374
-2.03446	98.4174
-9.85964	96.7541
-9.02341	104.71
-4.362	121.258
-5.19823	113.302
-13.0234	111.639
-12.1872	119.595
39.9821	-118.494
26.3462	-85.4714
29.8885	-51.7685
22.0634	-53.4318
18.2973	-16.475
10.0145	22.4928
4.89536	46.5763
-0.457683	40.6311
-3.3875	85.5441
-11.6704	124.512
1.96554	91.4892
-7.3875	92.4723
-2.413	49.8302
15.3675	28.438
6.01445	29.421
23.6504	-10.5298
14.2973	-9.54677
28.7695	-34.6132
21.4611	-31.3594
32.5355	-71.57
31.6993	-79.5262
45.3352	-112.549
40.8184	-110.538
61.305	-106.183
52.6435	-115.803
53.4798	-107.847
63.4942	-85.3538
59.669	-93.9453
54.8328	-94.9732
55.669	-87.017
56.3305	-63.5412
52.5053	-72.1327
44.3607	-76.835
47.669	-73.1606
56.5644	-33.5126
47.3862	-48.0492
37.1969	-55.0224
42.55	-49.0772
50.0923	-22.3025
43.3862	-41.121
51.2114	-39.4577
42.2671	-23.9658
37.148	0.117621
43.6201	-11.0924
30.9587	-13.7837
36.3118	-7.83855
34.501	19.9192
40.9732	8.70912
33.148	7.04582
38.501	12.991
36.6903	40.7487
35.8541	32.7925
24.5457	42.9746
28.5457	36.0464
21.382	57.859
25.382	50.9308
17.5568	49.2675
22.2182	65.8152
28.4075	79.7165
27.5712	71.7604
18.2182	72.7434
23.5712	78.6886
14.627	94.1805
21.9353	90.9266
9.27391	88.2353
10.1101	96.1915
20.1246	118.684
19.2884	110.728
11.4632	109.065
11.98	113.982
51.669	-80.0888
50.8328	-88.045
54.3751	-54.3421
46.55	-56.0054
46.0923	-15.3743
38.2671	-17.0376
31.1927	16.2449
27.1927	23.1731
32.6903	47.6769
16.7205	41.3114
16.5823	84.9814
15.746	77.0253
12.8162	121.938
4.99104	120.275
0.991044	127.203
23.2884	103.8
15.4632	102.137
26.2182	58.887
14.393	64.1519
35.0179	24.8364
22.6759	25.1841
44.9732	1.78091
32.3118	-0.910351
48.7392	-35.1759
36.0778	-37.8671
53.8583	-59.2593
48.5053	-65.2045
66.658	-100.238
58.8328	-101.901
82.6278	-93.8726
73.9664	-103.492
74.8026	-95.5359
77.5087	-69.7891
76.9919	-74.7063
71.6388	-80.6515
69.6835	-71.4524
67.8728	-43.6947
71.8728	-50.6229
67.0365	-51.6509
59.7282	-48.397
65.9175	-34.4956
68.3896	-38.7775
60.5644	-40.4408
61.9175	-27.5674
66.5789	-11.0198
62.7537	-19.6112
58.7537	-12.683
67.4151	-3.06358
76.5933	11.4731
65.4598	6.13547
61.4598	13.0637
54.1514	16.3176
58.296	27.9481
57.4598	19.9919
50.1514	23.2458
50.9876	31.2019
57.6937	50.0205
44.5155	42.412
49.8685	48.3572
38.8796	61.5783
57.4109	75.1319
46.7048	63.2416
38.0434	53.6221
42.7048	70.1698
42.4219	95.2812
41.5857	87.325
33.7605	85.6617
37.5857	94.2532
44.6112	116.111
43.775	108.155
39.2581	110.166
31.9498	113.419
25.4776	124.629
83.9808	-80.9992
76.1556	-82.6625
78.8617	-56.9158
71.0365	-58.5791
70.5789	-17.948
55.4453	-16.3574
62.296	21.0199
46.3262	14.6543
57.1769	45.1033
42.0434	46.6939
48.894	84.0711
36.2326	81.3798
37.3028	119.365
29.4776	117.701
38.4219	102.209
30.5967	100.546
43.541	78.1259
35.3964	73.4237
51.8239	39.1581
43.6793	34.4558
57.6346	4.47218
59.2705	-7.76586
69.7426	-25.9041
57.4006	-25.5564
73.5087	-62.8609
65.6835	-64.5242
87.9808	-87.9274
78.6278	-86.9444
97.9953	-65.4346
97.159	-73.3907
89.3339	-75.054
90.1701	-67.0979
84.2148	-50.9706
91.5231	-54.2245
79.698	-48.9596
89.7124	-26.4668
85.8872	-35.0583
81.051	-36.0862
81.8872	-28.1301
84.5933	-2.38333
83.7571	-10.3395
75.9319	-12.0028
79.7571	-3.4113
81.4295	12.501
80.5933	4.54487
72.7681	2.88158
69.2849	14.727
76.3104	36.5845
75.4742	28.6283
70.9574	30.6393
66.9574	37.5675
65.8383	54.7228
65.0021	46.7666
58.5299	57.9766
65.236	76.7952
67.1914	67.5961
48.0578	76.1149
52.0578	69.1867
62.9085	99.6357
62.0723	91.6795
54.2471	90.0162
55.0833	97.9724
58.9085	106.564
51.0833	104.901
51.9195	112.857
93.9953	-58.5064
86.1701	-60.1697
82.404	-23.2129
74.5789	-24.8762
68.7681	9.80978
72.3104	43.5127
64.4853	41.8494
54.5299	64.9048
59.883	70.85
61.236	83.7234
71.1914	60.6679
61.8383	61.651
77.4295	19.4293
70.1212	22.6831
78.404	-16.2847
93.1956	-38.3121
85.051	-43.0144
93.3339	-81.9822
112.01	-49.8699
111.173	-57.8261
103.348	-59.4894
104.185	-51.5332
114.199	-29.0404
113.363	-36.9966
93.7124	-33.395
101.021	-36.6489
109.08	-4.95697
102.891	-18.8583
95.0654	-20.5216
95.9017	-12.5654
105.916	9.92741
105.08	1.97123
98.6078	13.1813
93.2547	7.23614
91.444	34.9939
94.6078	20.1095
86.7826	18.4462
95.444	28.0657
92.797	47.8672
84.9719	46.2039
79.6188	40.2588
83.0165	55.403
92.5142	72.9786
91.6779	65.0225
83.8528	63.3592
87.6779	71.9507
82.042	91.1169
81.2058	83.1607
73.3806	81.4974
74.2169	89.4536
75.5699	102.327
110.657	-62.7433
110.199	-22.1122
105.538	-38.6599
89.2547	14.1643
88.4185	6.20817
96.797	40.939
88.9719	39.2757
88.5142	79.9068
80.689	78.2436
78.042	98.0451
70.2169	96.3818
91.1611	60.1053
78.4997	57.414
100.797	34.0108
90.6078	27.0377
99.7269	-3.97393
91.9017	-5.63722
108.01	-42.9417
100.185	-44.605
120.671	-40.2505
121.507	-32.2943
124.213	-6.54757
123.377	-14.5037
115.552	-16.167
116.388	-8.21087
121.05	8.33681
117.224	-0.254691
112.388	-1.28266
113.224	6.67351
115.931	32.4202
115.094	24.4641
107.269	22.8008
108.105	30.7569
110.811	56.5037
106.986	47.9122
102.15	46.8842
102.986	54.8404
106.811	63.4319
98.9863	61.7686
99.8225	69.7248
93.8672	85.852
122.024	-27.3771
113.741	11.5907
108.622	35.6741
100.339	74.6419
97.8672	78.9238
113.975	41.6193
106.15	39.956
119.094	17.5359
111.269	15.8726
119.552	-23.0952
121.284	38.3654
126.403	14.282
11.6704	-124.512
-5.50786	-125.192
-25.4776	-124.629
-32.786	-121.376
46.1714	-104.593
28.9932	-105.273
1.19823	-106.374
-35.1135	-98.5351
-55.0833	-97.9724
-62.3917	-94.7185
0.362001	-114.33
-30.5967	-100.546
67.4942	-92.282
47.5245	-91.7193
3.90432	-80.6269
7.90432	-87.5551
-21.0991	-82.9704
-39.7158	-69.5344
-58.2471	-83.088
-80.689	-78.2436
-100.339	-74.6419
43.5245	-84.7911
-60.2024	-73.889
101.995	-72.3628
84.817	-73.043
64.3305	-77.3976
60.3305	-70.4694
40.3607	-69.9067
13.402	-63.0512
0.740546	-65.7425
-14.393	-64.1519
-38.8796	-61.5783
-46.188	-58.3244
-65.8383	-54.7228
-85.8081	-54.1601
-102.986	-54.8404
-110.295	-51.5865
92.3594	-46.2683
55.2114	-46.3859
30.7248	-43.8123
-12.2037	-43.3224
-44.5155	-42.412
-67.649	-26.965
-112.622	-28.7459
99.3483	-52.5612
61.6835	-57.596
35.2416	-45.8233
-4.37855	-41.6591
-49.3517	-43.44
-73.0021	-32.9102
-108.105	-30.7569
102.374	-23.7755
99.0654	-27.4498
73.7426	-32.8323
41.4309	-31.922
34.1225	-28.6681
34.9587	-20.7119
9.63591	-26.0944
1.81073	-27.7577
-29.9842	-21.9302
-47.1625	-22.6105
-78.1212	-8.82674
-71.1322	-15.1196
-90.7826	-11.518
-106.752	-17.8836
103.727	-10.9021
91.0654	-13.5934
71.9319	-5.07459
44.137	-6.17526
26.9587	-6.85551
12.342	-0.347723
-4.83623	-1.02797
-19.9698	0.562628
-56.7984	3.48399
-79.2403	8.32849
-99.21	8.89112
-116.388	8.21087
-123.697	11.4648
51.4453	-9.42915
-52.2815	1.47298
100.563	3.98225
50.3262	7.72607
52.2815	-1.47298
25.8396	10.2997
-15.3084	17.1103
-38.2671	17.0376
-42.2671	23.9658
-77.8872	21.2018
-117.507	25.3661
125.05	1.4086
92.4185	-0.720036
21.8396	17.2279
-17.7805	21.3922
-81.8872	28.1301
-122.024	27.3771
119.931	25.492
99.9608	26.0547
82.7826	25.3744
66.1212	29.6113
42.843	26.4997
28.0289	31.1293
29.382	44.0026
-3.76605	36.9568
-20.4275	41.1937
-40.0778	44.7953
-60.5644	40.4408
-67.8728	43.6947
-87.0063	52.2135
-107.493	47.8589
114.811	49.5755
98.1501	53.8124
73.1467	51.4689
30.735	56.876
13.5568	56.1957
-6.09359	59.7973
-29.3717	56.6857
-70.2003	66.5352
-90.1701	67.0979
-97.4784	70.3518
77.6635	49.4578
45.8685	55.2854
-27.4164	47.4866
-65.6835	64.5242
72.5444	73.5413
74.4997	64.3422
53.4109	82.0601
34.8796	68.5065
10.393	71.0801
-27.8741	88.1177
-31.6993	79.5262
-53.7137	77.818
-67.4942	92.282
-91.2892	84.2531
8.43768	80.2792
89.3504	87.863
66.9085	92.7075
46.9387	93.2701
29.7605	92.5899
22.7715	98.8828
2.80177	99.4454
-17.168	100.008
-40.5355	85.4264
-56.7881	104.172
-73.9664	103.492
68.2615	105.581
31.1135	105.463
4.15482	112.319
-35.4653	116.483
63.7447	107.592
24.1246	111.756
0.154816	119.247
-39.9821	118.494
117.363	-43.9248
105.304	-68.6885
111.035	-14.156
106.374	-30.7037
82.8617	-63.844
70.8026	-88.6076
103.961	19.1265
87.7571	-17.2677
75.698	-42.0314
56.5053	-79.0609
49.4798	-100.918
90.3249	52.1491
83.6188	33.3306
60.1067	0.190315
49.256	-30.2587
41.1969	-61.9506
22.521	-94.0629
14.9787	-120.838
79.8528	70.2874
59.1322	35.9042
58.1514	9.38937
30.1225	-21.7399
18.2382	-62.0233
17.402	-69.9794
-7.46318	-115.993
66.0723	84.7513
50.7048	56.3134
42.3262	21.5825
25.0034	2.34354
16.108	-37.3045
-3.92086	-82.2902
-14.627	-94.1805
47.775	101.226
31.5712	64.8322
20.7205	34.3831
8.342	6.58048
-7.54232	-26.7747
-20.8651	-52.9418
-39.1135	-91.6068
-49.128	-114.1
24.4075	86.6447
5.73159	54.5324
-1.81073	27.7577
-18.0145	-8.63642
-18.6759	-32.1123
-47.0242	-66.2805
-60.4364	-103.918
6.11014	103.12
-8.04891	68.9964
-24.2526	32.6022
-39.6201	4.16424
-55.8239	-32.2299
-62.0131	-46.1313
-78.7337	-87.4426
-13.8596	103.682
-18.521	87.1347
-34.7248	50.7405
-58.7537	12.683
-65.7792	-9.17446
-82.4997	-50.4858
-94.9863	-68.6968
-39.6993	93.3826
-49.7137	70.8898
-65.9175	34.4956
-80.0765	0.372313
-84.3104	-22.7281
-108.339	-60.7855
-55.9519	112.128
-68.8473	79.4086
-79.698	48.9596
-95.9017	12.5654
-114.578	-19.5469
-79.3194	97.5469
-95.5231	61.1527
-105.538	38.6599
-121.741	2.26571

## Sheet: Fig. S14(d)
	Total harmonic Intensity (arb. units) of configuration 1 (with and without phason flips) and configuration 3 (without phason flips).
			Harmonic intensity (arb. units) of configuration 1				Harmonic intensity (arb. units) of configuration 3
	Harmonic order		without flip	After 5 cycles of flips	After 1000 cycles of flips		without flip
	0		49743.4	252942	202264		209020
	0.1		12326.1	39684.1	46809.9		10572.7
	0.2		64631.2	88511.6	73256.7		27558
	0.3		142663	53684.7	91416.3		91351.7
	0.4		199664	209976	133978		165780
	0.5		1.75653e+06	2.26893e+06	2.33259e+06		1.7651e+06
	0.6		2.3431e+07	2.36135e+07	2.87193e+07		2.02564e+07
	0.7		2.96869e+08	2.9883e+08	3.21451e+08		2.49161e+08
	0.8		1.65993e+09	1.66036e+09	1.72251e+09		1.44544e+09
	0.9		4.18984e+09	4.14019e+09	4.16302e+09		3.62376e+09
	1		4.89196e+09	4.82534e+09	4.87646e+09		4.24122e+09
	1.1		3.33012e+09	3.30838e+09	3.40017e+09		2.89871e+09
	1.2		1.39617e+09	1.40395e+09	1.46651e+09		1.20319e+09
	1.3		2.50561e+08	2.52986e+08	2.8288e+08		2.11815e+08
	1.4		1.80735e+07	1.95748e+07	2.46924e+07		1.3958e+07
	1.5		1.24565e+06	1.43858e+06	1.68244e+06		1.31204e+06
	1.6		17759.7	69398.5	71873.7		53421.2
	1.7		165614	113176	168068		68856.2
	1.8		75833.3	98916.6	11782.5		20332.9
	1.9		89850.4	70570.1	84539.1		36874.2
	2		19474.9	12747	176593		27034.4
	2.1		238023	207560	111237		19993.2
	2.2		215106	92798.7	103964		20194.1
	2.3		262079	172763	136523		35120.8
	2.4		163664	191303	115042		47392.8
	2.5		120604	97547.9	231741		65574.7
	2.6		578786	403219	527058		674774
	2.7		2.79032e+06	3.32517e+06	3.80776e+06		2.53281e+06
	2.8		1.8518e+07	1.93423e+07	2.02758e+07		1.58736e+07
	2.9		2.49481e+07	2.64375e+07	2.58099e+07		2.15921e+07
	3		2.8221e+07	3.08998e+07	3.78252e+07		2.70558e+07
	3.1		2.09045e+07	2.16144e+07	2.30696e+07		1.69692e+07
	3.2		7.26723e+06	7.36977e+06	6.58649e+06		5.76467e+06
	3.3		2.14176e+06	2.39409e+06	2.59095e+06		1.7789e+06
	3.4		791351	910430	1.41474e+06		720959
	3.5		245492	234603	437885		156713
	3.6		353291	420920	568162		203461
	3.7		173150	215122	354521		152486
	3.8		238283	247780	449580		170578
	3.9		396240	315525	716843		223573
	4		315555	332825	677103		227835
	4.1		190720	326193	745961		201866
	4.2		141830	267836	608729		215781
	4.3		240955	379165	872462		295272
	4.4		367196	570667	1.20493e+06		376911
	4.5		283168	457008	966565		326551
	4.6		422150	554557	1.28486e+06		304042
	4.7		838004	1.10627e+06	1.96525e+06		658032
	4.8		255043	401901	716894		309049
	4.9		577933	475971	518584		210262
	5		1.95156e+06	1.96699e+06	2.5969e+06		1.13312e+06
	5.1		1.29547e+06	1.34175e+06	1.87873e+06		779203
	5.2		263169	271234	532902		186553
	5.3		229330	200938	261913		76900.3
	5.4		252124	251889	290829		83843.7
	5.5		92891.4	90846.1	113076		37031.1
	5.6		12137.6	10250.2	6061.66		3167.92
	5.7		126241	100497	69592.8		27472.1
	5.8		110711	78374.9	37605.4		26724.8
	5.9		18651.8	16846.5	60174.7		13327.3
	6		25194.9	41400.7	106253		41556.5
	6.1		23596.1	25695.2	64078.7		22135.7
	6.2		11105.7	21005	76037.5		48015.1
	6.3		46292	77758.8	170251		83720.3
	6.4		85012.4	108039	243600		52877.5
	6.5		45753.8	52275.1	121530		33228.2
	6.6		59589.3	81727.6	168319		57144.4
	6.7		643263	808351	1.51879e+06		539226
	6.8		1.74537e+06	2.26653e+06	3.72e+06		1.39511e+06
	6.9		2.2368e+06	2.9313e+06	4.56372e+06		1.78343e+06
	7		1.75355e+06	2.28853e+06	3.33335e+06		1.35996e+06
	7.1		1.13214e+06	1.42573e+06	1.96907e+06		889367
	7.2		671404	805794	941479		456616
	7.3		288120	314506	344385		167132
	7.4		67007.4	52515.3	63143.4		21120.8
	7.5		12560.9	9831.69	7550.56		6767.89
	7.6		8971.55	15009.7	8839.4		8218.8
	7.7		25413.4	20702.9	11668.5		4446.6
	7.8		24575.8	11697.4	3659.17		1901.51
	7.9		15861.6	7504.57	540.126		195.407
	8		13178	9144.94	2520.05		4973.44
	8.1		12605.4	10830	7324.57		5770.59
	8.2		6346.38	7480.63	22841		8346.81
	8.3		5485.24	6079.22	21184.2		13047.3
	8.4		8488.22	2525.51	3359.7		2340.28
	8.5		12790	8609.21	22520.1		6795.17
	8.6		9948.73	9316.44	15765.8		10212.2
	8.7		53890.6	30196.7	44272.2		13868.7
	8.8		256398	196500	329902		91824.7
	8.9		577426	514863	881640		283952
	9		780719	733729	1.21182e+06		433299
	9.1		686006	638825	1.04872e+06		399171
	9.2		437144	380516	558966		205487
	9.3		196131	154039	201493		69057.1
	9.4		57922.6	38819.5	58956.2		19650.7
	9.5		30123.8	17914.4	22173.6		4623.45
	9.6		37627.6	21645.5	25653		4280.96
	9.7		18044.6	13216.9	10717.1		1860.41
	9.8		1555.48	2922.32	838.985		1875.11
	9.9		1701.46	258.313	2832.61		1617.64
	10		5704.95	3015.56	2167.86		1251.49
	10.1		8581.3	7054.18	4237.71		4280.4
	10.2		9434.17	8465.92	9281.36		1567.2
	10.3		19281	13510.3	27882.4		3721.93
	10.4		38240.8	31404.9	40705.5		4858.37
	10.5		66435.5	53242	79585.5		12176
	10.6		75283.7	64812.7	150372		30953.3
	10.7		129620	105371	213843		63126.3
	10.8		246163	188651	257619		96180.9
	10.9		328262	267414	299433		109139
	11		380776	313917	364614		123634
	11.1		354180	288021	350795		113623
	11.2		286427	222256	276399		85968.1
	11.3		214702	161710	208143		60262.7
	11.4		104262	85273.4	139938		29113.4
	11.5		48561.6	37575.9	74582.1		13393.7
	11.6		53666.7	35322.4	35114.7		9779.17
	11.7		44160.8	31896.5	23323.8		16858.8
	11.8		17182.7	12621.3	10489.5		11765.9
	11.9		11316.7	4118.42	7995.23		694.628
	12		43247.1	18804.6	14467.8		19902
	12.1		35872.9	21310.2	16483		19612.4
	12.2		6962.07	6244.59	14202.1		3195.11
	12.3		29505.4	21067.7	16148.2		9020.23
	12.4		64671.2	43250.7	44180.6		26016.5
	12.5		141348	93497.2	110345		50517.6
	12.6		211367	141570	174451		50706
	12.7		297574	235889	280428		106467
	12.8		419739	317082	323252		131471
	12.9		462176	329454	348526		107864
	13		542762	378457	438567		150877
	13.1		484676	358943	412748		170554
	13.2		375743	258760	256503		101576
	13.3		287954	190884	201686		73756.8
	13.4		198474	114170	149231		55163.3
	13.5		129414	58083.9	83490.8		37255
	13.6		75966.9	36630.2	39058.2		20065
	13.7		49427.5	30074.2	15490.8		18295.1
	13.8		26792.3	24416.2	815.091		10124
	13.9		18118.5	7941.33	8849.78		3231.93
	14		44027.9	27157.5	22874		35382.3
	14.1		20581.6	29823.2	24630.2		36363.2
	14.2		22490.9	7734.43	4633.82		4910.52
	14.3		16487.5	10034.1	6645.22		3324.04
	14.4		36072.1	21184.6	30922.5		6642.77
	14.5		124914	40189.5	79964.8		16959
	14.6		125704	83486.2	162415		61891
	14.7		152446	104690	236070		101956
	14.8		257814	144117	214948		86090.2
	14.9		265248	147316	222990		69777.3
	15		356178	207503	329985		140796
	15.1		388013	233624	316414		161553
	15.2		285700	148041	209216		90008.2
	15.3		219612	92107.3	148701		54659.3
	15.4		143614	67170.7	116084		54575.1
	15.5		71633.1	34733	72959.2		46275.4
	15.6		89214.1	41239.9	41558.4		23117.2
	15.7		71951.9	44603	27803.5		14583.6
	15.8		10585.1	16611.3	5845.4		19624.1
	15.9		18306.2	2284.34	4451.8		2794.69
	16		59808.7	47981.5	46614		60637.6
	16.1		53753.4	62307.4	38755.5		51092.5
	16.2		19865.5	12044.1	6750.6		4654.37
	16.3		21503.5	17260.2	9275.6		13211.3
	16.4		76229.4	38212.6	48954.6		11341.4
	16.5		97225.4	49849.2	75656		10900
	16.6		188549	105167	229474		98092.1
	16.7		313470	199471	367557		189419
	16.8		361789	204034	328806		127839
	16.9		369210	180938	321275		123621
	17		353200	206407	369823		185320
	17.1		422846	237924	382411		185389
	17.2		453587	220810	331536		141343
	17.3		413966	197819	269577		139013
	17.4		291408	139454	222225		131196
	17.5		121616	45155.7	76597.1		26480.1
	17.6		50216.3	10011.2	9487.85		21866.6
	17.7		24840.2	10013.8	7066.05		41297.5
	17.8		20510.6	12114	8370.89		45070.8
	17.9		16550.1	6929.81	2696.23		4469.62
	18		45874	34670.1	30980.1		69701.9
	18.1		44858	14035.7	21016.6		48277.5
	18.2		4332.48	4276.96	191.043		25989.9
	18.3		24868.6	5785.87	3915.74		41171.8
	18.4		38001.4	12920.4	24579.6		39459.1
	18.5		62658.8	29706	96341.8		26018.9
	18.6		218424	96704.8	212885		83088.5
	18.7		399650	241522	369822		175644
	18.8		485824	367609	529511		199740
	18.9		602172	453843	576700		300336
	19		667252	455031	527874		370923
	19.1		491813	345394	444372		284102
	19.2		242319	190873	255188		137010
	19.3		107297	86781.4	108395		102485
	19.4		50953.3	21351.1	53389.9		55971.7
	19.5		9229.06	2391.74	10459.9		10729.6
	19.6		5517.99	4198.87	2600.34		15156.5
	19.7		10638.7	2301.97	7725.43		18481.3
	19.8		10796.9	1042.62	1601.11		15488.1
	19.9		9711.17	3111	13770.1		2663.6
	20		20531.3	9835.69	40254.4		27944.5
	20.1		21255.5	11715.2	28325.7		23202.4
	20.2		3976.55	4591	4395.08		17832.6
	20.3		2990.53	1470.44	5073.32		15481.2
	20.4		15526.8	7263.67	9134.36		20675.8
	20.5		21912.4	17069.1	16174.4		30174.2
	20.6		49069.6	38022.1	56531.9		55343.7
	20.7		163420	116658	138375		137230
	20.8		238210	196002	198628		223788
	20.9		236371	191559	196964		264970
	21		192985	142601	157260		214519
	21.1		123585	89779.9	108542		117718
	21.2		59543.7	49454.7	54150.3		52583.1
	21.3		27185.2	17573	18253.8		26387.3
	21.4		11856	3452.63	2551.77		10513.8
	21.5		2932.72	2515.36	1565.14		2798.37
	21.6		1619.65	1565.21	4820.04		2276.21
	21.7		3248.17	2230.36	3195.75		9091.76
	21.8		1444.67	2481.99	207.493		7573.58
	21.9		1489.84	2434.29	7221.3		533.624
	22		8909.22	4552.13	22401.8		12494.5
	22.1		16790.4	4099.39	12860.3		5941.8
	22.2		6606.81	2561.4	550.931		1099.64
	22.3		1004.03	1685.17	3011.61		4014.69
	22.4		4783.22	919.878	6030.31		3613.76
	22.5		8960.77	2145.94	3973.81		6804.25
	22.6		10284.7	5569.5	6477.03		14371.8
	22.7		7897.72	8829.73	21393.1		17001.6
	22.8		12898.5	17448.2	21969		19144.5
	22.9		24479.6	27024.2	16344.2		25338.6
	23		20230.2	24456.4	17387.7		29114.6
	23.1		8033.35	13335.1	19217.2		22972.1
	23.2		1212.08	2986.41	14158.9		14976.4
	23.3		4893.46	2753.2	4778.06		10502.7
	23.4		9859.93	5935.14	595.431		6997.4
	23.5		9047.49	3941.72	1645.88		2065.29
	23.6		9855.1	2287.39	1387.77		2302.46
	23.7		10507.3	4013.25	497.412		10152.1
	23.8		5551.72	3530.24	693.994		5668.92
	23.9		6578.44	1373.89	2946.6		4317.79
	24		9792.79	1229.56	5226.71		7296.53
	24.1		14698.1	3602.84	4885.14		4990.7
	24.2		12494.1	5883.69	4509.73		9492.23
	24.3		7260.21	4995.79	1601.73		6667.77
	24.4		11908.5	5080.97	1784.23		2896.26
	24.5		22592.3	7277.89	3938.25		5024.4
	24.6		15374.2	6124.49	1381.41		7866.01
	24.7		15011.2	5164.89	2158.94		7973.99
	24.8		8266.81	6553.98	4146.58		5517.02
	24.9		1765.96	6693.45	4146.57		4946.04
	25		1244.5	3495.07	4891.37		5627
	25.1		977.771	2372.85	4272.82		3868.03
	25.2		12590.5	3937.1	2332.25		3365.51
	25.3		21013.7	9174.95	556.102		5082.5
	25.4		13211.1	8034.3	1858		6899.15
	25.5		5332.44	2968.25	978.86		5976.18
	25.6		3766.66	3410.04	220.658		3607.74
	25.7		1750.1	2998.53	743.524		3447.66
	25.8		1758.23	2290.76	512.237		3922.01
	25.9		3374.65	3855.69	644.656		873.981
	26		2463.49	2854.46	496.075		561.909
	26.1		1678.78	1299.92	934.433		1891.76
	26.2		2414.64	946.025	862.61		2373.91
	26.3		3482.04	2593.04	1411.63		3545.43
	26.4		3317.4	3832.66	1931.73		2881.5
	26.5		4595.43	2985.04	1218.32		1383.89
	26.6		9385.6	1996.33	2619.86		480.078
	26.7		17434.3	6761.12	5472.15		1626.36
	26.8		22509	8836.82	6806.77		3533.35
	26.9		16186.8	4431.87	6095.37		3034.62
	27		8225.5	4774.34	7796.31		10031.3
	27.1		3218.54	3356.65	6146.95		10514.7
	27.2		1215.85	905.896	1575.13		3918.19
	27.3		3590.68	2961.28	850.004		1920.36
	27.4		1844.39	2303.51	2365.9		4162.26
	27.5		815.489	563.416	2106.44		4430.23
	27.6		1988.22	1028.14	743.066		1828.23
	27.7		1188.49	408.492	638.662		721.037
	27.8		4038.42	255.376	570.259		1081.32
	27.9		2552.01	1326.53	549.651		3749.67
	28		1432.43	1160.95	481.737		3345.97
	28.1		1615.55	545.646	306.425		1395.98
	28.2		2256.35	1336.53	1551.12		3538.94
	28.3		1900.88	1336.74	1713.51		2029.83
	28.4		1524.42	737.309	457.644		849.79
	28.5		2287.18	2796.19	1378.64		6414.1
	28.6		3627.19	3618.72	2445.43		5425.76
	28.7		1928.34	1011.18	1912.72		3605.92
	28.8		3187.33	1397.33	1985.53		7658.01
	28.9		5856.85	5334.22	1984.04		14881.6
	29		5818.62	5826.33	1441.26		15771.8
	29.1		5197.46	2261.71	1100.76		13822.4
	29.2		3086.83	1155.67	1205.08		10083.8
	29.3		1192.97	1410.17	1066.94		8885.89
	29.4		82.5846	389.166	799.22		5867.99
	29.5		1058.6	442.531	161.424		1943.08
	29.6		2058.8	883.633	559.305		1126.98
	29.7		1918.91	484.617	1283		168.115
	29.8		1861.75	477.046	1450.75		721.9
	29.9		549.08	765.597	1178.1		599.474
	30		1854.12	1810.14	722.754		497.271
	30.1		3036.85	2287.45	641.406		1645.99
	30.2		1112.88	607.611	397.994		988.867
	30.3		726.173	1179.09	652.995		2072.5
	30.4		1200.7	2901.07	1186.05		4086.2
	30.5		1414.34	1251.58	1247.24		3536.59
	30.6		1804.19	447.681	657.633		2400.38
	30.7		3492.7	964.203	1042.44		12836
	30.8		13915.2	9066.73	4808.12		35666.9
	30.9		19918.7	18646.6	7987.12		47364.5
	31		14596.3	15857.1	6308.06		36428.2
	31.1		5755.79	6312.02	1982.7		16865.4
	31.2		2290.47	1953.43	1231.03		4294.51
	31.3		3026.18	1895.91	1336.89		631.533
	31.4		2068.75	614.093	615.952		132.316
	31.5		552.727	127.549	235.868		791.481
	31.6		1967.95	476.544	532.052		943.688
	31.7		1484.24	289.641	414.491		330.198
	31.8		303.642	209.517	544.556		787.009
	31.9		238.366	426.837	644.767		312.809
	32		229.724	574.632	583.371		177.034
	32.1		455.969	557.097	384.888		278.866
	32.2		1144.03	365.866	723.769		541.079
	32.3		1222.44	917.583	789.458		827.276
	32.4		1840.94	1311.87	838.064		801.32
	32.5		2603.9	1047.85	1233.08		1625.93
	32.6		1368.08	478.764	373.307		2916.77
	32.7		2433.37	721.115	987.623		9347.44
	32.8		8991.23	6635.92	4104.47		20372
	32.9		10421.6	12314.8	6099.07		20303.8
	33		5264.72	9268.76	5960.38		12067.8
	33.1		1417.28	3541.23	3033.63		6651.78
	33.2		236.807	1463.86	1321.63		6390.06
	33.3		635.234	1481.72	556.251		5389.72
	33.4		1297.32	813.386	226.608		2130.82
	33.5		965.774	522.984	73.4361		250.492
	33.6		496.496	356.501	209.063		397.259
	33.7		620.135	448.435	244.894		495.662
	33.8		197.515	175.89	409.924		580.294
	33.9		300.996	82.8387	540.092		432.274
	34		996.933	461.958	831.754		971.059
	34.1		1564.51	749.777	501.659		766.492
	34.2		928.943	522.946	268.705		332.158
	34.3		418.742	171.672	280.939		571.746
	34.4		2297.19	395.055	406.459		721.962
	34.5		3591.66	1011.91	525.008		459.104
	34.6		3202.32	739.195	283.457		417.86
	34.7		2400.85	89.8868	298.882		158.237
	34.8		3248.02	1495.59	695.012		467.453
	34.9		5805.59	3221.54	1431.31		993.711
	35		3908.82	2951.83	1945.47		667.663
	35.1		1153.8	1233.91	1030.07		255.725
	35.2		360.491	217.309	299.85		1220.83
	35.3		392.385	187.372	200.606		1939.76
	35.4		222.159	313.607	338.104		1503.09
	35.5		439.824	86.6058	161.819		680.301
	35.6		419.174	59.9837	164.881		215.326
	35.7		400.287	202.138	82.3189		597.041
	35.8		724.763	268.587	463.223		921.925
	35.9		561.271	127.749	1091.88		545.705
	36		283.7	206.853	1219.23		368.175
	36.1		604.525	412.573	436.695		129.803
	36.2		876.553	276.978	58.3369		340.182
	36.3		1062.79	172.91	287.29		353.908
	36.4		1601.68	357.867	301.982		31.9778
	36.5		2022.44	549.807	357.472		184.393
	36.6		887.495	225.2	455.159		658.427
	36.7		406.063	323.147	839.456		1155.3
	36.8		2074.74	1482.28	1562.64		879.659
	36.9		4648.15	2313.61	1901.98		1109.52
	37		3863.46	1744.34	1639.35		1209.71
	37.1		1624.13	853.391	914.987		1471.88
	37.2		1249.44	627.588	626.877		1563.5
	37.3		794.722	608.92	612.24		1288.62
	37.4		133.191	294.887	152.828		243.253
	37.5		874.715	387.746	126.111		221.278
	37.6		708.803	411.538	168.725		935.223
	37.7		435.939	415.083	183.366		417.36
	37.8		980.972	178.798	286.322		77.5909
	37.9		640.674	25.5609	350.879		323.564
	38		304.156	107.047	281.823		441.627
	38.1		275.851	65.0403	179.712		199.67
	38.2		415.858	89.1946	132.007		141.926
	38.3		466.532	386.132	213.069		477.588
	38.4		396.095	264.4	237.653		446.555
	38.5		625.385	144.651	249.272		966.946
	38.6		731.945	332.814	214.164		1766.38
	38.7		628.892	762.156	338.869		1190.04
	38.8		1367.71	1377.44	712.907		232.729
	38.9		1987.99	1417.64	1186.17		881.289
	39		1314.72	1183.48	780.445		1225.72
	39.1		377.245	509.446	134.159		444.055
	39.2		681.924	423.434	430.378		339.349
	39.3		798.11	596.244	962.378		1224.97
	39.4		319.712	429.771	561.36		827.974
	39.5		72.5415	220.267	240.539		290.847
	39.6		249.513	111.673	47.2481		136.414
	39.7		543.549	164.194	154.939		190.276
	39.8		599.258	242.173	158.299		88.7526
	39.9		466.3	372.271	50.9928		131.879
	40		418.292	371.297	77.5974		391.139
	40.1		354.193	177.312	78.5195		250.439
	40.2		282.625	215.087	85.6876		715.582
	40.3		541.527	451.201	104.636		583.908
	40.4		679.093	404.938	74.1163		242.403
	40.5		1205.32	400.219	41.185		825.443
	40.6		1755.66	396.889	104.472		717.345
	40.7		1558.13	615.754	217.513		404.139
	40.8		803.709	856.31	419.123		959.845
	40.9		737.795	724.262	666.85		2037.36
	41		1384.13	929.387	573.106		2133.96
	41.1		1278.62	517.935	244.977		1021.84
	41.2		1241.03	254.001	170.764		241.544
	41.3		1865.41	519.345	254.67		330.733
	41.4		1151.29	305.933	149.507		306.288
	41.5		385.064	160.089	146.477		281.928
	41.6		427.939	232.491	141.547		168.062
	41.7		325.424	163.789	79.1085		44.6955
	41.8		295.229	209.851	117.653		174.935
	41.9		144.045	499.814	169.66		250.701
	42		200.618	438.497	257.703		171.239
	42.1		89.3846	127.346	134.357		96.1121
	42.2		601.116	214.165	60.5184		143.836
	42.3		1575.54	619.557	114.968		56.8504
	42.4		2019.53	748.172	237.201		267.889
	42.5		1581.71	523.396	336.222		543.84
	42.6		602.246	289.058	314.918		92.7177
	42.7		330.908	383.188	320.832		299.424
	42.8		1092.12	832.703	275.564		1257.61
	42.9		2417.46	1160.73	301.358		2147.46
	43		2770.15	1127.79	239.756		1645.39
	43.1		1544.57	475.643	198.111		828.175
	43.2		504.715	275.65	160.476		81.0239
	43.3		513.584	318.432	193.109		157.248
	43.4		828.578	154.729	173.183		121.565
	43.5		734.197	141.065	146.872		101.348
	43.6		218.682	255.195	211.041		114.039
	43.7		243.491	295.732	77.512		29.5893
	43.8		175.595	304.239	67.4701		141.723
	43.9		81.0279	276.681	132.227		134.163
	44		84.1878	97.0303	235.743		98.2786
	44.1		12.3498	33.1348	83.872		81.6647
	44.2		103.88	145.459	14.0721		97.719
	44.3		449.88	281.229	67.3743		89.7009
	44.4		769.599	238.762	211.311		123.792
	44.5		908.975	146.612	193.771		201.978
	44.6		1173.39	169.168	90.5799		219.214
	44.7		2518.63	457.024	11.3995		443.969
	44.8		4321.6	820.094	108.356		1008.16
	44.9		5142.54	1104.45	252.084		1475.35
	45		5140.25	1272.65	385.101		1183.31
	45.1		4109.06	1019.9	250.401		488.904
	45.2		2136.48	578.831	145.969		195.539
	45.3		732.918	343.208	128.997		138.065
	45.4		323.633	239.692	246.288		155.841
	45.5		173.774	173.915	208.064		123.365
	45.6		183.023	233.448	132.545		91.843
	45.7		152.982	250.057	42.3595		75.4321
	45.8		32.0574	168.129	50.63		56.087
	45.9		24.6321	76.5197	61.1198		71.5455
	46		67.2464	26.7211	48.2115		183.471
	46.1		134.118	32.3255	15.2593		197.392
	46.2		100.069	40.2274	31.816		160.66
	46.3		193.04	174.098	143.381		325.613
	46.4		412.097	259.211	288.789		281.381
	46.5		503.77	237.16	262.738		25.431
	46.6		862.555	314.986	215.033		226.649
	46.7		1584.87	569.616	118.54		442.455
	46.8		2456.08	815.647	218.991		569.358
	46.9		3095.51	882.598	229.385		1099.24
	47		3184.69	1099.83	395.983		1593.27
	47.1		2415.21	905.361	354.34		1070.55
	47.2		1513.89	614.009	168.06		496.64
	47.3		1014	373.175	15.5185		98.0661
	47.4		704.468	338.888	110.107		168.54
	47.5		186.606	180.642	109.958		209.357
	47.6		86.231	28.8625	69.2072		241.405
	47.7		208.114	106.316	6.89387		301.047
	47.8		209.44	139.394	28.5006		67.6516
	47.9		115.471	65.5133	75.0287		86.4989
	48		95.4044	26.8994	249.73		288.362
	48.1		169.25	46.7023	211.983		204.934
	48.2		117.401	45.5567	78.1229		92.2131
	48.3		29.9416	57.9892	100.983		361.542
	48.4		473.268	153.33	206.54		432.063
	48.5		879.823	210.698	281.946		219.12
	48.6		678.052	195.553	262.019		488.804
	48.7		341.512	116.042	153.754		571.446
	48.8		238.276	131.006	183.001		498.682
	48.9		221.611	204.096	144.739		661.037
	49		188.232	222.88	234.346		974.452
	49.1		252.171	126.427	167.026		847.569
	49.2		796.934	222.304	132.585		627.655
	49.3		1214.51	326.162	35.2277		231.821
	49.4		984.579	315.015	60.7965		168.501
	49.5		416.888	142.116	57.7336		89.9019
	49.6		78.1007	28.3451	63.1704		52.3556
	49.7		63.3035	19.4599	9.35797		90.4173
	49.8		268.163	83.2097	15.3823		45.3338
	49.9		432.571	159.911	48.4889		64.7005
	50		267.968	199.895	144.379		43.2215
	50.1		64.4382	107.658	52.7754		69.9739
	50.2		26.1425	5.71632	4.64868		81.7853
	50.3		111.216	3.33074	17.6275		88.7137
	50.4		319.047	13.2307	27.2575		121.599
	50.5		315.94	34.0805	48.8136		146.446
	50.6		99.3909	36.3798	102.907		282.732
	50.7		431.112	29.4449	123.289		298.183
	50.8		1192.09	141.049	108.972		237.963
	50.9		1474.57	299.62	91.3944		246.994
	51		833.354	229.664	127.438		189.856
	51.1		133.184	77.3738	100.471		108.1
	51.2		106.728	43.4953	91.6956		181.801
	51.3		65.9154	38.875	41.8693		217.772
	51.4		35.067	54.7425	66.8326		263.967
	51.5		163.933	71.3963	52.777		124.055
	51.6		149.44	37.1034	57.113		127.135
	51.7		62.8462	22.1828	38.5259		88.0744
	51.8		35.9346	20.5007	31.6058		16.9682
	51.9		114.843	46.8726	25.0979		98.9137
	52		121.519	68.8154	33.9973		231.722
	52.1		75.9009	69.7509	23.3731		174.841
	52.2		66.9525	35.1863	17.3316		19.147
	52.3		50.5343	5.74687	41.4613		27.2771
	52.4		49.8122	50.1628	14.9654		18.0494
	52.5		202.598	145.238	2.35104		58.734
	52.6		569.69	204.685	38.1032		104.741
	52.7		1027	214.758	53.2092		126.541
	52.8		1413.46	236.188	25.0749		411.809
	52.9		1645.38	336.921	15.3478		685.861
	53		1228.61	332.154	66.1404		771.734
	53.1		745.839	232.48	21.9229		604.922
	53.2		490.489	87.5708	11.1588		191.461
	53.3		325.214	39.7907	56.0555		11.4596
	53.4		155.929	43.478	56.2918		51.2197
	53.5		84.196	38.7643	44.3121		37.3477
	53.6		157.601	31.6899	8.80667		59.463
	53.7		219.807	30.4093	9.54841		69.5186
	53.8		165.145	33.6291	15.0814		45.6731
	53.9		60.0224	25.863	13.7425		42.9286
	54		39.205	23.8809	10.9151		129.48
	54.1		162.366	10.4845	6.55852		121.659
	54.2		113.002	14.1816	4.94148		34.5502
	54.3		108.397	38.9443	4.98725		15.5135
	54.4		100.602	15.6244	13.0951		48.4799
	54.5		137.329	78.938	13.5758		94.1869
	54.6		221.733	159.609	22.895		169.854
	54.7		259.269	148.899	9.97247		155.53
	54.8		283.319	93.8352	39.507		204.307
	54.9		368.908	102.305	70.5222		278.909
	55		397.411	76.8698	95.9902		462.741
	55.1		323.201	42.0652	21.1576		329.025
	55.2		230.766	15.7956	12.1661		156.443
	55.3		223.536	25.8529	27.1211		57.2739
	55.4		155.954	9.30793	19.0722		40.0557
	55.5		78.1054	12.673	27.9348		9.38957
	55.6		18.2826	34.3475	0.446117		40.0565
	55.7		77.5926	25.1194	1.22563		92.1065
	55.8		151.045	30.9924	7.24539		65.9018
	55.9		73.6876	16.7589	17.1008		32.43
	56		10.2821	11.5791	22.0066		101.056
	56.1		43.1899	10.7122	19.7384		104.349
	56.2		76.3481	23.1345	14.2732		38.8381
	56.3		53.4967	27.9738	8.20896		7.18007
	56.4		3.47777	15.6516	2.79092		20.7155
	56.5		51.8333	49.5589	5.83836		53.5399
	56.6		61.0447	74.2154	9.59962		89.5838
	56.7		6.56977	90.9996	2.0261		41.6646
	56.8		71.8821	125.334	37.4165		80.4412
	56.9		171.073	132.783	46.3108		144.716
	57		95.6068	64.0721	43.9395		207.291
	57.1		16.837	15.5373	19.8283		113.295
	57.2		106.937	21.8182	18.3042		68.9483
	57.3		111.765	15.8789	16.7139		24.79
	57.4		54.2785	25.2624	17.3546		25.692
	57.5		63.4437	64.3398	33.9285		22.5132
	57.6		34.945	34.6473	14.1375		18.7238
	57.7		21.9778	13.2046	12.6932		23.8735
	57.8		18.1439	2.25321	24.6207		31.4225
	57.9		14.7557	11.9669	32.8915		12.4762
	58		22.9792	23.3956	53.325		7.92403
	58.1		30.0748	12.1942	36.6193		25.5353
	58.2		45.3212	3.2598	13.2294		20.5917
	58.3		60.9924	10.0954	16.7053		6.34731
	58.4		81.9627	42.694	9.54038		22.7926
	58.5		56.2313	66.2025	13.7832		29.3412
	58.6		23.5028	41.5045	6.5088		49.0748
	58.7		56.0791	16.2133	8.47368		17.87
	58.8		213.765	71.8354	18.2519		43.388
	58.9		251.717	72.5314	27.6207		45.7042
	59		157.526	15.2083	19.1603		41.5035
	59.1		177.078	19.4568	1.78121		23.7866
	59.2		133.848	17.3698	8.12781		33.4487
	59.3		23.121	11.7456	18.6008		24.593
	59.4		63.8996	56.1283	1.46715		23.3269
	59.5		129.999	77.421	3.64699		47.8847
	59.6		86.8097	47.788	10.9321		62.1275
	59.7		42.3416	33.6665	11.664		21.2761
	59.8		25.1085	21.759	22.3574		9.91249
	59.9		35.1518	21.6966	49.8509		56.4735
	60		57.5227	5.77983	66.938		91.5626
	60.1		76.5764	2.75475	28.8805		84.6874
	60.2		63.1549	9.94688	15.3833		42.4573
	60.3		9.61976	2.70888	34.0507		23.5911
	60.4		24.379	5.04068	21.9195		27.1287
	60.5		53.3309	17.885	13.213		25.83
	60.6		86.3119	17.2958	10.3505		30.5219
	60.7		87.0815	17.6351	25.9556		52.1979
	60.8		55.6969	33.9001	39.8468		137.325
	60.9		124.22	36.3228	33.4789		243.715
	61		115.006	14.2583	17.7358		170.897
	61.1		74.1876	4.66482	15.3446		83.0755
	61.2		49.4831	11.3026	24.591		28.7772
	61.3		62.8874	6.7778	50.4385		13.4775
	61.4		42.5174	12.1218	26.3064		4.35539
	61.5		16.1297	12.7645	16.8006		5.24824
	61.6		50.0752	13.8142	6.82001		22.4871
	61.7		48.5541	16.1371	5.86419		21.469
	61.8		19.0128	16.8911	7.1115		32.3389
	61.9		85.7196	13.0611	19.9351		28.8108
	62		144.379	6.98518	20.9988		8.84123
	62.1		88.3562	2.44778	11.7371		35.1648
	62.2		24.0797	2.56793	3.99889		33.6716
	62.3		28.2663	6.3282	13.6288		4.20036
	62.4		54.1059	11.2521	3.76711		8.38052
	62.5		61.4277	12.9531	4.45585		27.461
	62.6		109.13	5.79278	10.334		14.4772
	62.7		194.64	3.38603	7.3618		46.3661
	62.8		192.719	14.7756	21.097		144.036
	62.9		180.345	22.5192	30.9191		174.882
	63		147.845	22.7779	27.0189		116.262
	63.1		145.901	10.3329	18.193		48.6609
	63.2		170.074	32.84	8.1653		19.5998
	63.3		182.941	46.1683	18.8792		18.449
	63.4		106.948	41.0922	25.1955		3.89177
	63.5		34.9795	18.8416	24.5882		1.92716
	63.6		85.6163	14.6774	8.64063		17.2625
	63.7		98.7121	33.2475	8.46465		11.1773
	63.8		29.2715	13.1865	6.37005		6.17544
	63.9		59.233	2.48276	8.21655		17.4207
	64		100.678	8.52614	9.75799		41.3012
	64.1		65.9843	6.67147	17.7351		59.4732
	64.2		51.0363	5.806	5.72971		38.2769
	64.3		117.68	13.44	3.48127		15.928
	64.4		132.553	13.7263	5.791		9.37241
	64.5		97.1864	4.60674	8.18255		7.19361
	64.6		60.6951	8.92833	12.9365		37.8468
	64.7		65.319	24.7444	17.6212		89.2375
	64.8		159.648	65.7225	11.9425		158.502
	64.9		217.438	65.5749	13.6405		184.318
	65		202.847	43.9422	21.6799		176.136
	65.1		98.5301	6.59866	16.7967		93.2692
	65.2		49.1688	6.2302	7.42324		45.8702
	65.3		137.15	14.5769	2.12627		19.0154
	65.4		216.551	30.379	5.44473		11.0375
	65.5		129.376	33.9938	10.568		9.04744
	65.6		68.2587	17.6578	2.20531		24.247
	65.7		86.2661	4.93107	2.64567		20.8706
	65.8		41.4019	2.11585	12.429		14.9376
	65.9		18.556	8.83357	14.5877		2.77643
	66		22.955	21.9892	27.9244		4.26766
	66.1		34.3966	9.33492	14.2296		6.38295
	66.2		67.038	2.27081	7.66092		8.51047
	66.3		69.9391	5.40482	4.21234		2.0962
	66.4		27.6289	8.13089	9.18857		7.25805
	66.5		8.26068	10.5065	16.2967		4.93525
	66.6		19.7497	14.9731	9.26721		8.58073
	66.7		43.8541	24.5286	15.7688		31.7236
	66.8		145.842	52.7715	11.8792		88.0244
	66.9		190.996	57.4293	13.1052		101.989
	67		169.816	47.8405	26.9488		73.3122
	67.1		110.075	18.5831	28.102		32.2776
	67.2		44.2732	8.30172	16.4063		21.7485
	67.3		27.844	4.09318	6.58808		9.80582
	67.4		86.7139	3.10626	3.46636		17.2189
	67.5		82.188	5.4834	15.028		9.2672
	67.6		37.509	15.4404	5.33955		3.32543
	67.7		6.24492	14.7475	3.6988		9.84641
	67.8		9.01	9.75989	4.31657		9.3364
	67.9		9.76824	1.79163	8.34039		27.1153
	68		24.26	5.18881	30.6157		44.9561
	68.1		38.7547	4.04973	10.8961		14.8427
	68.2		30.7674	0.852896	5.83244		15.4572
	68.3		2.2862	13.6246	6.02119		36.9617
	68.4		24.0228	25.0393	4.0004		28.2318
	68.5		26.9809	21.4342	12.473		36.9417
	68.6		13.8061	5.5295	5.97711		27.4526
	68.7		84.8657	4.0427	9.06768		37.437
	68.8		150.695	12.1219	23.459		50.4903
	68.9		142.559	26.8735	17.8013		74.0466
	69		85.1374	23.423	24.599		56.3492
	69.1		52.5177	10.2578	20.7533		33.9193
	69.2		29.6174	1.12685	10.7986		19.1148
	69.3		24.983	2.92728	4.86718		20.102
	69.4		30.7311	3.76887	1.95065		23.2197
	69.5		32.5293	7.87606	6.17125		16.3995
	69.6		22.43	9.172	5.32478		21.2435
	69.7		39.4338	12.1863	1.9621		18.1792
	69.8		64.4454	15.4088	7.41467		11.4377
	69.9		41.9897	8.28271	13.0713		22.6611
	70		28.1315	6.94635	20.4843		33.1808
	70.1		10.0814	15.7911	25.5089		26.7274
	70.2		3.37922	21.9751	13.414		20.2943
	70.3		10.0933	12.4761	14.2188		34.8984
	70.4		25.437	7.7862	5.3463		11.5532
	70.5		34.1853	6.679	8.29912		5.04
	70.6		30.9085	4.85456	0.846972		8.48575
	70.7		39.0003	2.6485	3.37964		7.23986
	70.8		33.0958	13.11	4.03946		3.0501
	70.9		15.1282	19.1738	3.98404		12.2084
	71		18.6955	10.7386	4.50233		12.686
	71.1		26.1322	4.09462	4.20341		22.1343
	71.2		33.1528	1.46993	1.42042		12.1714
	71.3		51.5338	12.4556	10.1549		2.51913
	71.4		38.6995	25.765	0.895546		11.3583
	71.5		26.5333	28.4357	4.49697		15.7538
	71.6		18.0673	12.353	7.14582		31.9319
	71.7		26.6129	3.3548	5.39815		30.2062
	71.8		32.0087	6.50028	2.19339		20.8694
	71.9		19.0652	18.2863	27.1563		10.7228
	72		22.2568	29.3701	30.9881		20.2863
	72.1		25.3602	32.079	32.7161		27.0136
	72.2		19.5733	13.7896	10.1389		14.1269
	72.3		27.6559	4.54103	8.76179		11.3233
	72.4		39.0329	9.69443	2.7874		8.74191
	72.5		24.8877	7.81643	0.840287		11.0565
	72.6		7.14105	5.02175	4.10051		19.085
	72.7		6.45692	22.5362	4.99498		18.276
	72.8		42.4188	36.7598	1.46781		23.9387
	72.9		70.1794	49.8576	8.28641		18.0834
	73		55.5737	48.844	5.63639		32.299
	73.1		16.5605	32.3755	3.06729		19.5939
	73.2		2.53551	7.77015	3.59891		13.4185
	73.3		22.5903	1.83791	6.54514		12.883
	73.4		23.3697	4.13975	7.05184		12.672
	73.5		5.69078	7.4659	2.45916		9.9093
	73.6		4.99957	9.57028	2.50304		14.9137
	73.7		12.1359	11.3886	4.72534		10.598
	73.8		11.1082	13.0317	5.74304		6.62054
	73.9		4.7071	14.4878	16.9193		20.2407
	74		3.00026	12.6636	6.99404		16.3435
	74.1		5.40589	11.4362	8.08915		23.9118
	74.2		1.84916	7.95715	1.46859		17.7065
	74.3		2.42996	9.42798	1.30378		34.0286
	74.4		8.97497	9.84999	3.06451		38.999
	74.5		6.52018	10.2169	1.52599		45.6521
	74.6		6.03868	10.7155	2.54928		41.3279
	74.7		39.2486	17.3352	4.81271		26.8855
	74.8		92.6473	22.6103	4.32301		21.9181
	74.9		82.5389	21.4683	8.57519		11.5884
	75		37.0879	17.0354	5.5909		14.9159
	75.1		10.0444	17.3075	2.55663		3.39205
	75.2		1.67398	14.4604	6.25761		13.2938
	75.3		2.3223	9.45075	3.19264		33.2045
	75.4		9.82069	1.6394	4.70991		45.4175
	75.5		3.91439	2.17579	0.472716		34.0606
	75.6		2.55652	2.82663	0.515979		23.0362
	75.7		10.1576	2.04613	1.79613		10.4223
	75.8		8.83168	2.6885	0.577986		1.04634
	75.9		5.23744	2.44607	1.07531		6.54558
	76		11.5515	5.58221	0.678945		9.14107
	76.1		15.1432	4.88133	5.88218		10.0758
	76.2		8.58537	9.26782	3.38366		5.14388
	76.3		9.05027	13.3703	8.81379		23.8728
	76.4		11.0143	7.11803	4.78953		34.0736
	76.5		3.2181	3.50538	2.0361		25.6841
	76.6		3.63346	4.81226	3.73585		10.1283
	76.7		22.6304	2.59176	1.21527		5.41691
	76.8		35.0306	0.705312	2.01884		14.6689
	76.9		27.3724	0.538749	5.1711		18.769
	77		17.9427	1.43792	9.24646		23.7187
	77.1		12.1372	2.96579	6.82575		3.75773
	77.2		8.31743	1.28019	9.82248		8.99356
	77.3		7.55896	1.40712	1.68178		15.084
	77.4		13.2711	0.533993	2.00177		16.5913
	77.5		18.6277	2.79781	3.45906		7.47635
	77.6		16.4636	3.00616	2.22757		2.69641
	77.7		6.25062	2.00003	3.92983		1.85185
	77.8		5.5922	6.52088	3.42722		2.20595
	77.9		17.0735	4.0397	1.38171		7.98542
	78		32.9388	4.60481	4.60968		15.7634
	78.1		22.8295	3.38177	2.26332		6.06712
	78.2		8.63569	3.06107	1.06034		2.51712
	78.3		7.79374	4.10123	0.884926		10.6094
	78.4		3.60177	1.0527	3.80434		15.4839
	78.5		3.70882	2.82246	0.32356		16.3241
	78.6		11.5623	3.48125	0.860026		15.079
	78.7		18.4915	4.99214	1.7462		20.304
	78.8		20.249	6.91065	6.81785		27.3655
	78.9		13.0195	4.98422	7.38014		26.596
	79		12.2168	7.72905	12.0351		31.8863
	79.1		13.6642	5.16512	1.92043		13.0181
	79.2		13.3177	2.32335	3.24236		17.9564
	79.3		11.196	2.69196	2.55925		10.7716
	79.4		11.8428	4.76218	2.85484		6.6705
	79.5		11.3723	5.88385	2.18553		2.04581
	79.6		9.81151	4.64019	2.60456		3.42257
	79.7		1.23553	2.026	1.23474		11.2904
	79.8		4.12045	3.04716	3.18608		3.26374
	79.9		26.5463	6.74486	1.46705		2.4694
	80		55.1053	8.52599	2.41637		6.80206
	80.1		56.5655	9.24445	1.37992		6.35741
	80.2		15.6583	3.38474	4.81488		1.28769
	80.3		1.85339	2.87126	0.752302		5.3581
	80.4		3.79921	0.0743932	2.03897		9.94964
	80.5		5.63681	0.518219	1.64523		10.0038
	80.6		16.8744	3.25207	1.30429		10.1839
	80.7		16.5548	2.11484	0.856879		16.2965
	80.8		15.241	5.18849	5.32814		16.5706
	80.9		6.84487	2.61667	4.12362		14.3543
	81		12.822	1.39184	8.32051		10.5019
	81.1		15.2415	0.732771	2.09222		4.6171
	81.2		13.6051	4.24188	2.38254		6.56718
	81.3		9.19919	3.75314	2.56664		12.7096
	81.4		12.7875	4.16287	0.983377		13.8155
	81.5		9.46653	5.57604	0.686979		3.24822
	81.6		4.46904	3.20575	3.25902		0.685196
	81.7		3.22254	3.84434	1.26791		2.33414
	81.8		6.72038	3.96403	4.09088		1.41084
	81.9		13.5876	7.66503	1.03637		1.79015
	82		16.1262	7.69127	1.0654		5.17359
	82.1		12.2927	6.82092	1.32234		5.34637
	82.2		5.30356	3.7491	1.4188		10.0018
	82.3		2.4245	3.17595	0.736251		7.90216
	82.4		0.654784	2.40307	1.47606		11.0147
	82.5		3.05073	1.82294	1.85918		3.56167
	82.6		11.3495	5.11036	0.990261		9.82146
	82.7		12.7091	6.20187	1.52823		16.4625
	82.8		15.8638	9.48178	1.72587		13.157
	82.9		24.1533	7.43483	5.12082		11.4244
	83		48.3094	8.95231	10.8865		10.1541
	83.1		40.2655	6.28753	12.1959		12.6447
	83.2		24.8062	5.37519	6.48558		9.47165
	83.3		10.8392	2.36239	6.73099		9.67756
	83.4		10.5381	2.13266	1.48037		13.2019
	83.5		5.84391	2.20444	5.12032		6.79535
	83.6		0.269538	0.928901	1.48101		6.04291
	83.7		4.24119	3.88464	2.69102		0.819542
	83.8		5.29838	6.7348	2.71252		1.47344
	83.9		6.6631	10.9316	4.14297		1.95338
	84		7.67099	7.84809	3.01435		6.29018
	84.1		7.17761	7.90947	2.45837		5.68566
	84.2		6.48472	4.69796	3.19852		9.36547
	84.3		5.93405	6.94781	2.87477		8.65059
	84.4		3.42544	10.0491	2.98797		13.4164
	84.5		0.746144	10.2626	3.77366		5.71499
	84.6		5.23327	5.85386	1.16503		4.07565
	84.7		7.56707	2.17336	0.791987		5.24179
	84.8		6.3631	1.34407	0.964893		10.639
	84.9		19.3382	4.61115	3.06402		18.6986
	85		41.1192	10.0229	8.26821		12.4914
	85.1		36.5937	9.13452	16.8085		15.8098
	85.2		24.1255	7.34493	9.20042		8.13773
	85.3		13.0291	4.64612	2.4352		5.9847
	85.4		9.44153	5.2545	0.803365		3.66533
	85.5		3.62732	4.65129	3.5856		6.47101
	85.6		2.16942	4.46966	1.47037		12.5726
	85.7		5.33254	6.93	2.32389		7.81127
	85.8		4.17194	4.91148	1.60706		3.0365
	85.9		8.35426	2.45865	3.89084		7.14603
	86		23.2096	4.97284	2.44225		6.58131
	86.1		27.3168	6.35048	2.26365		13.0171
	86.2		18.1217	8.11716	4.28765		5.72909
	86.3		4.57878	7.47885	3.23732		3.06841
	86.4		4.22448	6.25701	2.35823		7.051
	86.5		11.6924	8.63256	3.51044		7.51487
	86.6		11.3637	4.88684	1.51405		4.6926
	86.7		8.65403	4.73692	4.20416		6.16675
	86.8		4.78073	1.29503	0.863045		7.52296
	86.9		8.98539	2.79698	2.87156		3.8178
	87		12.1099	1.7677	1.41142		4.35023
	87.1		10.4908	2.30643	2.31068		3.70068
	87.2		8.99759	2.02094	1.68194		3.30385
	87.3		9.37897	5.33512	2.72564		5.33371
	87.4		4.50591	4.32347	1.48434		4.45451
	87.5		2.46126	2.99286	3.34513		3.70208
	87.6		0.958726	2.20823	2.04537		2.59674
	87.7		2.06181	6.09724	0.599183		2.11569
	87.8		8.22216	6.42879	0.983165		1.39121
	87.9		12.6662	4.04298	1.93932		6.19734
	88		17.7681	6.52516	1.49191		6.84087
	88.1		12.1455	4.00971	1.60897		12.2713
	88.2		7.44198	4.51108	1.33413		6.40207
	88.3		3.32044	3.83699	0.869788		2.91645
	88.4		2.33449	4.03043	1.67694		6.21044
	88.5		9.57201	3.69425	0.97394		2.01404
	88.6		12.3052	1.27295	1.15677		0.754309
	88.7		9.13995	3.15554	1.5452		6.98838
	88.8		2.97597	4.122	0.468508		14.583
	88.9		2.2628	6.40566	0.569507		13.3491
	89		1.21695	4.29047	2.03208		22.9365
	89.1		2.96698	4.13612	0.922352		11.8086
	89.2		3.54888	2.8766	1.81507		7.12488
	89.3		3.52951	5.10234	0.810174		3.15835
	89.4		2.03009	2.84262	1.80262		6.70953
	89.5		2.51887	2.00611	2.75212		1.79893
	89.6		5.49757	5.66733	2.19505		1.579
	89.7		7.72453	4.94971	1.98992		4.51707
	89.8		12.315	2.05958	0.781769		7.56158
	89.9		11.9611	2.27441	1.37774		2.87653
	90		6.91625	6.06561	0.349529		3.33466
	90.1		1.2197	3.78535	0.410056		9.54962
	90.2		1.85484	2.14909	1.72226		6.62723
	90.3		3.16214	0.536355	1.20083		2.27147
	90.4		1.46795	1.31793	4.37411		3.79052
	90.5		2.41093	0.863329	1.16756		0.68608
	90.6		5.0152	0.449301	0.727788		3.42531
	90.7		7.76777	0.379381	0.678107		2.46851
	90.8		7.93268	0.195011	0.329189		5.39182
	90.9		5.71609	1.93981	1.65545		3.33255
	91		2.26842	3.47445	2.12069		7.51262
	91.1		5.78421	6.20369	2.08581		4.14564
	91.2		4.1594	2.39792	1.34154		3.52319
	91.3		5.85499	2.30351	2.27573		2.88878
	91.4		1.54729	0.488465	2.04634		5.36415
	91.5		1.79091	1.78222	1.91607		1.91186
	91.6		6.59107	7.64623	4.85615		2.60359
	91.7		5.94804	4.24033	0.995238		2.72974
	91.8		3.11516	3.0177	2.42462		7.25461
	91.9		2.20585	4.86056	0.887574		0.600906
	92		5.70149	5.98937	1.95795		0.583254
	92.1		2.89312	2.73614	0.783778		2.3387
	92.2		2.16941	2.45478	3.29699		3.92524
	92.3		5.90979	1.1651	0.855746		2.36822
	92.4		10.2443	3.61537	2.21353		2.41597
	92.5		9.09626	3.90139	1.66947		0.589932
	92.6		4.94489	2.48291	2.61487		0.778346
	92.7		5.27929	1.07674	1.70652		2.47062
	92.8		2.28484	0.986425	2.90936		3.89528
	92.9		4.62471	5.65404	0.439851		4.67177
	93		6.84772	6.02648	1.13693		5.94993
	93.1		8.10292	7.33455	0.377082		4.20574
	93.2		4.63834	3.31373	0.942186		0.550573
	93.3		8.47493	1.43288	1.04019		0.951172
	93.4		5.83692	0.511484	3.72992		1.025
	93.5		6.19736	1.51847	1.00259		0.803342
	93.6		5.05581	2.26703	2.42794		4.29657
	93.7		2.95895	2.11018	0.171055		6.13928
	93.8		2.5415	1.98293	2.00467		6.67559
	93.9		4.61497	1.12567	2.10892		1.39603
	94		4.85477	3.95055	1.33641		1.70549
	94.1		2.41537	3.43226	1.78771		4.18034
	94.2		0.545052	4.92523	0.381429		0.909895
	94.3		1.20239	2.43867	0.721782		0.851335
	94.4		4.36622	2.08412	0.291803		3.40463
	94.5		6.90319	2.44824	0.7426		2.15181
	94.6		4.91081	2.45111	1.49348		2.64612
	94.7		6.37836	4.37897	0.103309		3.02134
	94.8		4.06939	1.95325	0.23686		5.65136
	94.9		4.40038	1.12644	2.70636		5.6374
	95		3.6568	2.18029	1.22699		1.48959
	95.1		2.66206	2.66858	2.31282		1.67674
	95.2		1.79998	1.37078	2.75463		3.9275
	95.3		2.91279	2.07655	0.957196		2.03059
	95.4		2.14398	0.616908	3.09999		2.29965
	95.5		2.96807	1.85029	0.126372		0.449128
	95.6		0.496403	0.187296	0.807109		0.405933
	95.7		0.816293	0.507562	0.479157		0.233008
	95.8		2.63524	0.828941	0.680553		1.1499
	95.9		4.25399	2.61622	1.04858		0.499408
	96		1.91853	2.76445	1.79481		1.41353
	96.1		1.59765	2.15723	0.368336		2.42921
	96.2		0.733044	1.03368	0.12019		2.68338
	96.3		1.47614	2.4644	2.05711		5.31118
	96.4		2.07807	3.42179	0.80647		3.00267
	96.5		1.95126	2.42307	1.54992		2.94179
	96.6		0.659986	1.13888	1.09888		0.565976
	96.7		5.34633	3.467	0.869594		0.798684
	96.8		6.29687	0.984984	1.34037		3.26102
	96.9		5.16788	0.402989	1.10331		1.50247
	97		0.368196	1.18322	0.743638		6.26549
	97.1		3.73643	2.19141	1.35426		2.05376
	97.2		7.91258	2.2134	1.36899		2.00132
	97.3		8.05649	2.94014	0.563211		1.17266
	97.4		3.09004	2.01575	1.10571		1.46237
	97.5		1.59101	1.12668	0.297998		1.52296
	97.6		4.39594	0.969264	2.15435		0.189348
	97.7		1.96375	0.690773	0.829964		0.896242
	97.8		1.17248	0.296418	2.00157		0.733324
	97.9		1.80299	0.713783	0.700311		1.56673
	98		2.51316	0.946092	2.50633		4.57772
	98.1		3.17806	0.99986	0.897199		4.83069
	98.2		1.35695	0.662285	0.197098		4.75219
	98.3		1.71022	0.665206	1.72687		5.30686
	98.4		3.66416	1.85757	1.72674		1.91798
	98.5		2.88538	1.2249	0.565912		6.45162
	98.6		2.99851	1.60035	0.880186		5.97546
	98.7		5.35895	2.82805	1.007		7.35429
	98.8		4.45387	1.36926	0.248608		6.97419
	98.9		5.10639	1.88599	2.24225		3.87425
	99		3.02072	1.28742	0.325899		4.8878
	99.1		5.74659	2.22393	1.79942		3.70646
	99.2		5.41593	2.1669	0.370046		5.03158
	99.3		4.31129	1.48626	0.182592		3.62063
	99.4		3.12085	0.146447	0.453215		2.46592
	99.5		3.62191	1.29526	0.566656		3.58833
	99.6		5.01392	2.97631	1.95851		0.876931
	99.7		1.53322	2.13405	1.37151		0.352402
	99.8		2.81893	2.89254	2.34627		0.364786
	99.9		4.57918	1.98249	1.12066		3.16035
	100		4.10995	3.90272	1.55638		5.37655
	100.1		1.04609	1.45226	3.7786		13.3062
	100.2		0.699911	1.13487	0.326594		7.35511
	100.3		0.783331	0.512172	0.727044		7.40515
	100.4		2.80926	0.517373	1.0996		1.91528
	100.5		2.97781	0.929537	0.268161		5.50017
	100.6		2.37466	0.95446	1.27158		8.04558
	100.7		3.07754	2.15985	1.73925		10.3314
	100.8		2.06046	1.517	2.68822		6.56398
	100.9		3.68642	2.96313	2.14054		3.65351
	101		3.63214	0.872223	1.30408		2.79424
	101.1		4.59795	0.60885	1.55448		4.93246
	101.2		3.0627	0.0999122	0.320856		7.00228
	101.3		1.76109	0.664606	0.901548		7.95643
	101.4		2.06538	0.425357	0.33153		5.24539
	101.5		3.48457	0.381853	1.23863		0.942929
	101.6		3.51288	0.629101	0.42052		0.652056
	101.7		0.861569	0.334407	0.421814		0.911002
	101.8		1.66068	0.907759	0.0917058		0.0814973
	101.9		2.18154	0.528746	2.76127		1.47678
	102		1.6204	1.23002	1.75734		2.49958
	102.1		1.16771	0.887443	5.1716		9.39044
	102.2		1.60496	0.390698	1.38245		5.29444
	102.3		1.30175	0.694153	0.514821		6.60661
	102.4		1.24861	0.859623	1.4027		3.00915
	102.5		1.8796	1.31765	0.557282		1.9213
	102.6		2.97507	0.891285	2.07061		2.79209
	102.7		3.00078	0.884851	0.0962342		9.00473
	102.8		2.87747	0.833358	1.93885		10.1562
	102.9		2.69403	2.0061	1.31434		7.84479
	103		1.2169	1.63759	2.09306		3.95459
	103.1		1.62323	2.22054	1.75026		4.80088
	103.2		1.66964	1.95987	0.995583		2.93857
	103.3		0.16207	0.976134	0.447817		4.94166
	103.4		1.47102	0.34042	0.216937		1.31186
	103.5		2.7317	0.48891	1.1316		2.04185
	103.6		0.930358	1.07768	0.154617		0.613341
	103.7		1.6727	1.09345	0.441577		1.10387
	103.8		2.46932	1.0186	0.575765		1.85758
	103.9		1.79696	1.43967	0.336483		0.411989
	104		0.862431	1.83029	1.23502		0.627157
	104.1		1.56798	3.55576	0.430108		0.228425
	104.2		0.732243	1.37089	0.719997		0.806836
	104.3		0.221006	0.923754	0.489469		2.22697
	104.4		1.03025	0.692782	0.154382		1.19371
	104.5		1.16012	0.890987	0.339863		2.54277
	104.6		1.55501	0.187514	0.711058		2.60979
	104.7		1.81775	0.53471	0.130095		6.72861
	104.8		2.01682	1.27723	0.845926		4.52381
	104.9		2.03571	2.46483	0.768473		4.66515
	105		3.82911	3.38912	1.86389		1.08252
	105.1		2.77595	3.27096	0.98502		3.77613
	105.2		2.22451	2.60502	1.08738		2.16138
	105.3		0.84439	1.53273	0.84266		4.31058
	105.4		0.858111	0.970115	0.147617		2.22546
	105.5		0.219458	0.043421	1.24223		0.127184
	105.6		0.476914	0.607825	0.174274		1.83899
	105.7		1.56189	1.07814	0.988307		2.50381
	105.8		2.0095	0.898073	0.124225		1.49488
	105.9		0.897235	1.79475	0.474371		0.956354
	106		1.36643	1.77675	0.936411		0.228747
	106.1		0.796515	2.22102	0.0519265		0.309762
	106.2		1.54564	1.63981	0.548721		3.03664
	106.3		1.1017	0.591062	0.732579		3.54423
	106.4		1.84731	0.741931	0.474251		1.42201
	106.5		0.583173	0.0610757	0.455631		2.08614
	106.6		1.03371	0.337742	0.283079		2.1025
	106.7		0.213832	0.114881	0.356727		2.94112
	106.8		0.666678	0.692397	0.684469		1.15622
	106.9		2.81086	0.836033	0.698799		2.31883
	107		4.25288	1.08562	0.733781		3.02523
	107.1		3.21023	1.07088	0.725864		8.33746
	107.2		1.52822	0.646685	1.2629		3.54317
	107.3		0.796094	0.269347	0.0918621		2.69277
	107.4		0.39255	0.76596	0.448707		2.54842
	107.5		0.102779	0.330727	0.699469		0.328681
	107.6		0.402703	0.507726	0.301323		0.218359
	107.7		0.226921	0.234001	0.524595		1.49668
	107.8		0.677381	0.624543	0.487959		0.274884
	107.9		0.470216	0.917858	0.277544		0.732249
	108		1.11124	0.459487	0.536553		0.234655
	108.1		0.685314	0.661812	0.312347		1.46234
	108.2		2.17954	0.707529	0.48649		4.03915
	108.3		1.35819	0.780593	0.256879		8.28999
	108.4		1.41881	0.660503	0.493418		3.33839
	108.5		0.213988	0.408456	0.775071		1.92313
	108.6		0.881341	0.770785	0.352084		0.24902
	108.7		0.732523	0.335728	1.44605		0.0982488
	108.8		0.592893	0.663671	0.442139		0.708026
	108.9		2.52773	0.258402	0.975764		2.00509
	109		2.68187	0.289344	0.342998		1.46661
	109.1		2.39692	0.574501	0.157321		2.35745
	109.2		0.826701	0.207365	0.624004		0.439816
	109.3		0.760547	0.563254	0.424611		0.314135
	109.4		0.523408	1.30592	0.138017		1.80481
	109.5		1.45984	0.733384	1.02679		0.138551
	109.6		2.91684	0.422152	0.314734		0.245646
	109.7		1.40299	0.695	0.97393		1.85903
	109.8		1.27744	1.08128	0.271468		1.07383
	109.9		1.54494	2.01519	0.930233		2.89495
	110		2.49291	0.897249	0.655477		1.45598
	110.1		1.56987	0.493212	0.340743		5.65704
	110.2		3.89912	0.166657	0.5409		3.32819
	110.3		4.62276	0.0815017	0.617682		4.60716
	110.4		2.82461	0.575327	0.802244		0.272483
	110.5		0.612155	0.822151	0.20579		0.178584
	110.6		1.00225	0.764615	1.18611		1.59897
	110.7		1.28055	0.403392	0.112632		0.920705
	110.8		0.769612	1.09888	1.17323		1.99866
	110.9		0.301291	0.520576	0.451932		2.13203
	111		0.161253	0.89695	1.12494		2.86916
	111.1		0.210202	0.468639	0.244057		3.05759
	111.2		0.180286	0.917805	0.671481		0.58599
	111.3		0.441524	0.517523	0.0241897		0.322844
	111.4		0.331376	0.559621	1.53323		1.85211
	111.5		0.626652	0.596734	0.212218		0.555709
	111.6		0.694365	0.376761	1.34008		2.04852
	111.7		0.310893	0.452378	0.0583151		1.14943
	111.8		0.641908	0.462434	1.12068		2.32459
	111.9		0.618866	0.737131	1.07072		2.67825
	112		1.33659	0.949774	2.09329		1.89854
	112.1		0.664323	0.992877	1.10911		1.78791
	112.2		1.19626	0.526414	0.730352		1.37242
	112.3		2.37288	0.266799	0.170988		1.25415
	112.4		1.97466	0.124098	1.0467		2.95507
	112.5		1.18641	0.361024	0.428434		0.865046
	112.6		0.400863	0.124775	1.09533		0.882476
	112.7		0.525107	0.105905	0.285578		0.667745
	112.8		0.520982	0.572146	0.420124		0.0971698
	112.9		0.871003	0.542868	0.287982		2.18148
	113		1.00022	0.579614	0.232861		1.17508
	113.1		2.31091	0.753879	0.374873		2.15459
	113.2		1.19754	0.320396	0.932723		0.287104
	113.3		1.00424	0.442607	1.13143		0.275336
	113.4		0.443373	0.127508	1.54322		2.5224
	113.5		0.561032	0.308726	0.909872		0.640689
	113.6		0.810012	0.639862	1.19928		0.782679
	113.7		0.249188	0.200849	0.228705		0.335498
	113.8		0.570441	0.670336	0.808686		0.725167
	113.9		0.637183	0.504523	0.959247		1.68447
	114		0.47156	0.518518	2.87517		1.72432
	114.1		0.347095	0.55313	1.09433		1.53775
	114.2		0.119625	0.461114	1.56371		0.564504
	114.3		0.309291	0.161753	0.120052		0.328833
	114.4		0.183694	0.413788	0.41106		1.3333
	114.5		0.267116	0.146459	1.41052		0.538237
	114.6		0.29756	0.312427	0.727218		1.99418
	114.7		0.339686	0.437541	0.712398		0.769833
	114.8		0.258116	0.251656	0.594354		1.07926
	114.9		0.678312	0.0708732	0.338213		0.729805
	115		0.447954	0.457201	0.0748064		0.112305
	115.1		1.09862	0.413904	0.85842		0.732553
	115.2		0.450427	0.815827	0.0812628		0.215722
	115.3		0.40705	0.706947	0.569656		0.0648422
	115.4		0.913133	0.300852	0.684738		0.83263
	115.5		1.07015	0.270395	0.522935		0.195742
	115.6		0.649932	0.0873515	0.896188		1.48252
	115.7		0.449632	0.17241	0.223492		0.108447
	115.8		0.218994	0.479166	1.03014		0.659613
	115.9		0.104292	0.0583223	0.235929		3.01374
	116		0.223504	0.509897	1.2335		2.06388
	116.1		0.0853354	0.125668	0.0446565		3.00753
	116.2		0.595486	0.789745	0.645299		0.771414
	116.3		0.244707	0.204821	0.0137		0.959752
	116.4		0.318029	0.539978	0.800423		0.377205
	116.5		0.248256	0.458021	0.814463		0.233602
	116.6		0.0839919	0.547337	0.696011		0.603675
	116.7		0.672906	0.884077	1.59908		0.235589
	116.8		0.178455	0.391458	0.0552027		0.869668
	116.9		0.522543	0.50441	1.05782		0.333351
	117		0.41487	0.400254	0.123925		0.621657
	117.1		0.41817	0.360839	0.7765		0.276658
	117.2		0.569227	0.907119	0.0343135		0.182626
	117.3		0.734837	1.00972	0.686684		0.209946
	117.4		0.307466	0.985325	0.336085		0.91502
	117.5		0.331265	0.819291	0.801399		0.322718
	117.6		0.162119	0.420212	0.164192		0.634658
	117.7		0.32973	0.104512	0.429942		0.538897
	117.8		1.36686	0.429269	0.997176		0.400591
	117.9		1.93541	0.359061	0.410479		2.92027
	118		1.0993	0.434715	1.07831		1.61654
	118.1		0.356273	0.188025	0.288425		3.58315
	118.2		0.308977	0.501339	0.713739		0.467029
	118.3		0.0415779	0.169697	0.029191		0.562541
	118.4		0.222645	0.769468	0.515833		0.738314
	118.5		0.734345	0.681746	0.459995		0.296343
	118.6		0.230596	0.494411	0.0926951		1.19547
	118.7		0.945906	0.0706969	0.571777		0.376648
	118.8		1.85182	0.242435	0.660783		0.627485
	118.9		2.15629	0.373664	0.428556		0.463319
	119		1.16075	0.326217	0.847209		0.129845
	119.1		0.759049	0.619154	0.115378		0.599472
	119.2		0.445036	1.16929	0.491176		0.134281
	119.3		0.491176	0.871555	0.19257		0.204413
	119.4		1.71792	0.863719	0.153082		1.06711
	119.5		2.53921	0.69935	0.50347		0.368557
	119.6		1.40724	0.699291	0.373146		1.15642
	119.7		0.248111	0.0905763	0.153816		0.256477
	119.8		0.748887	0.291693	1.03346		0.350716
	119.9		1.47174	0.572944	0.117074		0.368232
	120		0.851433	0.742757	1.04491		0.212001
	120.1		0.180863	0.713626	0.0367131		1.67532
	120.2		0.18604	0.215154	1.17669		0.321682
	120.3		0.487783	0.145682	0.248027		0.664964
	120.4		1.62965	0.519367	1.18474		0.588845
	120.5		2.10395	0.955519	0.0785732		0.469264
	120.6		0.912592	1.25822	0.569036		0.362524
	120.7		0.288438	0.425734	0.247164		0.463734
	120.8		0.0845556	0.272859	0.801919		1.05572
	120.9		0.53288	0.110344	0.0520948		1.56384
	121		0.43391	0.134275	0.833702		1.02384
	121.1		0.532824	0.161491	0.113338		1.49224
	121.2		0.367892	0.121768	0.815977		0.467671
	121.3		0.311968	0.226781	0.0842423		0.413348
	121.4		1.03203	0.511852	0.541495		0.0692599
	121.5		1.38422	0.285109	0.256357		0.866659
	121.6		0.986751	0.370106	0.285376		0.0180609
	121.7		0.419078	0.223655	0.158313		0.290574
	121.8		0.351195	0.15348	0.454739		0.230639
	121.9		1.81464	0.496848	0.0899085		0.546271
	122		2.45069	0.568461	0.464456		0.712884
	122.1		2.08242	0.721966	0.102361		3.25954
	122.2		0.924676	0.0374055	0.516345		1.74335
	122.3		0.495213	0.267691	0.103951		1.07182
	122.4		0.920641	0.532194	0.437837		0.213836
	122.5		0.670744	0.590347	0.0371266		0.19582
	122.6		0.611749	0.4298	0.796856		0.960263
	122.7		1.34665	0.11359	0.034811		0.381744
	122.8		1.19192	0.196384	0.48844		0.373267
	122.9		0.729522	0.0319169	0.288547		0.435172
	123		0.556919	0.190887	0.309655		0.217641
	123.1		0.558208	0.108993	0.672257		1.10286
	123.2		0.602892	0.538111	0.890349		0.712539
	123.3		0.324622	0.071456	0.0592502		0.543151
	123.4		0.240928	0.39562	0.427471		0.545171
	123.5		0.355272	0.0696198	0.239965		0.619332
	123.6		0.128038	0.191361	0.377903		0.288725
	123.7		0.336345	0.319119	0.443517		0.0414478
	123.8		0.857562	0.0930537	0.621807		1.13457
	123.9		2.34828	0.21594	0.384		0.304921
	124		2.76724	0.236653	0.541371		1.65885
	124.1		1.55172	0.396627	0.364493		1.27478
	124.2		0.94448	0.224054	0.246308		1.55512
	124.3		0.217942	0.0785044	0.239719		0.21893
	124.4		0.327509	0.100417	0.317461		0.642751
	124.5		1.42496	0.21535	0.0286977		0.683817
	124.6		3.03677	0.530057	0.757391		0.495705
	124.7		3.83067	0.660827	0.0340552		0.632
	124.8		3.09808	0.865739	0.862451		0.0704368
	124.9		1.97592	0.52204	0.525635		0.365965
	125		1.3193	0.578695	2.36036		0.229384
	125.1		0.565258	0.217203	0.483381		0.509478
	125.2		0.364992	0.45722	1.21646		0.741639
	125.3		0.313296	0.304449	0.111085		0.919763
	125.4		0.585939	0.556693	0.163805		1.18109
	125.5		0.774155	0.254815	0.260819		0.313094
	125.6		0.315764	0.202657	0.258636		0.403546
	125.7		0.412228	0.337821	0.235542		0.162328
	125.8		0.869514	0.0581311	0.273235		0.341702
	125.9		1.11722	0.131631	0.305735		1.1574
	126		1.32499	0.445439	0.169235		0.546391
	126.1		0.890225	0.153089	0.789566		0.931738
	126.2		0.871864	0.245494	0.136318		0.914652
	126.3		0.285837	0.102199	0.34856		0.684145
	126.4		0.549151	0.164952	0.237782		0.606385
	126.5		1.41371	0.352758	0.279817		0.156289
	126.6		1.1596	0.259268	0.434586		0.997412
	126.7		0.666619	0.167498	0.0538369		0.165608
	126.8		0.399532	0.238303	2.0103		0.798583
	126.9		0.442667	0.167067	0.518607		0.0520581
	127		0.736089	0.158946	1.67903		0.504093
	127.1		0.523248	0.184294	0.0654979		0.0255935
	127.2		0.168691	0.249667	0.55792		1.0945
	127.3		0.180205	0.106479	0.112842		0.270128
	127.4		0.279476	0.278167	0.278395		0.997776
	127.5		0.241441	0.290352	0.11577		0.131601
	127.6		0.104872	0.0717976	0.450708		0.250812
	127.7		0.264531	0.591584	0.166336		0.311496
	127.8		0.55333	0.141987	0.24452		0.0403043
	127.9		0.752388	0.266128	0.43314		1.33043
	128		0.303701	0.262808	0.0432412		0.598043
	128.1		0.0733799	0.10406	0.275594		2.42435
	128.2		0.104824	0.137694	0.198004		0.841533
	128.3		0.0673071	0.250769	0.143119		1.73871
	128.4		0.375334	0.100245	0.166912		0.336567
	128.5		0.677727	0.365499	0.225051		0.713083
	128.6		0.479051	0.228215	0.218069		0.193535
	128.7		0.170432	0.227588	0.0736031		0.339956
	128.8		0.263836	0.206486	0.384872		0.206161
	128.9		0.739681	0.482578	0.0886422		0.185018
	129		0.775403	0.283952	0.451749		1.3375
	129.1		0.398074	0.25493	0.0971286		0.17629
	129.2		0.336984	0.321023	0.596884		0.677056
	129.3		0.135795	0.528508	0.0681556		0.109457
	129.4		0.110995	0.344334	0.396293		0.21121
	129.5		0.489823	0.484952	0.364433		0.398397
	129.6		0.0537328	0.0414994	0.209406		0.216778
	129.7		0.218645	0.22888	0.370582		0.367041
	129.8		0.57163	0.41211	0.0450854		0.0804275
	129.9		0.462796	0.385759	0.696606		0.89042
	130		0.766908	0.708867	0.168509		0.234086
	130.1		0.13744	0.24682	0.405626		1.07831
	130.2		0.223952	0.404221	0.166191		0.204006
	130.3		0.0736795	0.283858	0.295144		0.830294
	130.4		0.332593	0.240801	0.0936714		0.308487
	130.5		0.803327	0.232211	0.492632		0.961392
	130.6		0.769726	0.237723	0.244326		1.12445
	130.7		0.773821	0.349015	0.0965029		1.46617
	130.8		0.169802	0.139529	0.264867		1.46795
	130.9		0.388953	0.222413	0.257965		0.492566
	131		0.308745	0.0913855	0.180156		1.3448
	131.1		0.398048	0.0889713	0.384687		0.146162
	131.2		0.231056	0.154792	0.20064		0.533558
	131.3		0.266534	0.241792	0.186114		0.10636
	131.4		0.320814	0.0813055	0.183362		0.856199
	131.5		0.69516	0.312022	0.184277		0.0232015
	131.6		0.437751	0.254417	0.220471		0.281892
	131.7		0.0245627	0.0227467	0.279437		0.316082
	131.8		0.42354	0.166978	0.204792		0.0408195
	131.9		0.515798	0.172873	0.274784		0.381146
	132		0.610366	0.138511	0.552523		0.333642
	132.1		0.158865	0.113072	0.115728		0.579547
	132.2		0.428988	0.243022	0.833541		0.370038
	132.3		0.257094	0.291625	0.0469041		0.527249
	132.4		0.24271	0.316527	0.147132		0.222342
	132.5		0.24432	0.0635327	0.401116		0.438823
	132.6		0.26911	0.107352	0.0980355		0.702802
	132.7		0.302359	0.0810217	0.138884		0.494624
	132.8		0.0912425	0.068657	0.452871		0.524735
	132.9		0.164266	0.321692	0.0704441		0.121
	133		0.265162	0.15151	0.26089		0.252456
	133.1		0.212005	0.299218	0.340539		0.699014
	133.2		0.106653	0.0836478	0.173047		0.0522947
	133.3		0.0946577	0.0744773	0.103751		0.0608752
	133.4		0.270611	0.239988	0.512249		0.511298
	133.5		0.493131	0.229428	0.0356093		0.192445
	133.6		0.430053	0.327631	0.429437		0.141667
	133.7		0.243236	0.0776967	0.0965362		0.63446
	133.8		0.021681	0.170473	0.125441		0.245919
	133.9		0.245346	0.147968	0.338754		0.349225
	134		0.184226	0.44401	0.387495		0.429523
	134.1		0.225461	0.253866	0.0575855		0.312056
	134.2		0.614279	0.540861	0.210684		0.576835
	134.3		0.559212	0.136983	0.433553		0.496079
	134.4		0.448725	0.139855	0.0366313		0.558935
	134.5		0.0831008	0.115975	0.241728		0.333513
	134.6		0.147306	0.355241	0.214143		0.391314
	134.7		0.26681	0.213622	0.201037		0.04343
	134.8		0.433559	0.221372	0.161971		0.215968
	134.9		0.561835	0.362413	0.522585		0.361102
	135		0.367565	0.0956853	0.0534393		0.124958
	135.1		0.456138	0.304412	0.450975		0.719097
	135.2		0.209581	0.0776328	0.0843284		0.143201
	135.3		0.303659	0.118327	0.26243		0.203117
	135.4		0.450233	0.194594	0.217512		0.393064
	135.5		0.424503	0.152347	0.0735778		0.414703
	135.6		0.497293	0.228422	0.411098		0.168895
	135.7		0.403048	0.0729982	0.049826		0.380882
	135.8		0.17894	0.138231	0.355205		0.672535
	135.9		0.299065	0.0179384	0.138832		0.2625
	136		0.835362	0.230557	0.528395		0.682857
	136.1		0.533101	0.200262	0.0983041		0.114167
	136.2		0.824108	0.307543	0.234184		0.630707
	136.3		0.429172	0.196019	0.151156		0.0602449
	136.4		0.329276	0.19286	0.283		0.584028
	136.5		0.0266672	0.170735	0.144753		0.0533115
	136.6		0.226905	0.326273	0.185501		0.670196
	136.7		0.267058	0.25302	0.292918		0.318265
	136.8		0.204072	0.292527	0.10918		0.299309
	136.9		0.121652	0.170728	0.204482		0.444776
	137		0.0592645	0.213237	0.198696		0.105774
	137.1		0.208088	0.261497	0.181866		0.484479
	137.2		0.250704	0.205547	0.116934		0.21241
	137.3		0.231167	0.250307	0.193613		0.665792
	137.4		0.301092	0.240284	0.229222		0.140294
	137.5		0.354033	0.3891	0.128674		0.324377
	137.6		0.469457	0.324878	0.464971		0.260784
	137.7		0.401234	0.227649	0.064157		0.11451
	137.8		0.477624	0.133757	0.377859		0.833118
	137.9		0.138425	0.141906	0.251151		0.312674
	138		0.334148	0.258851	0.109218		0.375662
	138.1		0.319605	0.145884	0.21737		0.136546
	138.2		1.02106	0.330996	0.215485		0.61715
	138.3		0.840405	0.371901	0.106427		0.0802029
	138.4		0.74672	0.32584	0.176905		0.381384
	138.5		0.139626	0.27403	0.19235		0.0502367
	138.6		0.0928561	0.0597308	0.105918		0.304975
	138.7		0.102762	0.128529	0.265333		0.140971
	138.8		0.364624	0.207815	0.167301		0.140975
	138.9		0.365274	0.206419	0.0481294		0.128008
	139		0.435204	0.206721	0.385398		0.245159
	139.1		0.126402	0.119747	0.0335278		0.249246
	139.2		0.153918	0.141913	0.270511		0.0908725
	139.3		0.103479	0.21752	0.228061		0.34399
	139.4		0.0189344	0.0680662	0.120661		0.042967
	139.5		0.178039	0.221445	0.300446		0.161325
	139.6		0.0639554	0.0134732	0.166421		0.24072
	139.7		0.177725	0.146083	0.167127		0.173983
	139.8		0.33389	0.192542	0.131205		0.317342
	139.9		0.468524	0.202065	0.184376		0.299719
	140		0.523289	0.176399	0.22182		0.236249
	140.1		0.3238	0.233704	0.127101		0.173831
	140.2		0.522128	0.200626	0.169461		0.509493
	140.3		0.335578	0.215635	0.205226		0.223026
	140.4		0.275679	0.225086	0.234266		0.301567
	140.5		0.0189823	0.106112	0.138881		0.123481
	140.6		0.0883826	0.203406	0.104463		0.0920436
	140.7		0.0529209	0.276163	0.312111		0.190535
	140.8		0.0610726	0.276043	0.0359465		0.107229
	140.9		0.31514	0.308623	0.299952		0.137298
	141		0.423115	0.120799	0.17702		0.176087
	141.1		0.509806	0.229468	0.0364927		0.217766
	141.2		0.136304	0.00455645	0.445134		0.0826841
	141.3		0.161706	0.218702	0.105038		0.121943
	141.4		0.023005	0.0422211	0.0881585		0.190163
	141.5		0.0702598	0.103275	0.217883		0.131837
	141.6		0.0830262	0.113945	0.165571		0.103706
	141.7		0.0225919	0.0291538	0.187256		0.528392
	141.8		0.157359	0.166893	0.32022		0.135115
	141.9		0.242655	0.0932716	0.236939		0.619009
	142		0.31746	0.293172	0.488575		0.286134
	142.1		0.229382	0.174857	0.0744391		0.273356
	142.2		0.0917766	0.118869	0.33901		0.138712
	142.3		0.0674879	0.144204	0.0856954		0.191587
	142.4		0.116794	0.182839	0.303193		0.0677764
	142.5		0.0410493	0.093004	0.107774		0.180494
	142.6		0.407085	0.21265	0.121034		0.0170276
	142.7		0.148214	0.0697577	0.245921		0.367828
	142.8		0.191825	0.12404	0.153431		0.0284325
	142.9		0.078021	0.174868	0.178575		0.583172
	143		0.0532797	0.211035	0.228054		0.124612
	143.1		0.100388	0.163565	0.111315		0.672541
	143.2		0.113619	0.0962013	0.134663		0.22831
	143.3		0.119937	0.130362	0.256105		0.0904929
	143.4		0.131823	0.211889	0.0847762		0.529325
	143.5		0.0321856	0.161174	0.148278		0.113605
	143.6		0.0365555	0.094039	0.259843		0.133628
	143.7		0.0531969	0.13063	0.0305629		0.481892
	143.8		0.0439926	0.0785153	0.412968		0.342437
	143.9		0.0553995	0.228513	0.0148938		0.287258
	144		0.0661922	0.176107	0.384671		0.155564
	144.1		0.0825953	0.26081	0.0469414		0.205822
	144.2		0.0358142	0.0749359	0.274995		0.097223
	144.3		0.0885237	0.191711	0.0796692		0.0624816
	144.4		0.0822755	0.0829672	0.283415		0.389339
	144.5		0.104213	0.128965	0.0516506		0.0585261
	144.6		0.0247962	0.055436	0.26731		0.176917
	144.7		0.0652346	0.0799336	0.0950842		0.290281
	144.8		0.0859244	0.078686	0.136607		0.0907147
	144.9		0.144612	0.185408	0.303051		0.49877
	145		0.196129	0.47377	0.0380107		0.221953
	145.1		0.255501	0.538825	0.41053		0.400173
	145.2		0.156247	0.322469	0.128012		0.354765
	145.3		0.11394	0.0873624	0.206539		0.0555795
	145.4		0.0509403	0.102566	0.132416		0.284136
	145.5		0.0778432	0.157589	0.154359		0.33302
	145.6		0.052883	0.14666	0.127209		0.0184356
	145.7		0.0406326	0.081279	0.182791		0.287151
	145.8		0.0992421	0.0722575	0.131355		0.199939
	145.9		0.0637424	0.103564	0.103653		0.106617
	146		0.159351	0.0908206	0.200219		0.0378298
	146.1		0.11301	0.217172	0.103009		0.17365
	146.2		0.298755	0.0885287	0.125943		0.15773
	146.3		0.192846	0.180936	0.213252		0.0518831
	146.4		0.118006	0.0808863	0.108408		0.348992
	146.5		0.158569	0.16568	0.192207		0.141775
	146.6		0.030494	0.0179861	0.175762		0.159538
	146.7		0.147807	0.114386	0.0882523		0.283725
	146.8		0.00766137	0.0558846	0.204583		0.0399867
	146.9		0.291041	0.214671	0.118413		0.203295
	147		0.164502	0.237369	0.152249		0.569408
	147.1		0.360213	0.35897	0.251985		0.0662312
	147.2		0.0651314	0.277274	0.139719		0.322379
	147.3		0.127663	0.060981	0.288965		0.148916
	147.4		0.068613	0.0709804	0.0397274		0.0797193
	147.5		0.0327133	0.0567664	0.266373		0.148838
	147.6		0.185806	0.070924	0.112808		0.106616
	147.7		0.168065	0.0444765	0.134075		0.0936421
	147.8		0.324237	0.0907115	0.26206		0.0530694
	147.9		0.333466	0.0598627	0.092806		0.38887
	148		0.339295	0.072821	0.283965		0.0925229
	148.1		0.242767	0.0390872	0.115744		0.42739
	148.2		0.455604	0.149488	0.142988		0.0126529
	148.3		0.119003	0.0221986	0.155375		0.208205
	148.4		0.150202	0.0740747	0.0982671		0.107996
	148.5		0.0496216	0.150524	0.20393		0.0685196
	148.6		0.056493	0.0360097	0.0680466		0.158915
	148.7		0.128534	0.0913782	0.276353		0.0405536
	148.8		0.191032	0.0967875	0.0720867		0.383868
	148.9		0.134753	0.0945434	0.178062		0.0562714
	149		0.134303	0.169429	0.133504		0.697332
	149.1		0.289423	0.112522	0.131558		0.207536
	149.2		0.10318	0.0352921	0.320906		0.324919
	149.3		0.257681	0.135562	0.157882		0.282348
	149.4		0.0640711	0.0165197	0.297236		0.0511301
	149.5		0.0607269	0.152792	0.154175		0.117157
	149.6		0.078132	0.0419158	0.0961993		0.148519
	149.7		0.311921	0.117992	0.25002		0.105999
	149.8		0.409921	0.0306549	0.0989899		0.126311
	149.9		0.633296	0.0998324	0.235847		0.352903
	150		0.666044	0.0595055	0.206156		0.164061
	150.1		0.486852	0.0392613	0.117042		0.229786
	150.2		0.388848	0.154619	0.216124		0.181368
	150.3		0.157389	0.0842959	0.107354		0.107546
	150.4		0.0491302	0.0456225	0.128091		0.122466
	150.5		0.0864866	0.166471	0.262795		0.0543269
	150.6		0.0245411	0.0425043	0.206139		0.167794
	150.7		0.160534	0.0840398	0.269845		0.117412
	150.8		0.308207	0.113108	0.171951		0.0990279
	150.9		0.252309	0.0561411	0.197038		0.243157
	151		0.147358	0.155582	0.115556		0.0550101
	151.1		0.0612631	0.0723496	0.15803		0.250588
	151.2		0.0464586	0.0476128	0.184203		0.0306606
	151.3		0.0117625	0.0979626	0.0757249		0.174884
	151.4		0.08807	0.0249062	0.286246		0.197535
	151.5		0.0286233	0.145773	0.0620059		0.0390657
	151.6		0.0287572	0.0485593	0.198469		0.12974
	151.7		0.0590956	0.120239	0.13606		0.352132
	151.8		0.038763	0.0914597	0.163657		0.0413509
	151.9		0.187577	0.111874	0.0974576		0.249267
	152		0.176049	0.0554381	0.211789		0.151927
	152.1		0.240572	0.12034	0.199313		0.0827211
	152.2		0.128676	0.0759355	0.107824		0.20224
	152.3		0.217235	0.212499	0.136431		0.118076
	152.4		0.249912	0.0148299	0.210208		0.202503
	152.5		0.174087	0.128801	0.10793		0.0378479
	152.6		0.119496	0.0511338	0.273918		0.141479
	152.7		0.274288	0.0327523	0.0672192		0.0623579
	152.8		0.262143	0.110884	0.209974		0.234555
	152.9		0.142106	0.096723	0.150134		0.0939752
	153		0.0381892	0.0276567	0.0564785		0.527607
	153.1		0.172717	0.192295	0.328643		0.0712528
	153.2		0.174747	0.015919	0.0344676		0.330533
	153.3		0.174165	0.212353	0.183018		0.0315613
	153.4		0.0541378	0.0275051	0.210913		0.11929
	153.5		0.0733133	0.0678514	0.0748912		0.144879
	153.6		0.0348468	0.103557	0.191473		0.0234255
	153.7		0.16885	0.0819183	0.0914876		0.270838
	153.8		0.183352	0.178617	0.13634		0.0530255
	153.9		0.0952126	0.119387	0.138154		0.093376
	154		0.0715922	0.0457674	0.127908		0.151421
	154.1		0.0513713	0.108185	0.0866035		0.0687667
	154.2		0.131311	0.0189723	0.257365		0.275836
	154.3		0.265132	0.0987414	0.0677995		0.0371403
	154.4		0.124843	0.0329367	0.201002		0.223962
	154.5		0.330926	0.144206	0.13682		0.0679431
	154.6		0.0893383	0.0752748	0.163192		0.082642
	154.7		0.189859	0.0956603	0.124088		0.139455
	154.8		0.0269948	0.0448735	0.119546		0.0942284
	154.9		0.115961	0.0761623	0.226684		0.0254966
	155		0.451424	0.0527816	0.0489073		0.418852
	155.1		0.52799	0.0908861	0.219193		0.0665598
	155.2		0.426864	0.0284684	0.116282		0.266652
	155.3		0.231978	0.110061	0.104615		0.108249
	155.4		0.109347	0.0342094	0.244535		0.0912067
	155.5		0.0928369	0.0709068	0.114175		0.285799
	155.6		0.00971366	0.0328306	0.105263		0.162581
	155.7		0.0837917	0.103936	0.167663		0.118594
	155.8		0.0516717	0.0272084	0.120713		0.0528285
	155.9		0.110698	0.0964823	0.0764895		0.155828
	156		0.081426	0.0906739	0.217159		0.0562914
	156.1		0.153826	0.169834	0.10377		0.0992645
	156.2		0.0371689	0.16671	0.143829		0.183211
	156.3		0.117936	0.0933036	0.138908		0.0517055
	156.4		0.0871182	0.117073	0.109		0.377275
	156.5		0.0725917	0.147425	0.145862		0.0574551
	156.6		0.0309566	0.106103	0.142702		0.212577
	156.7		0.0571211	0.207024	0.116854		0.225552
	156.8		0.101345	0.0542059	0.10642		0.17346
	156.9		0.369098	0.150384	0.150621		0.123317
	157		0.525372	0.0761992	0.115783		0.140637
	157.1		0.637865	0.17606	0.120921		0.0743145
	157.2		0.25163	0.0361361	0.123281		0.0730504
	157.3		0.109294	0.1237	0.142814		0.124644
	157.4		0.052436	0.0350114	0.100602		0.230743
	157.5		0.0270367	0.071591	0.187378		0.131646
	157.6		0.109562	0.0503989	0.180788		0.388093
	157.7		0.0896758	0.0582607	0.126748		0.0355971
	157.8		0.0799098	0.0526573	0.161705		0.284073
	157.9		0.0542715	0.0608696	0.160907		0.0482809
	158		0.03697	0.0844593	0.04888		0.301926
	158.1		0.0342776	0.0645462	0.237706		0.0455628
	158.2		0.121466	0.171919	0.0528378		0.416948
	158.3		0.032066	0.09188	0.146571		0.0742806
	158.4		0.130189	0.0903271	0.157764		0.513297
	158.5		0.0228398	0.0665625	0.0745952		0.0867614
	158.6		0.0260768	0.0356235	0.118687		0.283216
	158.7		0.10261	0.110476	0.186316		0.0271264
	158.8		0.0214315	0.0232473	0.0775245		0.258034
	158.9		0.10593	0.10333	0.121222		0.0926158
	159		0.0111356	0.0452516	0.128537		0.212214
	159.1		0.105468	0.0981475	0.208752		0.0550934
	159.2		0.0290236	0.0929937	0.0337236		0.103436
	159.3		0.0478952	0.0843117	0.25374		0.105537
	159.4		0.0285333	0.0477342	0.121481		0.196185
	159.5		0.0487628	0.0795447	0.0865989		0.0240016
	159.6		0.0576512	0.0371428	0.197646		0.340166
	159.7		0.0521562	0.0687588	0.0777564		0.0731022
	159.8		0.151176	0.0817017	0.162058		0.338666
	159.9		0.221642	0.0785941	0.173062		0.102263
	160		0.231015	0.0791749	0.0719536		0.228504
	160.1		0.208017	0.052894	0.237502		0.0835484
	160.2		0.18877	0.0829929	0.0481542		0.203008
	160.3		0.0937944	0.0814302	0.1466		0.36833
	160.4		0.162834	0.130896	0.148319		0.17915
	160.5		0.0301396	0.0418748	0.0898789		0.387364
	160.6		0.168427	0.0853623	0.114668		0.0444143
	160.7		0.0549285	0.03705	0.12875		0.0475386
	160.8		0.191258	0.0775051	0.124172		0.276481
	160.9		0.189774	0.0508366	0.1018		0.0423676
	161		0.206886	0.0677416	0.117271		0.395423
	161.1		0.138702	0.0419252	0.130074		0.019817
	161.2		0.0698711	0.0776088	0.121631		0.246661
	161.3		0.103241	0.0428673	0.107795		0.0194296
	161.4		0.0304772	0.0754971	0.125897		0.316325
	161.5		0.0506549	0.0423593	0.12412		0.0277877
	161.6		0.0938478	0.0629639	0.083996		0.194268
	161.7		0.126039	0.0743074	0.252944		0.261451
	161.8		0.210199	0.041116	0.0464629		0.0104892
	161.9		0.200872	0.143332	0.311527		0.33456
	162		0.208784	0.0405273	0.0198549		0.0318814
	162.1		0.121465	0.108037	0.24495		0.243376
	162.2		0.168113	0.0469033	0.0543077		0.00193059
	162.3		0.069615	0.117007	0.187604		0.479951
	162.4		0.131158	0.0805783	0.110329		0.0187385
	162.5		0.0444529	0.0726096	0.286306		0.349101
	162.6		0.0917501	0.121482	0.084022		0.0418976
	162.7		0.0728087	0.0508811	0.18736		0.167339
	162.8		0.0105728	0.106804	0.101749		0.129927
	162.9		0.150848	0.0347973	0.102256		0.0533259
	163		0.191876	0.107541	0.137692		0.246486
	163.1		0.283846	0.0280204	0.0754907		0.070128
	163.2		0.135198	0.12192	0.173753		0.24334
	163.3		0.0824675	0.0425845	0.105324		0.0808083
	163.4		0.0724331	0.0879666	0.0913985		0.211316
	163.5		0.133843	0.052723	0.250196		0.283098
	163.6		0.159765	0.0793571	0.0238692		0.0893426
	163.7		0.125367	0.0686201	0.239992		0.392174
	163.8		0.0574044	0.0470785	0.062146		0.0348652
	163.9		0.057054	0.0772996	0.118437		0.144487
	164		0.0752627	0.0299162	0.178871		0.242472
	164.1		0.0408274	0.101094	0.0582195		0.134749
	164.2		0.0570726	0.0359872	0.123091		0.0952151
	164.3		0.112211	0.102873	0.229208		0.339937
	164.4		0.0871479	0.041126	0.00391783		0.0466257
	164.5		0.177743	0.121728	0.353077		0.346209
	164.6		0.205018	0.0731512	0.0385981		0.0360848
	164.7		0.229365	0.127219	0.194996		0.246579
	164.8		0.105255	0.109425	0.0770076		0.0664453
	164.9		0.0652545	0.100284	0.141849		0.105482
	165		0.0691238	0.106707	0.121339		0.106018
	165.1		0.0499108	0.0928272	0.0896509		0.0672665
	165.2		0.0797637	0.0946921	0.143376		0.126897
	165.3		0.045049	0.0894828	0.19468		0.119981
	165.4		0.113295	0.0824958	0.022947		0.0219553
	165.5		0.0779985	0.0499207	0.272739		0.34781
	165.6		0.109896	0.0508934	0.0349425		0.0371996
	165.7		0.0736416	0.0480679	0.265451		0.430117
	165.8		0.0344315	0.0421216	0.0160841		0.185345
	165.9		0.0689509	0.0543444	0.264153		0.129707
	166		0.025805	0.0512268	0.0626207		0.489022
	166.1		0.0524066	0.0618575	0.129572		0.0437899
	166.2		0.0916251	0.049773	0.110186		0.25754
	166.3		0.0986009	0.119108	0.127759		0.116056
	166.4		0.118211	0.0270845	0.072016		0.217318
	166.5		0.101701	0.0535047	0.143555		0.0736362
	166.6		0.148911	0.0720143	0.0819605		0.197995
	166.7		0.120895	0.0372117	0.157804		0.0787653
	166.8		0.124193	0.0805663	0.0805871		0.138929
	166.9		0.116528	0.0903874	0.145803		0.0830367
	167		0.0525075	0.0623246	0.0984031		0.103367
	167.1		0.124123	0.126795	0.118491		0.0553421
	167.2		0.0105896	0.0402897	0.09534		0.112699
	167.3		0.044385	0.0817742	0.130621		0.057158
	167.4		0.0503328	0.0494131	0.097856		0.108142
	167.5		0.0226773	0.0732431	0.0981361		0.0587395
	167.6		0.0559942	0.057885	0.1134		0.156531
	167.7		0.0727778	0.11363	0.106423		0.0215055
	167.8		0.0057435	0.036775	0.0793021		0.405374
	167.9		0.0982355	0.0576656	0.14976		0.0555705
	168		0.0463998	0.0358984	0.078027		0.477009
	168.1		0.0960618	0.0684918	0.103667		0.0443177
	168.2		0.0339391	0.0456599	0.12335		0.26881
	168.3		0.10175	0.0777607	0.13171		0.0300801
	168.4		0.0129094	0.0519023	0.0846024		0.244321
	168.5		0.0820934	0.0998578	0.130872		0.080225
	168.6		0.026448	0.0344809	0.101319		0.205598
	168.7		0.0630522	0.0757752	0.0930298		0.0355855
	168.8		0.0606464	0.0292006	0.152681		0.317515
	168.9		0.127564	0.0985531	0.064862		0.0176632
	169		0.101074	0.031731	0.148273		0.25569
	169.1		0.192881	0.119565	0.0752938		0.0196232
	169.2		0.0679088	0.0221	0.144195		0.130096
	169.3		0.062929	0.0716165	0.0953132		0.0566266
	169.4		0.0411215	0.0464473	0.101977		0.0790855
	169.5		0.0467448	0.0694782	0.121244		0.0702929
	169.6		0.0218469	0.084611	0.0830414		0.113808
	169.7		0.0664505	0.0667811	0.147389		0.0767062
	169.8		0.0321153	0.048807	0.0749717		0.156007
	169.9		0.0842424	0.0568701	0.17019		0.0759988
	170		0.115994	0.0928742	0.0810395		0.102439
	170.1		0.0962911	0.0573393	0.172567		0.0855651
	170.2		0.0238806	0.0889561	0.0684239		0.0585875
	170.3		0.0419171	0.0435033	0.202863		0.285949
	170.4		0.0350397	0.104242	0.046259		0.0302413
	170.5		0.03581	0.0359061	0.132741		0.223047
	170.6		0.072671	0.0781967	0.103501		0.096074
	170.7		0.0278552	0.019116	0.0923059		0.0739585
	170.8		0.0530049	0.0783659	0.116022		0.229038
	170.9		0.0399224	0.0458938	0.104328		0.0447256
	171		0.0612765	0.0540402	0.109855		0.160618
	171.1		0.0696822	0.0443385	0.108918		0.0344513
	171.2		0.0643836	0.0509944	0.11998		0.18603
	171.3		0.0407915	0.028339	0.0823645		0.0255403
	171.4		0.136893	0.0544906	0.136844		0.188531
	171.5		0.0915345	0.038518	0.0619578		0.0633724
	171.6		0.109517	0.0466344	0.130245		0.106236
	171.7		0.0222904	0.0427278	0.154798		0.157046
	171.8		0.0589222	0.0467315	0.0384517		0.0457949
	171.9		0.0320975	0.0392856	0.231484		0.0945849
	172		0.0574542	0.0669874	0.0314284		0.107531
	172.1		0.0651556	0.034778	0.190333		0.0752068
	172.2		0.0567209	0.092049	0.0490795		0.0165337
	172.3		0.0437751	0.024537	0.145751		0.278052
	172.4		0.0334295	0.0880855	0.074285		0.00941108
	172.5		0.0446629	0.0294418	0.112284		0.172908
	172.6		0.0941777	0.0537544	0.0931791		0.0584687
	172.7		0.119837	0.0714748	0.0872477		0.119271
	172.8		0.0650973	0.0182821	0.114909		0.115118
	172.9		0.0734665	0.0801037	0.096698		0.043508
	173		0.0745952	0.0277663	0.110607		0.265401
	173.1		0.0701181	0.0698865	0.0935482		0.029776
	173.2		0.0986389	0.0348696	0.126953		0.290701
	173.3		0.116942	0.0560034	0.0618878		0.0482125
	173.4		0.122437	0.0538776	0.157242		0.146175
	173.5		0.18195	0.0456753	0.0603913		0.152252
	173.6		0.0761707	0.0795925	0.0991152		0.0122949
	173.7		0.0552749	0.0176383	0.138752		0.272667
	173.8		0.0392647	0.0729022	0.0702253		0.078262
	173.9		0.0218495	0.0205096	0.105628		0.110064
	174		0.0953744	0.0876807	0.115862		0.107416
	174.1		0.0983848	0.0427342	0.101717		0.106159
	174.2		0.179142	0.124607	0.0893495		0.0343981
	174.3		0.0784476	0.0521251	0.117763		0.232009
	174.4		0.0469642	0.0525981	0.100413		0.0677342
	174.5		0.0473725	0.0632404	0.0909354		0.140181
	174.6		0.0773069	0.050974	0.110566		0.0249612
	174.7		0.111437	0.0606018	0.0871567		0.152981
	174.8		0.0976514	0.0476135	0.101049		0.0340028
	174.9		0.0709115	0.0390868	0.10198		0.0923943
	175		0.117014	0.0365882	0.088674		0.151754
	175.1		0.0793617	0.0575975	0.130906		0.0850271
	175.2		0.0861079	0.0323679	0.0625095		0.161145
	175.3		0.0599231	0.0643263	0.12728		0.0775286
	175.4		0.0428078	0.0414567	0.0774957		0.0812139
	175.5		0.0678752	0.0522189	0.100535		0.151613
	175.6		0.0721197	0.0514538	0.102451		0.019702
	175.7		0.0408699	0.0422602	0.0793326		0.217084
	175.8		0.0777485	0.0815084	0.115676		0.171908
	175.9		0.0931823	0.0233826	0.0742956		0.0894411
	176		0.142987	0.136682	0.127574		0.133541
	176.1		0.132157	0.0566121	0.0611656		0.0761142
	176.2		0.117841	0.127647	0.161141		0.090396
	176.3		0.0817136	0.0570186	0.061611		0.131038
	176.4		0.04972	0.0809397	0.127108		0.15614
	176.5		0.0331929	0.0433933	0.0857138		0.102789
	176.6		0.0638996	0.0616534	0.103046		0.131685
	176.7		0.0764132	0.0653364	0.0735888		0.0514995
	176.8		0.0821675	0.0488736	0.119123		0.0897297
	176.9		0.041673	0.0748523	0.0965772		0.0484447
	177		0.0508682	0.0192195	0.0750366		0.107868
	177.1		0.0431537	0.090574	0.12669		0.0566526
	177.2		0.0510909	0.0181821	0.120399		0.118888
	177.3		0.0707468	0.0735449	0.0766933		0.0542862
	177.4		0.0371861	0.0316878	0.157599		0.0823321
	177.5		0.0522625	0.0350945	0.0674762		0.124926
	177.6		0.0282811	0.0695574	0.13874		0.192627
	177.7		0.0336715	0.0238066	0.0707318		0.133344
	177.8		0.0237707	0.0954498	0.134668		0.226134
	177.9		0.0842724	0.00833337	0.0494528		0.023411
	178		0.057805	0.107943	0.178099		0.0875829
	178.1		0.0951448	0.0190497	0.0308958		0.0784425
	178.2		0.0769187	0.108464	0.178093		0.0969355
	178.3		0.0768575	0.0341227	0.0475548		0.0437697
	178.4		0.0862124	0.0814978	0.143625		0.259412
	178.5		0.0468043	0.0281309	0.0453106		0.0162117
	178.6		0.07487	0.0613653	0.174843		0.236097
	178.7		0.0545499	0.0495744	0.0381471		0.0408482
	178.8		0.0969663	0.0469259	0.146233		0.0924286
	178.9		0.0396566	0.0945593	0.0720299		0.0711653
	179		0.0643265	0.0270539	0.107632		0.100058
	179.1		0.0561155	0.126119	0.0633021		0.0638771
	179.2		0.0734633	0.0293361	0.157634		0.122059
	179.3		0.119495	0.0763126	0.0553572		0.0349981
	179.4		0.0792456	0.0385972	0.134227		0.161102
	179.5		0.0482519	0.0333572	0.0797613		0.0111543
	179.6		0.041307	0.0604073	0.102143		0.272183
	179.7		0.0201089	0.0420349	0.0692421		0.0155205
	179.8		0.0539969	0.0705512	0.138456		0.148139
	179.9		0.0837867	0.0371031	0.0501398		0.0908442
	180		0.0711614	0.0511609	0.140189		0.0117307
	180.1		0.063905	0.0440003	0.0460797		0.193725
	180.2		0.0369452	0.0416164	0.157929		0.0431841
	180.3		0.0751276	0.0376936	0.0447908		0.0442634
	180.4		0.0533599	0.0467239	0.139465		0.166651
	180.5		0.079674	0.0466085	0.0719911		0.0295148
	180.6		0.0332864	0.0311389	0.0984388		0.13437
	180.7		0.056269	0.0469925	0.111425		0.0398463
	180.8		0.0192911	0.0327561	0.0813453		0.124869
	180.9		0.0371534	0.0363831	0.0886125		0.050629
	181		0.0255711	0.0499912	0.101508		0.103177
	181.1		0.0369635	0.0392954	0.0904051		0.0912585
	181.2		0.0580445	0.0672389	0.0737554		0.0675199
	181.3		0.044648	0.0300749	0.16024		0.0746926
	181.4		0.0477291	0.0434462	0.0430183		0.0728402
	181.5		0.0299358	0.0529558	0.109998		0.0357403
	181.6		0.0309271	0.0403139	0.14469		0.13558
	181.7		0.0356905	0.0754788	0.0362712		0.0160631
	181.8		0.024785	0.0443287	0.170633		0.105193
	181.9		0.0522702	0.0422436	0.0582575		0.0952901
	182		0.0199025	0.0373188	0.108905		0.0669079
	182.1		0.0490296	0.0395225	0.0760541		0.187499
	182.2		0.0256838	0.0368271	0.13857		0.102924
	182.3		0.04171	0.044987	0.0694217		0.0407223
	182.4		0.0405709	0.0269522	0.105919		0.144569
	182.5		0.0478696	0.0565193	0.101215		0.0185468
	182.6		0.0361736	0.036411	0.0660314		0.140092
	182.7		0.0399192	0.0658815	0.115872		0.0398955
	182.8		0.0300188	0.0325605	0.0855798		0.0811839
	182.9		0.041062	0.0810984	0.0970251		0.0933836
	183		0.0436136	0.0244742	0.0862201		0.0478115
	183.1		0.0426952	0.0593512	0.146705		0.0825492
	183.2		0.0356862	0.0255561	0.0435689		0.0796165
	183.3		0.0462071	0.0513263	0.153324		0.0460885
	183.4		0.0780635	0.0381051	0.0947648		0.103609
	183.5		0.0554234	0.0452428	0.054872		0.0256307
	183.6		0.0615199	0.0495696	0.14421		0.150584
	183.7		0.0177108	0.0381187	0.0551752		0.0164396
	183.8		0.0352648	0.0459699	0.0939102		0.157581
	183.9		0.0511948	0.0444139	0.119439		0.0272437
	184		0.0693368	0.0485571	0.0515485		0.166441
	184.1		0.0580443	0.0520876	0.143869		0.028846
	184.2		0.0520357	0.037903	0.0617487		0.1737
	184.3		0.0438507	0.0362621	0.134238		0.0189726
	184.4		0.0261481	0.0462757	0.0706205		0.104831
	184.5		0.047687	0.0229182	0.0958868		0.0663814
	184.6		0.0602166	0.0642483	0.0953532		0.0415113
	184.7		0.0670181	0.0323808	0.0671819		0.0946135
	184.8		0.0578997	0.0339643	0.111107		0.0393722
	184.9		0.124577	0.0553885	0.0738254		0.0959977
	185		0.089665	0.0249749	0.0944216		0.052024
	185.1		0.154397	0.0600967	0.0886738		0.0691473
	185.2		0.0738312	0.0468781	0.095963		0.0663038
	185.3		0.0819924	0.0591857	0.0696441		0.0793741
	185.4		0.0404563	0.0592123	0.113471		0.043253
	185.5		0.0456418	0.0325771	0.054801		0.0750828
	185.6		0.0167437	0.0594873	0.128341		0.0668242
	185.7		0.0344761	0.0202544	0.0571966		0.0491079
	185.8		0.0268111	0.0531826	0.0975993		0.110266
	185.9		0.0640974	0.03957	0.111894		0.0298809
	186		0.0774812	0.0453754	0.0421801		0.137408
	186.1		0.10741	0.047116	0.160001		0.0363315
	186.2		0.0704645	0.0477997	0.0482302		0.0816865
	186.3		0.0676592	0.0234816	0.113144		0.0818867
	186.4		0.0508037	0.0617099	0.0649509		0.0434778
	186.5		0.0153942	0.0203176	0.10616		0.0995395
	186.6		0.053706	0.0653263	0.0722938		0.0960965
	186.7		0.0120103	0.0403736	0.0932705		0.0620644
	186.8		0.0439688	0.0341094	0.0818523		0.094916
	186.9		0.0459891	0.0644258	0.0749152		0.0422174
	187		0.0634773	0.0353569	0.102653		0.0903285
	187.1		0.089323	0.0908598	0.0723405		0.0548207
	187.2		0.0545349	0.0408771	0.0805094		0.0714683
	187.3		0.0407983	0.0781715	0.0915935		0.0651733
	187.4		0.0204925	0.0441418	0.0795741		0.0614475
	187.5		0.0211096	0.0404826	0.0804218		0.0631312
	187.6		0.0461732	0.0500262	0.0951535		0.0864268
	187.7		0.0160402	0.0332721	0.0746624		0.036249
	187.8		0.0352686	0.0436192	0.084533		0.115816
	187.9		0.0355265	0.038125	0.106971		0.0302911
	188		0.0239725	0.0503753	0.0579489		0.145083
	188.1		0.0632639	0.0426206	0.10686		0.0438634
	188.2		0.0609986	0.0496666	0.0869286		0.104883
	188.3		0.070671	0.0445611	0.074084		0.0296318
	188.4		0.0948807	0.0433691	0.0791084		0.144839
	188.5		0.0553914	0.0457958	0.110429		0.0225828
	188.6		0.0496962	0.0369542	0.0469338		0.207194
	188.7		0.0326061	0.0363479	0.133838		0.00896705
	188.8		0.0295137	0.0396312	0.0643527		0.108535
	188.9		0.0797323	0.0547415	0.0887955		0.0791116
	189		0.0463193	0.0303002	0.0867661		0.0439685
	189.1		0.103402	0.0687833	0.0735947		0.161214
	189.2		0.0294486	0.0302663	0.101641		0.0253273
	189.3		0.0392751	0.0367177	0.0595653		0.0929292
	189.4		0.0375436	0.0338416	0.106307		0.0615247
	189.5		0.0472996	0.0358652	0.0613383		0.0373117
	189.6		0.0620431	0.034663	0.10514		0.159982
	189.7		0.0425	0.0356724	0.0716834		0.00799215
	189.8		0.0198164	0.0557184	0.0685938		0.189937
	189.9		0.0272788	0.0614955	0.110832		0.0621164
	190		0.0430557	0.0747983	0.07529		0.137727
	190.1		0.0424743	0.0558509	0.0763762		0.100615
	190.2		0.0484938	0.0447759	0.116696		0.120604
	190.3		0.0394974	0.051596	0.0600925		0.04596
	190.4		0.0420094	0.0195722	0.0836443		0.169014
	190.5		0.0715204	0.0715111	0.0967722		0.027041
	190.6		0.043239	0.0265195	0.0724224		0.118499
	190.7		0.0423891	0.0492509	0.0777481		0.0528865
	190.8		0.0479808	0.0351268	0.0964602		0.0451894
	190.9		0.0617334	0.0340785	0.0758957		0.133789
	191		0.0827692	0.0514259	0.0778993		0.0297582
	191.1		0.0360857	0.028299	0.0815097		0.13981
	191.2		0.0436139	0.0439672	0.0835734		0.0360095
	191.3		0.0130277	0.0341366	0.0810971		0.087943
	191.4		0.0219193	0.0262015	0.0859926		0.0643887
	191.5		0.0502069	0.0441049	0.0805791		0.0510009
	191.6		0.0241347	0.0309809	0.0827519		0.0954289
	191.7		0.0357233	0.0335931	0.0907172		0.0834421
	191.8		0.0234836	0.0562321	0.0746306		0.0657025
	191.9		0.0271995	0.0534035	0.0723659		0.159712
	192		0.0770597	0.0526957	0.120468		0.0235053
	192.1		0.0648744	0.0479899	0.0502491		0.146945
	192.2		0.0519667	0.0261693	0.0920718		0.0391888
	192.3		0.0470476	0.0503076	0.104489		0.105352
	192.4		0.0179283	0.0220138	0.0418991		0.0552935
	192.5		0.0650577	0.052145	0.124696		0.074047
	192.6		0.0264959	0.0464248	0.0639168		0.0595449
	192.7		0.0373517	0.035918	0.0701199		0.0722608
	192.8		0.0170887	0.0395468	0.0990369		0.0441288
	192.9		0.0187256	0.0293783	0.0754203		0.0942196
	193		0.0308924	0.0491197	0.0733253		0.0365957
	193.1		0.014566	0.0310206	0.116147		0.0719248
	193.2		0.0286986	0.0457144	0.0474046		0.0725201
	193.3		0.0204542	0.0298724	0.120081		0.0427212
	193.4		0.0237552	0.0325358	0.0512906		0.0758911
	193.5		0.0345082	0.0353614	0.114758		0.0760424
	193.6		0.0158159	0.0290956	0.0545264		0.0284116
	193.7		0.0374632	0.0433518	0.0858936		0.127025
	193.8		0.0234877	0.0384103	0.10499		0.0174552
	193.9		0.0496433	0.0500988	0.043406		0.110335
	194		0.0402204	0.0324951	0.127757		0.0360849
	194.1		0.0387898	0.0420667	0.0577156		0.077983
	194.2		0.0329246	0.0270217	0.0790974		0.0479745
	194.3		0.040775	0.0511107	0.0863093		0.0638008
	194.4		0.0165506	0.0315962	0.0823971		0.0702238
	194.5		0.0695884	0.0631044	0.0587394		0.0479566
	194.6		0.00932268	0.0240192	0.108014		0.0846891
	194.7		0.055369	0.0583104	0.0639399		0.0446631
	194.8		0.00795472	0.020167	0.0775442		0.0542254
	194.9		0.038322	0.0814585	0.102587		0.0760346
	195		0.0171234	0.0330619	0.0500854		0.0421362
	195.1		0.0367328	0.0657271	0.11199		0.077056
	195.2		0.0158689	0.020566	0.0600372		0.0520404
	195.3		0.0371743	0.0591629	0.101312		0.0783572
	195.4		0.0116623	0.0159356	0.0491821		0.0317033
	195.5		0.0413272	0.0539274	0.116405		0.103001
	195.6		0.0198607	0.0219337	0.0575979		0.0267234
	195.7		0.0271481	0.039079	0.0681612		0.0863443
	195.8		0.0218488	0.0399459	0.115113		0.0352425
	195.9		0.0170182	0.0264722	0.043595		0.0747592
	196		0.033249	0.0421445	0.110979		0.0564274
	196.1		0.0282858	0.0281957	0.0597622		0.0623995
	196.2		0.0372949	0.0350716	0.0939258		0.0452717
	196.3		0.0330715	0.0436887	0.0609411		0.0766957
	196.4		0.0251991	0.0383994	0.082593		0.0432417
	196.5		0.0284973	0.0435217	0.102184		0.0669261
	196.6		0.0184901	0.0329321	0.0447999		0.0412448
	196.7		0.0303687	0.0342355	0.115902		0.0858678
	196.8		0.0236506	0.0362355	0.0596066		0.0293616
	196.9		0.0327021	0.0373942	0.0710192		0.0817662
	197		0.027413	0.0429772	0.0975502		0.0402251
	197.1		0.0243863	0.033792	0.05772		0.0776198
	197.2		0.0125021	0.0343102	0.0741825		0.0368869
	197.3		0.0282423	0.0370946	0.104073		0.0755012
	197.4		0.0182685	0.0337244	0.0510732		0.0466286
	197.5		0.0170781	0.0290929	0.0916942		0.060359
	197.6		0.0263546	0.0420796	0.084299		0.0414643
	197.7		0.0221115	0.0197017	0.0593047		0.0873967
	197.8		0.0317386	0.0429165	0.0908765		0.0370287
	197.9		0.0532746	0.0306303	0.0678572		0.0513476
	198		0.0466976	0.0303623	0.0918632		0.101586
	198.1		0.083429	0.0441274	0.0493511		0.0306067
	198.2		0.0380456	0.0236304	0.106248		0.0724844
	198.3		0.055039	0.0395636	0.0678488		0.053543
	198.4		0.0213099	0.0310915	0.0638881		0.0633054
	198.5		0.022292	0.0394654	0.0898547		0.0513726
	198.6		0.021255	0.0281951	0.0746624		0.0526262
	198.7		0.0129041	0.0346925	0.0688516		0.0710116
	198.8		0.0364555	0.0332049	0.0834669		0.0375808
	198.9		0.0116314	0.0268824	0.0660727		0.0817961
	199		0.0332104	0.0355608	0.0825219		0.035177
	199.1		0.0189564	0.0340421	0.0701956		0.0677279
	199.2		0.0231012	0.0330847	0.0746593		0.0613396
	199.3		0.0315518	0.0345575	0.0715535		0.0423626
	199.4		0.0234938	0.0300169	0.083216		0.0632746
	199.5		0.018473	0.0356931	0.0645258		0.0771948
	199.6		0.0236694	0.0310174	0.0740833		0.0270721
[truncated: 12,350 more rows]

## Sheet: Fig.S14(e)-S14(g)
	The count of each VE with 0, 5, and 1000 flip cycles for configuration 1.
			Count
	VE type		FigS. 14(e): Without phason flips	FigS. 14(f): After 5 cycles of flips	FigS. 14(g): After 1000 cycles of flips
	D		340	243	250
	Q		120	110	71
	M		0	86	166
	K		90	113	78
	L		0	70	52
	J		220	133	79
	R		0	11	34
	S		46	28	22
	T		30	18	20
	U		0	39	36
	V		50	19	6
	W		0	0	5
	X		0	0	0
	Y		0	0	0
	Z		0	0	0
	ST		0	0	0
