# Supplementary material for: Distinguishing local isomorphism classes in quasicrystals by high-order harmonic spectroscopy
Source: Nat Commun. 2024 Dec 30;15:10856. doi: 10.1038/s41467-024-55205-x (PMC11685549; doi:10.1038/s41467-024-55205-x)
Supplement: Supplementary file 3 — Source Data [file 41467_2024_55205_MOESM3_ESM.zip › SourceData/SI/FigS15.xls]

## Sheet: Fig. S15
	The variation of current amplitude (a.u.) with the γ and the configuration change in x-direction (currentx).
			Fig. S15(a): The currentx (a.u.) for different γ (LIC)							Fig. S15(b): The currentx (a.u.) for different configurations.
	times (o.c.)		γ=0 (black line)	γ=0.1 (blue line)	γ=0.2 (cyan line)	γ=0.3 (green line)	γ=0.4 (yellow line)	γ=0.5 (red line)		configuration 1 (black line)	configuration 2 (magenta line)	configuration 3 (red dotted line)	configuration 4 (blue dotted line)	configuration 5 (green dotted line)
	0		-6.58581e-07	-6.38562e-07	-6.06881e-07	-6.78165e-07	-2.73788e-07	-5.68631e-07		8.30263e-07	-2.32766e-06	6.69767e-07	8.48828e-07	-1.16074e-14
	0.000697058		3.81833e-05	3.15146e-05	1.87573e-05	3.37502e-05	6.12217e-06	2.70438e-05		-4.86872e-05	0.00011086	-5.20492e-05	-4.91488e-05	-3.40408e-07
	0.00139412		0.000115022	9.47727e-05	5.57728e-05	0.000101479	1.77953e-05	8.10437e-05		-0.00014822	0.000334477	-0.000158268	-0.000149628	-1.69671e-06
	0.00209118		0.000227466	0.000186405	0.000106921	0.000199548	3.2645e-05	0.000158755		-0.000296504	0.000659596	-0.00031759	-0.000299121	-4.72884e-06
	0.00278823		0.000372507	0.000303006	0.000168258	0.000324353	4.82375e-05	0.000257026		-0.000491748	0.00107505	-0.000529379	-0.000495411	-1.00723e-05
	0.00348529		0.000546756	0.000440878	0.000235918	0.000472141	6.21525e-05	0.000372573		-0.000731809	0.00156884	-0.000792885	-0.000735859	-1.83306e-05
	0.00418235		0.000746693	0.000596371	0.000306231	0.000639187	7.2198e-05	0.000502253		-0.00101429	0.00212897	-0.00110709	-0.00101766	-3.00698e-05
	0.00487941		0.000968905	0.000766127	0.000375666	0.00082174	7.64967e-05	0.000643273		-0.00133667	0.00274384	-0.00147034	-0.00133808	-4.5814e-05
	0.00557647		0.00121019	0.00094713	0.000440916	0.00101607	7.34904e-05	0.000793193		-0.00169645	0.00340252	-0.00188037	-0.00169443	-6.60418e-05
	0.00627353		0.00146747	0.00113652	0.000499218	0.00121881	6.1913e-05	0.000949734		-0.00209114	0.00409481	-0.00233489	-0.00208408	-9.11849e-05
	0.00697058		0.00173774	0.00133148	0.000548478	0.00142717	4.07856e-05	0.00111065		-0.00251817	0.00481128	-0.00283199	-0.00250433	-0.000121626
	0.00766764		0.00201812	0.00152958	0.000586813	0.00163855	9.41238e-06	0.00127395		-0.00297486	0.00554374	-0.00336905	-0.00295242	-0.000157698
	0.0083647		0.00230606	0.00172922	0.000612114	0.00185002	-3.26502e-05	0.00143811		-0.00345852	0.00628572	-0.00394154	-0.00342552	-0.000199687
	0.00906176		0.00259916	0.00192936	0.00062237	0.0020586	-8.56335e-05	0.0016019		-0.00396635	0.00703192	-0.00454397	-0.0039207	-0.000247828
	0.00975882		0.00289499	0.00212878	0.000616376	0.00226212	-0.000149619	0.00176389		-0.00449531	0.00777723	-0.00517202	-0.00443504	-0.000302312
	0.0104559		0.00319094	0.00232555	0.000593974	0.00245955	-0.000224641	0.00192215		-0.00504199	0.00851611	-0.00582376	-0.00496554	-0.000363283
	0.0111529		0.00348431	0.00251716	0.000555648	0.00265057	-0.000310785	0.00207452		-0.00560255	0.00924284	-0.00649891	-0.00550916	-0.000430837
	0.01185		0.0037725	0.0027011	0.000501929	0.00283479	-0.00040818	0.00221896		-0.00617281	0.009952	-0.0071971	-0.00606274	-0.000505031
	0.0125471		0.00405312	0.00287525	0.000433067	0.00301146	-0.00051689	0.00235383		-0.00674853	0.0106391	-0.00791665	-0.00662303	-0.000585878
	0.0132441		0.00432405	0.00303815	0.000349009	0.00317956	-0.000636784	0.00247781		-0.0073256	0.0113007	-0.0086542	-0.00718683	-0.000673352
	0.0139412		0.00458346	0.00318898	0.00024952	0.00333799	-0.000767489	0.00258985		-0.00790025	0.0119344	-0.00940506	-0.00775106	-0.000767387
	0.0146382		0.00482975	0.0033274	0.000134318	0.00348562	-0.000908459	0.0026892		-0.00846903	0.0125387	-0.0101638	-0.00831277	-0.000867884
	0.0153353		0.00506149	0.00345333	3.14077e-06	0.00362121	-0.00105909	0.00277534		-0.00902874	0.0131123	-0.0109247	-0.00886918	-0.000974709
	0.0160323		0.00527749	0.00356685	-0.000144209	0.00374343	-0.00121882	0.00284798		-0.00957632	0.0136542	-0.0116821	-0.00941759	-0.0010877
	0.0167294		0.00547672	0.00366812	-0.000307814	0.00385101	-0.00138712	0.00290693		-0.0101089	0.0141638	-0.0124309	-0.00995543	-0.00120667
	0.0174265		0.00565837	0.00375731	-0.000487559	0.00394282	-0.0015635	0.00295207		-0.0106236	0.0146406	-0.0131662	-0.0104803	-0.00133139
	0.0181235		0.00582174	0.00383448	-0.000683053	0.00401798	-0.0017475	0.00298329		-0.0111181	0.0150839	-0.0138843	-0.0109898	-0.00146163
	0.0188206		0.00596624	0.0038996	-0.000893603	0.00407589	-0.00193862	0.00300049		-0.0115897	0.0154934	-0.0145817	-0.0114819	-0.00159713
	0.0195176		0.00609133	0.00395253	-0.00111823	0.00411622	-0.00213634	0.00300357		-0.0120366	0.0158684	-0.0152559	-0.0119548	-0.0017376
	0.0202147		0.00619658	0.00399307	-0.00135571	0.00413895	-0.00234009	0.00299244		-0.0124569	0.0162082	-0.0159047	-0.0124067	-0.00188275
	0.0209118		0.00628169	0.00402104	-0.00160468	0.00414431	-0.00254921	0.00296703		-0.0128491	0.0165125	-0.0165266	-0.0128364	-0.00203226
	0.0216088		0.0063465	0.00403635	-0.00186367	0.00413279	-0.00276301	0.00292724		-0.0132121	0.016781	-0.01712	-0.0132427	-0.00218581
	0.0223059		0.00639101	0.00403899	-0.00213122	0.00410508	-0.00298072	0.00287304		-0.0135453	0.017014	-0.0176839	-0.0136246	-0.00234307
	0.0230029		0.00641536	0.00402902	-0.00240582	0.00406201	-0.00320158	0.0028044		-0.0138482	0.0172118	-0.0182173	-0.0139816	-0.00250368
	0.0237		0.00641982	0.00400655	-0.00268599	0.00400449	-0.00342479	0.00272136		-0.0141207	0.0173751	-0.0187196	-0.014313	-0.00266731
	0.024397		0.00640476	0.00397176	-0.00297024	0.00393348	-0.00364958	0.00262403		-0.0143629	0.0175046	-0.0191903	-0.0146187	-0.00283358
	0.0250941		0.00637062	0.00392481	-0.00325707	0.00384997	-0.00387519	0.00251256		-0.0145753	0.0176012	-0.0196292	-0.0148986	-0.00300215
	0.0257912		0.00631794	0.00386593	-0.00354494	0.00375498	-0.00410085	0.00238721		-0.0147583	0.0176659	-0.0200364	-0.0151525	-0.00317265
	0.0264882		0.00624729	0.00379537	-0.00383233	0.00364953	-0.00432587	0.0022483		-0.0149127	0.0176999	-0.0204125	-0.0153807	-0.0033447
	0.0271853		0.0061593	0.00371341	-0.00411773	0.00353461	-0.00454956	0.00209621		-0.0150393	0.0177041	-0.0207579	-0.0155834	-0.00351796
	0.0278823		0.00605464	0.00362035	-0.0043997	0.00341118	-0.00477133	0.0019314		-0.0151391	0.0176797	-0.0210736	-0.015761	-0.00369204
	0.0285794		0.00593402	0.00351655	-0.00467691	0.00328011	-0.00499063	0.00175443		-0.0152129	0.017628	-0.0213604	-0.0159137	-0.0038666
	0.0292765		0.00579815	0.00340233	-0.0049482	0.00314214	-0.00520702	0.00156587		-0.0152619	0.0175502	-0.0216193	-0.0160423	-0.00404127
	0.0299735		0.0056478	0.00327812	-0.00521258	0.00299791	-0.00542012	0.00136638		-0.015287	0.0174477	-0.0218513	-0.016147	-0.00421572
	0.0306706		0.00548383	0.00314439	-0.00546927	0.00284798	-0.0056296	0.00115671		-0.0152894	0.0173222	-0.0220574	-0.0162287	-0.0043896
	0.0313676		0.00530714	0.00300168	-0.00571773	0.00269285	-0.00583519	0.000937615		-0.0152702	0.0171757	-0.0222384	-0.0162881	-0.0045626
	0.0320647		0.00511866	0.00285061	-0.00595765	0.00253293	-0.00603664	0.000709886		-0.0152307	0.0170102	-0.0223952	-0.016326	-0.0047344
	0.0327617		0.0049195	0.00269194	-0.00618887	0.00236869	-0.00623367	0.000474376		-0.0151721	0.0168284	-0.0225286	-0.0163432	-0.0049047
	0.0334588		0.00471084	0.00252653	-0.00641135	0.00220065	-0.00642598	0.000231955		-0.0150956	0.0166331	-0.0226393	-0.0163408	-0.00507321
	0.0341559		0.00449387	0.0023553	-0.00662524	0.0020293	-0.0066133	-1.65419e-05		-0.0150026	0.0164272	-0.0227283	-0.0163197	-0.00523966
	0.0348529		0.00426979	0.00217919	-0.0068308	0.00185513	-0.00679535	-0.000270282		-0.0148942	0.0162138	-0.0227961	-0.016281	-0.0054038
	0.03555		0.00403986	0.00199922	-0.00702829	0.00167864	-0.00697183	-0.000528401		-0.0147718	0.0159961	-0.0228434	-0.0162258	-0.00556535
	0.036247		0.00380541	0.00181644	-0.007218	0.00150029	-0.00714241	-0.000790037		-0.0146368	0.015777	-0.0228712	-0.0161551	-0.00572409
	0.0369441		0.00356765	0.00163184	-0.00740027	0.00132044	-0.00730689	-0.00105438		-0.0144904	0.0155594	-0.0228801	-0.0160702	-0.00587977
	0.0376412		0.00332768	0.00144627	-0.00757554	0.00113925	-0.00746519	-0.00132065		-0.0143338	0.0153459	-0.022871	-0.0159722	-0.00603218
	0.0383382		0.00308649	0.00126048	-0.00774421	0.000956739	-0.00761729	-0.001588		-0.0141682	0.0151386	-0.0228449	-0.0158623	-0.00618111
	0.0390353		0.00284497	0.00107511	-0.00790663	0.000772748	-0.00776323	-0.00185558		-0.0139947	0.0149394	-0.022803	-0.0157416	-0.00632636
	0.0397323		0.00260389	0.000890669	-0.00806314	0.000587005	-0.00790316	-0.0021226		-0.0138144	0.0147496	-0.0227466	-0.0156115	-0.00646775
	0.0404294		0.00236389	0.000707487	-0.00821406	0.000399209	-0.00803733	-0.00238835		-0.0136283	0.0145702	-0.0226771	-0.0154731	-0.00660509
	0.0411264		0.0021255	0.000525795	-0.00835974	0.000209148	-0.00816608	-0.00265213		-0.0134372	0.0144023	-0.0225962	-0.0153275	-0.00673823
	0.0418235		0.00188919	0.000345745	-0.00850057	1.67832e-05	-0.00828975	-0.00291336		-0.0132419	0.0142466	-0.0225059	-0.0151758	-0.00686701
	0.0425206		0.00165548	0.000167509	-0.00863684	-0.000177612	-0.00840854	-0.00317157		-0.0130433	0.0141043	-0.0224083	-0.0150192	-0.00699129
	0.0432176		0.001425	-8.66275e-06	-0.00876873	-0.000373334	-0.00852251	-0.00342637		-0.012842	0.0139767	-0.0223055	-0.0148586	-0.00711094
	0.0439147		0.00119847	-0.00018246	-0.00889642	-0.000569251	-0.00863158	-0.00367747		-0.0126388	0.0138654	-0.0221996	-0.0146951	-0.00722583
	0.0446117		0.000976633	-0.000353512	-0.00902016	-0.0007639	-0.00873564	-0.00392465		-0.0124343	0.0137726	-0.0220926	-0.0145296	-0.00733586
	0.0453088		0.000760269	-0.000521359	-0.00914022	-0.000955608	-0.00883459	-0.00416777		-0.0122293	0.0137002	-0.0219862	-0.014363	-0.00744091
	0.0460059		0.000550182	-0.000685449	-0.00925681	-0.00114261	-0.00892827	-0.00440668		-0.0120245	0.0136506	-0.021882	-0.0141963	-0.00754093
	0.0467029		0.000347171	-0.000845151	-0.00937001	-0.00132319	-0.00901653	-0.00464115		-0.0118205	0.0136256	-0.0217811	-0.0140304	-0.00763584
	0.0474		0.000151978	-0.000999795	-0.0094798	-0.0014958	-0.00909927	-0.00487088		-0.0116185	0.0136265	-0.0216846	-0.0138664	-0.00772561
	0.048097		-3.48442e-05	-0.00114879	-0.00958617	-0.00165921	-0.00917657	-0.00509561		-0.0114194	0.0136545	-0.0215932	-0.0137055	-0.00781019
	0.0487941		-0.000212998	-0.00129169	-0.0096891	-0.00181251	-0.00924869	-0.00531513		-0.0112242	0.0137101	-0.0215075	-0.0135487	-0.0078896
	0.0494911		-0.000382353	-0.00142815	-0.0097884	-0.001955	-0.009316	-0.00552925		-0.0110342	0.0137931	-0.0214283	-0.0133973	-0.00796384
	0.0501882		-0.000542858	-0.00155785	-0.00988368	-0.00208606	-0.00937891	-0.00573782		-0.0108503	0.0139028	-0.0213566	-0.0132524	-0.00803293
	0.0508853		-0.000694603	-0.00168062	-0.00997442	-0.00220513	-0.00943783	-0.00594083		-0.0106739	0.0140379	-0.0212938	-0.0131153	-0.00809694
	0.0515823		-0.000837869	-0.00179651	-0.01006	-0.00231173	-0.00949326	-0.00613839		-0.010506	0.0141968	-0.0212413	-0.0129873	-0.00815594
	0.0522794		-0.000973071	-0.00190578	-0.0101398	-0.00240537	-0.00954572	-0.00633078		-0.0103477	0.0143779	-0.0212011	-0.0128693	-0.00821003
	0.0529764		-0.00110063	-0.00200875	-0.010213	-0.0024855	-0.00959565	-0.00651834		-0.0101998	0.0145793	-0.0211751	-0.0127624	-0.00825934
	0.0536735		-0.00122086	-0.00210576	-0.0102789	-0.00255141	-0.00964341	-0.00670144		-0.0100631	0.014799	-0.0211653	-0.0126672	-0.00830401
	0.0543706		-0.001334	-0.00219713	-0.010337	-0.00260233	-0.00968925	-0.00688046		-0.0099381	0.0150352	-0.0211737	-0.0125847	-0.00834423
	0.0550676		-0.00144031	-0.00228329	-0.0103869	-0.00263755	-0.0097334	-0.00705585		-0.00982526	0.0152863	-0.0212018	-0.0125152	-0.00838019
	0.0557647		-0.00154004	-0.00236468	-0.0104286	-0.00265648	-0.00977611	-0.00722803		-0.00972472	0.0155507	-0.0212508	-0.0124592	-0.00841211
	0.0564617		-0.00163347	-0.00244175	-0.0104623	-0.00265871	-0.00981763	-0.00739735		-0.0096365	0.0158274	-0.021321	-0.0124167	-0.00844024
	0.0571588		-0.0017208	-0.00251479	-0.0104882	-0.00264405	-0.00985821	-0.00756402		-0.00956046	0.0161151	-0.0214127	-0.0123878	-0.00846478
	0.0578558		-0.00180211	-0.00258398	-0.0105069	-0.00261249	-0.009898	-0.00772803		-0.00949646	0.0164125	-0.0215253	-0.0123727	-0.00848596
	0.0585529		-0.00187752	-0.00264941	-0.0105189	-0.00256435	-0.00993718	-0.00788917		-0.00944429	0.0167185	-0.021658	-0.0123713	-0.00850396
	0.05925		-0.00194724	-0.00271126	-0.010525	-0.00250039	-0.00997606	-0.00804721		-0.00940363	0.0170321	-0.0218095	-0.0123836	-0.00851895
	0.059947		-0.00201156	-0.00276968	-0.0105257	-0.00242182	-0.010015	-0.00820181		-0.00937406	0.0173519	-0.0219783	-0.0124095	-0.00853105
	0.0606441		-0.00207061	-0.00282466	-0.010522	-0.00233008	-0.0100545	-0.00835249		-0.00935508	0.0176768	-0.0221626	-0.0124487	-0.00854039
	0.0613411		-0.00212436	-0.00287608	-0.0105142	-0.00222682	-0.0100946	-0.00849862		-0.00934616	0.0180054	-0.0223611	-0.0125012	-0.00854705
	0.0620382		-0.00217279	-0.00292384	-0.0105033	-0.00211407	-0.0101357	-0.00863964		-0.00934672	0.0183367	-0.0225723	-0.0125669	-0.00855111
	0.0627353		-0.00221597	-0.00296801	-0.0104899	-0.00199424	-0.0101785	-0.00877504		-0.00935601	0.0186693	-0.022795	-0.0126457	-0.00855268
	0.0634323		-0.00225404	-0.00300869	-0.0104753	-0.00187006	-0.0102236	-0.00890432		-0.00937326	0.0190022	-0.0230278	-0.0127371	-0.00855184
	0.0641294		-0.00228705	-0.00304597	-0.0104603	-0.00174436	-0.0102717	-0.00902692		-0.0093978	0.0193342	-0.0232696	-0.012841	-0.00854875
	0.0648264		-0.00231509	-0.00307995	-0.0104459	-0.0016201	-0.0103236	-0.00914235		-0.00942902	0.019664	-0.0235194	-0.0129572	-0.00854356
	0.0655235		-0.00233834	-0.00311088	-0.0104335	-0.00150035	-0.01038	-0.00925018		-0.00946631	0.0199902	-0.0237763	-0.0130856	-0.00853647
	0.0662205		-0.00235716	-0.00313913	-0.0104241	-0.00138806	-0.010442	-0.00935006		-0.00950921	0.0203116	-0.0240393	-0.0132258	-0.00852774
	0.0669176		-0.002372	-0.00316514	-0.010419	-0.00128588	-0.0105104	-0.00944178		-0.00955747	0.020627	-0.0243071	-0.0133774	-0.00851766
	0.0676147		-0.00238333	-0.00318934	-0.0104193	-0.00119599	-0.0105859	-0.00952533		-0.00961109	0.0209351	-0.0245791	-0.0135403	-0.00850658
	0.0683117		-0.00239158	-0.00321209	-0.0104257	-0.00111993	-0.0106689	-0.0096008		-0.0096702	0.0212348	-0.0248546	-0.0137143	-0.00849489
	0.0690088		-0.00239714	-0.00323367	-0.0104389	-0.0010585	-0.0107595	-0.00966844		-0.00973494	0.0215256	-0.0251331	-0.0138989	-0.008483
	0.0697058		-0.00240029	-0.00325426	-0.0104593	-0.0010119	-0.0108577	-0.00972867		-0.00980549	0.0218072	-0.0254142	-0.0140937	-0.00847132
	0.0704029		-0.00240128	-0.00327393	-0.0104873	-0.000979789	-0.0109631	-0.00978208		-0.00988193	0.0220801	-0.0256977	-0.0142982	-0.00846025
	0.0711		-0.00240016	-0.00329251	-0.010523	-0.000961407	-0.0110752	-0.00982934		-0.00996428	0.0223451	-0.0259831	-0.0145113	-0.00845017
	0.071797		-0.00239677	-0.00330956	-0.0105663	-0.000955698	-0.0111932	-0.00987094		-0.0100525	0.0226035	-0.02627	-0.0147322	-0.00844141
	0.0724941		-0.00239072	-0.00332439	-0.0106173	-0.000961477	-0.011316	-0.00990722		-0.0101464	0.022857	-0.0265579	-0.0149599	-0.00843425
	0.0731911		-0.00238158	-0.00333617	-0.0106758	-0.000977615	-0.0114425	-0.00993841		-0.0102459	0.0231077	-0.0268457	-0.0151934	-0.00842894
	0.0738882		-0.00236887	-0.003344	-0.0107419	-0.00100311	-0.0115718	-0.00996462		-0.0103506	0.0233579	-0.0271322	-0.0154317	-0.00842569
	0.0745853		-0.00235206	-0.00334683	-0.0108159	-0.00103708	-0.011703	-0.0099857		-0.0104603	0.0236098	-0.0274158	-0.0156739	-0.00842467
	0.0752823		-0.00233052	-0.00334354	-0.0108979	-0.00107877	-0.0118349	-0.0100014		-0.0105744	0.0238659	-0.0276942	-0.0159188	-0.00842602
	0.0759794		-0.00230357	-0.00333298	-0.0109881	-0.00112748	-0.0119666	-0.0100112		-0.0106928	0.0241284	-0.0279649	-0.0161656	-0.00842984
	0.0766764		-0.00227061	-0.00331414	-0.0110869	-0.00118259	-0.0120974	-0.0100149		-0.0108151	0.0243997	-0.0282251	-0.0164134	-0.00843624
	0.0773735		-0.00223106	-0.00328607	-0.0111948	-0.00124342	-0.0122264	-0.0100122		-0.0109409	0.0246818	-0.0284716	-0.0166616	-0.00844532
	0.0780705		-0.00218435	-0.00324788	-0.011312	-0.0013091	-0.0123529	-0.0100028		-0.0110702	0.024977	-0.0287012	-0.0169093	-0.00845716
	0.0787676		-0.00212978	-0.00319861	-0.011439	-0.00137859	-0.0124759	-0.00998642		-0.0112029	0.0252876	-0.0289108	-0.0171558	-0.00847188
	0.0794647		-0.00206674	-0.00313734	-0.0115762	-0.00145079	-0.0125945	-0.00996294		-0.0113387	0.0256157	-0.0290972	-0.0174004	-0.00848956
	0.0801617		-0.00199467	-0.00306318	-0.0117238	-0.00152464	-0.012708	-0.00993229		-0.0114773	0.0259634	-0.0292576	-0.0176421	-0.00851028
	0.0808588		-0.00191313	-0.00297526	-0.0118824	-0.00159918	-0.0128153	-0.00989435		-0.0116181	0.026333	-0.0293894	-0.01788	-0.00853408
	0.0815558		-0.00182175	-0.00287275	-0.0120523	-0.00167356	-0.0129157	-0.00984906		-0.0117606	0.0267265	-0.0294902	-0.018113	-0.00856094
	0.0822529		-0.00172026	-0.00275486	-0.0122342	-0.00174708	-0.0130084	-0.00979639		-0.0119037	0.0271458	-0.0295583	-0.0183399	-0.00859078
	0.08295		-0.00160847	-0.00262094	-0.0124282	-0.00181906	-0.0130926	-0.00973637		-0.0120463	0.0275927	-0.0295924	-0.0185595	-0.00862345
	0.083647		-0.00148624	-0.00247057	-0.0126345	-0.00188887	-0.0131676	-0.00966904		-0.0121873	0.0280683	-0.0295919	-0.0187707	-0.00865873
	0.0843441		-0.00135369	-0.00230383	-0.0128532	-0.00195588	-0.0132329	-0.00959469		-0.0123253	0.0285732	-0.0295571	-0.0189723	-0.00869637
	0.0850411		-0.00121121	-0.0021214	-0.0130839	-0.00201951	-0.0132885	-0.00951389		-0.0124588	0.0291076	-0.029489	-0.0191632	-0.0087361
	0.0857382		-0.00105947	-0.00192464	-0.013326	-0.00207907	-0.0133343	-0.00942751		-0.0125864	0.0296705	-0.0293898	-0.0193426	-0.00877769
	0.0864352		-0.000899305	-0.00171537	-0.0135784	-0.00213372	-0.0133707	-0.00933658		-0.0127071	0.0302603	-0.0292625	-0.0195098	-0.00882092
	0.0871323		-0.000731849	-0.00149594	-0.0138397	-0.00218253	-0.0133983	-0.00924241		-0.0128197	0.0308743	-0.0291112	-0.0196645	-0.00886562
	0.0878294		-0.000558545	-0.00126913	-0.014108	-0.00222457	-0.013418	-0.00914659		-0.0129235	0.0315089	-0.0289404	-0.0198066	-0.00891167
	0.0885264		-0.000381118	-0.00103791	-0.0143813	-0.00225889	-0.0134306	-0.00905082		-0.0130178	0.0321596	-0.0287553	-0.019936	-0.00895894
	0.0892235		-0.000201434	-0.000805221	-0.014657	-0.00228448	-0.0134373	-0.00895677		-0.013102	0.0328216	-0.0285609	-0.0200527	-0.00900736
	0.0899205		-2.14048e-05	-0.000573736	-0.0149328	-0.00230038	-0.013439	-0.00886605		-0.013176	0.0334892	-0.0283627	-0.0201571	-0.00905688
	0.0906176		0.000156998	-0.000345944	-0.0152061	-0.0023059	-0.0134368	-0.00878024		-0.0132399	0.0341569	-0.0281659	-0.0202498	-0.00910746
	0.0913147		0.000331704	-0.00012417	-0.015475	-0.00230079	-0.0134318	-0.00870083		-0.013294	0.034819	-0.0279754	-0.0203315	-0.00915915
	0.0920117		0.00050063	8.94988e-05	-0.0157375	-0.0022852	-0.0134252	-0.00862913		-0.0133387	0.0354704	-0.0277956	-0.0204029	-0.00921201
	0.0927088		0.000661824	0.000293277	-0.0159923	-0.00225963	-0.0134182	-0.00856631		-0.0133747	0.0361066	-0.0276303	-0.0204649	-0.00926614
	0.0934058		0.000813516	0.000485656	-0.0162383	-0.00222485	-0.013412	-0.00851343		-0.013403	0.0367235	-0.027483	-0.0205185	-0.00932164
	0.0941029		0.000954181	0.000665394	-0.0164746	-0.00218166	-0.0134076	-0.00847133		-0.0134242	0.037318	-0.0273565	-0.0205648	-0.00937855
	0.0947999		0.00108258	0.000831501	-0.0167003	-0.00213079	-0.0134058	-0.00844072		-0.0134393	0.0378876	-0.0272531	-0.0206047	-0.00943685
	0.095497		0.00119774	0.00098318	-0.0169142	-0.0020728	-0.0134071	-0.00842217		-0.0134492	0.0384306	-0.0271752	-0.0206391	-0.00949634
	0.0961941		0.00129899	0.00111977	-0.0171151	-0.00200806	-0.0134117	-0.00841623		-0.0134546	0.0389457	-0.0271249	-0.0206686	-0.00955671
	0.0968911		0.00138596	0.0012408	-0.0173012	-0.00193662	-0.0134196	-0.0084233		-0.013456	0.0394317	-0.0271042	-0.0206938	-0.00961749
	0.0975882		0.00145868	0.00134597	-0.0174706	-0.00185818	-0.0134307	-0.0084436		-0.0134541	0.039888	-0.0271155	-0.0207152	-0.00967807
	0.0982852		0.00151742	0.0014352	-0.0176215	-0.00177215	-0.0134444	-0.00847711		-0.0134489	0.0403138	-0.0271609	-0.020733	-0.0097377
	0.0989823		0.00156261	0.00150854	-0.0177519	-0.0016779	-0.0134602	-0.00852357		-0.0134406	0.0407086	-0.0272422	-0.0207472	-0.00979555
	0.0996794		0.00159485	0.00156616	-0.0178601	-0.00157476	-0.0134776	-0.00858252		-0.0134288	0.0410718	-0.0273604	-0.020758	-0.0098507
	0.100376		0.0016149	0.0016085	-0.0179448	-0.00146203	-0.0134957	-0.00865317		-0.0134134	0.041403	-0.0275163	-0.0207652	-0.00990223
	0.101073		0.00162369	0.00163612	-0.0180051	-0.00133898	-0.0135138	-0.00873459		-0.0133943	0.0417022	-0.0277096	-0.0207691	-0.00994923
	0.101771		0.00162217	0.0016496	-0.0180408	-0.00120502	-0.0135313	-0.0088258		-0.0133713	0.0419697	-0.0279396	-0.0207695	-0.0099909
	0.102468		0.00161122	0.00164948	-0.0180525	-0.00105983	-0.0135479	-0.00892592		-0.0133441	0.0422062	-0.0282045	-0.0207668	-0.0100266
	0.103165		0.00159166	0.00163625	-0.0180411	-0.000903383	-0.0135632	-0.0090341		-0.0133127	0.0424131	-0.0285022	-0.0207614	-0.0100559
	0.103862		0.00156428	0.00161037	-0.0180085	-0.000736103	-0.0135774	-0.00914963		-0.0132775	0.0425919	-0.0288299	-0.0207542	-0.0100786
	0.104559		0.00152978	0.00157226	-0.0179566	-0.000558936	-0.0135908	-0.00927196		-0.0132388	0.0427444	-0.0291844	-0.0207463	-0.0100945
	0.105256		0.00148887	0.00152246	-0.0178879	-0.000373353	-0.0136039	-0.00940063		-0.0131974	0.0428725	-0.0295623	-0.0207387	-0.010104
	0.105953		0.0014422	0.0014617	-0.0178048	-0.000181293	-0.0136175	-0.00953501		-0.0131537	0.0429784	-0.0299597	-0.0207329	-0.0101072
	0.10665		0.00139043	0.00139093	-0.0177097	1.48536e-05	-0.0136321	-0.00967436		-0.0131086	0.0430644	-0.0303727	-0.02073	-0.0101044
	0.107347		0.00133419	0.0013114	-0.0176046	0.000212348	-0.0136483	-0.00981786		-0.0130628	0.0431331	-0.0307971	-0.0207313	-0.0100961
	0.108044		0.00127422	0.00122468	-0.0174916	0.000408405	-0.0136665	-0.00996457		-0.013017	0.043187	-0.0312287	-0.0207378	-0.0100823
	0.108741		0.00121133	0.00113263	-0.0173718	0.000600431	-0.0136869	-0.0101134		-0.0129719	0.0432288	-0.0316633	-0.0207507	-0.0100633
	0.109438		0.00114632	0.00103715	-0.0172464	0.000786026	-0.0137095	-0.0102635		-0.0129281	0.043261	-0.0320968	-0.020771	-0.0100394
	0.110135		0.00107987	0.000940015	-0.0171165	0.000962918	-0.0137344	-0.0104139		-0.0128862	0.0432861	-0.0325255	-0.0207994	-0.0100105
	0.110832		0.00101264	0.00084281	-0.0169831	0.00112903	-0.0137616	-0.0105644		-0.0128468	0.0433068	-0.0329457	-0.020837	-0.00997694
	0.111529		0.000945276	0.000746938	-0.0168474	0.00128258	-0.0137912	-0.0107146		-0.0128105	0.0433252	-0.0333542	-0.0208845	-0.00993898
	0.112226		0.000878403	0.000653581	-0.0167107	0.00142207	-0.0138233	-0.0108644		-0.0127779	0.0433435	-0.0337477	-0.0209429	-0.00989703
	0.112923		0.000812601	0.000563694	-0.0165747	0.00154627	-0.0138581	-0.0110143		-0.0127498	0.0433638	-0.0341237	-0.021013	-0.00985155
	0.113621		0.000748373	0.000478017	-0.0164413	0.00165427	-0.0138957	-0.0111644		-0.0127265	0.0433882	-0.0344797	-0.0210959	-0.00980309
	0.114318		0.000686253	0.000397186	-0.0163122	0.00174565	-0.013936	-0.0113153		-0.0127084	0.043419	-0.034814	-0.0211918	-0.00975217
	0.115015		0.000626903	0.000321855	-0.0161889	0.00182067	-0.0139785	-0.0114673		-0.0126959	0.0434587	-0.0351252	-0.0213013	-0.00969923
	0.115712		0.000571129	0.000252734	-0.0160729	0.0018803	-0.0140224	-0.0116206		-0.0126893	0.0435096	-0.0354126	-0.0214243	-0.00964457
	0.116409		0.000519851	0.0001906	-0.0159648	0.00192613	-0.0140665	-0.0117751		-0.0126886	0.0435744	-0.0356762	-0.0215605	-0.00958834
	0.117106		0.000474101	0.000136312	-0.0158653	0.00196039	-0.0141095	-0.0119304		-0.0126935	0.0436555	-0.0359163	-0.0217093	-0.00953045
	0.117803		0.000435014	9.07957e-05	-0.0157745	0.00198584	-0.0141497	-0.0120859		-0.0127033	0.0437554	-0.0361338	-0.0218693	-0.00947068
	0.1185		0.000403768	5.49964e-05	-0.0156921	0.00200559	-0.0141856	-0.0122406		-0.0127173	0.0438762	-0.0363303	-0.0220395	-0.00940866
	0.119197		0.000381506	2.97763e-05	-0.0156178	0.00202292	-0.0142156	-0.0123934		-0.0127345	0.0440195	-0.0365076	-0.0222184	-0.00934397
	0.119894		0.00036922	1.57454e-05	-0.0155508	0.00204102	-0.0142385	-0.012543		-0.0127541	0.0441865	-0.0366683	-0.0224047	-0.00927621
	0.120591		0.00036767	1.31687e-05	-0.0154904	0.0020628	-0.0142532	-0.0126885		-0.0127752	0.0443779	-0.0368153	-0.0225968	-0.00920505
	0.121288		0.000377393	2.19999e-05	-0.015436	0.00209078	-0.0142592	-0.0128287		-0.0127971	0.0445939	-0.036952	-0.0227934	-0.00913025
	0.121985		0.000398714	4.19674e-05	-0.0153868	0.0021269	-0.0142564	-0.0129628		-0.0128192	0.0448342	-0.037082	-0.0229933	-0.00905173
	0.122682		0.000431775	7.26615e-05	-0.0153426	0.00217249	-0.0142449	-0.0130898		-0.0128415	0.0450981	-0.0372089	-0.0231956	-0.00896955
	0.123379		0.000476559	0.000113613	-0.0153028	0.00222824	-0.0142251	-0.013209		-0.0128636	0.0453845	-0.0373357	-0.0233992	-0.00888392
	0.124076		0.000532895	0.000164361	-0.0152675	0.0022942	-0.0141977	-0.0133195		-0.0128855	0.0456923	-0.0374649	-0.0236031	-0.00879518
	0.124773		0.000600544	0.000224575	-0.0152367	0.00236991	-0.0141636	-0.0134205		-0.0129071	0.04602	-0.0375975	-0.0238063	-0.00870373
	0.125471		0.000679293	0.000294158	-0.0152106	0.00245463	-0.0141238	-0.0135109		-0.0129282	0.0463659	-0.0377341	-0.024008	-0.00861003
	0.126168		0.000768899	0.000373176	-0.0151895	0.00254741	-0.0140791	-0.0135896		-0.0129491	0.0467282	-0.037874	-0.0242073	-0.0085146
	0.126865		0.000868988	0.000461705	-0.0151737	0.0026472	-0.0140305	-0.0136556		-0.0129697	0.0471044	-0.0380161	-0.0244038	-0.00841805
	0.127562		0.000978975	0.000559671	-0.0151636	0.00275285	-0.0139791	-0.0137082		-0.0129904	0.0474919	-0.0381587	-0.024597	-0.00832107
	0.128259		0.00109802	0.000666732	-0.0151595	0.00286331	-0.0139262	-0.013747		-0.0130115	0.0478878	-0.0382997	-0.0247867	-0.00822446
	0.128956		0.00122511	0.000782266	-0.0151618	0.00297771	-0.0138731	-0.0137719		-0.0130336	0.048289	-0.0384373	-0.0249729	-0.00812905
	0.129653		0.00135924	0.000905441	-0.0151703	0.00309539	-0.0138207	-0.013783		-0.0130571	0.0486925	-0.0385698	-0.0251556	-0.00803561
	0.13035		0.00149957	0.00103532	-0.0151846	0.00321598	-0.0137704	-0.0137808		-0.0130826	0.0490958	-0.0386956	-0.0253351	-0.00794473
	0.131047		0.0016455	0.001171	-0.0152038	0.0033394	-0.0137228	-0.0137657		-0.0131103	0.0494971	-0.0388136	-0.0255113	-0.00785669
	0.131744		0.00179674	0.00131167	-0.0152268	0.00346582	-0.0136785	-0.0137381		-0.0131399	0.0498951	-0.0389225	-0.025684	-0.00777139
	0.132441		0.00195339	0.00145672	-0.0152521	0.00359547	-0.0136375	-0.013698		-0.0131711	0.0502895	-0.0390217	-0.0258527	-0.00768836
	0.133138		0.00211587	0.00160582	-0.0152782	0.00372864	-0.0135996	-0.0136457		-0.0132029	0.0506802	-0.0391102	-0.026017	-0.00760678
	0.133835		0.00228493	0.00175895	-0.0153029	0.00386556	-0.0135644	-0.0135811		-0.013234	0.0510675	-0.0391877	-0.0261759	-0.00752553
	0.134532		0.00246141	0.00191635	-0.0153243	0.0040064	-0.013531	-0.013504		-0.013263	0.0514516	-0.0392537	-0.0263289	-0.00744335
	0.135229		0.00264602	0.00207835	-0.0153403	0.00415115	-0.0134985	-0.0134139		-0.0132883	0.0518325	-0.0393075	-0.0264752	-0.00735895
	0.135926		0.00283924	0.00224527	-0.015349	0.00429954	-0.0134658	-0.0133107		-0.0133086	0.0522094	-0.0393483	-0.0266144	-0.00727107
	0.136623		0.00304114	0.00241734	-0.0153485	0.00445111	-0.0134322	-0.0131939		-0.0133225	0.0525808	-0.0393752	-0.0267462	-0.00717867
	0.137321		0.00325137	0.00259464	-0.0153373	0.00460521	-0.0133968	-0.0130633		-0.0133294	0.0529445	-0.0393871	-0.0268705	-0.00708087
	0.138018		0.00346917	0.00277712	-0.0153144	0.00476109	-0.0133589	-0.0129182		-0.0133287	0.0532983	-0.0393822	-0.0269872	-0.00697701
	0.138715		0.00369345	0.00296458	-0.0152791	0.00491786	-0.0133181	-0.0127584		-0.0133204	0.05364	-0.0393584	-0.0270966	-0.0068665
	0.139412		0.00392302	0.00315682	-0.0152314	0.00507471	-0.0132737	-0.0125834		-0.0133046	0.0539677	-0.0393133	-0.0271986	-0.00674878
	0.140109		0.00415683	0.00335375	-0.0151713	0.00523111	-0.0132249	-0.0123926		-0.0132815	0.0542801	-0.0392444	-0.0272931	-0.00662317
	0.140806		0.00439415	0.00355555	-0.0150992	0.00538698	-0.0131707	-0.0121853		-0.0132513	0.0545768	-0.0391491	-0.0273798	-0.00648884
	0.141503		0.00463457	0.00376255	-0.0150152	0.00554273	-0.0131096	-0.0119611		-0.0132139	0.0548585	-0.0390254	-0.0274578	-0.00634482
	0.1422		0.00487797	0.00397521	-0.0149194	0.00569915	-0.0130402	-0.0117195		-0.0131691	0.0551267	-0.0388722	-0.0275265	-0.00619018
	0.142897		0.00512428	0.00419395	-0.0148122	0.0058572	-0.0129614	-0.011461		-0.0131168	0.0553832	-0.0386894	-0.0275854	-0.00602427
	0.143594		0.00537333	0.00441893	-0.014694	0.00601763	-0.0128723	-0.0111862		-0.0130571	0.0556301	-0.0384787	-0.0276342	-0.00584703
	0.144291		0.00562459	0.00464984	-0.0145656	0.00618059	-0.0127731	-0.0108971		-0.0129906	0.0558691	-0.038243	-0.0276738	-0.00565924
	0.144988		0.005877	0.00488573	-0.0144288	0.00634533	-0.0126651	-0.010596		-0.0129185	0.0561012	-0.0379866	-0.0277059	-0.00546263
	0.145685		0.00612893	0.00512502	-0.0142862	0.00651009	-0.0125505	-0.0102862		-0.0128428	0.0563272	-0.0377148	-0.0277328	-0.00525984
	0.146382		0.00637823	0.00536561	-0.0141408	0.00667216	-0.0124324	-0.00997141		-0.012766	0.056547	-0.0374332	-0.0277578	-0.00505415
	0.147079		0.00662248	0.00560511	-0.0139965	0.00682806	-0.0123145	-0.00965523		-0.0126911	0.0567603	-0.037147	-0.0277846	-0.00484916
	0.147776		0.0068592	0.00584109	-0.0138571	0.006974	-0.0122004	-0.00934114		-0.0126214	0.0569666	-0.0368612	-0.0278168	-0.00464844
	0.148473		0.00708616	0.00607142	-0.0137267	0.00710634	-0.0120935	-0.009032		-0.0125599	0.0571654	-0.0365797	-0.0278578	-0.00445521
	0.149171		0.00730166	0.00629449	-0.0136089	0.00722214	-0.0119963	-0.00873003		-0.0125096	0.057357	-0.0363052	-0.0279104	-0.00427208
	0.149868		0.00750469	0.00650937	-0.0135071	0.00731946	-0.0119103	-0.00843688		-0.0124728	0.0575426	-0.0360393	-0.027977	-0.00410093
	0.150565		0.00769499	0.00671587	-0.0134239	0.00739769	-0.0118362	-0.0081537		-0.0124513	0.057724	-0.0357825	-0.0280587	-0.00394289
	0.151262		0.00787305	0.00691456	-0.0133614	0.00745763	-0.0117733	-0.0078812		-0.0124461	0.0579042	-0.0355343	-0.0281562	-0.00379837
	0.151959		0.00804007	0.00710666	-0.0133205	0.00750148	-0.0117201	-0.00761981		-0.012457	0.0580871	-0.0352937	-0.0282691	-0.00366722
	0.152656		0.00819784	0.00729393	-0.0133016	0.00753261	-0.0116743	-0.00736982		-0.0124836	0.0582769	-0.0350593	-0.0283965	-0.00354881
	0.153353		0.00834843	0.00747828	-0.0133045	0.00755525	-0.0116334	-0.00713143		-0.0125247	0.058478	-0.0348297	-0.0285371	-0.0034422
	0.15405		0.00849412	0.00766159	-0.013328	0.00757424	-0.0115943	-0.00690484		-0.0125785	0.0586951	-0.0346041	-0.0286891	-0.00334612
	0.154747		0.00863728	0.00784561	-0.0133706	0.00759474	-0.0115543	-0.00669017		-0.0126429	0.0589325	-0.0343822	-0.0288504	-0.00325903
	0.155444		0.00878046	0.00803201	-0.0134296	0.0076221	-0.0115103	-0.0064874		-0.012715	0.0591943	-0.0341643	-0.0290184	-0.00317902
	0.156141		0.00892626	0.0082224	-0.0135019	0.0076617	-0.0114594	-0.00629619		-0.012792	0.0594842	-0.0339509	-0.0291904	-0.00310379
	0.156838		0.00907729	0.00841834	-0.0135837	0.00771871	-0.0113985	-0.00611574		-0.0128703	0.0598054	-0.0337427	-0.0293631	-0.00303071
	0.157535		0.00923608	0.00862136	-0.0136707	0.00779788	-0.0113249	-0.00594484		-0.0129465	0.0601607	-0.0335399	-0.0295334	-0.00295695
	0.158232		0.0094049	0.0088329	-0.0137584	0.00790324	-0.0112362	-0.00578197		-0.0130175	0.0605518	-0.0333428	-0.0296979	-0.00287972
	0.158929		0.00958558	0.00905409	-0.0138427	0.0080378	-0.0111307	-0.00562556		-0.0130803	0.0609798	-0.0331516	-0.029854	-0.00279652
	0.159626		0.00977913	0.0092855	-0.0139199	0.00820325	-0.0110073	-0.00547422		-0.013133	0.0614446	-0.0329664	-0.0299995	-0.0027055
	0.160323		0.00998567	0.00952701	-0.0139873	0.00839981	-0.010866	-0.005327		-0.0131744	0.0619453	-0.0327873	-0.0301332	-0.00260561
	0.16102		0.0102042	0.00977765	-0.0140433	0.00862625	-0.0107076	-0.00518355		-0.0132044	0.0624796	-0.0326152	-0.0302549	-0.00249673
	0.161718		0.010433	0.0100357	-0.0140873	0.00888006	-0.010534	-0.00504408		-0.0132238	0.063044	-0.0324511	-0.0303648	-0.00237962
	0.162415		0.0106694	0.010299	-0.01412	0.00915777	-0.0103477	-0.00490909		-0.0132345	0.0636339	-0.0322962	-0.030464	-0.00225565
	0.163112		0.0109105	0.0105651	-0.0141423	0.00945536	-0.0101513	-0.00477911		-0.0132384	0.0642437	-0.032152	-0.0305539	-0.00212651
	0.163809		0.0111536	0.0108315	-0.0141557	0.00976855	-0.00994751	-0.00465444		-0.0132378	0.0648674	-0.0320197	-0.030636	-0.00199388
	0.164506		0.0113957	0.0110961	-0.0141614	0.0100931	-0.00973882	-0.00453509		-0.0132344	0.065499	-0.0319002	-0.0307114	-0.00185918
	0.165203		0.0116346	0.011357	-0.0141603	0.010425	-0.0095274	-0.00442068		-0.0132298	0.0661321	-0.031794	-0.0307812	-0.00172347
	0.1659		0.0118686	0.0116127	-0.0141525	0.0107608	-0.00931494	-0.0043105		-0.013225	0.0667609	-0.0317014	-0.0308461	-0.00158738
	0.166597		0.0120963	0.0118625	-0.0141372	0.011098	-0.00910262	-0.00420372		-0.0132207	0.0673796	-0.0316227	-0.0309068	-0.00145116
	0.167294		0.0123168	0.0121055	-0.0141131	0.0114343	-0.00889121	-0.00409955		-0.013217	0.0679828	-0.0315582	-0.0309636	-0.0013148
	0.167991		0.0125295	0.012341	-0.014078	0.0117685	-0.00868105	-0.00399734		-0.0132135	0.0685654	-0.0315084	-0.0310168	-0.00117808
	0.168688		0.0127339	0.0125686	-0.0140293	0.0120995	-0.00847226	-0.00389671		-0.0132097	0.0691226	-0.0314742	-0.0310668	-0.00104079
	0.169385		0.0129293	0.0127874	-0.0139644	0.0124266	-0.00826495	-0.00379776		-0.0132054	0.0696496	-0.031457	-0.031114	-0.000902959
	0.170082		0.0131146	0.0129964	-0.013881	0.012749	-0.00805944	-0.00370109		-0.0132007	0.0701418	-0.0314586	-0.0311593	-0.000764984
	0.170779		0.0132889	0.0131944	-0.013777	0.0130657	-0.00785633	-0.00360772		-0.0131961	0.0705952	-0.0314809	-0.031204	-0.000627717
	0.171476		0.0134507	0.01338	-0.0136515	0.0133754	-0.00765641	-0.0035189		-0.0131927	0.0710062	-0.0315259	-0.0312496	-0.000492341
	0.172173		0.0135991	0.0135521	-0.0135039	0.0136769	-0.0074605	-0.00343589		-0.0131916	0.0713728	-0.0315948	-0.0312977	-0.000360097
	0.17287		0.0137333	0.0137098	-0.0133343	0.0139694	-0.0072691	-0.00335961		-0.0131941	0.0716946	-0.0316883	-0.0313497	-0.000231945
	0.173568		0.0138535	0.0138533	-0.0131428	0.0142525	-0.00708214	-0.0032904		-0.0132009	0.0719728	-0.031806	-0.0314062	-0.000108271
	0.174265		0.0139608	0.0139835	-0.0129296	0.0145266	-0.00689888	-0.00322792		-0.0132122	0.0722105	-0.0319461	-0.0314675	1.13047e-05
	0.174962		0.014057	0.0141018	-0.012695	0.0147928	-0.00671791	-0.00317124		-0.0132276	0.0724121	-0.0321063	-0.0315328	0.000127957
	0.175659		0.0141444	0.0142105	-0.0124391	0.0150528	-0.00653743	-0.00311905		-0.0132459	0.0725828	-0.0322835	-0.0316009	0.000243547
	0.176356		0.0142261	0.0143121	-0.0121618	0.0153083	-0.00635536	-0.00306969		-0.0132654	0.0727274	-0.0324742	-0.0316702	0.000360445
	0.177053		0.0143053	0.0144094	-0.0118631	0.0155619	-0.00616945	-0.00302126		-0.0132839	0.0728499	-0.0326751	-0.0317385	0.000481337
	0.17775		0.014385	0.0145051	-0.0115428	0.0158159	-0.00597749	-0.00297187		-0.0132995	0.0729534	-0.0328834	-0.0318038	0.000609035
	0.178447		0.014468	0.0146015	-0.0112007	0.0160729	-0.00577756	-0.00291972		-0.0133099	0.0730395	-0.0330973	-0.0318641	0.000746294
	0.179144		0.0145567	0.0147006	-0.0108374	0.0163349	-0.00556818	-0.00286325		-0.0133135	0.073109	-0.0333152	-0.0319175	0.000895654
	0.179841		0.0146524	0.0148037	-0.0104535	0.0166038	-0.00534838	-0.00280113		-0.0133089	0.0731614	-0.0335365	-0.0319626	0.00105927
	0.180538		0.0147566	0.0149115	-0.0100504	0.0168808	-0.00511783	-0.00273241		-0.0132952	0.0731959	-0.0337604	-0.0319983	0.00123875
	0.181235		0.0148701	0.0150244	-0.00963045	0.0171662	-0.00487703	-0.00265649		-0.0132724	0.0732116	-0.0339863	-0.0320245	0.00143503
	0.181932		0.0149932	0.0151423	-0.00919639	0.0174596	-0.0046274	-0.00257323		-0.0132407	0.0732078	-0.0342132	-0.0320414	0.00164816
	0.182629		0.0151259	0.0152645	-0.0087519	0.0177592	-0.0043713	-0.00248293		-0.0132009	0.0731841	-0.0344398	-0.0320506	0.00187727
	0.183326		0.0152674	0.0153896	-0.00830126	0.0180626	-0.00411194	-0.00238641		-0.0131543	0.0731404	-0.0346643	-0.0320541	0.00212052
	0.184023		0.0154168	0.015516	-0.0078493	0.0183659	-0.00385322	-0.00228506		-0.0131029	0.0730769	-0.034885	-0.032055	0.00237514
	0.18472		0.015572	0.0156414	-0.00740131	0.0186647	-0.00359947	-0.00218069		-0.0130495	0.0729936	-0.0350997	-0.0320569	0.00263759
	0.185418		0.0157306	0.0157632	-0.006963	0.0189539	-0.00335522	-0.00207539		-0.0129975	0.0728903	-0.0353064	-0.0320642	0.00290378
	0.186115		0.0158896	0.0158786	-0.00654024	0.0192283	-0.00312482	-0.00197132		-0.0129507	0.0727666	-0.0355031	-0.032081	0.00316953
	0.186812		0.0160458	0.0159851	-0.0061385	0.019483	-0.00291189	-0.00187026		-0.0129129	0.0726223	-0.0356875	-0.0321112	0.00343102
	0.187509		0.0161969	0.016081	-0.00576223	0.019714	-0.00271879	-0.00177323		-0.0128873	0.0724573	-0.0358568	-0.0321578	0.00368533
	0.188206		0.0163412	0.0161657	-0.00541433	0.0199193	-0.00254628	-0.00168		-0.012876	0.0722725	-0.0360078	-0.0322222	0.00393089
	0.188903		0.0164785	0.0162402	-0.00509593	0.0200983	-0.00239336	-0.001589		-0.0128794	0.0720696	-0.0361363	-0.0323046	0.00416763
	0.1896		0.0166101	0.0163068	-0.0048064	0.0202524	-0.00225757	-0.00149746		-0.0128965	0.0718516	-0.0362377	-0.0324034	0.00439689
	0.190297		0.0167386	0.0163688	-0.00454375	0.0203842	-0.00213538	-0.00140176		-0.0129246	0.071622	-0.0363066	-0.032516	0.00462104
	0.190994		0.0168673	0.0164299	-0.00430511	0.0204974	-0.00202263	-0.00129795		-0.0129602	0.0713855	-0.0363378	-0.0326393	0.00484296
	0.191691		0.0170002	0.016494	-0.00408727	0.0205962	-0.00191511	-0.00118228		-0.0129993	0.071147	-0.0363264	-0.0327701	0.00506549
	0.192388		0.017141	0.0165643	-0.00388714	0.0206846	-0.00180904	-0.00105159		-0.0130379	0.0709116	-0.0362683	-0.0329053	0.0052911
	0.193085		0.0172932	0.0166434	-0.00370199	0.0207667	-0.00170118	-0.000903562		-0.0130719	0.0706842	-0.0361606	-0.0330422	0.00552163
	0.193782		0.0174595	0.0167332	-0.00352942	0.0208461	-0.00158887	-0.00073672		-0.0130983	0.0704692	-0.0360017	-0.0331786	0.00575826
	0.194479		0.0176422	0.0168352	-0.00336725	0.0209267	-0.00146996	-0.000550351		-0.0131144	0.0702709	-0.0357915	-0.0333126	0.0060015
	0.195176		0.0178429	0.0169505	-0.00321345	0.0210118	-0.00134272	-0.000344401		-0.0131187	0.0700929	-0.0355312	-0.033443	0.0062513
	0.195873		0.0180627	0.0170802	-0.00306596	0.0211048	-0.00120583	-0.000119343		-0.0131098	0.0699382	-0.0352233	-0.0335688	0.00650724
	0.19657		0.0183023	0.017225	-0.00292266	0.0212088	-0.00105829	0.000123987		-0.0130872	0.0698097	-0.0348716	-0.0336892	0.00676864
	0.197268		0.0185619	0.0173862	-0.00278132	0.0213268	-0.000899241	0.00038457		-0.0130506	0.06971	-0.0344807	-0.0338036	0.00703489
	0.197965		0.0188417	0.0175651	-0.00263943	0.0214614	-0.000727896	0.000661365		-0.0129997	0.0696416	-0.0340558	-0.0339117	0.00730553
	0.198662		0.0191423	0.0177631	-0.00249428	0.021615	-0.000543404	0.000953444		-0.0129344	0.069607	-0.0336026	-0.0340127	0.00758048
	0.199359		0.0194637	0.0179816	-0.00234325	0.0217895	-0.000344966	0.00125998		-0.0128539	0.0696081	-0.033127	-0.0341059	0.00786001
	0.200056		0.0198063	0.0182218	-0.00218411	0.0219863	-0.000132008	0.00158013		-0.0127575	0.0696465	-0.0326352	-0.0341906	0.00814458
	0.200753		0.0201698	0.0184844	-0.00201529	0.0222059	9.55841e-05	0.00191292		-0.0126447	0.0697233	-0.0321333	-0.0342661	0.00843454
	0.20145		0.0205536	0.0187694	-0.00183622	0.0224477	0.000337129	0.00225701		-0.0125152	0.0698387	-0.0316281	-0.0343328	0.00872975
	0.202147		0.0209562	0.0190758	-0.00164757	0.0227095	0.000590807	0.00261057		-0.0123698	0.0699919	-0.031126	-0.0343919	0.00902919
	0.202844		0.0213749	0.0194013	-0.00145138	0.022988	0.000853576	0.00297123		-0.01221	0.0701809	-0.0306336	-0.0344455	0.00933086
	0.203541		0.0218064	0.0197429	-0.00125078	0.0232783	0.00112138	0.00333634		-0.0120383	0.0704027	-0.0301572	-0.0344966	0.00963194
	0.204238		0.0222467	0.0200965	-0.00104942	0.0235748	0.00138963	0.00370327		-0.011858	0.0706536	-0.0297019	-0.0345481	0.00992932
	0.204935		0.0226917	0.0204584	-0.000850703	0.0238719	0.00165396	0.00407004		-0.0116724	0.0709293	-0.029272	-0.0346028	0.0102202
	0.205632		0.0231378	0.020825	-0.000657149	0.0241648	0.00191084	0.00443574		-0.0114843	0.071226	-0.0288697	-0.0346624	0.0105028
	0.206329		0.0235823	0.0211939	-0.0004701	0.0244496	0.00215793	0.00480065		-0.0112961	0.0715401	-0.0284953	-0.0347278	0.0107765
	0.207026		0.0240234	0.0215634	-0.00028972	0.0247239	0.00239404	0.00516604		-0.0111089	0.071869	-0.0281472	-0.0347984	0.0110418
	0.207723		0.0244596	0.0219327	-0.000115239	0.0249862	0.00261903	0.00553378		-0.0109233	0.0722105	-0.0278223	-0.0348733	0.0113002
	0.20842		0.0248901	0.0223015	5.47603e-05	0.025236	0.00283346	0.00590581		-0.0107397	0.0725628	-0.0275165	-0.0349509	0.0115531
	0.209118		0.0253141	0.02267	0.000222065	0.0254739	0.00303833	0.00628371		-0.0105585	0.0729238	-0.0272258	-0.0350299	0.0118023
	0.209815		0.0257308	0.023038	0.000388654	0.0257006	0.00323487	0.00666846		-0.0103799	0.0732912	-0.0269468	-0.0351093	0.0120488
	0.210512		0.026139	0.0234058	0.000556622	0.0259176	0.00342459	0.0070605		-0.0102046	0.0736621	-0.0266767	-0.0351881	0.0122937
	0.211209		0.0265379	0.0237736	0.000728164	0.026127	0.00360933	0.00745996		-0.0100335	0.0740337	-0.0264136	-0.0352654	0.0125375
	0.211906		0.0269266	0.0241415	0.000905524	0.0263314	0.00379137	0.00786684		-0.00986735	0.0744032	-0.0261567	-0.0353399	0.0127811
	0.212603		0.0273049	0.0245101	0.00109092	0.0265337	0.00397329	0.00828116		-0.00970669	0.0747687	-0.0259055	-0.0354101	0.0130252
	0.2133		0.0276731	0.0248802	0.00128651	0.0267376	0.00415805	0.00870311		-0.00955171	0.0751289	-0.0256603	-0.0354742	0.013271
	0.213997		0.0280322	0.0252526	0.00149439	0.0269466	0.00434895	0.00913309		-0.00940195	0.0754839	-0.025421	-0.03553	0.0135197
	0.214694		0.028384	0.0256288	0.00171656	0.0271647	0.00454943	0.00957171		-0.00925643	0.0758345	-0.025187	-0.0355753	0.013773
	0.215391		0.0287307	0.0260102	0.00195479	0.0273959	0.00476283	0.0100196		-0.00911384	0.0761822	-0.024957	-0.035608	0.0140326
	0.216088		0.0290746	0.0263981	0.0022105	0.0276437	0.00499217	0.010477		-0.00897258	0.0765286	-0.0247295	-0.0356267	0.0143
	0.216785		0.0294179	0.0267935	0.00248463	0.0279112	0.00523977	0.0109435		-0.00883114	0.076875	-0.0245029	-0.0356302	0.0145762
	0.217482		0.0297624	0.0271964	0.00277751	0.0282006	0.00550694	0.0114179		-0.00868838	0.0772222	-0.0242758	-0.0356186	0.0148616
	0.218179		0.0301089	0.0276065	0.0030888	0.0285132	0.0057938	0.0118977		-0.00854372	0.0775698	-0.0240478	-0.0355927	0.0151555
	0.218876		0.0304575	0.0280225	0.00341754	0.0288492	0.00609933	0.0123795		-0.00839724	0.0779164	-0.0238189	-0.0355541	0.0154566
	0.219573		0.0308076	0.0284424	0.00376226	0.0292079	0.00642168	0.0128596		-0.00824963	0.07826	-0.02359	-0.0355048	0.0157629
	0.22027		0.0311578	0.0288639	0.00412122	0.029588	0.00675862	0.0133344		-0.00810209	0.0785981	-0.0233624	-0.0354471	0.0160724
	0.220968		0.0315066	0.029285	0.00449275	0.0299884	0.00710811	0.0138006		-0.00795597	0.0789284	-0.023137	-0.0353825	0.0163835
	0.221665		0.0318529	0.0297041	0.00487546	0.0304078	0.00746879	0.0142564		-0.00781241	0.0792494	-0.0229138	-0.0353117	0.0166952
	0.222362		0.032196	0.0301205	0.00526836	0.0308458	0.00784022	0.0147013		-0.00767198	0.0795606	-0.0226919	-0.0352346	0.0170079
	0.223059		0.0325362	0.0305347	0.00567093	0.0313024	0.00822296	0.0151365		-0.00753453	0.0798628	-0.0224691	-0.0351496	0.0173229
	0.223756		0.0328746	0.030948	0.00608294	0.0317784	0.0086184	0.0155644		-0.00739924	0.0801574	-0.0222423	-0.0350548	0.0176426
	0.224453		0.0332127	0.0313623	0.00650408	0.0322745	0.00902831	0.0159884		-0.00726479	0.0804462	-0.0220079	-0.0349477	0.0179695
	0.22515		0.0335519	0.0317794	0.00693372	0.0327911	0.00945428	0.0164119		-0.00712964	0.0807305	-0.0217624	-0.0348261	0.0183063
	0.225847		0.0338932	0.0322003	0.00737052	0.0333279	0.00989724	0.016838		-0.00699252	0.0810103	-0.0215028	-0.0346884	0.0186545
	0.226544		0.0342365	0.0326252	0.0078123	0.0338832	0.010357	0.0172689		-0.00685272	0.0812839	-0.0212271	-0.0345344	0.0190146
	0.227241		0.0345806	0.033053	0.00825596	0.0344536	0.010832	0.0177051		-0.00671051	0.081548	-0.0209347	-0.0343653	0.0193856
	0.227938		0.0349235	0.0334814	0.00869771	0.0350347	0.0113195	0.0181462		-0.00656713	0.0817978	-0.0206264	-0.0341835	0.019765
	0.228635		0.035262	0.0339068	0.00913331	0.0356206	0.0118155	0.0185901		-0.00642461	0.0820281	-0.0203035	-0.0339928	0.0201489
	0.229332		0.0355926	0.0343255	0.00955842	0.0362053	0.0123158	0.0190342		-0.00628546	0.0822337	-0.019968	-0.0337974	0.0205329
	0.230029		0.0359118	0.0347335	0.0099691	0.0367828	0.0128156	0.0194749		-0.00615232	0.0824106	-0.0196224	-0.0336017	0.0209127
	0.230726		0.0362167	0.0351271	0.0103623	0.0373477	0.013311	0.0199089		-0.0060277	0.0825567	-0.0192693	-0.0334096	0.0212842
	0.231423		0.0365053	0.0355038	0.010736	0.0378957	0.0137987	0.0203334		-0.00591354	0.0826722	-0.0189109	-0.0332242	0.0216445
	0.23212		0.0367767	0.0358617	0.0110894	0.0384237	0.0142765	0.0207459		-0.00581099	0.0827593	-0.018549	-0.0330474	0.0219923
	0.232818		0.0370309	0.0361999	0.0114227	0.0389296	0.0147428	0.0211449		-0.0057205	0.0828215	-0.0181847	-0.0328801	0.0223271
	0.233515		0.0372683	0.0365182	0.0117365	0.0394116	0.0151967	0.0215295		-0.005642	0.0828635	-0.017819	-0.0327222	0.0226493
	0.234212		0.0374901	0.0368163	0.0120319	0.0398687	0.0156374	0.0218988		-0.00557504	0.0828898	-0.0174528	-0.0325733	0.0229599
	0.234909		0.0376972	0.0370944	0.0123103	0.0403001	0.0160643	0.0222522		-0.00551896	0.0829046	-0.0170866	-0.0324328	0.0232599
	0.235606		0.0378909	0.0373527	0.0125734	0.0407054	0.0164767	0.0225894		-0.00547305	0.0829115	-0.016721	-0.0323003	0.0235507
	0.236303		0.0380727	0.0375918	0.0128231	0.0410855	0.0168745	0.0229103		-0.00543641	0.0829135	-0.0163563	-0.0321751	0.0238337
	0.237		0.0382444	0.0378132	0.0130618	0.0414416	0.017258	0.0232155		-0.00540766	0.0829136	-0.0159924	-0.0320562	0.0241106
	0.237697		0.0384085	0.0380189	0.0132923	0.0417762	0.017628	0.0235059		-0.0053848	0.0829146	-0.0156292	-0.0319424	0.0243833
	0.238394		0.0385678	0.0382116	0.0135173	0.0420917	0.0179858	0.0237831		-0.00536527	0.0829194	-0.0152662	-0.0318323	0.0246541
	0.239091		0.0387258	0.0383946	0.0137395	0.0423909	0.0183325	0.0240487		-0.00534616	0.0829309	-0.0149035	-0.0317248	0.0249247
	0.239788		0.0388863	0.0385713	0.0139616	0.0426759	0.0186693	0.0243043		-0.00532423	0.082952	-0.0145419	-0.0316191	0.0251968
	0.240485		0.0390526	0.0387453	0.0141855	0.0429479	0.0189966	0.024551		-0.00529621	0.0829847	-0.0141828	-0.0315151	0.025471
	0.241182		0.0392279	0.0389191	0.0144123	0.0432071	0.0193139	0.024789		-0.00525928	0.0830297	-0.0138292	-0.0314138	0.0257472
	0.241879		0.0394139	0.0390947	0.0146427	0.0434524	0.01962	0.0250176		-0.00521165	0.0830863	-0.0134854	-0.0313172	0.0260243
	0.242576		0.0396111	0.0392724	0.0148762	0.0436816	0.019913	0.0252352		-0.0051529	0.0831517	-0.0131568	-0.0312282	0.0262998
	0.243273		0.0398182	0.0394515	0.015112	0.0438922	0.0201902	0.0254394		-0.00508393	0.0832213	-0.0128493	-0.0311506	0.0265708
	0.24397		0.0400327	0.0396303	0.0153484	0.0440814	0.0204491	0.0256276		-0.0050067	0.0832893	-0.0125685	-0.031088	0.026834
	0.244668		0.0402515	0.0398066	0.0155843	0.0442475	0.0206879	0.0257976		-0.00492369	0.0833496	-0.0123191	-0.0310435	0.0270863
	0.245365		0.0404718	0.0399788	0.0158189	0.0443901	0.0209058	0.0259484		-0.00483723	0.0833969	-0.0121041	-0.031019	0.0273256
	0.246062		0.0406919	0.0401464	0.0160527	0.0445108	0.0211038	0.0260802		-0.00474867	0.0834278	-0.0119244	-0.0310151	0.0275508
	0.246759		0.0409121	0.0403104	0.0162873	0.044613	0.0212843	0.0261952		-0.00465774	0.0834413	-0.0117782	-0.0310303	0.0277629
	0.247456		0.0411342	0.0404735	0.0165261	0.0447019	0.0214515	0.026297		-0.00456226	0.0834392	-0.0116614	-0.0310615	0.0279642
	0.248153		0.0413618	0.0406394	0.0167733	0.0447841	0.0216107	0.0263905		-0.00445859	0.083425	-0.0115681	-0.0311039	0.0281586
	0.24885		0.0415989	0.0408123	0.0170338	0.0448663	0.0217676	0.0264817		-0.00434231	0.083403	-0.011491	-0.0311523	0.0283509
	0.249547		0.0418497	0.0409964	0.0173125	0.0449551	0.0219277	0.0265764		-0.00420917	0.0833771	-0.0114227	-0.0312016	0.0285459
	0.250244		0.0421168	0.0411944	0.0176132	0.045056	0.0220956	0.0266801		-0.00405602	0.0833501	-0.0113561	-0.0312474	0.028748
	0.250941		0.0424019	0.0414078	0.0179386	0.0451728	0.0222746	0.0267971		-0.00388127	0.0833227	-0.0112849	-0.0312861	0.0289608
	0.251638		0.0427046	0.0416366	0.0182901	0.0453081	0.0224665	0.0269308		-0.0036849	0.0832942	-0.0112044	-0.0313153	0.0291865
	0.252335		0.0430236	0.0418798	0.0186679	0.0454631	0.0226719	0.0270833		-0.00346814	0.0832632	-0.0111112	-0.0313337	0.0294266
	0.253032		0.0433571	0.0421357	0.0190712	0.0456382	0.0228907	0.0272561		-0.00323308	0.0832279	-0.0110033	-0.0313408	0.0296818
	0.253729		0.0437026	0.0424023	0.0194981	0.0458329	0.0231218	0.0274497		-0.00298229	0.0831871	-0.01088	-0.0313364	0.0299516
	0.254426		0.0440579	0.0426774	0.0199459	0.0460463	0.0233636	0.0276642		-0.00271851	0.0831405	-0.0107415	-0.0313215	0.0302349
	0.255123		0.0444207	0.0429592	0.0204111	0.0462768	0.0236141	0.0278987		-0.00244445	0.0830892	-0.0105885	-0.0312974	0.0305299
	0.25582		0.0447894	0.0432458	0.0208897	0.0465225	0.023871	0.0281519		-0.00216264	0.0830349	-0.0104221	-0.0312663	0.0308342
	0.256517		0.0451626	0.0435363	0.0213775	0.0467815	0.0241321	0.0284223		-0.00187521	0.0829802	-0.0102432	-0.0312305	0.0311456
	0.257215		0.0455398	0.0438301	0.0218708	0.0470526	0.024396	0.0287084		-0.00158357	0.082928	-0.0100522	-0.0311921	0.0314621
	0.257912		0.0459209	0.0441271	0.0223662	0.0473347	0.0246617	0.029009		-0.00128852	0.0828809	-0.00984893	-0.0311526	0.0317825
	0.258609		0.0463056	0.0444277	0.0228614	0.0476275	0.0249291	0.0293234		-0.000990577	0.0828412	-0.00963271	-0.0311128	0.0321062
	0.259306		0.0466938	0.0447322	0.0233547	0.047931	0.0251989	0.0296508		-0.000690332	0.08281	-0.00940275	-0.0310729	0.032433
	0.260003		0.0470847	0.0450406	0.0238449	0.0482452	0.0254719	0.0299907		-0.000388801	0.0827872	-0.00915837	-0.0310325	0.0327629
	0.2607		0.0474775	0.0453529	0.0243313	0.0485702	0.0257496	0.0303426		-8.73793e-05	0.0827721	-0.00889889	-0.0309909	0.0330961
	0.261397		0.047871	0.045669	0.0248137	0.0489063	0.0260333	0.0307061		0.000212638	0.0827634	-0.00862336	-0.0309467	0.0334326
	0.262094		0.0482646	0.0459892	0.0252925	0.049254	0.0263251	0.0310815		0.000510608	0.0827604	-0.00833013	-0.0308979	0.0337731
	0.262791		0.0486583	0.0463144	0.0257686	0.0496143	0.0266276	0.0314699		0.000806854	0.0827633	-0.00801668	-0.030842	0.0341188
	0.263488		0.0490532	0.0466461	0.0262437	0.0499889	0.0269438	0.0318733		0.00110281	0.082774	-0.00767955	-0.0307756	0.0344718
	0.264185		0.0494515	0.0469868	0.0267199	0.0503795	0.0272769	0.0322942		0.00140097	0.0827954	-0.00731462	-0.0306954	0.0348348
	0.264882		0.0498558	0.0473388	0.0271992	0.0507879	0.0276296	0.0327352		0.00170439	0.0828315	-0.00691778	-0.0305981	0.0352104
	0.265579		0.0502685	0.0477045	0.0276828	0.0512149	0.0280033	0.0331982		0.00201601	0.082886	-0.00648602	-0.0304812	0.0356005
	0.266276		0.0506914	0.0480854	0.0281714	0.0516605	0.0283981	0.0336838		0.0023379	0.0829616	-0.00601854	-0.030344	0.0360059
	0.266973		0.051125	0.0484818	0.0286647	0.0521236	0.0288124	0.0341909		0.00267081	0.0830594	-0.00551735	-0.0301873	0.0364254
	0.26767		0.0515685	0.0488931	0.0291618	0.0526023	0.0292434	0.034717		0.00301402	0.0831787	-0.00498724	-0.0300133	0.0368565
	0.268367		0.05202	0.0493179	0.0296617	0.053094	0.0296876	0.0352587		0.00336544	0.0833169	-0.00443527	-0.0298252	0.037296
	0.269065		0.0524767	0.049754	0.0301634	0.0535963	0.0301416	0.0358123		0.00372224	0.0834699	-0.00386968	-0.029626	0.03774
	0.269762		0.0529359	0.0501993	0.0306662	0.0541072	0.0306028	0.0363746		0.00408147	0.0836334	-0.00329864	-0.0294184	0.0381858
	0.270459		0.0533948	0.0506516	0.0311698	0.0546248	0.0310694	0.0369432		0.00444059	0.0838032	-0.00272924	-0.0292042	0.0386312
	0.271156		0.053852	0.0511095	0.0316741	0.0551474	0.0315405	0.0375169		0.00479791	0.0839764	-0.00216689	-0.0289847	0.0390751
	0.271853		0.054307	0.051572	0.0321785	0.0556733	0.0320156	0.0380951		0.00515289	0.084152	-0.00161503	-0.0287607	0.0395172
	0.27255		0.0547604	0.0520388	0.0326823	0.0562002	0.0324943	0.0386774		0.00550615	0.0843309	-0.00107522	-0.0285328	0.0399572
	0.273247		0.0552143	0.0525101	0.0331844	0.0567256	0.0329761	0.0392637		0.00585936	0.084516	-0.000547294	-0.028302	0.0403951
	0.273944		0.0556711	0.0529863	0.033683	0.0572468	0.0334601	0.0398536		0.00621487	0.0847113	-2.97511e-05	-0.0280692	0.0408307
	0.274641		0.0561332	0.0534679	0.0341761	0.0577607	0.033945	0.0404465		0.00657481	0.084921	0.000479566	-0.0278356	0.0412634
	0.275338		0.056602	0.0539542	0.0346609	0.0582639	0.0344289	0.0410418		0.00694024	0.0851485	0.000982763	-0.0276027	0.0416925
	0.276035		0.0570773	0.0544436	0.0351339	0.0587526	0.0349095	0.041638		0.00731051	0.085395	0.00148142	-0.0273722	0.0421172
	0.276732		0.0575573	0.054933	0.0355912	0.059223	0.035384	0.0422334		0.00768322	0.0856597	0.00197634	-0.0271457	0.042536
	0.277429		0.0580388	0.0554186	0.0360292	0.0596713	0.0358497	0.0428261		0.00805465	0.0859399	0.00246768	-0.0269248	0.0429479
	0.278126		0.058518	0.0558964	0.0364444	0.0600945	0.0363042	0.0434145		0.00842078	0.0862317	0.0029553	-0.0267103	0.0433522
	0.278823		0.0589916	0.0563633	0.0368351	0.060491	0.0367461	0.0439977		0.00877824	0.0865312	0.00343938	-0.0265022	0.0437491
	0.27952		0.0594574	0.0568176	0.0372008	0.0608599	0.0371749	0.0445759		0.00912505	0.0868349	0.00392069	-0.0262995	0.0441396
	0.280217		0.0599145	0.057259	0.0375425	0.0612021	0.0375914	0.0451498		0.0094608	0.0871403	0.00440056	-0.0261006	0.0445255
	0.280915		0.0603629	0.0576885	0.0378622	0.0615187	0.0379968	0.0457203		0.00978639	0.087446	0.00488031	-0.0259038	0.0449086
	0.281612		0.060803	0.0581076	0.0381622	0.0618117	0.0383921	0.0462877		0.0101033	0.0877508	0.00536056	-0.0257079	0.04529
	0.282309		0.0612351	0.0585182	0.038445	0.0620826	0.038778	0.0468512		0.0104129	0.0880534	0.00584064	-0.0255129	0.0456695
	0.283006		0.0616588	0.0589213	0.0387123	0.0623327	0.0391543	0.0474086		0.0107156	0.0883519	0.00631829	-0.0253199	0.0460453
	0.283703		0.0620726	0.0593175	0.0389654	0.0625628	0.03952	0.0479565		0.0110113	0.0886436	0.0067899	-0.0251311	0.0464141
	0.2844		0.0624747	0.0597064	0.0392051	0.0627738	0.0398741	0.0484908		0.0112987	0.0889252	0.0072511	-0.0249493	0.0467719
	0.285097		0.0628627	0.0600876	0.039432	0.0629667	0.0402156	0.049008		0.0115762	0.0891927	0.00769782	-0.0247769	0.0471149
	0.285794		0.0632342	0.0604603	0.0396469	0.0631435	0.0405447	0.0495059		0.0118422	0.089442	0.00812726	-0.0246151	0.0474405
	0.286491		0.0635877	0.0608242	0.0398514	0.0633071	0.0408631	0.0499841		0.0120957	0.0896699	0.00853867	-0.0244632	0.0477484
	0.287188		0.0639222	0.0611793	0.0400475	0.0634618	0.0411744	0.050445		0.0123363	0.0898741	0.00893365	-0.0243186	0.048041
	0.287885		0.0642382	0.0615265	0.0402381	0.063613	0.0414836	0.0508924		0.0125644	0.0900539	0.00931586	-0.0241766	0.0483231
	0.288582		0.0645372	0.0618671	0.0404268	0.0637669	0.0417971	0.0513317		0.0127818	0.0902102	0.0096901	-0.0240314	0.0486012
	0.289279		0.0648218	0.0622031	0.0406175	0.0639299	0.0421212	0.0517683		0.0129909	0.0903453	0.0100612	-0.0238768	0.0488829
	0.289976		0.065095	0.0625365	0.0408143	0.0641079	0.0424617	0.0522067		0.0131946	0.0904619	0.010433	-0.0237074	0.0491749
	0.290673		0.0653595	0.0628689	0.0410204	0.0643055	0.0428226	0.0526494		0.0133957	0.0905629	0.0108072	-0.023519	0.0494825
	0.29137		0.0656173	0.0632014	0.0412384	0.0645257	0.043206	0.0530969		0.0135958	0.0906497	0.0111831	-0.0233097	0.0498087
	0.292067		0.065869	0.0635336	0.0414693	0.0647695	0.0436114	0.053547		0.0137954	0.0907226	0.0115575	-0.0230798	0.0501536
	0.292765		0.0661137	0.063864	0.0417129	0.065036	0.0440364	0.0539955		0.0139936	0.0907802	0.0119247	-0.0228322	0.0505147
	0.293462		0.0663493	0.0641903	0.0419678	0.065323	0.0444766	0.0544368		0.0141882	0.09082	0.0122782	-0.0225714	0.0508873
	0.294159		0.0665737	0.0645096	0.0422324	0.0656276	0.0449268	0.0548651		0.0143765	0.0908393	0.0126113	-0.0223027	0.051266
	0.294856		0.0667849	0.0648198	0.0425053	0.065947	0.0453817	0.0552752		0.0145567	0.0908367	0.0129189	-0.0220311	0.0516454
	0.295553		0.0669827	0.06512	0.0427862	0.0662795	0.0458373	0.0556642		0.0147289	0.0908125	0.0131989	-0.02176	0.0520219
	0.29625		0.0671686	0.0654108	0.0430762	0.0666247	0.046291	0.0560316		0.0148947	0.0907693	0.0134528	-0.0214911	0.0523938
	0.296947		0.0673461	0.0656948	0.043378	0.0669833	0.046742	0.0563799		0.0150578	0.0907115	0.013686	-0.0212241	0.0527619
	0.297644		0.0675197	0.0659755	0.0436948	0.0673571	0.0471907	0.0567136		0.0152231	0.0906448	0.0139072	-0.020957	0.0531286
	0.298341		0.0676948	0.0662568	0.0440302	0.0677475	0.047638	0.0570385		0.015396	0.0905751	0.014127	-0.0206871	0.0534974
	0.299038		0.0678759	0.0665424	0.0443869	0.0681553	0.0480849	0.0573605		0.0155815	0.0905077	0.0143566	-0.0204119	0.0538716
	0.299735		0.0680671	0.0668349	0.0447667	0.0685798	0.0485314	0.0576847		0.0157835	0.0904462	0.0146061	-0.0201294	0.0542536
	0.300432		0.0682706	0.0671355	0.0451702	0.0690194	0.048977	0.0580145		0.0160045	0.0903923	0.0148833	-0.0198389	0.0546441
	0.301129		0.0684867	0.067444	0.0455962	0.0694711	0.0494199	0.0583516		0.0162447	0.090345	0.0151928	-0.0195409	0.0550424
	0.301826		0.0687141	0.0677587	0.0460424	0.0699309	0.0498576	0.0586961		0.0165026	0.0903014	0.0155363	-0.0192372	0.0554461
	0.302523		0.0689498	0.0680768	0.0465055	0.0703945	0.0502874	0.0590466		0.016775	0.0902566	0.0159123	-0.0189302	0.0558518
	0.30322		0.06919	0.0683949	0.0469815	0.0708576	0.0507066	0.0594009		0.0170576	0.0902053	0.0163172	-0.0186225	0.0562559
	0.303917		0.0694314	0.0687098	0.0474667	0.0713163	0.0511131	0.0597564		0.017346	0.0901427	0.0167461	-0.0183166	0.0566551
	0.304615		0.0696711	0.0690193	0.047958	0.0717677	0.0515056	0.0601111		0.0176365	0.0900655	0.0171939	-0.0180145	0.0570469
	0.305312		0.0699079	0.069322	0.0484536	0.0722098	0.0518839	0.0604633		0.017927	0.0899722	0.0176557	-0.0177177	0.0574297
	0.306009		0.0701417	0.0696177	0.0489525	0.0726415	0.0522486	0.060812		0.0182169	0.0898634	0.0181276	-0.0174272	0.0578028
	0.306706		0.0703736	0.0699071	0.0494545	0.0730623	0.0526007	0.0611569		0.0185071	0.089741	0.0186071	-0.0171439	0.0581663
	0.307403		0.070605	0.0701907	0.0499595	0.073472	0.0529415	0.0614977		0.018799	0.0896071	0.0190931	-0.0168684	0.0585201
	0.3081		0.0708375	0.0704697	0.0504674	0.0738702	0.0532719	0.0618348		0.0190943	0.0894641	0.0195855	-0.0166015	0.0588645
	0.308797		0.0710727	0.0707446	0.0509778	0.0742564	0.0535927	0.0621681		0.019395	0.0893145	0.0200852	-0.0163442	0.0591992
	0.309494		0.0713121	0.0710161	0.0514903	0.0746301	0.0539039	0.0624976		0.0197029	0.0891609	0.0205937	-0.0160974	0.0595237
	0.310191		0.0715569	0.0712846	0.0520043	0.074991	0.0542055	0.0628229		0.0200196	0.0890061	0.0211117	-0.0158619	0.0598372
	0.310888		0.0718086	0.0715509	0.0525193	0.075339	0.0544974	0.0631438		0.0203467	0.0888534	0.0216393	-0.0156384	0.060139
	0.311585		0.0720687	0.0718156	0.0530351	0.0756746	0.0547796	0.0634597		0.0206856	0.0887065	0.0221756	-0.0154271	0.0604287
	0.312282		0.072339	0.0720799	0.0535519	0.0759991	0.0550522	0.0637705		0.0210376	0.0885697	0.0227183	-0.0152278	0.0607067
	0.312979		0.0726209	0.0723447	0.0540698	0.0763145	0.0553161	0.0640765		0.0214036	0.088448	0.023265	-0.0150395	0.0609745
	0.313676		0.0729161	0.0726116	0.0545893	0.0766231	0.0555728	0.0643786		0.0217843	0.0883467	0.0238127	-0.0148605	0.0612341
	0.314373		0.073226	0.072882	0.0551103	0.0769278	0.0558238	0.0646777		0.02218	0.0882715	0.0243581	-0.0146888	0.0614879
	0.31507		0.0735518	0.0731574	0.0556326	0.0772312	0.0560711	0.0649752		0.022591	0.0882281	0.024898	-0.0145224	0.0617387
	0.315767		0.0738947	0.0734395	0.0561558	0.0775356	0.0563163	0.0652719		0.0230176	0.0882223	0.0254291	-0.0143592	0.0619885
	0.316465		0.0742552	0.0737297	0.0566792	0.0778429	0.0565611	0.0655689		0.0234598	0.0882597	0.0259479	-0.0141974	0.0622393
	0.317162		0.0746338	0.0740294	0.0572019	0.0781546	0.0568069	0.065867		0.0239174	0.0883448	0.0264509	-0.0140354	0.0624925
	0.317859		0.07503	0.0743396	0.0577229	0.078472	0.0570555	0.0661671		0.0243894	0.0884811	0.0269351	-0.0138715	0.0627496
	0.318556		0.0754428	0.0746608	0.0582412	0.0787962	0.0573087	0.0664699		0.0248741	0.0886707	0.0273973	-0.0137037	0.063012
	0.319253		0.0758709	0.0749933	0.0587554	0.0791279	0.0575685	0.0667767		0.0253697	0.0889138	0.0278356	-0.0135301	0.0632814
	0.31995		0.0763125	0.0753367	0.0592646	0.0794678	0.0578371	0.0670885		0.0258743	0.0892095	0.0282487	-0.0133483	0.0635601
	0.320647		0.0767664	0.0756912	0.0597677	0.0798166	0.0581167	0.0674068		0.0263864	0.0895558	0.0286364	-0.0131562	0.0638508
	0.321344		0.077232	0.0760569	0.0602639	0.0801746	0.0584093	0.0677331		0.0269056	0.0899503	0.0289997	-0.0129516	0.0641559
	0.322041		0.077709	0.0764338	0.0607519	0.0805415	0.0587158	0.0680683		0.0274316	0.0903902	0.0293398	-0.0127329	0.0644774
	0.322738		0.078197	0.0768218	0.0612302	0.0809161	0.059036	0.0684123		0.0279641	0.0908717	0.0296576	-0.0125001	0.0648158
	0.323435		0.078695	0.0772196	0.061696	0.081296	0.0593681	0.0687636		0.0285018	0.0913902	0.0299534	-0.0122546	0.0651693
	0.324132		0.0792009	0.077625	0.0621455	0.0816772	0.0597085	0.0691191		0.0290422	0.0919397	0.0302264	-0.0119999	0.0655343
	0.324829		0.0797114	0.0780349	0.0625743	0.0820553	0.0600525	0.0694747		0.0295811	0.0925131	0.0304746	-0.0117408	0.065905
	0.325526		0.080223	0.0784457	0.0629778	0.0824252	0.0603948	0.0698258		0.0301137	0.0931029	0.0306957	-0.0114828	0.0662747
	0.326223		0.0807319	0.0788543	0.0633523	0.0827828	0.0607304	0.0701681		0.0306351	0.0937015	0.0308874	-0.0112317	0.0666365
	0.32692		0.0812352	0.0792583	0.0636955	0.0831249	0.0610553	0.0704984		0.0311411	0.0943028	0.0310484	-0.010992	0.0669846
	0.327617		0.0817312	0.0796568	0.0640073	0.0834498	0.061367	0.0708152		0.0316295	0.0949025	0.0311792	-0.0107667	0.0673146
	0.328315		0.0822198	0.0800502	0.0642895	0.0837579	0.061665	0.0711184		0.0320996	0.095499	0.0312822	-0.0105569	0.0676246
	0.329012		0.0827019	0.0804401	0.064546	0.0840508	0.0619502	0.0714101		0.0325525	0.0960925	0.0313623	-0.0103619	0.0679151
	0.329709		0.0831795	0.0808288	0.0647821	0.0843316	0.0622252	0.0716933		0.0329902	0.0966849	0.0314266	-0.010179	0.0681883
	0.330406		0.0836549	0.0812189	0.0650038	0.0846037	0.0624935	0.0719718		0.0334156	0.097279	0.031484	-0.0100047	0.0684481
	0.331103		0.0841302	0.0816125	0.0652166	0.0848706	0.0627588	0.0722495		0.0338315	0.0978774	0.0315444	-0.00983483	0.0686988
	0.3318		0.0846064	0.0820106	0.0654254	0.0851351	0.0630251	0.0725299		0.0342401	0.0984819	0.0316181	-0.00966527	0.0689448
	0.332497		0.0850835	0.0824131	0.0656338	0.0853992	0.0632958	0.0728159		0.0346425	0.0990925	0.0317146	-0.00949206	0.0691903
	0.333194		0.0855599	0.0828184	0.0658441	0.0856638	0.0635739	0.0731096		0.0350387	0.0997068	0.0318422	-0.00931177	0.0694386
	0.333891		0.0860326	0.0832242	0.0660572	0.0859292	0.0638618	0.0734129		0.0354275	0.10032	0.0320075	-0.00912171	0.0696921
	0.334588		0.0864978	0.0836269	0.066273	0.0861949	0.0641611	0.0737268		0.0358073	0.100924	0.0322151	-0.00891997	0.0699527
	0.335285		0.0869512	0.0840232	0.0664909	0.08646	0.0644725	0.0740522		0.0361757	0.101512	0.0324677	-0.00870529	0.070221
	0.335982		0.0873888	0.0844098	0.0667101	0.0867236	0.0647966	0.0743896		0.0365314	0.102074	0.0327667	-0.00847685	0.0704975
	0.336679		0.0878079	0.0847847	0.0669304	0.0869851	0.0651334	0.0747395		0.0368737	0.102603	0.0331122	-0.00823413	0.0707826
	0.337376		0.0882072	0.0851473	0.0671525	0.0872446	0.0654832	0.075103		0.0372035	0.103092	0.0335033	-0.00797667	0.0710768
	0.338073		0.0885869	0.0854982	0.0673781	0.0875026	0.0658461	0.0754811		0.0375231	0.103537	0.0339384	-0.00770407	0.0713815
	0.33877		0.0889483	0.085839	0.0676092	0.0877602	0.0662226	0.0758752		0.0378355	0.103935	0.0344151	-0.00741608	0.071698
	0.339467		0.0892929	0.0861717	0.0678483	0.0880184	0.0666127	0.0762862		0.0381441	0.104285	0.0349301	-0.00711286	0.0720278
	0.340165		0.0896224	0.0864983	0.0680975	0.0882776	0.0670158	0.0767144		0.0384518	0.104586	0.0354791	-0.00679529	0.0723717
	0.340862		0.0899377	0.0868205	0.0683583	0.0885379	0.067431	0.0771593		0.038761	0.104834	0.0360573	-0.0064652	0.0727299
	0.341559		0.0902394	0.0871393	0.0686317	0.088799	0.0678564	0.0776194		0.0390733	0.10503	0.0366595	-0.00612509	0.0731014
	0.342256		0.0905278	0.0874557	0.0689183	0.0890601	0.06829	0.0780927		0.0393901	0.105172	0.0372813	-0.00577772	0.0734844
	0.342953		0.0908032	0.0877701	0.0692184	0.0893207	0.0687297	0.0785771		0.0397128	0.105259	0.0379187	-0.00542573	0.0738769
	0.34365		0.0910659	0.0880833	0.0695321	0.0895807	0.0691737	0.0790706		0.0400426	0.105291	0.0385692	-0.00507151	0.0742763
	0.344347		0.0913168	0.0883956	0.0698593	0.0898402	0.0696203	0.0795715		0.040381	0.10527	0.0392315	-0.004717	0.0746807
	0.345044		0.0915567	0.0887071	0.0701995	0.0900996	0.0700682	0.0800784		0.0407291	0.105197	0.0399052	-0.00436361	0.0750879
	0.345741		0.0917868	0.0890179	0.0705515	0.0903591	0.0705164	0.0805903		0.0410881	0.105078	0.0405901	-0.00401235	0.0754965
	0.346438		0.0920084	0.0893276	0.0709142	0.0906187	0.0709634	0.0811055		0.0414586	0.104917	0.0412859	-0.00366414	0.075905
	0.347135		0.0922224	0.0896357	0.0712855	0.0908779	0.071408	0.0816225		0.0418404	0.104719	0.0419912	-0.00332007	0.076312
	0.347832		0.0924293	0.0899414	0.0716635	0.0911355	0.0718484	0.0821387		0.0422331	0.104492	0.0427026	-0.0029815	0.0767158
	0.348529		0.0926292	0.0902433	0.0720454	0.0913897	0.0722823	0.0826513		0.0426351	0.104242	0.0434152	-0.0026501	0.0771148
	0.349226		0.0928211	0.0905398	0.0724284	0.0916382	0.0727073	0.0831569		0.0430444	0.103972	0.0441222	-0.00232773	0.0775068
	0.349923		0.0930038	0.0908288	0.0728093	0.0918787	0.0731207	0.0836521		0.0434582	0.103687	0.0448161	-0.00201634	0.0778898
	0.35062		0.0931753	0.0911083	0.0731849	0.0921086	0.0735199	0.0841334		0.0438731	0.103391	0.0454891	-0.00171782	0.0782617
	0.351317		0.0933341	0.0913763	0.0735525	0.0923262	0.0739026	0.0845983		0.0442861	0.103085	0.0461343	-0.00143374	0.0786211
	0.352014		0.0934788	0.0916315	0.0739097	0.0925301	0.0742672	0.0850446		0.0446942	0.102773	0.0467463	-0.00116496	0.078967
	0.352712		0.0936088	0.0918729	0.0742549	0.09272	0.0746129	0.0854714		0.0450954	0.102455	0.0473214	-0.000911386	0.079299
	0.353409		0.0937243	0.0921003	0.0745876	0.0928964	0.0749401	0.0858789		0.0454882	0.102136	0.0478578	-0.000672046	0.0796175
	0.354106		0.093826	0.0923139	0.0749077	0.0930605	0.0752499	0.0862678		0.0458722	0.101818	0.048355	-0.000445217	0.0799237
	0.354803		0.093915	0.0925141	0.0752159	0.0932139	0.0755441	0.0866399		0.0462474	0.101504	0.0488136	-0.000228672	0.0802188
	0.3555		0.0939924	0.0927017	0.0755132	0.0933582	0.0758245	0.0869964		0.0466138	0.101199	0.0492352	-1.999e-05	0.0805043
	0.356197		0.0940594	0.0928773	0.0758007	0.093495	0.0760934	0.0873386		0.0469718	0.100903	0.0496216	0.000183097	0.0807817
	0.356894		0.0941174	0.0930416	0.0760796	0.0936258	0.0763525	0.0876672		0.0473215	0.100619	0.0499749	0.000382451	0.0810521
	0.357591		0.0941676	0.0931958	0.0763512	0.0937519	0.0766035	0.0879822		0.0476631	0.100349	0.0502972	0.000579571	0.0813165
	0.358288		0.0942115	0.0933407	0.0766172	0.0938749	0.0768483	0.0882835		0.0479969	0.100096	0.0505906	0.000775827	0.0815756
	0.358985		0.0942505	0.0934779	0.0768792	0.0939966	0.0770882	0.088571		0.0483234	0.0998612	0.0508577	0.000972632	0.0818304
	0.359682		0.0942864	0.0936088	0.0771395	0.0941191	0.0773248	0.0888452		0.0486431	0.0996484	0.0511019	0.00117149	0.0820821
	0.360379		0.0943207	0.093735	0.0774001	0.0942445	0.0775593	0.0891071		0.0489568	0.0994595	0.0513268	0.00137395	0.0823316
	0.361076		0.0943548	0.093858	0.0776629	0.0943748	0.0777922	0.0893584		0.0492649	0.0992964	0.0515367	0.00158143	0.08258
	0.361773		0.0943901	0.0939791	0.0779295	0.0945115	0.0780237	0.0896013		0.0495679	0.0991602	0.0517366	0.00179506	0.0828281
	0.36247		0.0944277	0.0940994	0.0782007	0.0946552	0.0782533	0.0898379		0.049866	0.0990511	0.0519316	0.00201551	0.0830762
	0.363167		0.0944681	0.0942196	0.0784768	0.0948057	0.0784796	0.0900703		0.0501593	0.0989678	0.0521268	0.00224287	0.0833242
	0.363864		0.0945116	0.09434	0.0787575	0.0949621	0.078701	0.0902998		0.0504473	0.0989081	0.0523268	0.00247659	0.0835715
	0.364562		0.0945576	0.0944602	0.0790417	0.095123	0.0789155	0.0905272		0.0507294	0.0988691	0.0525352	0.00271555	0.0838167
	0.365259		0.0946052	0.0945798	0.0793282	0.0952869	0.079121	0.0907528		0.0510044	0.0988469	0.0527549	0.00295817	0.0840583
	0.365956		0.094653	0.0946977	0.0796153	0.0954525	0.079316	0.090976		0.0512712	0.0988378	0.0529875	0.0032028	0.0842948
	0.366653		0.0946999	0.0948132	0.0799019	0.095619	0.0794996	0.0911966		0.0515286	0.0988384	0.0532342	0.00344812	0.0845249
	0.36735		0.0947456	0.094926	0.0801871	0.0957866	0.0796721	0.091414		0.0517763	0.0988461	0.0534959	0.00369344	0.0847482
	0.368047		0.0947903	0.0950362	0.0804712	0.0959562	0.0798348	0.0916283		0.0520151	0.0988596	0.0537737	0.00393878	0.0849649
	0.368744		0.0948358	0.0951448	0.0807546	0.0961293	0.0799899	0.0918395		0.0522465	0.098879	0.0540687	0.00418485	0.085176
	0.369441		0.0948842	0.0952528	0.0810383	0.0963074	0.0801401	0.0920481		0.0524732	0.0989055	0.0543821	0.00443273	0.0853826
	0.370138		0.0949381	0.0953611	0.081323	0.0964919	0.0802883	0.0922543		0.0526981	0.0989412	0.0547146	0.00468351	0.0855857
	0.370835		0.0950001	0.0954705	0.0816088	0.0966833	0.0804364	0.0924583		0.0529238	0.0989882	0.0550658	0.00493789	0.0857859
	0.371532		0.0950722	0.0955816	0.0818951	0.0968813	0.0805859	0.0926598		0.0531528	0.0990488	0.0554341	0.00519582	0.0859831
	0.372229		0.0951561	0.0956944	0.0821809	0.097085	0.0807371	0.0928581		0.053387	0.0991246	0.0558165	0.00545653	0.0861762
	0.372926		0.095253	0.0958094	0.0824644	0.0972927	0.0808897	0.0930521		0.0536278	0.0992165	0.0562087	0.00571863	0.0863637
	0.373623		0.0953639	0.095927	0.0827441	0.0975027	0.0810428	0.0932405		0.0538762	0.0993253	0.0566058	0.00598048	0.0865439
	0.37432		0.0954894	0.0960479	0.0830189	0.0977138	0.0811954	0.0934225		0.0541333	0.0994513	0.0570026	0.00624047	0.0867152
	0.375017		0.0956304	0.0961736	0.0832881	0.0979253	0.0813469	0.0935972		0.0544003	0.0995949	0.0573942	0.00649723	0.0868763
	0.375714		0.0957876	0.096306	0.083552	0.0981376	0.081497	0.0937644		0.0546785	0.0997571	0.0577761	0.00674981	0.087027
	0.376412		0.095962	0.0964472	0.0838113	0.0983517	0.081646	0.0939242		0.0549693	0.099939	0.0581446	0.00699771	0.0871674
	0.377109		0.0961548	0.0966	0.0840676	0.0985694	0.0817943	0.0940767		0.0552745	0.100143	0.0584966	0.00724074	0.0872985
	0.377806		0.0963669	0.0967665	0.0843225	0.0987922	0.0819427	0.0942223		0.0555957	0.10037	0.0588297	0.0074789	0.0874212
	0.378503		0.0965991	0.0969489	0.0845778	0.0990213	0.0820916	0.094361		0.0559345	0.100623	0.0591422	0.00771228	0.087537
	0.3792		0.0968518	0.0971485	0.0848351	0.099257	0.0822415	0.094493		0.0562921	0.100902	0.0594326	0.00794101	0.0876471
	0.379897		0.0971244	0.0973655	0.0850956	0.0994988	0.0823925	0.0946182		0.0566687	0.101207	0.0597	0.00816531	0.0877529
	0.380594		0.0974159	0.0975993	0.0853601	0.0997452	0.0825444	0.0947368		0.0570637	0.101538	0.0599439	0.00838557	0.0878557
	0.381291		0.0977241	0.0978483	0.0856288	0.099994	0.0826969	0.094849		0.0574755	0.101891	0.060164	0.00860235	0.0879568
	0.381988		0.0980467	0.0981105	0.0859017	0.100243	0.0828498	0.0949553		0.057902	0.102265	0.0603608	0.00881643	0.0880576
	0.382685		0.0983816	0.0983839	0.086179	0.100492	0.0830029	0.0950569		0.0583411	0.102655	0.0605353	0.00902892	0.0881598
	0.383382		0.0987271	0.0986672	0.086461	0.100738	0.0831571	0.0951552		0.0587911	0.103059	0.0606891	0.0092414	0.0882654
	0.384079		0.0990826	0.0989594	0.0867483	0.100983	0.0833135	0.0952525		0.0592513	0.103476	0.0608249	0.00945572	0.0883767
	0.384776		0.0994481	0.0992607	0.0870415	0.101228	0.0834737	0.095351		0.0597219	0.103905	0.0609458	0.00967373	0.0884957
	0.385473		0.0998241	0.099571	0.0873411	0.101474	0.0836395	0.0954533		0.0602032	0.104346	0.0610556	0.00989697	0.0886244
	0.38617		0.100211	0.0998904	0.0876467	0.101723	0.0838121	0.0955613		0.0606957	0.104801	0.0611581	0.0101264	0.0887639
	0.386867		0.100608	0.100219	0.0879572	0.101977	0.0839923	0.0956766		0.0611989	0.105272	0.0612571	0.0103623	0.0889146
	0.387564		0.101016	0.100555	0.0882709	0.102235	0.0841803	0.0958002		0.061712	0.10576	0.0613566	0.0106042	0.0890762
	0.388262		0.101434	0.100898	0.0885857	0.102498	0.0843757	0.0959325		0.0622336	0.106269	0.0614604	0.010851	0.0892481
	0.388959		0.101861	0.101248	0.0888997	0.102765	0.084578	0.0960739		0.0627623	0.106801	0.0615726	0.0111012	0.0894296
	0.389656		0.102296	0.101604	0.0892113	0.103036	0.0847867	0.0962249		0.0632969	0.107359	0.0616974	0.0113538	0.0896205
	0.390353		0.102741	0.101968	0.0895196	0.103311	0.0850017	0.0963862		0.0638367	0.107945	0.0618389	0.0116083	0.0898211
	0.39105		0.103195	0.102338	0.0898245	0.103589	0.0852233	0.096559		0.0643817	0.108563	0.0620012	0.0118648	0.0900325
	0.391747		0.10366	0.102716	0.090126	0.103868	0.0854518	0.0967448		0.0649323	0.109215	0.0621877	0.0121243	0.0902562
	0.392444		0.104136	0.103102	0.0904241	0.104149	0.0856877	0.096945		0.0654891	0.109903	0.0624006	0.012388	0.0904937
	0.393141		0.104624	0.103497	0.0907188	0.104429	0.0859311	0.0971607		0.0660528	0.110629	0.0626411	0.0126572	0.0907461
	0.393838		0.105125	0.103899	0.0910092	0.104709	0.0861816	0.0973924		0.0666237	0.111394	0.0629088	0.0129322	0.0910136
	0.394535		0.105638	0.104308	0.0912935	0.104984	0.086438	0.0976395		0.0672011	0.112193	0.0632021	0.013213	0.0912951
	0.395232		0.106159	0.104721	0.0915688	0.105254	0.0866987	0.0979008		0.0677833	0.113023	0.0635183	0.0134984	0.0915886
	0.395929		0.106684	0.105133	0.0918316	0.105516	0.0869615	0.0981742		0.068367	0.113876	0.063854	0.0137864	0.0918914
	0.396626		0.107207	0.105539	0.0920774	0.105766	0.0872241	0.0984574		0.0689475	0.114742	0.0642049	0.0140747	0.0922003
	0.397323		0.107721	0.105934	0.0923019	0.106004	0.0874843	0.0987478		0.0695192	0.115609	0.0645666	0.0143607	0.0925124
	0.39802		0.108219	0.106311	0.0925015	0.106226	0.0877405	0.0990427		0.0700765	0.116466	0.0649339	0.0146419	0.0928254
	0.398717		0.108694	0.106667	0.0926738	0.106432	0.0879917	0.0993396		0.070615	0.117302	0.0653021	0.0149166	0.0931383
	0.399414		0.109144	0.106999	0.0928185	0.106623	0.0882382	0.0996368		0.0711317	0.118108	0.0656667	0.0151836	0.0934513
	0.400112		0.109565	0.107306	0.0929372	0.1068	0.0884815	0.099933		0.0716259	0.118878	0.0660243	0.0154431	0.0937661
	0.400809		0.109959	0.107588	0.0930326	0.106965	0.0887235	0.100228		0.072098	0.119608	0.0663723	0.0156956	0.0940855
	0.401506		0.110324	0.107846	0.0931079	0.107121	0.0889662	0.100521		0.0725491	0.120296	0.0667091	0.0159421	0.094412
	0.402203		0.110662	0.10808	0.0931656	0.107267	0.0892102	0.100811		0.0729793	0.120937	0.0670338	0.0161831	0.0947474
	0.4029		0.110969	0.10829	0.0932068	0.107405	0.0894551	0.101098		0.0733873	0.12153	0.0673451	0.0164182	0.0950916
	0.403597		0.111244	0.108473	0.093231	0.107533	0.0896982	0.101377		0.0737702	0.122069	0.0676415	0.0166459	0.0954424
	0.404294		0.111483	0.108627	0.0932367	0.107647	0.0899359	0.101648		0.074124	0.122549	0.0679206	0.0168638	0.0957958
	0.404991		0.111679	0.108748	0.093222	0.107746	0.0901639	0.101905		0.0744438	0.122966	0.0681796	0.0170692	0.0961461
	0.405688		0.111829	0.108835	0.0931857	0.107827	0.0903777	0.102145		0.0747253	0.123314	0.0684153	0.0172591	0.0964869
	0.406385		0.111929	0.108886	0.0931274	0.107889	0.090574	0.102366		0.0749651	0.12359	0.0686248	0.0174311	0.0968121
	0.407082		0.111977	0.108901	0.0930482	0.107933	0.0907504	0.102565		0.0751615	0.123792	0.0688057	0.0175836	0.0971165
	0.407779		0.111972	0.10888	0.0929508	0.107959	0.0909062	0.10274		0.0753151	0.12392	0.0689567	0.0177157	0.0973959
	0.408476		0.111916	0.108827	0.0928388	0.107971	0.0910417	0.10289		0.0754288	0.123975	0.0690771	0.0178272	0.0976476
	0.409173		0.111812	0.108743	0.0927166	0.107969	0.0911576	0.103014		0.0755071	0.123961	0.0691672	0.017918	0.0978692
	0.40987		0.111663	0.108633	0.092588	0.107956	0.0912548	0.103112		0.0755551	0.12388	0.0692275	0.0179878	0.0980585
	0.410567		0.111471	0.108497	0.0924557	0.107932	0.0913331	0.103181		0.0755775	0.123736	0.0692585	0.0180353	0.0982124
	0.411264		0.111239	0.108336	0.0923203	0.107893	0.0913911	0.103219		0.075577	0.123528	0.0692598	0.0180586	0.0983275
	0.411962		0.110965	0.108149	0.0921803	0.107836	0.0914266	0.103222		0.0755541	0.123254	0.069231	0.0180553	0.0983997
	0.412659		0.110645	0.10793	0.0920328	0.107756	0.0914364	0.103189		0.075507	0.122911	0.0691718	0.0180232	0.0984253
	0.413356		0.110278	0.107678	0.0918742	0.107646	0.0914176	0.103118		0.0754331	0.122496	0.069083	0.0179615	0.0984019
	0.414053		0.109862	0.107388	0.0917016	0.107502	0.0913685	0.10301		0.0753304	0.122005	0.0689665	0.017871	0.0983291
	0.41475		0.109396	0.107061	0.0915137	0.107321	0.091289	0.102868		0.0751993	0.12144	0.0688266	0.0177551	0.0982089
	0.415447		0.108886	0.106699	0.091312	0.107104	0.0911813	0.102699		0.0750434	0.120802	0.0686694	0.0176193	0.0980459
	0.416144		0.108337	0.106306	0.0911008	0.106855	0.09105	0.102508		0.0748695	0.120101	0.0685033	0.0174713	0.0978468
	0.416841		0.107762	0.105892	0.0908863	0.106579	0.0909014	0.102306		0.0746873	0.119345	0.0683376	0.0173201	0.09762
	0.417538		0.10717	0.105466	0.0906759	0.106284	0.0907425	0.1021		0.0745072	0.118549	0.0681818	0.0171744	0.0973738
	0.418235		0.106573	0.105035	0.0904762	0.105977	0.0905799	0.101898		0.0743388	0.117724	0.0680443	0.0170416	0.0971154
	0.418932		0.10598	0.104607	0.0902922	0.105664	0.0904179	0.101706		0.0741895	0.116882	0.0679315	0.0169261	0.0968493
	0.419629		0.105397	0.104188	0.090126	0.105348	0.0902587	0.101524		0.0740634	0.116034	0.0678478	0.0168294	0.0965773
	0.420326		0.104829	0.103778	0.0899778	0.105031	0.0901019	0.101352		0.0739612	0.115185	0.0677953	0.01675	0.0962989
	0.421023		0.104277	0.10338	0.0898456	0.104711	0.0899455	0.101189		0.0738807	0.114341	0.0677753	0.0166844	0.0960119
	0.42172		0.103739	0.102992	0.0897268	0.104387	0.0897872	0.101031		0.0738175	0.113504	0.0677881	0.0166287	0.0957147
	0.422417		0.103217	0.102615	0.0896187	0.104059	0.0896252	0.100878		0.0737664	0.112677	0.0678345	0.0165797	0.0954067
	0.423114		0.102708	0.102248	0.0895193	0.103727	0.0894588	0.100728		0.0737225	0.111861	0.0679153	0.0165354	0.0950895
	0.423812		0.102214	0.101892	0.0894276	0.103392	0.0892887	0.100581		0.0736828	0.111061	0.0680317	0.0164955	0.0947665
	0.424509		0.101738	0.101551	0.0893439	0.103058	0.0891162	0.100438		0.0736474	0.110282	0.0681841	0.01646	0.0944427
	0.425206		0.101285	0.101228	0.0892695	0.102727	0.0889433	0.1003		0.0736195	0.109534	0.0683722	0.0164291	0.0941231
	0.425903		0.100861	0.100927	0.0892061	0.102402	0.0887709	0.100165		0.0736047	0.108825	0.0685943	0.0164017	0.0938114
	0.4266		0.100471	0.100652	0.0891546	0.102084	0.0885987	0.100033		0.0736086	0.108163	0.0688466	0.0163753	0.0935093
	0.427297		0.100119	0.100404	0.0891142	0.101773	0.0884244	0.0998995		0.0736353	0.107554	0.0691236	0.0163453	0.0932152
	0.427994		0.0998039	0.100184	0.0890818	0.101465	0.088244	0.0997603		0.0736854	0.106999	0.0694183	0.0163059	0.0929251
	0.428691		0.099523	0.0999866	0.0890531	0.101158	0.0880528	0.0996104		0.0737566	0.106495	0.0697231	0.0162512	0.0926332
	0.429388		0.099272	0.099809	0.0890236	0.100846	0.087847	0.0994463		0.073845	0.106038	0.0700312	0.0161767	0.0923344
	0.430085		0.0990478	0.0996485	0.0889911	0.100529	0.087625	0.0992672		0.0739474	0.105625	0.0703379	0.0160809	0.0920254
	0.430782		0.09885	0.0995056	0.0889567	0.100209	0.0873889	0.0990756		0.0740639	0.105253	0.070642	0.0159665	0.0917073
	0.431479		0.0986816	0.0993841	0.0889256	0.099893	0.0871449	0.0988779		0.0741981	0.104926	0.0709455	0.0158401	0.0913852
	0.432176		0.0985482	0.0992906	0.0889065	0.0995896	0.0869025	0.0986834		0.0743572	0.104647	0.0712531	0.015712	0.091069
	0.432873		0.0984564	0.0992327	0.08891	0.0993104	0.0866734	0.0985031		0.0745499	0.104423	0.0715715	0.0155945	0.0907717
	0.43357		0.0984119	0.0992167	0.088946	0.0990666	0.0864693	0.0983483		0.0747839	0.104259	0.0719069	0.0155001	0.0905076
	0.434267		0.0984179	0.0992464	0.0890221	0.0988673	0.0863006	0.098228		0.0750641	0.104158	0.072264	0.0154401	0.0902899
	0.434964		0.0984732	0.0993214	0.0891412	0.0987172	0.0861736	0.0981479		0.0753908	0.104121	0.0726437	0.0154219	0.0901281
	0.435662		0.0985727	0.0994368	0.0893009	0.0986166	0.0860901	0.0981088		0.0757588	0.104141	0.0730425	0.0154484	0.0900261
	0.436359		0.0987073	0.0995838	0.0894934	0.098561	0.0860466	0.0981066		0.0761582	0.104213	0.0734523	0.0155177	0.0899818
	0.437056		0.0988654	0.0997513	0.0897079	0.0985424	0.086036	0.098134		0.0765758	0.104324	0.0738615	0.0156235	0.089988
	0.437753		0.099035	0.0999278	0.0899318	0.0985517	0.0860493	0.0981819		0.0769972	0.104464	0.0742579	0.0157582	0.0900351
	0.43845		0.0992055	0.100103	0.0901539	0.0985809	0.0860784	0.0982422		0.0774093	0.104624	0.0746305	0.0159141	0.0901141
	0.439147		0.0993699	0.100271	0.0903661	0.098625	0.0861177	0.0983096		0.0778029	0.104798	0.0749719	0.0160861	0.0902191
	0.439844		0.0995257	0.100428	0.0905649	0.0986827	0.0861655	0.0983825		0.0781736	0.104984	0.0752796	0.0162723	0.0903489
	0.440541		0.0996752	0.100577	0.0907512	0.098757	0.0862241	0.0984634		0.0785231	0.105184	0.0755559	0.0164742	0.090507
	0.441238		0.099825	0.100723	0.0909301	0.0988539	0.0862993	0.0985574		0.0788585	0.105408	0.0758072	0.0166958	0.0907003
	0.441935		0.0999832	0.100874	0.0911086	0.0989809	0.0863983	0.0986711		0.0791897	0.105664	0.0760419	0.0169421	0.0909368
	0.442632		0.100157	0.101036	0.0912939	0.0991444	0.0865278	0.0988098		0.0795261	0.105962	0.0762681	0.0172176	0.0912224
	0.443329		0.100348	0.101212	0.0914899	0.0993472	0.0866909	0.098976		0.0798727	0.106307	0.0764913	0.0175236	0.0915583
	0.444026		0.100553	0.101397	0.091696	0.0995873	0.0868859	0.099167		0.0802266	0.106697	0.076712	0.0178569	0.0919388
	0.444723		0.10076	0.101585	0.0919063	0.0998567	0.0871051	0.0993752		0.0805769	0.107123	0.0769255	0.0182097	0.0923513
	0.44542		0.100955	0.10176	0.0921109	0.100143	0.0873361	0.0995885		0.0809065	0.107569	0.0771228	0.0185706	0.0927781
	0.446117		0.101121	0.10191	0.0922986	0.100432	0.0875644	0.0997936		0.0811965	0.108018	0.0772934	0.0189269	0.0931997
	0.446814		0.101245	0.102024	0.0924604	0.100712	0.0877767	0.0999778		0.0814307	0.108455	0.0774277	0.0192668	0.093599
	0.447512		0.10132	0.102096	0.0925915	0.100973	0.0879639	0.100133		0.0815991	0.108869	0.07752	0.0195821	0.0939635
	0.448209		0.101344	0.102128	0.0926921	0.101212	0.0881223	0.100255		0.0816994	0.109257	0.0775693	0.0198688	0.0942879
	0.448906		0.101322	0.102125	0.0927668	0.101431	0.088254	0.100345		0.0817361	0.109619	0.0775795	0.0201273	0.0945737
	0.449603		0.101261	0.102094	0.0928224	0.101635	0.0883657	0.100409		0.0817181	0.10996	0.0775575	0.0203615	0.0948279
	0.4503		0.101171	0.102045	0.0928658	0.101833	0.0884661	0.100453		0.0816555	0.110284	0.0775119	0.0205775	0.0950612
	0.450997		0.101057	0.101982	0.0929019	0.102029	0.0885642	0.100486		0.0815572	0.110596	0.0774505	0.0207813	0.0952841
	0.451694		0.100924	0.101907	0.0929318	0.102229	0.088667	0.100514		0.0814281	0.110898	0.0773788	0.0209778	0.0955049
	0.452391		0.100771	0.101818	0.0929527	0.102432	0.0887784	0.10054		0.0812684	0.111184	0.0772992	0.0211697	0.0957276
	0.453088		0.100595	0.101708	0.0929586	0.102635	0.0888992	0.100566		0.081074	0.111449	0.0772114	0.0213577	0.0959519
	0.453785		0.100391	0.101571	0.0929413	0.102834	0.0890278	0.100593		0.0808385	0.111683	0.0771134	0.0215413	0.0961743
	0.454482		0.100153	0.101399	0.0928936	0.103021	0.0891624	0.100622		0.0805567	0.111879	0.077004	0.0217209	0.0963915
	0.455179		0.0998837	0.101189	0.092811	0.103194	0.0893026	0.100657		0.0802282	0.112035	0.0768846	0.0218993	0.0966021
	0.455876		0.099588	0.100946	0.0926941	0.103352	0.0894499	0.100704		0.0798607	0.112155	0.0767608	0.0220825	0.0968094
	0.456573		0.099281	0.10068	0.0925486	0.103496	0.0896087	0.100772		0.0794712	0.112253	0.0766418	0.0222791	0.0970209
	0.45727		0.0989834	0.100407	0.0923846	0.103634	0.0897847	0.10087		0.0790844	0.11235	0.0765392	0.0224991	0.0972474
	0.457967		0.0987191	0.100147	0.0922146	0.10377	0.0899836	0.101007		0.0787296	0.11247	0.0764645	0.0227515	0.0975009
	0.458664		0.0985109	0.0999184	0.0920503	0.10391	0.0902091	0.101188		0.0784356	0.112638	0.0764264	0.0230418	0.0977907
	0.459361		0.0983763	0.0997371	0.0919001	0.104055	0.0904606	0.101415		0.0782253	0.112872	0.0764281	0.02337	0.0981213
	0.460059		0.0983243	0.0996111	0.0917669	0.1042	0.090732	0.10168		0.0781118	0.113184	0.0764657	0.0237299	0.0984894
	0.460756		0.0983548	0.0995413	0.0916477	0.104337	0.0910112	0.10197		0.0780966	0.113575	0.0765276	0.0241091	0.0988831
	0.461453		0.0984595	0.0995219	0.0915346	0.104453	0.0912808	0.102266		0.0781709	0.114035	0.0765958	0.0244899	0.0992826
	0.46215		0.0986259	0.0995435	0.0914178	0.104535	0.091521	0.102547		0.0783198	0.114552	0.0766486	0.0248528	0.0996628
	0.462847		0.0988412	0.0995967	0.091289	0.104572	0.0917127	0.102789		0.078527	0.115111	0.0766642	0.0251786	0.0999974
	0.463544		0.0990959	0.0996756	0.0911441	0.104557	0.0918408	0.102974		0.0787792	0.115698	0.0766242	0.0254516	0.100264
	0.464241		0.099386	0.099779	0.0909851	0.10449	0.0918964	0.103087		0.0790693	0.116308	0.0765162	0.0256612	0.100445
	0.464938		0.0997124	0.0999098	0.0908186	0.104379	0.0918773	0.103123		0.0793966	0.116939	0.0763348	0.0258026	0.100533
	0.465635		0.100079	0.100073	0.0906547	0.104235	0.091787	0.103077		0.0797657	0.117593	0.0760808	0.0258751	0.100526
	0.466332		0.10049	0.100274	0.0905035	0.10407	0.0916324	0.102951		0.080184	0.118273	0.0757588	0.0258807	0.100431
	0.467029		0.100949	0.100514	0.0903723	0.103895	0.0914209	0.102746		0.0806589	0.118981	0.0753752	0.0258211	0.100254
	0.467726		0.101453	0.10079	0.0902638	0.103716	0.0911585	0.102463		0.0811949	0.119715	0.074935	0.0256964	0.100001
	0.468423		0.101996	0.101092	0.0901747	0.103535	0.0908484	0.102101		0.0817914	0.120467	0.0744411	0.0255034	0.0996776
	0.46912		0.102565	0.101407	0.0900957	0.103345	0.0904902	0.101659		0.082441	0.121225	0.0738932	0.0252364	0.0992831
	0.469817		0.103143	0.101717	0.0900136	0.103137	0.0900813	0.101133		0.0831297	0.121972	0.0732899	0.0248889	0.0988156
	0.470514		0.103713	0.102003	0.0899139	0.1029	0.0896191	0.100524		0.08384	0.122692	0.0726303	0.0244571	0.0982732
	0.471211		0.104259	0.102253	0.0897847	0.102623	0.0891033	0.0998368		0.0845549	0.123371	0.071917	0.0239427	0.0976568
	0.471909		0.104773	0.102457	0.0896201	0.102303	0.0885385	0.0990805		0.085263	0.124004	0.0711583	0.0233552	0.096973
	0.472606		0.105256	0.10262	0.0894222	0.101943	0.0879346	0.0982718		0.0859615	0.124595	0.0703684	0.0227118	0.096234
	0.473303		0.105715	0.102749	0.0892002	0.101552	0.0873059	0.0974305		0.0866558	0.125155	0.0695656	0.0220347	0.0954565
	0.474		0.106163	0.102859	0.0889678	0.101144	0.086668	0.0965766		0.0873563	0.125697	0.0687694	0.0213471	0.0946584
	0.474697		0.106609	0.102962	0.0887386	0.100732	0.0860343	0.0957266		0.0880726	0.126236	0.067997	0.0206681	0.0938542
	0.475394		0.107055	0.103065	0.0885214	0.100325	0.0854125	0.0948901		0.0888079	0.126774	0.0672595	0.0200095	0.0930527
	0.476091		0.107493	0.103166	0.0883182	0.0999246	0.0848037	0.0940691		0.0895547	0.127306	0.0665613	0.0193744	0.092255
	0.476788		0.107908	0.103255	0.0881227	0.0995261	0.0842015	0.0932583		0.0902943	0.127814	0.0659002	0.0187576	0.0914553
	0.477485		0.108275	0.103314	0.0879229	0.099119	0.0835953	0.0924481		0.0909993	0.128275	0.065269	0.0181486	0.090644
	0.478182		0.108568	0.103323	0.0877037	0.0986908	0.0829731	0.0916281		0.0916379	0.12866	0.0646595	0.0175354	0.0898104
	0.478879		0.108763	0.103265	0.0874515	0.0982306	0.0823253	0.0907911		0.09218	0.128941	0.064065	0.0169084	0.0889472
	0.479576		0.108843	0.103128	0.0871573	0.097732	0.081648	0.0899366		0.0926023	0.129099	0.0634834	0.0162636	0.0880527
	0.480273		0.108795	0.102906	0.0868179	0.0971951	0.0809444	0.0890712		0.0928906	0.12912	0.0629182	0.0156043	0.0871322
	0.48097		0.108618	0.102601	0.0864362	0.0966253	0.0802237	0.0882082		0.093041	0.128999	0.0623777	0.0149403	0.0861967
	0.481667		0.108313	0.102217	0.086018	0.0960308	0.0794981	0.0873638		0.0930568	0.128738	0.0618725	0.0142846	0.0852599
	0.482364		0.107886	0.101761	0.0855685	0.095419	0.0787788	0.086553		0.0929456	0.128341	0.0614115	0.0136499	0.0843346
	0.483061		0.107339	0.101236	0.0850894	0.0947922	0.0780718	0.085785		0.0927149	0.127811	0.0609982	0.0130437	0.083428
	0.483759		0.106673	0.100642	0.0845763	0.0941454	0.0773758	0.0850604		0.0923694	0.12715	0.0606287	0.0124654	0.0825394
	0.484456		0.105885	0.0999715	0.084018	0.0934657	0.0766804	0.0843706		0.0919091	0.126354	0.0602902	0.011905	0.0816593
	0.485153		0.104966	0.0992146	0.083398	0.0927337	0.0759683	0.083698		0.0913285	0.125415	0.0599626	0.0113436	0.080771
	0.48585		0.103908	0.098358	0.0826972	0.0919263	0.0752177	0.08302		0.0906184	0.124325	0.0596216	0.0107565	0.0798543
	0.486547		0.102701	0.0973899	0.0818972	0.0910218	0.0744071	0.0823128		0.0897686	0.123075	0.0592426	0.0101174	0.0788903
	0.487244		0.101343	0.0963027	0.0809851	0.0900041	0.0735197	0.0815567		0.0887726	0.121662	0.0588061	0.0094039	0.0778663
	0.487941		0.0998414	0.0950974	0.0799571	0.0888679	0.0725476	0.0807402		0.0876321	0.120092	0.0583014	0.00860249	0.0767804
	0.488638		0.0982125	0.0937854	0.078821	0.0876201	0.0714947	0.0798625		0.0863599	0.118381	0.05773	0.0077114	0.0756428
	0.489335		0.0964835	0.0923872	0.0775956	0.0862805	0.0703767	0.0789343		0.0849793	0.116556	0.0571046	0.00674106	0.0744752
	0.490032		0.0946866	0.0909295	0.0763076	0.0848779	0.0692175	0.0779744		0.0835207	0.114649	0.056447	0.00571138	0.0733066
	0.490729		0.0928524	0.0894391	0.074986	0.0834449	0.0680448	0.0770058		0.0820144	0.112692	0.0557824	0.0046471	0.0721679
	0.491426		0.0910038	0.087937	0.0736564	0.0820117	0.0668842	0.07605		0.0804841	0.110706	0.0551343	0.00357265	0.071086
	0.492123		0.0891516	0.0864345	0.0723362	0.0806014	0.0657544	0.0751231		0.0789421	0.108705	0.05452	0.00250799	0.0700791
	0.49282		0.0872942	0.0849322	0.0710328	0.079227	0.0646648	0.0742334		0.0773875	0.106686	0.0539483	0.00146641	0.0691548
	0.493517		0.0854208	0.0834224	0.0697451	0.0778924	0.0636162	0.0733821		0.0758089	0.104639	0.0534198	0.00045457	0.0683108
	0.494214		0.0835169	0.0818938	0.0684667	0.076595	0.0626028	0.0725651		0.0741893	0.102548	0.0529299	-0.000525766	0.0675375
	0.494911		0.0815705	0.0803372	0.0671906	0.0753293	0.061617	0.0717767		0.0725125	0.1004	0.0524715	-0.00147489	0.066822
	0.495609		0.0795773	0.0787496	0.0659136	0.0740917	0.0606528	0.071013		0.0707693	0.0981907	0.0520394	-0.0023922	0.0661533
	0.496306		0.0775438	0.0771372	0.0646394	0.0728832	0.0597094	0.0702737		0.0689614	0.0959267	0.0516325	-0.00327394	0.0655252
	0.497003		0.0754878	0.0755159	0.0633791	0.0717112	0.0587931	0.0695642		0.0671037	0.093627	0.0512547	-0.00411233	0.0649393
	0.4977		0.0734363	0.0739088	0.0621506	0.0705891	0.0579163	0.0688937		0.0652222	0.0913214	0.0509141	-0.00489632	0.0644043
	0.498397		0.0714207	0.0723423	0.0609751	0.0695338	0.0570958	0.0682734		0.06335	0.0890453	0.0506209	-0.00561372	0.063933
	0.499094		0.0694715	0.0708409	0.0598727	0.0685622	0.0563489	0.0677134		0.0615219	0.0868337	0.0503837	-0.00625393	0.0635386
	0.499791		0.067613	0.0694229	0.0588587	0.0676877	0.0556901	0.0672199		0.0597679	0.0847152	0.050207	-0.00681049	0.0632301
	0.500488		0.0658593	0.0680973	0.0579408	0.0669177	0.0551286	0.0667938		0.0581083	0.0827083	0.0500897	-0.0072822	0.0630098
	0.501185		0.0642137	0.0668634	0.0571186	0.0662528	0.0546671	0.0664311		0.056552	0.0808198	0.050025	-0.00767275	0.0628726
	0.501882		0.0626707	0.0657128	0.0563848	0.065688	0.0543033	0.0661245		0.0550964	0.0790474	0.0500027	-0.00798856	0.0628085
	0.502579		0.0612204	0.0646331	0.0557283	0.0652156	0.0540317	0.0658669		0.0537316	0.077383	0.0500116	-0.00823591	0.0628051
	0.503276		0.0598531	0.0636125	0.0551383	0.0648277	0.0538465	0.0656533		0.0524452	0.075818	0.0500427	-0.00841789	0.062852
	0.503973		0.0585647	0.0626439	0.0546071	0.0645197	0.0537436	0.0654829		0.0512289	0.0743479	0.0500911	-0.00853229	0.0629433
	0.50467		0.0573589	0.0617275	0.0541328	0.0642912	0.0537223	0.0653601		0.0500827	0.0729758	0.0501577	-0.00857101	0.063079
	0.505367		0.0562478	0.0608709	0.0537193	0.0641459	0.0537846	0.0652929		0.049017	0.0717128	0.0502476	-0.00852128	0.0632647
	0.506064		0.0552488	0.0600867	0.0533746	0.0640898	0.0539341	0.0652912		0.0480513	0.0705764	0.0503687	-0.00836873	0.0635087
	0.506761		0.05438	0.0593886	0.053107	0.0641278	0.0541732	0.0653628		0.0472085	0.0695852	0.0505283	-0.00810143	0.0638184
	0.507459		0.0536545	0.0587865	0.0529211	0.0642606	0.0544995	0.0655104		0.0465093	0.068754	0.0507295	-0.00771381	0.0641966
	0.508156		0.0530762	0.0582827	0.0528151	0.0644818	0.0549048	0.0657299		0.0459656	0.068089	0.0509697	-0.00720922	0.0646387
	0.508853		0.0526392	0.0578716	0.0527796	0.0647783	0.0553744	0.0660098		0.0455785	0.0675867	0.05124	-0.00660028	0.065132
	0.50955		0.0523296	0.0575414	0.0528003	0.0651324	0.0558895	0.0663342		0.045339	0.0672355	0.0515272	-0.00590687	0.0656577
	0.510247		0.05213	0.0572784	0.0528612	0.0655256	0.0564311	0.0666858		0.0452319	0.0670199	0.0518168	-0.00515259	0.0661936
	0.510944		0.0520246	0.0570723	0.0529503	0.0659432	0.0569837	0.0670506		0.045241	0.0669255	0.0520975	-0.00436057	0.066719
	0.511641		0.052004	0.0569194	0.0530621	0.0663776	0.0575381	0.0674201		0.0453537	0.0669435	0.0523633	-0.00354978	0.0672179
	0.512338		0.0520665	0.0568245	0.0532003	0.0668294	0.0580934	0.0677931		0.0455635	0.0670722	0.0526152	-0.00273277	0.0676825
	0.513035		0.0522183	0.0567999	0.0533765	0.067307	0.0586553	0.0681744		0.045871	0.0673177	0.0528608	-0.00191507	0.0681138
	0.513732		0.0524711	0.0568629	0.0536077	0.0678236	0.0592341	0.0685726		0.0462815	0.067691	0.0531114	-0.00109668	0.0685211
	0.514429		0.0528374	0.0570311	0.053912	0.068393	0.0598408	0.0689963		0.0468014	0.0682043	0.053379	-0.000275173	0.0689184
	0.515126		0.0533254	0.0573175	0.0543035	0.0690247	0.0604827	0.0694501		0.047433	0.0688656	0.0536716	0.000550199	0.0693196
	0.515823		0.053934	0.0577257	0.0547872	0.0697196	0.0611595	0.0699312		0.0481697	0.0696734	0.0539904	0.00137447	0.069733
	0.51652		0.054649	0.0582465	0.0553553	0.0704665	0.0618606	0.0704271		0.0489922	0.0706128	0.0543264	0.0021842	0.0701571
	0.517217		0.0554426	0.0588575	0.0559867	0.0712415	0.0625643	0.0709161		0.0498675	0.071655	0.0546613	0.00295701	0.0705785
	0.517914		0.0562761	0.0595252	0.0566484	0.0720104	0.0632402	0.071369		0.0507522	0.0727596	0.0549683	0.00366369	0.0709729
	0.518611		0.0571059	0.0602101	0.0573005	0.0727329	0.0638529	0.0717536		0.0515977	0.0738807	0.0552169	0.00427234	0.0713092
	0.519309		0.057891	0.0608738	0.0579025	0.0733691	0.0643676	0.0720391		0.0523588	0.0749742	0.0553775	0.00475371	0.0715546
	0.520006		0.0586004	0.0614847	0.0584199	0.0738856	0.0647548	0.0722011		0.0530011	0.0760046	0.0554257	0.00508617	0.0716805
	0.520703		0.0592174	0.062023	0.058829	0.0742599	0.064995	0.0722244		0.053507	0.0769508	0.0553461	0.0052592	0.0716669
	0.5214		0.0597412	0.0624819	0.0591187	0.0744827	0.0650804	0.072105		0.0538783	0.0778076	0.0551338	0.00527475	0.0715056
	0.522097		0.0601847	0.0628668	0.0592907	0.0745575	0.0650147	0.0718488		0.0541343	0.0785845	0.0547939	0.00514598	0.0712007
	0.522794		0.0605695	0.0631913	0.0593556	0.0744977	0.0648116	0.0714706		0.0543066	0.0793013	0.0543398	0.00489407	0.0707669
	0.523491		0.0609201	0.0634721	0.0593295	0.0743227	0.0644909	0.0709894		0.054432	0.0799823	0.0537897	0.00454398	0.0702272
	0.524188		0.0612588	0.0637252	0.0592288	0.0740535	0.0640748	0.0704263		0.0545455	0.0806509	0.0531636	0.00412017	0.0696088
	0.524885		0.0616024	0.0639625	0.0590678	0.0737099	0.063585	0.0698005		0.0546751	0.0813249	0.0524805	0.00364369	0.0689395
	0.525582		0.0619615	0.0641915	0.0588572	0.0733083	0.0630406	0.0691289		0.0548402	0.0820163	0.0517572	0.00313109	0.0682453
	0.526279		0.062342	0.064416	0.0586052	0.0728625	0.0624585	0.068426		0.0550521	0.0827314	0.0510086	0.00259535	0.0675493
	0.526976		0.0627475	0.0646387	0.0583193	0.0723848	0.0618536	0.0677054		0.0553172	0.0834741	0.0502482	0.002048	0.0668709
	0.527673		0.0631823	0.0648634	0.0580083	0.0718875	0.0612407	0.0669812		0.0556397	0.0842482	0.0494896	0.00150167	0.0662265
	0.52837		0.0636526	0.0650961	0.0576833	0.0713843	0.0606353	0.0662691		0.0560236	0.0850593	0.0487469	0.000971733	0.0656298
	0.529067		0.0641669	0.0653444	0.0573574	0.0708899	0.060053	0.0655864		0.0564735	0.0859149	0.0480347	0.000476658	0.065092
	0.529764		0.0647347	0.0656172	0.0570443	0.070419	0.0595082	0.0649501		0.0569937	0.0868232	0.0473664	3.66459e-05	0.0646215
	0.530461		0.0653649	0.0659222	0.0567566	0.0699842	0.0590127	0.0643753		0.057587	0.0877912	0.0467525	-0.000329043	0.0642235
	0.531159		0.0660633	0.0662643	0.0565032	0.069594	0.0585731	0.0638722		0.0582527	0.0888223	0.0461985	-0.000605556	0.0638983
	0.531856		0.06683	0.0666438	0.0562875	0.0692509	0.0581891	0.0634441		0.0589843	0.0899141	0.0457031	-0.000785892	0.0636404
	0.532553		0.0676578	0.0670553	0.0561058	0.0689497	0.0578525	0.063086		0.0597686	0.0910565	0.0452578	-0.000873423	0.0634372
	0.53325		0.0685313	0.0674874	0.0559478	0.068678	0.0575475	0.0627849		0.0605854	0.092231	0.0448465	-0.00088271	0.0632699
	0.533947		0.0694286	0.067924	0.0557977	0.0684175	0.0572525	0.0625211		0.0614094	0.0934126	0.0444482	-0.000838193	0.0631147
	0.534644		0.0703248	0.0683477	0.0556377	0.0681475	0.0569436	0.0622713		0.062214	0.0945736	0.0440392	-0.000770902	0.0629463
	0.535341		0.0711969	0.0687437	0.0554523	0.0678491	0.0565984	0.0620124		0.0629771	0.0956885	0.0435975	-0.000713994	0.0627414
	0.536038		0.0720292	0.0691039	0.0552324	0.0675092	0.0561999	0.0617248		0.0636858	0.0967396	0.0431059	-0.0006983	0.0624823
	0.536735		0.0728166	0.0694294	0.0549786	0.0671234	0.0557386	0.0613945		0.0643401	0.0977203	0.0425545	-0.000749071	0.0621584
	0.537432		0.0735647	0.0697306	0.0547006	0.0666959	0.0552124	0.0610138		0.064953	0.0986357	0.0419409	-0.000884653	0.0617664
	0.538129		0.0742875	0.0700243	0.0544158	0.0662377	0.054625	0.0605793		0.0655471	0.0994997	0.0412692	-0.00111714	0.0613084
	0.538826		0.0750014	0.0703287	0.0541438	0.0657626	0.0539829	0.0600902		0.0661488	0.10033	0.040546	-0.00145443	0.0607892
	0.539523		0.075719	0.0706576	0.0539016	0.0652823	0.0532907	0.0595448		0.0667801	0.101141	0.0397777	-0.00190289	0.0602126
	0.54022		0.0764431	0.0710155	0.0536983	0.0648022	0.0525489	0.0589385		0.0674517	0.101939	0.0389666	-0.00246956	0.0595794
	0.540917		0.0771637	0.0713942	0.0535319	0.0643194	0.0517517	0.0582627		0.0681581	0.102714	0.0381095	-0.00316354	0.0588856
	0.541614		0.0778567	0.0717727	0.0533889	0.0638215	0.0508873	0.0575048		0.0688763	0.103444	0.0371971	-0.00399599	0.0581223
	0.542311		0.0784868	0.0721196	0.0532453	0.0632887	0.049939	0.0566499		0.0695678	0.104093	0.0362155	-0.0049789	0.0572767
	0.543009		0.0790123	0.072397	0.0530707	0.0626967	0.048889	0.0556834		0.0701845	0.104617	0.0351487	-0.006123	0.0563342
	0.543706		0.0793902	0.0725657	0.0528322	0.0620206	0.047721	0.0545933		0.0706753	0.104971	0.0339822	-0.00743526	0.0552809
	0.544403		0.0795816	0.0725894	0.052499	0.0612382	0.0464235	0.0533727		0.0709922	0.105112	0.0327057	-0.00891664	0.0541055
	0.5451		0.0795558	0.0724383	0.0520448	0.0603331	0.044992	0.0520212		0.0710964	0.105004	0.0313156	-0.0105607	0.0528016
	0.545797		0.0792913	0.0720899	0.0514498	0.0592955	0.0434292	0.0505448		0.07096	0.104622	0.0298156	-0.0123533	0.0513681
	0.546494		0.0787761	0.071529	0.0507007	0.0581229	0.0417447	0.0489549		0.0705669	0.103951	0.028216	-0.0142735	0.0498092
	0.547191		0.0780047	0.0707464	0.0497896	0.0568179	0.0399533	0.0472667		0.0699108	0.102983	0.0265322	-0.0162961	0.0481337
	0.547888		0.0769762	0.0697369	0.0487126	0.0553875	0.0380726	0.0454968		0.068992	0.101716	0.0247821	-0.0183936	0.0463533
	0.548585		0.0756903	0.0684973	0.0474682	0.0538406	0.0361208	0.0436619		0.0678137	0.100153	0.022984	-0.0205391	0.0444809
	0.549282		0.074146	0.067025	0.0460555	0.0521862	0.034115	0.0417768		0.0663792	0.0982953	0.0211544	-0.0227086	0.0425299
	0.549979		0.0723401	0.0653172	0.0444741	0.0504327	0.0320699	0.039854		0.0646891	0.0961453	0.019307	-0.0248818	0.0405124
	0.550676		0.070268	0.0633715	0.042724	0.0485873	0.0299974	0.0379038		0.0627421	0.0937044	0.0174526	-0.0270423	0.0384404
	0.551373		0.0679253	0.0611872	0.0408067	0.0466567	0.0279072	0.0359352		0.0605358	0.0909744	0.0155999	-0.0291769	0.0363252
	0.55207		0.0653109	0.0587669	0.038726	0.0446476	0.0258078	0.033956		0.0580694	0.0879594	0.0137561	-0.0312747	0.0341795
	0.552767		0.0624283	0.056118	0.0364893	0.0425674	0.0237072	0.0319745		0.0553464	0.0846675	0.0119285	-0.0333261	0.0320167
	0.553464		0.0592874	0.0532532	0.0341073	0.0404243	0.021613	0.029999		0.0523755	0.0811118	0.0101243	-0.0353231	0.0298518
	0.554161		0.0559038	0.0501896	0.0315935	0.0382272	0.019533	0.0280373		0.0491715	0.0773109	0.00835068	-0.0372594	0.0277
	0.554858		0.0522976	0.0469476	0.0289626	0.0359842	0.0174738	0.0260963		0.0457535	0.0732871	0.00661421	-0.0391315	0.0255758
	0.555556		0.0484914	0.0435487	0.0262289	0.0337023	0.0154404	0.0241806		0.0421429	0.0690653	0.00491963	-0.0409393	0.0234915
	0.556253		0.044509	0.0400143	0.0234053	0.0313864	0.0134354	0.0222921		0.0383616	0.064672	0.00326942	-0.0426871	0.0214558
	0.55695		0.0403747	0.0363651	0.020503	0.0290394	0.0114591	0.0204301		0.0344307	0.0601345	0.00166366	-0.0443823	0.0194737
	0.557647		0.0361139	0.0326218	0.0175321	0.0266633	0.00950989	0.018592		0.0303712	0.0554818	0.000100473	-0.0460351	0.0175464
	0.558344		0.0317543	0.0288065	0.0145035	0.024261	0.00758532	0.0167739		0.026205	0.0507454	-0.0014231	-0.0476565	0.0156722
	0.559041		0.0273279	0.0249445	0.0114308	0.0218372	0.00568349	0.0149729		0.0219576	0.0459615	-0.00291011	-0.0492564	0.0138486
	0.559738		0.0228721	0.0210661	0.00833204	0.0194012	0.00380445	0.0131877		0.0176601	0.0411717	-0.00436285	-0.0508422	0.0120734
	0.560435		0.0184305	0.0172072	0.00523108	0.0169671	0.00195126	0.0114198		0.0133508	0.0364237	-0.00578216	-0.0524172	0.010347
	0.561132		0.0140522	0.0134089	0.00215772	0.0145543	0.000130579	0.009674		0.00907494	0.03177	-0.00716724	-0.0539801	0.008673
	0.561829		0.00979011	0.0097162	-0.000853078	0.0121869	-0.00164751	0.00795786		0.00488347	0.0272665	-0.00851572	-0.0555254	0.00705803
	0.562526		0.005698	0.00617572	-0.00376307	0.00989214	-0.00337029	0.00628102		0.000829898	0.0229688	-0.0098241	-0.0570442	0.00551087
	0.563223		0.00182724	0.00283288	-0.0065332	0.00769834	-0.00502383	0.00465373		-0.00303335	0.0189291	-0.0110886	-0.0585259	0.00404057
	0.56392		-0.00177658	-0.000270942	-0.00912631	0.00563259	-0.00659453	0.00308536		-0.00665891	0.0151928	-0.012306	-0.0599607	0.00265428
	0.564617		-0.00507634	-0.00310078	-0.0115096	0.00371888	-0.00807062	0.00158305		-0.0100078	0.011796	-0.0134746	-0.0613407	0.00135548
	0.565314		-0.00804508	-0.00562955	-0.0136562	0.00197678	-0.00944318	0.000150894		-0.0130517	0.0087641	-0.0145949	-0.0626619	0.000142856
	0.566011		-0.0106662	-0.00783846	-0.0155459	0.000420918	-0.0107064	-0.00121013		-0.0157731	0.00611149	-0.0156692	-0.063924	-0.000989517
	0.566708		-0.0129325	-0.00971648	-0.0171651	-0.000938534	-0.0118569	-0.00250142		-0.0181647	0.00384306	-0.0167014	-0.0651292	-0.0020509
	0.567406		-0.0148442	-0.0112591	-0.0185055	-0.00209493	-0.012893	-0.00372535		-0.0202267	0.0019558	-0.0176953	-0.0662808	-0.00305157
	0.568103		-0.0164073	-0.0124671	-0.0195634	-0.00304399	-0.0138131	-0.00488358		-0.021965	0.000440758	-0.0186534	-0.0673807	-0.00400014
	0.5688		-0.0176315	-0.0133455	-0.0203388	-0.00378294	-0.0146145	-0.00597549		-0.0233882	-0.000715459	-0.0195751	-0.0684269	-0.00490104
	0.569497		-0.0185297	-0.0139035	-0.0208353	-0.00431031	-0.0152932	-0.00699717		-0.0245071	-0.00152999	-0.0204562	-0.069413	-0.00575288
	0.570194		-0.0191179	-0.0141551	-0.0210607	-0.00462648	-0.0158439	-0.00794134		-0.0253343	-0.00202379	-0.0212885	-0.0703274	-0.00654806
	0.570891		-0.0194163	-0.0141201	-0.0210284	-0.00473489	-0.016261	-0.00879803		-0.0258848	-0.00222222	-0.0220608	-0.0711544	-0.00727395
	0.571588		-0.0194505	-0.0138254	-0.0207583	-0.00464356	-0.0165403	-0.00955623		-0.0261783	-0.00215601	-0.0227605	-0.0718767	-0.00791512
	0.572285		-0.0192522	-0.013306	-0.0202782	-0.00436661	-0.0166804	-0.0102059		-0.0262398	-0.00186184	-0.0233756	-0.072478	-0.00845651
	0.572982		-0.01886	-0.0126048	-0.019624	-0.00392524	-0.0166848	-0.01074		-0.026101	-0.0013824	-0.0238969	-0.0729459	-0.00888658
	0.573679		-0.0183182	-0.0117714	-0.0188386	-0.00334791	-0.0165626	-0.0111563		-0.0257997	-0.000765456	-0.0243197	-0.073274	-0.0091998
	0.574376		-0.0176753	-0.0108602	-0.0179705	-0.00266936	-0.0163288	-0.0114582		-0.0253785	-6.19463e-05	-0.0246446	-0.0734632	-0.00939821
	0.575073		-0.0169811	-0.00992657	-0.0170703	-0.0019287	-0.0160037	-0.0116548		-0.024882	0.00067681	-0.0248778	-0.0735212	-0.00949142
	0.57577		-0.0162834	-0.00902354	-0.0161876	-0.00116664	-0.015611	-0.0117599		-0.0243538	0.00140235	-0.0250299	-0.0734615	-0.00949557
	0.576467		-0.0156238	-0.00819777	-0.0153672	-0.000422423	-0.015176	-0.0117906		-0.0238327	0.00207229	-0.0251152	-0.0733013	-0.00943122
	0.577164		-0.0150359	-0.00748673	-0.0146464	0.000269095	-0.0147233	-0.0117654		-0.0233502	0.00265306	-0.0251493	-0.0730589	-0.00932074
	0.577861		-0.0145423	-0.00691677	-0.0140523	0.000879743	-0.0142749	-0.0117021		-0.0229281	0.00312177	-0.0251485	-0.0727519	-0.0091857
	0.578558		-0.0141547	-0.0065024	-0.0136015	0.00138949	-0.0138488	-0.0116166		-0.022578	0.00346718	-0.0251274	-0.0723952	-0.00904451
	0.579256		-0.0138736	-0.00624674	-0.0132998	0.00178692	-0.0134585	-0.0115217		-0.0223013	0.00368951	-0.0250987	-0.072	-0.00891084
	0.579953		-0.0136898	-0.00614288	-0.0131436	0.00206873	-0.0131123	-0.0114264		-0.0220905	0.00379938	-0.0250721	-0.071574	-0.00879282
	0.58065		-0.0135867	-0.00617594	-0.0131212	0.00223856	-0.0128145	-0.0113361		-0.0219315	0.00381582	-0.0250544	-0.0711216	-0.00869324
	0.581347		-0.0135418	-0.0063253	-0.013216	0.00230524	-0.0125658	-0.0112531		-0.0218055	0.0037639	-0.0250487	-0.0706448	-0.00861052
	0.582044		-0.0135296	-0.00656681	-0.0134077	0.00228099	-0.0123643	-0.0111774		-0.0216916	0.00367224	-0.0250555	-0.0701444	-0.00854009
	0.582741		-0.013523	-0.00687459	-0.0136749	0.00217981	-0.0122066	-0.011107		-0.0215683	0.00357092	-0.0250725	-0.0696209	-0.00847601
	0.583438		-0.0134946	-0.00722219	-0.0139961	0.00201633	-0.012088	-0.0110391		-0.0214151	0.00348983	-0.0250957	-0.0690748	-0.00841231
	0.584135		-0.013418	-0.00758319	-0.0143503	0.00180522	-0.0120036	-0.0109702		-0.0212129	0.00345781	-0.0251195	-0.0685076	-0.00834404
	0.584832		-0.0132676	-0.00793139	-0.0147174	0.00156095	-0.0119474	-0.0108965		-0.0209445	0.00350204	-0.0251378	-0.0679213	-0.00826791
	0.585529		-0.0130197	-0.0082409	-0.015078	0.00129793	-0.0119131	-0.0108144		-0.020594	0.00364769	-0.025145	-0.0673184	-0.00818264
	0.586226		-0.0126525	-0.00848637	-0.0154132	0.0010305	-0.011894	-0.0107207		-0.0201471	0.0039174	-0.0251366	-0.0667022	-0.00808908
	0.586923		-0.0121473	-0.00864366	-0.0157049	0.000772833	-0.0118828	-0.010613		-0.019591	0.00433063	-0.0251102	-0.0660759	-0.00799017
	0.58762		-0.0114893	-0.00869078	-0.0159364	0.000538672	-0.0118727	-0.0104903		-0.0189155	0.00490268	-0.025066	-0.0654435	-0.00789079
	0.588317		-0.0106693	-0.00860929	-0.0160928	0.000340727	-0.0118569	-0.0103533		-0.0181132	0.00564359	-0.0250067	-0.0648092	-0.00779755
	0.589014		-0.00968445	-0.00838573	-0.0161622	0.000190024	-0.0118301	-0.0102044		-0.0171818	0.00655703	-0.0249376	-0.064178	-0.0077184
	0.589711		-0.00853935	-0.00801288	-0.0161366	9.52318e-05	-0.0117884	-0.010048		-0.0161238	0.0076394	-0.024866	-0.0635562	-0.00766211
	0.590408		-0.00724608	-0.0074905	-0.0160128	6.21562e-05	-0.0117298	-0.00989033		-0.0149483	0.00887957	-0.0248002	-0.0629512	-0.00763761
	0.591106		-0.00582373	-0.00682546	-0.015792	9.35409e-05	-0.0116545	-0.00973847		-0.0136695	0.0102593	-0.0247491	-0.0623718	-0.00765323
	0.591803		-0.00429725	-0.00603103	-0.01548	0.000189239	-0.0115643	-0.00959995		-0.0123068	0.0117541	-0.0247211	-0.0618274	-0.00771584
	0.5925		-0.00269575	-0.00512563	-0.0150866	0.00034669	-0.0114625	-0.00948154		-0.0108824	0.0133351	-0.0247231	-0.0613275	-0.00783006
	0.593197		-0.00105071	-0.00413135	-0.0146242	0.000561548	-0.0113524	-0.00938828		-0.00942091	0.0149707	-0.0247599	-0.0608805	-0.0079975
	0.593894		0.000605712	-0.00307247	-0.0141074	0.00082828	-0.0112373	-0.00932265		-0.0079472	0.0166275	-0.0248334	-0.0604932	-0.00821625
	0.594591		0.00224211	-0.00197419	-0.0135522	0.0011406	-0.0111196	-0.0092842		-0.00648618	0.0182723	-0.0249426	-0.0601701	-0.00848053
	0.595288		0.00382901	-0.000861687	-0.0129753	0.00149171	-0.0110004	-0.00926949		-0.00506188	0.0198729	-0.0250834	-0.0599129	-0.00878079
	0.595985		0.00533978	0.000240753	-0.0123937	0.00187428	-0.0108797	-0.00927249		-0.00369696	0.021399	-0.0252491	-0.0597213	-0.00910418
	0.596682		0.00675131	0.00131027	-0.0118244	0.00228036	-0.0107564	-0.00928523		-0.00241212	0.0228231	-0.025431	-0.0595928	-0.00943543
	0.597379		0.0080443	0.00232579	-0.011284	0.00270107	-0.0106292	-0.00929868		-0.0012257	0.0241215	-0.0256191	-0.0595236	-0.00975798
	0.598076		0.00920314	0.00326817	-0.0107885	0.00312636	-0.0104968	-0.00930374		-0.000153551	0.0252744	-0.0258031	-0.0595096	-0.0100553
	0.598773		0.0102153	0.00411996	-0.0103539	0.00354467	-0.0103589	-0.00929224		0.000790757	0.0262656	-0.0259735	-0.0595466	-0.0103123
	0.59947		0.0110708	0.00486515	-0.00999547	0.00394288	-0.0102168	-0.00925774		0.00159539	0.0270819	-0.0261221	-0.0596313	-0.0105159
	0.600167		0.0117609	0.00548893	-0.00972832	0.00430644	-0.0100738	-0.00919614		0.00224969	0.0277131	-0.0262427	-0.0597608	-0.0106562
	0.600864		0.0122782	0.00597773	-0.00956681	0.00461985	-0.00993537	-0.009106		0.00274371	0.0281507	-0.0263316	-0.0599335	-0.0107268
	0.601561		0.0126161	0.00631944	-0.00952415	0.00486724	-0.00980893	-0.00898857		0.00306819	0.0283883	-0.0263876	-0.0601485	-0.0107244
	0.602258		0.012769	0.00650381	-0.00961187	0.00503299	-0.00970365	-0.00884775		0.00321464	0.0284211	-0.0264125	-0.0604059	-0.0106495
	0.602956		0.0127322	0.00652268	-0.00983942	0.00510214	-0.00963024	-0.00868992		0.00317547	0.0282456	-0.0264109	-0.0607072	-0.0105061
	0.603653		0.0125016	0.0063699	-0.0102142	0.00506049	-0.00960083	-0.00852392		0.0029439	0.0278595	-0.0263907	-0.0610551	-0.0103019
	0.60435		0.0120732	0.00604086	-0.0107418	0.00489452	-0.00962908	-0.00836104		0.0025134	0.0272605	-0.0263634	-0.061454	-0.0100488
	0.605047		0.0114423	0.00553161	-0.0114269	0.00459103	-0.00973025	-0.00821501		0.00187687	0.0264458	-0.0263442	-0.06191	-0.0097627
	0.605744		0.0106029	0.00483789	-0.0122737	0.00413692	-0.00992128	-0.00810196		0.00102569	0.0254115	-0.0263517	-0.0624313	-0.00946392
	0.606441		0.00954672	0.00395427	-0.0132871	0.00351895	-0.0102207	-0.00804025		-5.09127e-05	0.024151	-0.0264078	-0.0630272	-0.00917665
	0.607138		0.00826345	0.00287365	-0.0144727	0.00272383	-0.0106482	-0.00805012		-0.00136602	0.0226558	-0.0265364	-0.0637089	-0.0089284
	0.607835		0.00674085	0.00158716	-0.0158371	0.00173851	-0.0112239	-0.00815313		-0.00293449	0.0209147	-0.0267625	-0.0644886	-0.00874892
	0.608532		0.00496557	8.471e-05	-0.0173873	0.00055071	-0.0119678	-0.00837129		-0.00477193	0.0189154	-0.0271112	-0.065379	-0.00866872
	0.609229		0.00292439	-0.00164405	-0.0191302	-0.00085033	-0.012898	-0.0087262		-0.00689327	0.0166451	-0.0276062	-0.0663937	-0.00871747
	0.609926		0.000605751	-0.00360854	-0.0210712	-0.00247296	-0.0140304	-0.00923804		-0.00931114	0.0140926	-0.0282685	-0.0675455	-0.00892246
	0.610623		-0.00199853	-0.00581581	-0.0232132	-0.00432222	-0.0153773	-0.00992461		-0.0120343	0.0112498	-0.029116	-0.0688465	-0.00930736
	0.61132		-0.00489157	-0.00826925	-0.0255558	-0.00639908	-0.0169466	-0.0108006		-0.015066	0.00811368	-0.030162	-0.0703071	-0.00989147
	0.612017		-0.00807	-0.0109674	-0.0280939	-0.00869978	-0.018742	-0.0118772		-0.0184029	0.00468815	-0.0314159	-0.0719352	-0.0106895
	0.612714		-0.0115229	-0.0139032	-0.0308176	-0.0112156	-0.0207623	-0.0131614		-0.0220335	0.000984854	-0.0328822	-0.0737356	-0.0117116
	0.613411		-0.0152316	-0.0170635	-0.0337122	-0.0139328	-0.0230015	-0.0146567		-0.025938	-0.00297617	-0.0345611	-0.0757097	-0.0129637
	0.614108		-0.01917	-0.0204295	-0.0367582	-0.0168334	-0.0254499	-0.0163626		-0.0300887	-0.00716704	-0.0364486	-0.0778557	-0.014448
	0.614806		-0.0233059	-0.023977	-0.0399326	-0.0198955	-0.0280935	-0.018275		-0.0344507	-0.0115534	-0.0385373	-0.0801686	-0.0161629
	0.615503		-0.0276025	-0.0276783	-0.0432095	-0.0230949	-0.0309156	-0.0203869		-0.0389844	-0.0160962	-0.0408165	-0.0826407	-0.0181036
	0.6162		-0.0320204	-0.031503	-0.0465619	-0.0264056	-0.0338966	-0.0226883		-0.0436471	-0.0207539	-0.0432727	-0.0852616	-0.0202618
	0.616897		-0.0365191	-0.035419	-0.0499625	-0.0298007	-0.037015	-0.0251669		-0.0483958	-0.0254845	-0.04589	-0.0880185	-0.0226263
	0.617594		-0.041058	-0.0393939	-0.0533842	-0.0332534	-0.0402473	-0.0278076		-0.053188	-0.030246	-0.0486502	-0.0908955	-0.0251825
	0.618291		-0.0455971	-0.0433948	-0.056801	-0.0367372	-0.0435687	-0.030593		-0.057983	-0.0349977	-0.051533	-0.0938745	-0.0279137
	0.618988		-0.0500972	-0.0473893	-0.0601878	-0.0402257	-0.0469533	-0.0335035		-0.0627418	-0.0397002	-0.0545165	-0.0969341	-0.0308002
	0.619685		-0.0545204	-0.0513448	-0.0635207	-0.0436936	-0.0503745	-0.0365177		-0.0674273	-0.0443154	-0.0575772	-0.100051	-0.0338208
	0.620382		-0.0588305	-0.0552297	-0.0667777	-0.0471165	-0.0538059	-0.0396132		-0.072004	-0.0488073	-0.0606916	-0.1032	-0.0369528
	0.621079		-0.0629935	-0.0590139	-0.0699385	-0.0504715	-0.057222	-0.0427678		-0.0764383	-0.0531424	-0.0638364	-0.106357	-0.0401727
	0.621776		-0.0669782	-0.0626692	-0.0729857	-0.0537382	-0.0605997	-0.0459603		-0.0806991	-0.0572909	-0.0669903	-0.109499	-0.0434579
	0.622473		-0.0707576	-0.0661706	-0.0759049	-0.0568991	-0.0639187	-0.0491719		-0.0847587	-0.0612268	-0.0701347	-0.112604	-0.0467875
	0.62317		-0.074309	-0.069497	-0.0786855	-0.0599405	-0.0671632	-0.0523873		-0.0885934	-0.0649295	-0.0732548	-0.115657	-0.0501434
	0.623867		-0.0776144	-0.0726316	-0.0813209	-0.0628527	-0.0703216	-0.055595		-0.092184	-0.0683832	-0.0763399	-0.118645	-0.0535116
	0.624564		-0.0806611	-0.0755618	-0.0838084	-0.0656305	-0.0733874	-0.0587876		-0.0955161	-0.0715772	-0.0793835	-0.12156	-0.0568821
	0.625261		-0.0834409	-0.0782797	-0.0861489	-0.0682731	-0.0763582	-0.0619615		-0.0985802	-0.0745051	-0.0823835	-0.124399	-0.0602492
	0.625958		-0.0859498	-0.0807808	-0.0883462	-0.0707831	-0.0792359	-0.0651162		-0.101371	-0.0771643	-0.0853412	-0.127163	-0.0636101
	0.626656		-0.0881873	-0.083064	-0.0904065	-0.0731658	-0.0820249	-0.0682535		-0.103886	-0.0795547	-0.0882608	-0.129855	-0.066964
	0.627353		-0.090155	-0.0851302	-0.0923369	-0.0754285	-0.0847314	-0.0713767		-0.106126	-0.0816782	-0.091148	-0.13248	-0.0703106
	0.62805		-0.0918565	-0.0869818	-0.0941446	-0.0775787	-0.0873622	-0.0744889		-0.108093	-0.0835372	-0.0940097	-0.135047	-0.0736496
	0.628747		-0.0932958	-0.0886219	-0.0958362	-0.0796236	-0.0899234	-0.0775931		-0.109789	-0.085135	-0.0968523	-0.137562	-0.0769792
	0.629444		-0.094478	-0.0900538	-0.0974168	-0.0815691	-0.0924204	-0.080691		-0.111216	-0.0864754	-0.0996817	-0.140034	-0.0802971
	0.630141		-0.0954089	-0.0912811	-0.0988906	-0.0834198	-0.0948568	-0.0837829		-0.112376	-0.0875633	-0.102502	-0.142472	-0.0835996
	0.630838		-0.096096	-0.0923084	-0.10026	-0.0851789	-0.0972353	-0.0868677		-0.113274	-0.0884056	-0.105317	-0.144884	-0.0868826
	0.631535		-0.0965488	-0.0931414	-0.101529	-0.0868486	-0.0995573	-0.089943		-0.113914	-0.0890117	-0.108129	-0.147275	-0.0901419
	0.632232		-0.0967792	-0.0937877	-0.102698	-0.08843	-0.101823	-0.0930051		-0.114305	-0.0893941	-0.110936	-0.149653	-0.0933727
	0.632929		-0.0968018	-0.0942567	-0.103772	-0.0899238	-0.104033	-0.096049		-0.114457	-0.0895684	-0.11374	-0.152021	-0.09657
	0.633626		-0.0966331	-0.0945597	-0.104751	-0.0913298	-0.106186	-0.0990684		-0.114385	-0.089552	-0.116536	-0.154381	-0.0997283
	0.634323		-0.0962905	-0.0947086	-0.10564	-0.0926472	-0.10828	-0.102055		-0.114105	-0.0893637	-0.119319	-0.156734	-0.102841
	0.63502		-0.0957918	-0.094716	-0.106439	-0.0938742	-0.110312	-0.105		-0.113636	-0.0890215	-0.122084	-0.159074	-0.1059
	0.635717		-0.095154	-0.0945937	-0.107151	-0.0950082	-0.112278	-0.107892		-0.112994	-0.0885427	-0.124821	-0.161394	-0.108897
	0.636414		-0.0943931	-0.094353	-0.107775	-0.0960458	-0.114172	-0.110717		-0.112198	-0.0879422	-0.127517	-0.163684	-0.11182
	0.637111		-0.0935241	-0.0940041	-0.10831	-0.096983	-0.115987	-0.113462		-0.111264	-0.0872337	-0.130162	-0.165932	-0.114659
	0.637808		-0.092562	-0.0935573	-0.108757	-0.0978159	-0.117715	-0.11611		-0.11021	-0.0864301	-0.13274	-0.168123	-0.117398
	0.638506		-0.091522	-0.093023	-0.109113	-0.0985412	-0.119346	-0.118646		-0.109053	-0.0855444	-0.135239	-0.170241	-0.120024
	0.639203		-0.090421	-0.0924129	-0.10938	-0.0991562	-0.120873	-0.121057		-0.107812	-0.0845913	-0.137645	-0.17227	-0.122522
	0.6399		-0.0892778	-0.0917403	-0.109559	-0.0996599	-0.122287	-0.123326		-0.106512	-0.083588	-0.139945	-0.174195	-0.124878
	0.640597		-0.0881139	-0.0910205	-0.109653	-0.100053	-0.123579	-0.125442		-0.105176	-0.0825546	-0.142126	-0.175998	-0.127076
	0.641294		-0.0869528	-0.0902706	-0.109668	-0.100336	-0.124744	-0.127391		-0.103833	-0.0815142	-0.144178	-0.177664	-0.129102
	0.641991		-0.0858202	-0.0895091	-0.10961	-0.100513	-0.125775	-0.129163		-0.102514	-0.0804923	-0.146088	-0.179177	-0.130943
	0.642688		-0.0847423	-0.0887554	-0.109486	-0.100588	-0.126668	-0.130748		-0.101251	-0.0795158	-0.147843	-0.180521	-0.132586
	0.643385		-0.0837452	-0.0880286	-0.109306	-0.100566	-0.127418	-0.132136		-0.100077	-0.0786117	-0.149432	-0.181683	-0.134019
	0.644082		-0.082853	-0.0873469	-0.109076	-0.100452	-0.128023	-0.133321		-0.099021	-0.0778057	-0.15084	-0.182649	-0.135232
	0.644779		-0.0820875	-0.0867269	-0.108807	-0.100254	-0.128481	-0.134294		-0.0981122	-0.0771206	-0.152056	-0.183408	-0.136214
	0.645476		-0.0814663	-0.0861825	-0.108504	-0.0999783	-0.128791	-0.135052		-0.097374	-0.0765758	-0.153065	-0.183954	-0.136958
	0.646173		-0.0810032	-0.0857252	-0.108178	-0.0996323	-0.128954	-0.135591		-0.0968257	-0.0761861	-0.153859	-0.18428	-0.137457
	0.64687		-0.0807079	-0.0853641	-0.107836	-0.0992249	-0.128973	-0.135911		-0.0964813	-0.0759618	-0.154428	-0.184388	-0.137707
	0.647567		-0.0805863	-0.085106	-0.107486	-0.0987659	-0.128853	-0.136015		-0.0963504	-0.0759088	-0.154769	-0.184283	-0.13771
	0.648264		-0.0806415	-0.0849565	-0.107138	-0.0982666	-0.128601	-0.13591		-0.0964382	-0.0760294	-0.154882	-0.183975	-0.137469
	0.648961		-0.0808742	-0.08492	-0.106804	-0.0977395	-0.128228	-0.135605		-0.096747	-0.0763228	-0.154774	-0.183477	-0.136994
	0.649658		-0.0812831	-0.0850003	-0.106495	-0.0971986	-0.127747	-0.135114		-0.0972757	-0.0767859	-0.154454	-0.182808	-0.1363
	0.650355		-0.0818653	-0.0852002	-0.106223	-0.0966584	-0.127173	-0.134453		-0.0980209	-0.0774141	-0.153939	-0.181988	-0.135405
	0.651053		-0.0826158	-0.0855216	-0.106001	-0.096134	-0.126521	-0.13364		-0.0989765	-0.078201	-0.153246	-0.18104	-0.134333
	0.65175		-0.0835271	-0.085965	-0.105842	-0.0956399	-0.125809	-0.132693		-0.100133	-0.0791388	-0.152395	-0.179987	-0.133109
	0.652447		-0.0845888	-0.0865284	-0.105754	-0.0951891	-0.125051	-0.131633		-0.101477	-0.080218	-0.151408	-0.178851	-0.13176
	0.653144		-0.0857874	-0.0872076	-0.105746	-0.0947929	-0.124264	-0.130476		-0.102992	-0.0814268	-0.150305	-0.177652	-0.130313
	0.653841		-0.0871061	-0.0879954	-0.105823	-0.0944604	-0.12346	-0.129241		-0.104657	-0.082751	-0.149105	-0.176411	-0.128793
	0.654538		-0.0885251	-0.0888823	-0.105988	-0.0941981	-0.122649	-0.127942		-0.106447	-0.0841741	-0.147826	-0.175143	-0.127223
	0.655235		-0.0900227	-0.0898567	-0.106242	-0.0940102	-0.121841	-0.126593		-0.108335	-0.0856773	-0.146486	-0.173863	-0.125623
	0.655932		-0.0915756	-0.0909056	-0.106582	-0.0938986	-0.121042	-0.125208		-0.110291	-0.0872403	-0.145098	-0.172584	-0.124009
	0.656629		-0.0931606	-0.0920154	-0.107006	-0.0938639	-0.120259	-0.123797		-0.112287	-0.0888423	-0.143675	-0.171317	-0.122395
	0.657326		-0.0947553	-0.0931724	-0.107509	-0.0939049	-0.119496	-0.122371		-0.114293	-0.0904623	-0.14223	-0.17007	-0.120796
	0.658023		-0.0963387	-0.0943639	-0.108087	-0.0940196	-0.118756	-0.12094		-0.116284	-0.0920809	-0.140773	-0.168852	-0.11922
	0.65872		-0.0978922	-0.0955781	-0.108735	-0.0942048	-0.118044	-0.119515		-0.118234	-0.0936807	-0.139313	-0.167671	-0.117679
	0.659417		-0.0994002	-0.0968046	-0.109446	-0.0944566	-0.117361	-0.118104		-0.120124	-0.0952467	-0.137859	-0.166533	-0.116181
	0.660114		-0.10085	-0.0980347	-0.110217	-0.0947702	-0.116709	-0.116717		-0.121938	-0.0967672	-0.136421	-0.165443	-0.114736
	0.660811		-0.102231	-0.0992609	-0.11104	-0.0951403	-0.116089	-0.115361		-0.123663	-0.0982339	-0.135003	-0.164406	-0.113353
	0.661508		-0.103539	-0.100478	-0.111911	-0.0955606	-0.1155	-0.114045		-0.12529	-0.0996418	-0.133615	-0.163426	-0.112038
	0.662205		-0.104769	-0.101681	-0.112824	-0.0960245	-0.114943	-0.112774		-0.126816	-0.100989	-0.132263	-0.162502	-0.110798
	0.662903		-0.105921	-0.102868	-0.113773	-0.0965252	-0.114414	-0.111553		-0.128239	-0.102277	-0.130952	-0.161638	-0.109639
	0.6636		-0.106999	-0.104038	-0.114756	-0.097056	-0.113914	-0.110387		-0.129561	-0.10351	-0.129691	-0.160834	-0.108564
	0.664297		-0.108009	-0.105192	-0.115767	-0.0976107	-0.113439	-0.109279		-0.130787	-0.104694	-0.128484	-0.16009	-0.107576
	0.664994		-0.108958	-0.106331	-0.116805	-0.0981841	-0.112989	-0.108231		-0.131923	-0.105836	-0.127337	-0.159407	-0.106675
	0.665691		-0.109857	-0.10746	-0.117868	-0.0987718	-0.112563	-0.107244		-0.132979	-0.106947	-0.126258	-0.158784	-0.105862
	0.666388		-0.110718	-0.108584	-0.118956	-0.099371	-0.112163	-0.106321		-0.133964	-0.108037	-0.125249	-0.158222	-0.105134
	0.667085		-0.111555	-0.109707	-0.120067	-0.0999799	-0.111789	-0.105463		-0.134889	-0.109117	-0.124317	-0.15772	-0.104492
	0.667782		-0.112382	-0.110837	-0.121203	-0.100598	-0.111444	-0.104672		-0.135767	-0.1102	-0.123464	-0.157278	-0.103933
	0.668479		-0.113213	-0.111979	-0.122363	-0.101225	-0.111132	-0.103948		-0.136609	-0.111296	-0.122694	-0.156896	-0.103456
	0.669176		-0.11406	-0.113141	-0.123547	-0.101862	-0.110855	-0.103293		-0.137428	-0.112417	-0.12201	-0.156572	-0.103061
	0.669873		-0.114936	-0.114328	-0.124753	-0.10251	-0.110617	-0.102708		-0.138236	-0.113573	-0.121416	-0.156307	-0.102744
	0.67057		-0.115852	-0.115545	-0.12598	-0.10317	-0.11042	-0.102195		-0.139045	-0.114774	-0.120913	-0.156098	-0.102505
	0.671267		-0.116816	-0.116796	-0.127226	-0.103843	-0.110268	-0.101753		-0.139868	-0.116026	-0.120507	-0.155947	-0.10234
	0.671964		-0.117837	-0.118086	-0.128489	-0.10453	-0.110162	-0.101385		-0.140716	-0.117338	-0.120199	-0.155853	-0.102248
	0.672661		-0.118922	-0.119416	-0.129767	-0.105232	-0.110107	-0.101093		-0.141602	-0.118715	-0.119993	-0.155818	-0.102227
	0.673358		-0.120075	-0.120789	-0.131057	-0.10595	-0.110105	-0.100879		-0.142539	-0.12016	-0.119893	-0.155844	-0.102274
	0.674055		-0.1213	-0.122206	-0.132358	-0.106687	-0.110162	-0.100746		-0.143537	-0.121678	-0.119904	-0.155933	-0.10239
	0.674753		-0.122601	-0.123669	-0.133668	-0.107445	-0.110284	-0.100698		-0.144606	-0.123271	-0.120028	-0.15609	-0.102578
	0.67545		-0.123978	-0.125177	-0.134985	-0.108226	-0.110478	-0.100741		-0.145755	-0.124939	-0.12027	-0.156321	-0.102842
	0.676147		-0.12543	-0.126728	-0.136309	-0.109035	-0.11075	-0.100879		-0.146989	-0.126683	-0.120636	-0.15663	-0.103188
	0.676844		-0.126957	-0.128323	-0.137637	-0.109874	-0.111111	-0.101119		-0.148313	-0.128501	-0.121129	-0.157025	-0.103625
	0.677541		-0.128555	-0.129956	-0.138968	-0.110746	-0.111568	-0.101465		-0.149728	-0.13039	-0.121754	-0.157513	-0.104162
	0.678238		-0.130219	-0.131625	-0.140299	-0.111657	-0.112128	-0.101924		-0.151232	-0.132346	-0.122516	-0.1581	-0.104807
	0.678935		-0.131943	-0.133324	-0.141629	-0.112608	-0.112799	-0.1025		-0.152821	-0.134362	-0.123418	-0.158792	-0.10557
	0.679632		-0.133719	-0.135047	-0.142955	-0.113603	-0.113587	-0.103198		-0.154489	-0.136431	-0.124462	-0.159597	-0.106459
	0.680329		-0.135539	-0.136788	-0.144275	-0.114646	-0.114496	-0.104022		-0.15623	-0.138544	-0.125651	-0.160521	-0.10748
	0.681026		-0.137394	-0.138541	-0.145588	-0.11574	-0.115532	-0.104977		-0.158034	-0.140692	-0.126986	-0.16157	-0.108638
	0.681723		-0.139275	-0.1403	-0.146895	-0.11689	-0.116698	-0.106066		-0.159896	-0.142866	-0.128468	-0.162751	-0.109937
	0.68242		-0.141176	-0.142061	-0.148199	-0.118102	-0.117999	-0.107295		-0.161807	-0.145059	-0.130097	-0.164072	-0.111382
	0.683117		-0.14309	-0.14382	-0.149505	-0.119383	-0.119441	-0.108671		-0.163763	-0.147263	-0.131873	-0.165541	-0.112977
	0.683814		-0.145012	-0.145578	-0.15082	-0.120743	-0.121029	-0.110199		-0.16576	-0.149476	-0.133798	-0.167167	-0.114725
	0.684511		-0.146939	-0.147334	-0.152155	-0.122192	-0.12277	-0.111889		-0.167794	-0.151693	-0.135874	-0.168958	-0.116632
	0.685208		-0.148868	-0.14909	-0.15352	-0.123741	-0.124671	-0.113748		-0.169862	-0.153912	-0.138105	-0.170924	-0.118705
	0.685905		-0.150797	-0.15085	-0.154929	-0.1254	-0.126738	-0.115786		-0.171961	-0.156134	-0.140493	-0.173074	-0.12095
	0.686603		-0.152723	-0.152617	-0.156395	-0.127181	-0.128979	-0.11801		-0.174089	-0.158357	-0.143044	-0.175415	-0.123376
	0.6873		-0.154646	-0.154393	-0.157928	-0.129094	-0.131399	-0.120429		-0.176239	-0.160577	-0.145765	-0.177955	-0.125992
	0.687997		-0.156561	-0.156179	-0.15954	-0.131146	-0.134004	-0.12305		-0.178405	-0.162794	-0.148659	-0.180699	-0.128806
	0.688694		-0.158464	-0.157977	-0.16124	-0.133343	-0.136796	-0.12588		-0.180581	-0.165001	-0.151733	-0.183652	-0.131825
	0.689391		-0.160351	-0.159786	-0.163034	-0.135691	-0.139779	-0.128922		-0.182757	-0.167194	-0.154992	-0.186818	-0.135053
	0.690088		-0.162217	-0.161605	-0.164926	-0.138189	-0.142953	-0.132181		-0.184924	-0.169364	-0.158437	-0.190199	-0.138492
	0.690785		-0.164057	-0.16343	-0.16692	-0.140839	-0.146316	-0.135657		-0.187072	-0.171504	-0.16207	-0.193793	-0.142142
	0.691482		-0.165865	-0.16526	-0.169014	-0.143636	-0.149865	-0.139348		-0.189192	-0.173606	-0.165888	-0.197599	-0.145998
	0.692179		-0.167637	-0.167091	-0.171206	-0.146575	-0.153594	-0.143252		-0.191276	-0.175663	-0.169888	-0.20161	-0.150051
	0.692876		-0.16937	-0.168919	-0.173494	-0.149649	-0.157495	-0.147361		-0.193318	-0.177668	-0.174061	-0.205818	-0.154289
	0.693573		-0.171062	-0.170743	-0.17587	-0.152847	-0.161557	-0.151665		-0.195313	-0.179616	-0.178397	-0.210209	-0.158697
	0.69427		-0.172711	-0.172557	-0.178328	-0.156156	-0.165765	-0.156149		-0.197259	-0.181504	-0.18288	-0.214766	-0.163255
	0.694967		-0.174317	-0.174359	-0.180859	-0.159561	-0.170103	-0.160797		-0.199153	-0.183329	-0.187493	-0.219468	-0.167942
	0.695664		-0.175881	-0.176145	-0.183451	-0.163046	-0.174551	-0.165587		-0.200996	-0.18509	-0.192215	-0.22429	-0.172731
	0.696361		-0.177402	-0.177911	-0.186092	-0.166591	-0.179086	-0.170494		-0.202785	-0.186787	-0.197022	-0.229206	-0.177596
	0.697058		-0.178883	-0.17965	-0.188766	-0.170176	-0.183683	-0.17549		-0.204521	-0.188418	-0.201887	-0.234188	-0.182507
	0.697755		-0.180323	-0.181359	-0.191459	-0.17378	-0.188317	-0.180548		-0.206203	-0.189985	-0.206782	-0.239205	-0.187436
	0.698453		-0.181725	-0.18303	-0.194153	-0.177382	-0.192961	-0.185635		-0.20783	-0.191487	-0.211676	-0.244228	-0.192353
	0.69915		-0.183089	-0.184659	-0.196832	-0.180958	-0.197588	-0.190722		-0.209401	-0.192927	-0.216541	-0.249228	-0.197231
	0.699847		-0.184419	-0.186242	-0.19948	-0.184488	-0.202172	-0.195778		-0.210918	-0.194306	-0.22135	-0.254177	-0.202045
	0.700544		-0.185717	-0.187773	-0.20208	-0.187951	-0.206686	-0.200775		-0.212383	-0.195628	-0.226075	-0.259049	-0.20677
	0.701241		-0.186986	-0.18925	-0.204618	-0.191328	-0.211107	-0.205685		-0.2138	-0.196897	-0.230693	-0.263817	-0.211384
	0.701938		-0.18823	-0.190671	-0.207079	-0.194602	-0.215412	-0.210484		-0.215175	-0.198119	-0.235182	-0.268457	-0.215868
	0.702635		-0.189452	-0.192036	-0.209452	-0.197755	-0.219579	-0.215147		-0.216514	-0.199299	-0.239523	-0.272944	-0.220204
	0.703332		-0.190656	-0.193342	-0.211726	-0.200774	-0.223589	-0.219654		-0.217825	-0.200442	-0.243698	-0.277257	-0.224375
	0.704029		-0.191844	-0.194591	-0.21389	-0.203644	-0.227424	-0.223984		-0.219113	-0.201555	-0.247692	-0.281374	-0.228365
	0.704726		-0.193016	-0.19578	-0.215935	-0.206355	-0.231068	-0.228121		-0.220384	-0.202641	-0.251488	-0.285274	-0.232158
	0.705423		-0.19417	-0.19691	-0.217853	-0.208895	-0.234507	-0.232048		-0.221642	-0.203703	-0.255075	-0.288942	-0.23574
	0.70612		-0.195306	-0.197977	-0.219637	-0.211257	-0.237729	-0.235752		-0.222888	-0.204741	-0.258442	-0.292362	-0.239098
	0.706817		-0.196416	-0.198979	-0.221281	-0.213433	-0.240723	-0.239223		-0.224119	-0.205752	-0.261578	-0.295524	-0.24222
	0.707514		-0.197495	-0.199914	-0.222781	-0.215417	-0.243484	-0.24245		-0.225332	-0.206733	-0.264477	-0.298419	-0.245096
	0.708211		-0.198536	-0.200778	-0.224131	-0.217205	-0.246005	-0.245427		-0.226521	-0.207679	-0.267133	-0.301045	-0.24772
	0.708908		-0.19953	-0.201568	-0.225332	-0.218797	-0.248284	-0.248152		-0.227679	-0.208582	-0.269544	-0.3034	-0.250087
	0.709605		-0.200468	-0.202283	-0.226384	-0.220191	-0.250322	-0.250621		-0.228797	-0.209437	-0.271709	-0.305485	-0.252196
	0.710303		-0.201344	-0.20292	-0.227287	-0.22139	-0.252119	-0.252836		-0.229868	-0.210235	-0.273629	-0.307304	-0.254047
	0.711		-0.20215	-0.203478	-0.228045	-0.222397	-0.253678	-0.254797		-0.230884	-0.21097	-0.275309	-0.308863	-0.255645
	0.711697		-0.20288	-0.203958	-0.228662	-0.223216	-0.255003	-0.256507		-0.231837	-0.211637	-0.276753	-0.310167	-0.256995
	0.712394		-0.203529	-0.20436	-0.229143	-0.223853	-0.256098	-0.257971		-0.23272	-0.21223	-0.277967	-0.311222	-0.258102
	0.713091		-0.204093	-0.204684	-0.229492	-0.224315	-0.256967	-0.259191		-0.233528	-0.212743	-0.278956	-0.312034	-0.258975
	0.713788		-0.204571	-0.204933	-0.229717	-0.224607	-0.257616	-0.26017		-0.234256	-0.213171	-0.279728	-0.312608	-0.259622
	0.714485		-0.20496	-0.205108	-0.229822	-0.224736	-0.258048	-0.260914		-0.234901	-0.21351	-0.280289	-0.312949	-0.260052
	0.715182		-0.205261	-0.205211	-0.229814	-0.224711	-0.258268	-0.261426		-0.23546	-0.213756	-0.280644	-0.313061	-0.260272
	0.715879		-0.205475	-0.205247	-0.229699	-0.224539	-0.258281	-0.261709		-0.235933	-0.213905	-0.2808	-0.312948	-0.260293
	0.716576		-0.205608	-0.205219	-0.229486	-0.224229	-0.258094	-0.261767		-0.236323	-0.213959	-0.280763	-0.312615	-0.260122
	0.717273		-0.205663	-0.205135	-0.229182	-0.223791	-0.257713	-0.261607		-0.236635	-0.213919	-0.28054	-0.312067	-0.259771
	0.71797		-0.20565	-0.205	-0.228799	-0.223237	-0.257147	-0.261233		-0.236875	-0.213791	-0.280136	-0.311311	-0.259246
	0.718667		-0.205578	-0.204826	-0.228346	-0.222577	-0.256406	-0.260653		-0.237053	-0.213585	-0.279558	-0.310354	-0.258559
	0.719364		-0.205458	-0.204623	-0.227837	-0.221826	-0.255502	-0.259873		-0.237179	-0.213311	-0.278811	-0.309206	-0.257718
	0.720061		-0.205304	-0.204402	-0.227285	-0.220997	-0.254445	-0.258901		-0.237265	-0.212985	-0.277902	-0.307876	-0.256733
	0.720758		-0.205129	-0.204177	-0.226702	-0.220104	-0.253249	-0.257747		-0.237324	-0.212623	-0.276838	-0.306376	-0.255612
	0.721455		-0.204948	-0.203961	-0.226104	-0.21916	-0.251926	-0.25642		-0.237365	-0.212241	-0.275625	-0.304718	-0.254365
	0.722153		-0.204774	-0.203766	-0.225503	-0.218178	-0.250488	-0.25493		-0.237402	-0.211859	-0.274269	-0.302915	-0.252999
	0.72285		-0.20462	-0.203605	-0.224911	-0.21717	-0.248948	-0.253286		-0.237443	-0.211492	-0.272779	-0.300978	-0.251525
	0.723547		-0.204499	-0.20349	-0.22434	-0.216147	-0.247319	-0.2515		-0.237498	-0.211156	-0.271163	-0.298923	-0.249949
	0.724244		-0.204421	-0.203431	-0.223801	-0.215117	-0.24561	-0.249582		-0.237574	-0.210866	-0.26943	-0.296761	-0.24828
	0.724941		-0.204395	-0.203436	-0.2233	-0.21409	-0.243834	-0.247545		-0.237679	-0.210635	-0.267592	-0.294507	-0.246527
	0.725638		-0.204429	-0.203513	-0.222847	-0.213072	-0.242002	-0.245401		-0.237821	-0.210474	-0.26566	-0.292176	-0.244697
	0.726335		-0.20453	-0.203669	-0.222447	-0.212069	-0.240124	-0.243163		-0.238004	-0.210395	-0.263646	-0.28978	-0.242798
	0.727032		-0.204702	-0.203908	-0.222105	-0.211087	-0.238212	-0.240844		-0.238235	-0.210405	-0.261564	-0.287337	-0.240841
	0.727729		-0.20495	-0.204234	-0.221824	-0.210131	-0.236277	-0.238458		-0.238517	-0.210512	-0.259426	-0.284862	-0.238834
	0.728426		-0.205275	-0.204649	-0.221606	-0.209207	-0.23433	-0.236018		-0.238854	-0.210721	-0.257246	-0.28237	-0.236788
	0.729123		-0.205678	-0.205154	-0.221453	-0.208317	-0.232382	-0.23354		-0.239246	-0.211035	-0.255037	-0.279877	-0.234713
	0.72982		-0.206157	-0.205746	-0.221364	-0.207467	-0.230445	-0.231035		-0.239692	-0.211454	-0.252809	-0.2774	-0.232621
	0.730517		-0.20671	-0.206424	-0.221338	-0.206659	-0.228529	-0.228519		-0.240188	-0.211978	-0.250575	-0.274953	-0.230523
	0.731214		-0.207333	-0.207183	-0.221373	-0.205898	-0.226644	-0.226003		-0.240729	-0.212605	-0.248345	-0.272552	-0.22843
	0.731911		-0.208019	-0.208019	-0.221465	-0.205185	-0.2248	-0.223502		-0.241311	-0.213329	-0.246129	-0.27021	-0.226356
	0.732608		-0.208766	-0.208925	-0.221612	-0.204523	-0.223008	-0.22103		-0.241927	-0.214148	-0.243938	-0.267941	-0.224312
	0.733305		-0.209566	-0.209897	-0.22181	-0.203915	-0.221277	-0.218601		-0.242571	-0.215056	-0.241783	-0.265759	-0.222311
	0.734003		-0.210415	-0.210927	-0.222056	-0.203363	-0.219616	-0.216228		-0.243238	-0.216049	-0.239675	-0.263676	-0.220365
	0.7347		-0.211309	-0.21201	-0.222348	-0.202869	-0.218035	-0.213926		-0.243926	-0.217124	-0.237626	-0.261703	-0.218488
	0.735397		-0.212244	-0.21314	-0.222684	-0.202435	-0.21654	-0.211709		-0.244633	-0.218276	-0.235648	-0.259853	-0.216691
	0.736094		-0.213217	-0.214312	-0.223062	-0.202063	-0.215141	-0.209589		-0.24536	-0.219504	-0.233755	-0.258136	-0.214985
	0.736791		-0.214228	-0.215522	-0.223482	-0.201756	-0.213845	-0.207581		-0.246107	-0.220803	-0.231959	-0.256561	-0.213379
	0.737488		-0.215274	-0.216765	-0.223944	-0.201515	-0.212658	-0.205697		-0.246879	-0.222171	-0.230275	-0.255138	-0.211883
	0.738185		-0.216354	-0.218037	-0.224449	-0.201345	-0.211588	-0.203947		-0.247679	-0.223604	-0.228713	-0.253874	-0.210505
	0.738882		-0.217468	-0.219335	-0.224999	-0.201248	-0.210641	-0.202344		-0.24851	-0.225097	-0.227286	-0.252778	-0.209252
	0.739579		-0.218614	-0.220654	-0.225596	-0.201229	-0.209822	-0.200896		-0.249376	-0.226644	-0.226004	-0.251856	-0.208132
	0.740276		-0.219791	-0.221993	-0.226243	-0.201293	-0.209139	-0.199615		-0.250282	-0.228241	-0.224874	-0.251117	-0.207151
	0.740973		-0.220997	-0.223349	-0.226945	-0.201446	-0.208598	-0.198509		-0.25123	-0.229882	-0.223906	-0.250566	-0.206317
	0.74167		-0.222231	-0.22472	-0.227704	-0.201694	-0.208205	-0.197587		-0.252222	-0.23156	-0.223106	-0.250213	-0.205637
	0.742367		-0.22349	-0.226105	-0.228526	-0.202044	-0.207967	-0.196858		-0.253261	-0.23327	-0.22248	-0.250062	-0.205119
	0.743064		-0.224772	-0.227503	-0.229417	-0.202503	-0.207889	-0.196329		-0.254348	-0.235006	-0.222036	-0.25012	-0.204771
	0.743761		-0.226075	-0.228913	-0.230379	-0.203077	-0.207978	-0.196006		-0.255483	-0.236765	-0.221778	-0.250392	-0.204601
	0.744458		-0.227398	-0.230336	-0.231419	-0.203772	-0.208237	-0.195896		-0.256665	-0.238543	-0.221713	-0.250883	-0.204616
	0.745155		-0.228738	-0.231772	-0.232539	-0.204592	-0.208671	-0.196001		-0.257894	-0.240335	-0.221844	-0.251593	-0.204821
	0.745853		-0.230094	-0.233222	-0.233744	-0.205541	-0.209282	-0.196324		-0.259169	-0.242141	-0.222174	-0.252524	-0.20522
	0.74655		-0.231464	-0.234685	-0.235033	-0.206619	-0.210071	-0.196863		-0.260487	-0.243956	-0.222706	-0.253674	-0.205815
	0.747247		-0.232845	-0.236162	-0.236408	-0.207826	-0.211038	-0.197619		-0.261845	-0.245779	-0.223439	-0.255039	-0.206607
	0.747944		-0.234236	-0.237652	-0.237868	-0.209161	-0.212179	-0.198586		-0.263241	-0.247608	-0.22437	-0.256614	-0.207594
	0.748641		-0.235635	-0.239154	-0.239411	-0.210621	-0.213493	-0.199761		-0.264672	-0.249439	-0.225496	-0.258393	-0.208773
	0.749338		-0.237042	-0.240667	-0.241034	-0.212199	-0.214973	-0.201138		-0.266134	-0.25127	-0.226813	-0.260367	-0.210137
	0.750035		-0.238455	-0.24219	-0.242733	-0.21389	-0.216616	-0.202711		-0.267626	-0.2531	-0.228313	-0.262529	-0.211684
	0.750732		-0.239875	-0.24372	-0.244501	-0.215689	-0.218415	-0.204475		-0.269146	-0.254927	-0.229992	-0.264869	-0.213405
	0.751429		-0.241303	-0.245258	-0.246336	-0.217588	-0.220363	-0.206423		-0.270691	-0.25675	-0.231841	-0.267378	-0.215295
	0.752126		-0.242741	-0.246802	-0.24823	-0.219581	-0.222454	-0.208548		-0.272264	-0.258569	-0.233856	-0.270048	-0.217348
	0.752823		-0.244193	-0.248351	-0.250178	-0.22166	-0.224681	-0.210846		-0.273862	-0.260384	-0.23603	-0.272869	-0.219558
	0.75352		-0.245661	-0.249904	-0.252176	-0.223818	-0.227036	-0.213308		-0.275489	-0.262196	-0.238356	-0.27583	-0.221918
	0.754217		-0.247149	-0.251462	-0.254217	-0.226049	-0.229513	-0.215927		-0.277146	-0.264007	-0.240829	-0.278922	-0.224422
	0.754914		-0.248659	-0.253023	-0.256297	-0.228344	-0.232102	-0.218697		-0.278834	-0.265819	-0.243443	-0.282133	-0.227064
	0.755611		-0.250194	-0.254587	-0.25841	-0.230697	-0.234796	-0.221606		-0.280554	-0.267633	-0.246189	-0.285452	-0.229836
	0.756308		-0.251755	-0.256153	-0.26055	-0.233099	-0.237586	-0.224646		-0.282307	-0.269452	-0.249061	-0.288865	-0.232731
	0.757005		-0.253344	-0.257718	-0.262711	-0.235542	-0.240461	-0.227806		-0.284093	-0.271277	-0.252048	-0.292361	-0.235738
	0.757702		-0.254959	-0.259283	-0.264886	-0.238018	-0.243413	-0.231075		-0.28591	-0.273109	-0.255143	-0.295925	-0.238847
	0.7584		-0.256599	-0.260842	-0.267069	-0.240518	-0.246433	-0.23444		-0.287759	-0.274947	-0.258333	-0.299546	-0.242047
	0.759097		-0.258261	-0.262395	-0.26925	-0.243032	-0.249509	-0.237889		-0.289635	-0.276792	-0.26161	-0.303212	-0.245326
	0.759794		-0.259943	-0.263938	-0.271423	-0.245552	-0.252632	-0.241412		-0.291537	-0.27864	-0.264961	-0.30691	-0.248672
	0.760491		-0.261642	-0.265468	-0.273579	-0.248069	-0.255794	-0.244996		-0.293462	-0.280489	-0.268375	-0.31063	-0.252072
	0.761188		-0.263352	-0.266982	-0.275711	-0.250575	-0.258984	-0.24863		-0.295407	-0.282334	-0.271842	-0.314363	-0.255516
	0.761885		-0.265071	-0.268478	-0.277811	-0.253062	-0.262194	-0.252303		-0.297367	-0.284172	-0.275351	-0.3181	-0.258993
	0.762582		-0.266793	-0.269951	-0.279872	-0.255523	-0.265415	-0.256006		-0.299339	-0.285995	-0.278892	-0.32183	-0.262494
	0.763279		-0.268515	-0.271401	-0.281888	-0.257953	-0.26864	-0.259729		-0.30132	-0.287799	-0.282457	-0.325546	-0.266009
	0.763976		-0.270231	-0.272825	-0.283856	-0.260346	-0.27186	-0.263462		-0.303304	-0.289575	-0.286036	-0.329239	-0.269531
	0.764673		-0.271937	-0.274221	-0.28577	-0.262698	-0.275068	-0.267197		-0.305288	-0.291318	-0.289622	-0.3329	-0.273052
	0.76537		-0.27363	-0.275588	-0.287628	-0.265005	-0.278258	-0.270924		-0.307266	-0.293019	-0.293208	-0.336521	-0.276565
	0.766067		-0.275304	-0.276925	-0.289429	-0.267266	-0.281422	-0.274637		-0.309232	-0.294672	-0.296785	-0.340094	-0.280061
	0.766764		-0.276954	-0.27823	-0.291169	-0.269479	-0.284554	-0.278327		-0.31118	-0.296269	-0.300348	-0.343609	-0.283533
	0.767461		-0.278578	-0.279503	-0.29285	-0.271641	-0.287649	-0.281986		-0.313104	-0.297806	-0.30389	-0.347059	-0.286974
	0.768158		-0.280169	-0.280743	-0.294469	-0.273753	-0.290701	-0.285607		-0.314995	-0.299276	-0.307406	-0.350436	-0.290376
	0.768855		-0.281723	-0.281947	-0.296028	-0.275814	-0.293705	-0.289183		-0.316847	-0.300676	-0.310888	-0.353733	-0.293731
	0.769552		-0.283236	-0.283116	-0.297526	-0.277823	-0.296657	-0.292706		-0.318652	-0.302001	-0.314331	-0.356945	-0.297034
	0.77025		-0.284704	-0.284247	-0.298963	-0.27978	-0.299553	-0.296171		-0.320401	-0.30325	-0.31773	-0.360064	-0.300277
	0.770947		-0.286122	-0.285339	-0.300339	-0.281683	-0.302386	-0.29957		-0.322086	-0.304421	-0.321078	-0.363087	-0.303453
	0.771644		-0.287486	-0.28639	-0.301655	-0.283533	-0.305155	-0.302897		-0.323699	-0.305511	-0.324369	-0.36601	-0.306556
	0.772341		-0.288791	-0.287396	-0.302909	-0.285326	-0.307852	-0.306145		-0.325233	-0.30652	-0.327597	-0.368828	-0.309581
	0.773038		-0.290034	-0.288356	-0.304102	-0.28706	-0.310475	-0.309306		-0.32668	-0.307447	-0.330754	-0.371539	-0.312519
	0.773735		-0.291212	-0.289268	-0.305234	-0.288735	-0.313016	-0.312374		-0.328034	-0.30829	-0.333834	-0.37414	-0.315364
	0.774432		-0.29232	-0.290128	-0.306305	-0.290346	-0.315472	-0.315343		-0.329289	-0.309049	-0.336829	-0.376628	-0.318109
	0.775129		-0.293357	-0.290935	-0.307314	-0.291893	-0.317837	-0.318204		-0.330443	-0.309723	-0.339731	-0.379001	-0.320749
	0.775826		-0.294321	-0.291689	-0.308263	-0.293372	-0.320105	-0.320952		-0.331491	-0.310312	-0.342531	-0.381257	-0.323276
	0.776523		-0.295211	-0.292389	-0.309153	-0.294783	-0.322272	-0.323582		-0.332435	-0.310818	-0.345224	-0.383395	-0.325687
	0.77722		-0.296028	-0.293039	-0.309987	-0.296126	-0.324333	-0.326088		-0.333276	-0.311244	-0.3478	-0.385413	-0.327976
	0.777917		-0.296774	-0.293639	-0.310768	-0.297401	-0.326285	-0.328465		-0.334017	-0.311593	-0.350252	-0.387309	-0.330141
	0.778614		-0.297451	-0.294196	-0.3115	-0.298609	-0.328126	-0.330712		-0.334663	-0.311872	-0.352575	-0.389082	-0.332179
	0.779311		-0.298064	-0.294713	-0.312189	-0.299753	-0.329854	-0.332824		-0.335221	-0.312088	-0.354763	-0.390731	-0.33409
	0.780008		-0.298617	-0.295198	-0.312839	-0.300835	-0.331467	-0.334801		-0.335699	-0.312247	-0.356809	-0.392255	-0.335871
	0.780705		-0.299116	-0.295656	-0.313456	-0.30186	-0.332966	-0.336638		-0.336103	-0.31236	-0.35871	-0.393652	-0.337524
	0.781402		-0.299565	-0.296094	-0.314045	-0.302831	-0.334349	-0.338335		-0.336442	-0.312435	-0.36046	-0.394921	-0.339047
	0.7821		-0.299971	-0.296517	-0.314609	-0.303749	-0.335618	-0.33989		-0.336724	-0.312481	-0.362056	-0.39606	-0.340439
	0.782797		-0.300337	-0.296931	-0.315154	-0.304619	-0.336772	-0.3413		-0.336955	-0.312505	-0.363495	-0.397068	-0.3417
	0.783494		-0.300667	-0.297341	-0.315681	-0.305442	-0.337812	-0.342562		-0.337143	-0.312514	-0.364772	-0.397942	-0.342828
	0.784191		-0.300966	-0.29775	-0.316194	-0.306219	-0.338738	-0.343675		-0.337294	-0.312514	-0.365885	-0.398681	-0.343822
	0.784888		-0.301236	-0.29816	-0.316695	-0.306952	-0.33955	-0.344636		-0.337411	-0.312511	-0.366832	-0.399284	-0.344682
	0.785585		-0.301481	-0.298572	-0.317184	-0.30764	-0.340248	-0.345441		-0.337501	-0.312507	-0.367609	-0.39975	-0.345404
	0.786282		-0.301701	-0.298989	-0.317662	-0.308283	-0.340832	-0.346089		-0.337567	-0.312506	-0.368214	-0.400076	-0.345988
	0.786979		-0.301898	-0.29941	-0.31813	-0.30888	-0.341301	-0.346576		-0.337612	-0.312508	-0.368645	-0.400262	-0.346431
	0.787676		-0.302075	-0.299835	-0.318586	-0.309431	-0.341657	-0.346902		-0.33764	-0.312514	-0.368902	-0.400307	-0.346732
	0.788373		-0.302231	-0.300263	-0.31903	-0.309933	-0.341897	-0.347064		-0.337654	-0.312523	-0.368981	-0.400211	-0.346889
	0.78907		-0.302368	-0.300693	-0.319459	-0.310384	-0.342024	-0.347061		-0.337655	-0.312535	-0.368883	-0.399975	-0.346901
	0.789767		-0.302484	-0.301121	-0.319872	-0.310783	-0.342036	-0.346893		-0.337644	-0.312548	-0.368607	-0.3996	-0.346764
	0.790464		-0.302579	-0.301546	-0.320264	-0.311126	-0.341935	-0.34656		-0.337623	-0.312561	-0.368154	-0.399089	-0.346479
	0.791161		-0.302653	-0.301964	-0.320632	-0.311409	-0.34172	-0.346063		-0.337591	-0.312571	-0.367525	-0.398444	-0.346046
	0.791858		-0.302705	-0.302372	-0.320971	-0.311631	-0.341394	-0.345405		-0.337549	-0.312579	-0.366723	-0.39767	-0.345467
	0.792555		-0.302733	-0.302767	-0.321275	-0.311787	-0.340956	-0.344588		-0.337495	-0.312584	-0.365751	-0.396772	-0.344743
	0.793252		-0.302737	-0.303145	-0.321541	-0.311874	-0.34041	-0.343617		-0.337429	-0.312586	-0.364613	-0.395756	-0.343882
	0.79395		-0.302717	-0.303503	-0.321764	-0.311888	-0.339757	-0.342498		-0.337351	-0.312586	-0.363316	-0.394629	-0.342888
	0.794647		-0.302674	-0.303838	-0.321938	-0.311827	-0.339	-0.341237		-0.33726	-0.312585	-0.361866	-0.393398	-0.341769
	0.795344		-0.302609	-0.304148	-0.32206	-0.311689	-0.338142	-0.339841		-0.337157	-0.312586	-0.360272	-0.392069	-0.340535
	0.796041		-0.302522	-0.304431	-0.322127	-0.31147	-0.337187	-0.338317		-0.337042	-0.312589	-0.358543	-0.390651	-0.339193
	0.796738		-0.302417	-0.304686	-0.322136	-0.311171	-0.336138	-0.336674		-0.336916	-0.312596	-0.35669	-0.38915	-0.337752
	0.797435		-0.302295	-0.304911	-0.322086	-0.310789	-0.334999	-0.33492		-0.336782	-0.312607	-0.354723	-0.387575	-0.336221
	0.798132		-0.302158	-0.305105	-0.321976	-0.310325	-0.333774	-0.333062		-0.336639	-0.312624	-0.352655	-0.385931	-0.334607
	0.798829		-0.302009	-0.305268	-0.321806	-0.309778	-0.332468	-0.331109		-0.336489	-0.312646	-0.350497	-0.384224	-0.332917
	0.799526		-0.30185	-0.305399	-0.321575	-0.309151	-0.331085	-0.32907		-0.336332	-0.31267	-0.34826	-0.382462	-0.331157
	0.800223		-0.30168	-0.305496	-0.321285	-0.308446	-0.329631	-0.326954		-0.336167	-0.312696	-0.345959	-0.38065	-0.329334
	0.80092		-0.301502	-0.305561	-0.320937	-0.307664	-0.328111	-0.32477		-0.335996	-0.312721	-0.343604	-0.378795	-0.327453
	0.801617		-0.301316	-0.305592	-0.320534	-0.30681	-0.32653	-0.322528		-0.335816	-0.312741	-0.341207	-0.376903	-0.32552
	0.802314		-0.301122	-0.305589	-0.320078	-0.305889	-0.324897	-0.320239		-0.335628	-0.312755	-0.338781	-0.374981	-0.323544
	0.803011		-0.30092	-0.305553	-0.319573	-0.304905	-0.323218	-0.317913		-0.335432	-0.31276	-0.336337	-0.373038	-0.32153
	0.803708		-0.300709	-0.305484	-0.319022	-0.303864	-0.321501	-0.315563		-0.335227	-0.312755	-0.333889	-0.371083	-0.319487
	0.804405		-0.300491	-0.305384	-0.318429	-0.302773	-0.319755	-0.313201		-0.335015	-0.312738	-0.331448	-0.369126	-0.317422
	0.805102		-0.300263	-0.305253	-0.317799	-0.301639	-0.317989	-0.310839		-0.334796	-0.312708	-0.329027	-0.367176	-0.315344
	0.8058		-0.300026	-0.305093	-0.317136	-0.300469	-0.316213	-0.30849		-0.334573	-0.312664	-0.326639	-0.365245	-0.313261
	0.806497		-0.299779	-0.304907	-0.316446	-0.299272	-0.314436	-0.306167		-0.334346	-0.312608	-0.324298	-0.363344	-0.311182
	0.807194		-0.299522	-0.304695	-0.315734	-0.298054	-0.312671	-0.303882		-0.334117	-0.312539	-0.322017	-0.361486	-0.309118
	0.807891		-0.299255	-0.304461	-0.315007	-0.296825	-0.310927	-0.301648		-0.333887	-0.312457	-0.31981	-0.359682	-0.307076
	0.808588		-0.298976	-0.304207	-0.31427	-0.295594	-0.309217	-0.299477		-0.333658	-0.312363	-0.317688	-0.357944	-0.305068
	0.809285		-0.298687	-0.303935	-0.313532	-0.294369	-0.30755	-0.297382		-0.333432	-0.312258	-0.315665	-0.356284	-0.303103
	0.809982		-0.298388	-0.303649	-0.312799	-0.293159	-0.30594	-0.295373		-0.333209	-0.312143	-0.313753	-0.354713	-0.301193
	0.810679		-0.298081	-0.303352	-0.312079	-0.291974	-0.304397	-0.293463		-0.332992	-0.31202	-0.311962	-0.353242	-0.299348
	0.811376		-0.297767	-0.303049	-0.31138	-0.290824	-0.302931	-0.291663		-0.332782	-0.311888	-0.310303	-0.351881	-0.297579
	0.812073		-0.297449	-0.302742	-0.31071	-0.289718	-0.301554	-0.289984		-0.332582	-0.31175	-0.308785	-0.35064	-0.295898
	0.81277		-0.297131	-0.302437	-0.310076	-0.288665	-0.300275	-0.288437		-0.332395	-0.311607	-0.307416	-0.349527	-0.294317
	0.813467		-0.296816	-0.302138	-0.309486	-0.287673	-0.299104	-0.28703		-0.332226	-0.311462	-0.306204	-0.34855	-0.292846
	0.814164		-0.296509	-0.301851	-0.308947	-0.286752	-0.298046	-0.285774		-0.332078	-0.311316	-0.305156	-0.347717	-0.291496
	0.814861		-0.296214	-0.30158	-0.308466	-0.285908	-0.297111	-0.284676		-0.331956	-0.311173	-0.304275	-0.347034	-0.290278
	0.815558		-0.295936	-0.301329	-0.308049	-0.285149	-0.296302	-0.283744		-0.331863	-0.311035	-0.303565	-0.346505	-0.289203
	0.816255		-0.295681	-0.301105	-0.307703	-0.284482	-0.295625	-0.282983		-0.331803	-0.310906	-0.30303	-0.346137	-0.288279
	0.816952		-0.295455	-0.300913	-0.307432	-0.283913	-0.295084	-0.282399		-0.331781	-0.31079	-0.302668	-0.34593	-0.287517
	0.81765		-0.295264	-0.300759	-0.307242	-0.283446	-0.29468	-0.281995		-0.331799	-0.310692	-0.302481	-0.345888	-0.286925
	0.818347		-0.295113	-0.300646	-0.307137	-0.283086	-0.294415	-0.281773		-0.331861	-0.310618	-0.302465	-0.346011	-0.286508
	0.819044		-0.29501	-0.300583	-0.307121	-0.282837	-0.29429	-0.281736		-0.33197	-0.310576	-0.302617	-0.346299	-0.286274
	0.819741		-0.294962	-0.300573	-0.307197	-0.282703	-0.294304	-0.281884		-0.332131	-0.310572	-0.302934	-0.34675	-0.286226
	0.820438		-0.294977	-0.300624	-0.30737	-0.282684	-0.294458	-0.282215		-0.332347	-0.310616	-0.303409	-0.347362	-0.286367
	0.821135		-0.295063	-0.30074	-0.30764	-0.282782	-0.294749	-0.282728		-0.332622	-0.310717	-0.304038	-0.348131	-0.286698
	0.821832		-0.295228	-0.300928	-0.30801	-0.282998	-0.295175	-0.283419		-0.332963	-0.310884	-0.304815	-0.349053	-0.287219
	0.822529		-0.295482	-0.301194	-0.308481	-0.283331	-0.295732	-0.284285		-0.333375	-0.311129	-0.305733	-0.350123	-0.287926
	0.823226		-0.295832	-0.301542	-0.309054	-0.283781	-0.296419	-0.28532		-0.333864	-0.311461	-0.306787	-0.351337	-0.288817
	0.823923		-0.296287	-0.301979	-0.309731	-0.284345	-0.297231	-0.286519		-0.334437	-0.31189	-0.307971	-0.352687	-0.289887
	0.82462		-0.296854	-0.302508	-0.31051	-0.285022	-0.298165	-0.287875		-0.335101	-0.312424	-0.309279	-0.354168	-0.291127
	0.825317		-0.297541	-0.303133	-0.311391	-0.285808	-0.299216	-0.289381		-0.335862	-0.313072	-0.310705	-0.355774	-0.292532
	0.826014		-0.298353	-0.303857	-0.312374	-0.286701	-0.30038	-0.291029		-0.336727	-0.313841	-0.312244	-0.357498	-0.294092
	0.826711		-0.299295	-0.304683	-0.313456	-0.287697	-0.301652	-0.292811		-0.337701	-0.314734	-0.313891	-0.359333	-0.295797
	0.827408		-0.30037	-0.305611	-0.314635	-0.288793	-0.303028	-0.294719		-0.338787	-0.315756	-0.315639	-0.361274	-0.297639
	0.828105		-0.30158	-0.30664	-0.315909	-0.289986	-0.304504	-0.296745		-0.339989	-0.316907	-0.317482	-0.363311	-0.299606
	0.828802		-0.302923	-0.30777	-0.317274	-0.291272	-0.306073	-0.298879		-0.341306	-0.318188	-0.319416	-0.365438	-0.301689
	0.8295		-0.304398	-0.308997	-0.318724	-0.292647	-0.307732	-0.301114		-0.342739	-0.319595	-0.321432	-0.367648	-0.303878
	0.830197		-0.306	-0.310316	-0.320255	-0.294108	-0.309475	-0.30344		-0.344284	-0.321126	-0.323525	-0.369933	-0.306162
	0.830894		-0.307724	-0.311723	-0.321861	-0.295649	-0.311298	-0.305849		-0.345937	-0.322773	-0.325689	-0.372285	-0.308532
	0.831591		-0.309561	-0.313212	-0.323533	-0.297266	-0.313193	-0.308332		-0.347691	-0.32453	-0.327915	-0.374697	-0.310976
	0.832288		-0.311502	-0.314773	-0.325266	-0.298956	-0.315156	-0.31088		-0.349537	-0.326389	-0.330198	-0.377162	-0.313486
	0.832985		-0.313538	-0.3164	-0.327051	-0.300712	-0.317181	-0.313484		-0.351467	-0.32834	-0.33253	-0.379673	-0.316051
	0.833682		-0.315655	-0.318082	-0.328879	-0.302528	-0.319262	-0.316136		-0.35347	-0.330371	-0.334904	-0.382224	-0.318659
	0.834379		-0.317843	-0.319811	-0.330742	-0.304399	-0.321391	-0.318827		-0.355533	-0.332472	-0.337313	-0.384807	-0.3213
	0.835076		-0.320087	-0.321576	-0.33263	-0.306317	-0.323562	-0.321547		-0.357645	-0.33463	-0.339749	-0.387417	-0.323964
	0.835773		-0.322374	-0.323367	-0.334536	-0.308275	-0.325767	-0.324288		-0.359791	-0.336831	-0.342204	-0.390046	-0.326637
	0.83647		-0.32469	-0.325173	-0.33645	-0.310265	-0.327998	-0.327039		-0.361959	-0.339063	-0.344671	-0.392688	-0.329309
	0.837167		-0.327021	-0.326984	-0.338362	-0.312278	-0.330247	-0.329793		-0.364135	-0.341312	-0.347142	-0.395336	-0.33197
	0.837864		-0.329353	-0.32879	-0.340264	-0.314306	-0.332505	-0.332539		-0.366304	-0.343564	-0.34961	-0.397983	-0.334606
	0.838561		-0.331669	-0.330579	-0.342147	-0.316341	-0.334765	-0.335268		-0.368453	-0.345803	-0.352065	-0.400622	-0.337209
	0.839258		-0.333955	-0.332342	-0.344001	-0.318372	-0.337016	-0.337972		-0.370567	-0.348017	-0.354501	-0.403244	-0.339768
	0.839955		-0.336197	-0.334069	-0.345818	-0.320391	-0.339252	-0.340641		-0.372633	-0.35019	-0.356911	-0.405841	-0.342273
	0.840652		-0.338378	-0.335748	-0.34759	-0.32239	-0.341465	-0.343267		-0.374635	-0.352307	-0.359287	-0.408407	-0.344716
	0.84135		-0.340484	-0.337372	-0.349307	-0.324359	-0.343647	-0.345842		-0.37656	-0.354354	-0.361623	-0.410932	-0.34709
	0.842047		-0.342498	-0.338929	-0.350961	-0.32629	-0.34579	-0.348358		-0.378393	-0.356317	-0.363912	-0.413409	-0.349387
	0.842744		-0.344407	-0.340411	-0.352544	-0.328176	-0.347889	-0.350808		-0.380119	-0.358181	-0.36615	-0.415829	-0.351601
	0.843441		-0.346195	-0.341809	-0.354048	-0.330008	-0.349937	-0.353185		-0.381724	-0.359933	-0.368328	-0.418185	-0.353729
	0.844138		-0.347849	-0.343114	-0.355465	-0.331778	-0.351928	-0.355481		-0.383195	-0.361561	-0.370442	-0.420468	-0.355767
	0.844835		-0.349357	-0.344317	-0.35679	-0.33348	-0.353857	-0.357691		-0.384518	-0.363051	-0.372485	-0.422672	-0.357711
	0.845532		-0.350707	-0.345412	-0.358014	-0.335106	-0.355718	-0.359809		-0.385684	-0.364395	-0.374451	-0.424789	-0.359558
	0.846229		-0.351891	-0.34639	-0.359133	-0.336649	-0.357504	-0.361829		-0.386681	-0.365583	-0.376334	-0.426811	-0.361307
	0.846926		-0.352901	-0.347246	-0.360142	-0.338103	-0.359212	-0.363745		-0.387503	-0.366607	-0.378127	-0.428733	-0.362956
	0.847623		-0.353731	-0.347974	-0.361035	-0.339461	-0.360836	-0.365553		-0.388145	-0.367461	-0.379825	-0.430547	-0.3645
	0.84832		-0.354379	-0.348571	-0.36181	-0.340717	-0.36237	-0.367246		-0.388605	-0.368142	-0.381421	-0.432249	-0.365939
	0.849017		-0.354843	-0.349033	-0.362465	-0.341867	-0.363811	-0.368821		-0.388884	-0.368647	-0.382911	-0.433831	-0.367269
	0.849714		-0.355124	-0.349359	-0.362996	-0.342906	-0.365152	-0.370274		-0.388985	-0.368974	-0.384288	-0.435289	-0.368487
	0.850411		-0.355225	-0.349548	-0.363405	-0.343828	-0.366391	-0.371602		-0.388912	-0.369124	-0.385548	-0.436618	-0.369591
	0.851108		-0.35515	-0.349601	-0.363689	-0.344631	-0.367523	-0.3728		-0.388674	-0.369099	-0.386688	-0.437813	-0.370578
	0.851805		-0.354904	-0.349521	-0.36385	-0.345312	-0.368545	-0.373866		-0.388278	-0.368902	-0.387703	-0.43887	-0.371445
	0.852502		-0.354494	-0.349311	-0.363889	-0.345867	-0.369454	-0.374798		-0.387734	-0.368537	-0.388589	-0.439784	-0.372193
	0.853199		-0.353927	-0.348974	-0.363807	-0.346295	-0.370249	-0.375595		-0.387051	-0.36801	-0.389346	-0.440553	-0.372821
	0.853897		-0.35321	-0.348517	-0.363607	-0.346595	-0.370928	-0.376255		-0.386241	-0.367326	-0.389969	-0.441173	-0.373328
	0.854594		-0.352353	-0.347944	-0.363291	-0.346767	-0.37149	-0.376778		-0.385312	-0.366494	-0.390459	-0.441642	-0.373716
	0.855291		-0.351365	-0.347263	-0.362865	-0.346811	-0.371935	-0.377162		-0.384274	-0.365521	-0.390814	-0.441959	-0.373986
	0.855988		-0.350253	-0.346481	-0.362331	-0.346729	-0.372263	-0.377408		-0.383136	-0.364415	-0.391033	-0.442122	-0.374138
	0.856685		-0.349027	-0.345605	-0.361695	-0.346523	-0.372474	-0.377516		-0.381908	-0.363186	-0.391119	-0.442132	-0.374175
	0.857382		-0.347697	-0.344642	-0.360963	-0.346196	-0.372571	-0.377486		-0.380597	-0.361842	-0.39107	-0.44199	-0.374096
	0.858079		-0.346272	-0.343602	-0.360141	-0.345753	-0.372554	-0.377319		-0.37921	-0.360393	-0.390888	-0.441698	-0.373901
	0.858776		-0.344761	-0.342491	-0.359237	-0.345198	-0.372424	-0.377015		-0.377755	-0.358846	-0.390576	-0.441257	-0.373591
	0.859473		-0.343173	-0.341318	-0.358256	-0.344538	-0.372184	-0.376578		-0.376239	-0.357212	-0.390134	-0.44067	-0.373162
	0.86017		-0.341517	-0.340091	-0.357208	-0.343777	-0.371836	-0.376007		-0.374666	-0.355499	-0.389565	-0.439943	-0.372615
	0.860867		-0.339803	-0.338819	-0.356098	-0.342923	-0.37138	-0.375306		-0.373042	-0.353714	-0.388871	-0.439078	-0.371947
	0.861564		-0.338039	-0.337508	-0.354937	-0.341983	-0.37082	-0.374477		-0.371373	-0.351865	-0.388054	-0.438082	-0.371156
	0.862261		-0.336235	-0.336167	-0.353731	-0.340964	-0.370157	-0.373524		-0.369664	-0.349961	-0.387118	-0.43696	-0.370243
	0.862958		-0.334399	-0.334803	-0.352488	-0.339873	-0.369395	-0.372451		-0.367919	-0.348009	-0.386067	-0.435718	-0.369206
	0.863655		-0.33254	-0.333425	-0.351217	-0.338717	-0.368536	-0.371261		-0.366144	-0.346017	-0.384904	-0.434362	-0.368048
	0.864352		-0.330669	-0.332039	-0.349925	-0.337506	-0.367585	-0.369959		-0.364346	-0.343993	-0.383635	-0.432901	-0.366769
	0.865049		-0.328792	-0.330654	-0.34862	-0.336246	-0.366544	-0.368552		-0.362529	-0.341946	-0.382264	-0.431342	-0.365375
	0.865747		-0.326921	-0.329277	-0.347311	-0.334946	-0.365419	-0.367045		-0.360702	-0.339884	-0.380797	-0.429692	-0.363868
	0.866444		-0.325063	-0.327915	-0.346005	-0.333614	-0.364214	-0.365444		-0.358871	-0.337818	-0.379242	-0.427961	-0.362256
	0.867141		-0.323228	-0.326575	-0.344708	-0.332256	-0.362934	-0.363756		-0.357045	-0.335757	-0.377604	-0.426157	-0.360544
	0.867838		-0.321424	-0.325264	-0.343429	-0.330882	-0.361586	-0.361988		-0.355233	-0.333712	-0.375889	-0.424289	-0.358741
	0.868535		-0.319659	-0.323988	-0.342174	-0.329498	-0.360176	-0.360147		-0.353442	-0.331694	-0.374105	-0.422365	-0.356853
	0.869232		-0.317943	-0.322753	-0.340948	-0.328112	-0.358709	-0.358241		-0.351683	-0.329713	-0.372258	-0.420395	-0.35489
	0.869929		-0.316284	-0.321565	-0.339758	-0.32673	-0.357192	-0.356278		-0.349967	-0.327781	-0.370354	-0.418387	-0.35286
	0.870626		-0.314689	-0.320429	-0.338609	-0.325359	-0.355632	-0.354265		-0.348302	-0.32591	-0.3684	-0.416348	-0.350774
	0.871323		-0.313168	-0.319351	-0.337506	-0.324006	-0.354035	-0.352212		-0.3467	-0.324112	-0.366404	-0.414289	-0.348641
	0.87202		-0.311727	-0.318336	-0.336452	-0.322677	-0.352409	-0.350127		-0.345172	-0.322397	-0.364371	-0.412215	-0.34647
	0.872717		-0.310376	-0.317388	-0.335454	-0.321376	-0.35076	-0.348019		-0.343727	-0.320777	-0.36231	-0.410135	-0.344273
	0.873414		-0.30912	-0.316511	-0.334513	-0.320109	-0.349095	-0.345896		-0.342378	-0.319263	-0.360228	-0.408056	-0.342059
	0.874111		-0.307968	-0.315708	-0.333632	-0.318881	-0.34742	-0.343767		-0.341133	-0.317863	-0.358132	-0.405986	-0.339839
	0.874808		-0.306924	-0.314984	-0.332816	-0.317695	-0.345741	-0.341643		-0.340002	-0.316587	-0.356032	-0.403932	-0.337623
	0.875505		-0.305995	-0.31434	-0.332064	-0.316555	-0.344064	-0.33953		-0.338991	-0.315442	-0.353933	-0.401902	-0.335423
	0.876202		-0.305184	-0.313777	-0.331378	-0.315462	-0.342395	-0.337437		-0.338106	-0.314433	-0.351844	-0.399903	-0.333246
	0.876899		-0.304492	-0.313297	-0.330758	-0.314417	-0.340739	-0.335372		-0.337351	-0.313564	-0.349772	-0.397942	-0.331105
	0.877597		-0.303923	-0.312898	-0.330204	-0.313423	-0.339099	-0.333343		-0.336728	-0.312837	-0.347722	-0.396026	-0.329007
	0.878294		-0.303474	-0.312581	-0.329714	-0.312477	-0.33748	-0.331355		-0.336239	-0.312251	-0.3457	-0.39416	-0.326961
	0.878991		-0.303144	-0.312342	-0.329285	-0.31158	-0.335884	-0.329414		-0.33588	-0.311806	-0.343711	-0.392349	-0.324974
	0.879688		-0.302929	-0.31218	-0.328915	-0.31073	-0.334315	-0.327525		-0.335649	-0.311498	-0.34176	-0.390598	-0.323053
	0.880385		-0.302826	-0.312089	-0.3286	-0.309923	-0.332774	-0.325691		-0.335543	-0.311321	-0.339849	-0.388909	-0.321204
	0.881082		-0.302828	-0.312065	-0.328334	-0.309157	-0.331262	-0.323917		-0.335554	-0.31127	-0.337984	-0.387284	-0.319431
	0.881779		-0.302929	-0.312104	-0.328114	-0.308428	-0.329779	-0.322204		-0.335676	-0.311337	-0.336168	-0.385725	-0.317737
	0.882476		-0.303121	-0.312199	-0.327933	-0.307731	-0.328326	-0.320553		-0.3359	-0.311514	-0.334402	-0.384231	-0.316125
	0.883173		-0.303396	-0.312343	-0.327786	-0.307061	-0.326901	-0.318967		-0.336218	-0.311794	-0.332692	-0.382803	-0.314596
	0.88387		-0.303745	-0.31253	-0.327667	-0.306414	-0.325505	-0.317445		-0.336618	-0.312167	-0.331039	-0.381439	-0.313151
	0.884567		-0.304159	-0.312751	-0.327568	-0.305784	-0.324134	-0.315987		-0.33709	-0.312625	-0.329446	-0.38014	-0.31179
	0.885264		-0.304629	-0.313	-0.327484	-0.305165	-0.322788	-0.314595		-0.337623	-0.313157	-0.327915	-0.378904	-0.310511
	0.885961		-0.305146	-0.313268	-0.327408	-0.304552	-0.321466	-0.313267		-0.338204	-0.313756	-0.326449	-0.37773	-0.309314
	0.886658		-0.305701	-0.313547	-0.327334	-0.303941	-0.320166	-0.312003		-0.338823	-0.31441	-0.325048	-0.376618	-0.308198
	0.887355		-0.306284	-0.313831	-0.327256	-0.303327	-0.318888	-0.310805		-0.339469	-0.315111	-0.323713	-0.375568	-0.30716
	0.888052		-0.306887	-0.314111	-0.327169	-0.302707	-0.317631	-0.309671		-0.340132	-0.315848	-0.322445	-0.374577	-0.3062
	0.888749		-0.307502	-0.314381	-0.327067	-0.302079	-0.316397	-0.308603		-0.3408	-0.316613	-0.321245	-0.373647	-0.305316
	0.889447		-0.308121	-0.314634	-0.326948	-0.301441	-0.315186	-0.307601		-0.341467	-0.317396	-0.320112	-0.372777	-0.304507
	0.890144		-0.308738	-0.314865	-0.326806	-0.300792	-0.314002	-0.306666		-0.342124	-0.318187	-0.319047	-0.371966	-0.303771
	0.890841		-0.309345	-0.315069	-0.32664	-0.300132	-0.312846	-0.305799		-0.342763	-0.318978	-0.31805	-0.371215	-0.303108
	0.891538		-0.309938	-0.315241	-0.326447	-0.299462	-0.311722	-0.305		-0.34338	-0.319759	-0.317122	-0.370525	-0.302514
	0.892235		-0.310511	-0.315376	-0.326225	-0.298785	-0.310634	-0.304273		-0.343967	-0.320524	-0.316263	-0.369896	-0.30199
	0.892932		-0.311058	-0.315473	-0.325973	-0.298103	-0.309588	-0.303617		-0.344522	-0.321264	-0.315474	-0.369329	-0.301534
	0.893629		-0.311577	-0.315528	-0.325692	-0.297418	-0.308587	-0.303035		-0.345039	-0.321973	-0.314757	-0.368827	-0.301142
	0.894326		-0.312064	-0.31554	-0.325381	-0.296735	-0.307639	-0.302527		-0.345517	-0.322644	-0.314113	-0.368391	-0.300812
	0.895023		-0.312515	-0.315508	-0.325041	-0.296058	-0.306747	-0.302097		-0.345951	-0.323273	-0.313544	-0.368023	-0.300543
	0.89572		-0.312928	-0.315431	-0.324674	-0.29539	-0.305919	-0.301744		-0.346341	-0.323855	-0.313051	-0.367726	-0.300331
	0.896417		-0.313302	-0.31531	-0.324281	-0.294736	-0.305159	-0.301471		-0.346684	-0.324387	-0.312637	-0.367502	-0.300173
	0.897114		-0.313635	-0.315146	-0.323865	-0.294099	-0.304473	-0.301279		-0.34698	-0.324865	-0.312303	-0.367353	-0.300068
	0.897811		-0.313924	-0.314939	-0.323428	-0.293485	-0.303865	-0.301167		-0.347228	-0.325286	-0.312051	-0.367281	-0.300012
	0.898508		-0.314169	-0.31469	-0.322973	-0.292895	-0.30334	-0.301138		-0.347425	-0.325649	-0.311882	-0.367288	-0.300003
	0.899205		-0.314366	-0.314401	-0.322502	-0.292335	-0.302902	-0.30119		-0.34757	-0.32595	-0.311798	-0.367376	-0.30004
	0.899902		-0.314514	-0.314071	-0.322018	-0.291805	-0.302553	-0.301323		-0.347663	-0.326188	-0.3118	-0.367545	-0.300119
	0.900599		-0.314609	-0.313702	-0.321524	-0.29131	-0.302294	-0.301537		-0.3477	-0.326361	-0.311888	-0.367796	-0.30024
	0.901297		-0.314649	-0.313293	-0.321022	-0.290849	-0.302129	-0.30183		-0.347679	-0.326466	-0.312061	-0.368128	-0.3004
	0.901994		-0.31463	-0.312845	-0.320513	-0.290425	-0.302056	-0.3022		-0.347598	-0.326501	-0.312318	-0.36854	-0.300597
	0.902691		-0.314548	-0.312357	-0.319999	-0.290039	-0.302074	-0.302645		-0.347454	-0.326464	-0.312657	-0.36903	-0.300827
	0.903388		-0.314399	-0.311828	-0.319482	-0.28969	-0.302184	-0.303161		-0.347244	-0.326353	-0.313076	-0.369596	-0.301089
	0.904085		-0.314182	-0.31126	-0.318962	-0.289378	-0.302381	-0.303745		-0.346964	-0.326166	-0.31357	-0.370233	-0.30138
	0.904782		-0.313891	-0.310651	-0.318441	-0.289104	-0.302664	-0.304392		-0.346613	-0.325903	-0.314135	-0.370938	-0.301696
	0.905479		-0.313526	-0.310001	-0.31792	-0.288867	-0.303028	-0.305097		-0.346188	-0.325562	-0.314764	-0.371704	-0.302035
	0.906176		-0.313084	-0.309312	-0.3174	-0.288665	-0.303468	-0.305855		-0.345686	-0.325143	-0.315452	-0.372526	-0.302393
	0.906873		-0.312564	-0.308583	-0.316881	-0.288498	-0.30398	-0.306659		-0.345106	-0.324648	-0.316191	-0.373398	-0.302767
	0.90757		-0.311966	-0.307817	-0.316365	-0.288364	-0.304557	-0.307502		-0.344447	-0.324076	-0.316975	-0.374311	-0.303155
	0.908267		-0.31129	-0.307013	-0.315851	-0.288262	-0.305194	-0.308379		-0.343706	-0.32343	-0.317795	-0.37526	-0.303553
	0.908964		-0.310536	-0.306175	-0.315342	-0.28819	-0.305883	-0.309282		-0.342885	-0.322711	-0.318643	-0.376235	-0.303959
	0.909661		-0.309707	-0.305304	-0.314836	-0.288146	-0.306617	-0.310205		-0.341982	-0.321921	-0.319512	-0.37723	-0.304369
	0.910358		-0.308804	-0.304401	-0.314336	-0.288128	-0.307389	-0.31114		-0.341	-0.321063	-0.320395	-0.378237	-0.304783
	0.911055		-0.30783	-0.303469	-0.313841	-0.288134	-0.308192	-0.312082		-0.33994	-0.320139	-0.321283	-0.379248	-0.305197
	0.911752		-0.306789	-0.302511	-0.31335	-0.288162	-0.309017	-0.313024		-0.338805	-0.319152	-0.32217	-0.380257	-0.305609
	0.912449		-0.305684	-0.301527	-0.312865	-0.288208	-0.309858	-0.313959		-0.337596	-0.318102	-0.323049	-0.381255	-0.306018
	0.913147		-0.304519	-0.30052	-0.312384	-0.28827	-0.310706	-0.314882		-0.336319	-0.316994	-0.323914	-0.382237	-0.306422
	0.913844		-0.303297	-0.299491	-0.311906	-0.288346	-0.311554	-0.315787		-0.334976	-0.315828	-0.324758	-0.383195	-0.306819
	0.914541		-0.302022	-0.298442	-0.311431	-0.288432	-0.312394	-0.316668		-0.333573	-0.314605	-0.325576	-0.384123	-0.307208
	0.915238		-0.300696	-0.297373	-0.310955	-0.288524	-0.313218	-0.317519		-0.332111	-0.313328	-0.326363	-0.385013	-0.307589
	0.915935		-0.299324	-0.296285	-0.310476	-0.288618	-0.314019	-0.318335		-0.330597	-0.311996	-0.327114	-0.385859	-0.307959
	0.916632		-0.297907	-0.295179	-0.309991	-0.28871	-0.314787	-0.319108		-0.329032	-0.310611	-0.327824	-0.386655	-0.308318
	0.917329		-0.296447	-0.294053	-0.309496	-0.288795	-0.315517	-0.319835		-0.32742	-0.309172	-0.328489	-0.387394	-0.308665
	0.918026		-0.294947	-0.292909	-0.308989	-0.288868	-0.3162	-0.320508		-0.325765	-0.307679	-0.329105	-0.38807	-0.308998
	0.918723		-0.293408	-0.291745	-0.308466	-0.288925	-0.316829	-0.321125		-0.324068	-0.306133	-0.329669	-0.388676	-0.309318
	0.91942		-0.291833	-0.290562	-0.307921	-0.288958	-0.317397	-0.321678		-0.322332	-0.304535	-0.330176	-0.389207	-0.309623
	0.920117		-0.290223	-0.28936	-0.307353	-0.288963	-0.317899	-0.322165		-0.32056	-0.302886	-0.330623	-0.389657	-0.309912
	0.920814		-0.288582	-0.288139	-0.306758	-0.288935	-0.318328	-0.322581		-0.318755	-0.301188	-0.331006	-0.39002	-0.310183
	0.921511		-0.286912	-0.286899	-0.306133	-0.288868	-0.318679	-0.322922		-0.316918	-0.299444	-0.331323	-0.390292	-0.310436
	0.922208		-0.285218	-0.285642	-0.305475	-0.288756	-0.318949	-0.323185		-0.315053	-0.29766	-0.331569	-0.390468	-0.310667
	0.922905		-0.283503	-0.284369	-0.304782	-0.288596	-0.319132	-0.323367		-0.313163	-0.295839	-0.331742	-0.390545	-0.310875
	0.923602		-0.281772	-0.28308	-0.304052	-0.288381	-0.319227	-0.323464		-0.311253	-0.293988	-0.331837	-0.390518	-0.311055
	0.924299		-0.280031	-0.281779	-0.303284	-0.288108	-0.319229	-0.323476		-0.309325	-0.292114	-0.331851	-0.390386	-0.311205
	0.924997		-0.278285	-0.280466	-0.302477	-0.287773	-0.319137	-0.323398		-0.307385	-0.290222	-0.33178	-0.390145	-0.311318
	0.925694		-0.27654	-0.279146	-0.301631	-0.287372	-0.318948	-0.323229		-0.305436	-0.288321	-0.331621	-0.389794	-0.31139
	0.926391		-0.274801	-0.27782	-0.300746	-0.286902	-0.318662	-0.322967		-0.303484	-0.286417	-0.331368	-0.389332	-0.311415
	0.927088		-0.273076	-0.276493	-0.299822	-0.286361	-0.318277	-0.32261		-0.301533	-0.284519	-0.331019	-0.388758	-0.311384
	0.927785		-0.271371	-0.275167	-0.29886	-0.285746	-0.317793	-0.322157		-0.29959	-0.282635	-0.330568	-0.388071	-0.311291
	0.928482		-0.269691	-0.273849	-0.297863	-0.285057	-0.317209	-0.321605		-0.29766	-0.280772	-0.330013	-0.387269	-0.311127
	0.929179		-0.268045	-0.272542	-0.296832	-0.284293	-0.316524	-0.320954		-0.29575	-0.278939	-0.32935	-0.386354	-0.310885
	0.929876		-0.266437	-0.271251	-0.295769	-0.283453	-0.315741	-0.3202		-0.293866	-0.277145	-0.328575	-0.385325	-0.310555
	0.930573		-0.264875	-0.269983	-0.294678	-0.282539	-0.314858	-0.319343		-0.292015	-0.275399	-0.327686	-0.38418	-0.310128
	0.93127		-0.263363	-0.268742	-0.293561	-0.28155	-0.313877	-0.31838		-0.290203	-0.273707	-0.326681	-0.38292	-0.309595
	0.931967		-0.261908	-0.267533	-0.292422	-0.28049	-0.312799	-0.317309		-0.288437	-0.272079	-0.325557	-0.381545	-0.308947
	0.932664		-0.260515	-0.266362	-0.291265	-0.279358	-0.311625	-0.316129		-0.286723	-0.270521	-0.324316	-0.380054	-0.308177
	0.933361		-0.259186	-0.265233	-0.290091	-0.278158	-0.310357	-0.314838		-0.285066	-0.269038	-0.322956	-0.378448	-0.307276
	0.934058		-0.257927	-0.26415	-0.288906	-0.276892	-0.308996	-0.313435		-0.283472	-0.267635	-0.321478	-0.376727	-0.306238
	0.934755		-0.256739	-0.263116	-0.287711	-0.275563	-0.307546	-0.311919		-0.281944	-0.266314	-0.319883	-0.374893	-0.305059
	0.935452		-0.255624	-0.262134	-0.286511	-0.274173	-0.306009	-0.31029		-0.280487	-0.265079	-0.318175	-0.372947	-0.303734
	0.936149		-0.254584	-0.261205	-0.285309	-0.272727	-0.304388	-0.308549		-0.279103	-0.263929	-0.316355	-0.370892	-0.302263
	0.936847		-0.253619	-0.260331	-0.284107	-0.271228	-0.302687	-0.306698		-0.277794	-0.262863	-0.314427	-0.368731	-0.300644
	0.937544		-0.25273	-0.259512	-0.282909	-0.26968	-0.300908	-0.304738		-0.276562	-0.26188	-0.312394	-0.366469	-0.29888
	0.938241		-0.251915	-0.258748	-0.281718	-0.268088	-0.299058	-0.302675		-0.275408	-0.260977	-0.310263	-0.36411	-0.296974
	0.938938		-0.251173	-0.258038	-0.280537	-0.266457	-0.297138	-0.300511		-0.274332	-0.260153	-0.308036	-0.361661	-0.29493
	0.939635		-0.250502	-0.257381	-0.279368	-0.26479	-0.295154	-0.298252		-0.273332	-0.259402	-0.305722	-0.359127	-0.292753
	0.940332		-0.249899	-0.256773	-0.278213	-0.263093	-0.29311	-0.295904		-0.272409	-0.258723	-0.303325	-0.356515	-0.290451
	0.941029		-0.249362	-0.256213	-0.277074	-0.261371	-0.29101	-0.293472		-0.271561	-0.258111	-0.300853	-0.353834	-0.28803
	0.941726		-0.248887	-0.255697	-0.275952	-0.259628	-0.288859	-0.290964		-0.270784	-0.257563	-0.298314	-0.351092	-0.285498
	0.942423		-0.248469	-0.255221	-0.274848	-0.25787	-0.286662	-0.288388		-0.270077	-0.257075	-0.295717	-0.348299	-0.282866
	0.94312		-0.248104	-0.254783	-0.273762	-0.256101	-0.284424	-0.285752		-0.269437	-0.256643	-0.293071	-0.345463	-0.280142
	0.943817		-0.247787	-0.254377	-0.272695	-0.254326	-0.282149	-0.283066		-0.268859	-0.256264	-0.290385	-0.342597	-0.277337
	0.944514		-0.247515	-0.254001	-0.271644	-0.252549	-0.279844	-0.280338		-0.268341	-0.255935	-0.28767	-0.33971	-0.274461
	0.945211		-0.247282	-0.253649	-0.27061	-0.250775	-0.277515	-0.277578		-0.267878	-0.255652	-0.284938	-0.336813	-0.271525
	0.945908		-0.247083	-0.253318	-0.269591	-0.249007	-0.275167	-0.274797		-0.267467	-0.255411	-0.282197	-0.333918	-0.268542
	0.946605		-0.246914	-0.253003	-0.268585	-0.247251	-0.272806	-0.272005		-0.267104	-0.255209	-0.27946	-0.331037	-0.265521
	0.947302		-0.246769	-0.252701	-0.26759	-0.24551	-0.270438	-0.269213		-0.266784	-0.255043	-0.276735	-0.328178	-0.262475
	0.947999		-0.246644	-0.252406	-0.266604	-0.243787	-0.268069	-0.266429		-0.266503	-0.254907	-0.274033	-0.325353	-0.259415
	0.948697		-0.246532	-0.252114	-0.265623	-0.242084	-0.265705	-0.263664		-0.266257	-0.254797	-0.271362	-0.322571	-0.256352
	0.949394		-0.246429	-0.251819	-0.264645	-0.240405	-0.263351	-0.260927		-0.266039	-0.254707	-0.26873	-0.319841	-0.253296
	0.950091		-0.246327	-0.251517	-0.263666	-0.23875	-0.261012	-0.258226		-0.265845	-0.254632	-0.266144	-0.317168	-0.250257
	0.950788		-0.24622	-0.2512	-0.262684	-0.237122	-0.258692	-0.255568		-0.265669	-0.254565	-0.26361	-0.314561	-0.247245
	0.951485		-0.246102	-0.250864	-0.261695	-0.23552	-0.256396	-0.252961		-0.265504	-0.254498	-0.261132	-0.312025	-0.244269
	0.952182		-0.245966	-0.250503	-0.260696	-0.233946	-0.254128	-0.25041		-0.265345	-0.254425	-0.258714	-0.309563	-0.241337
	0.952879		-0.245805	-0.25011	-0.259683	-0.2324	-0.25189	-0.247919		-0.265183	-0.254338	-0.256359	-0.30718	-0.238457
	0.953576		-0.245612	-0.249679	-0.258654	-0.23088	-0.249686	-0.245494		-0.265013	-0.25423	-0.254069	-0.304877	-0.235636
	0.954273		-0.24538	-0.249206	-0.257607	-0.229387	-0.247517	-0.243136		-0.264827	-0.254093	-0.251845	-0.302656	-0.232881
	0.95497		-0.245102	-0.248684	-0.256537	-0.227918	-0.245386	-0.240848		-0.264617	-0.25392	-0.249686	-0.300517	-0.230198
	0.955667		-0.244771	-0.248108	-0.255443	-0.226473	-0.243293	-0.238631		-0.264376	-0.253704	-0.247593	-0.29846	-0.227592
	0.956364		-0.24438	-0.247472	-0.254323	-0.22505	-0.24124	-0.236487		-0.264096	-0.253439	-0.245566	-0.296482	-0.225067
	0.957061		-0.243922	-0.246772	-0.253175	-0.223647	-0.239228	-0.234414		-0.263767	-0.253118	-0.243602	-0.294583	-0.222627
	0.957758		-0.24339	-0.246004	-0.251996	-0.222261	-0.237255	-0.232412		-0.263382	-0.252733	-0.241701	-0.292759	-0.220273
	0.958455		-0.242778	-0.245161	-0.250785	-0.22089	-0.235323	-0.230481		-0.262931	-0.252277	-0.23986	-0.291006	-0.218009
	0.959152		-0.24208	-0.244242	-0.249541	-0.219533	-0.233432	-0.228618		-0.262406	-0.251743	-0.238078	-0.289322	-0.215836
	0.959849		-0.241289	-0.243242	-0.248262	-0.218185	-0.231581	-0.226823		-0.2618	-0.251125	-0.236354	-0.287702	-0.213752
	0.960546		-0.240401	-0.242157	-0.246947	-0.216847	-0.22977	-0.225095		-0.261103	-0.250414	-0.234684	-0.286143	-0.21176
	0.961244		-0.239411	-0.240987	-0.245596	-0.215515	-0.228	-0.22343		-0.26031	-0.249605	-0.233069	-0.284641	-0.209858
	0.961941		-0.238315	-0.239727	-0.244208	-0.214188	-0.22627	-0.221829		-0.259415	-0.248691	-0.231505	-0.283192	-0.208044
	0.962638		-0.23711	-0.238377	-0.242782	-0.212864	-0.22458	-0.220289		-0.258411	-0.247667	-0.229992	-0.281792	-0.206317
	0.963335		-0.235794	-0.236936	-0.241319	-0.211542	-0.22293	-0.218809		-0.257296	-0.246528	-0.228528	-0.28044	-0.204675
	0.964032		-0.234365	-0.235403	-0.239817	-0.21022	-0.221321	-0.217388		-0.256066	-0.24527	-0.227114	-0.279132	-0.203115
	0.964729		-0.232822	-0.233777	-0.238278	-0.208897	-0.219753	-0.216025		-0.254719	-0.243889	-0.225749	-0.277866	-0.201635
	0.965426		-0.231164	-0.232059	-0.2367	-0.207571	-0.218225	-0.214718		-0.253254	-0.242384	-0.224432	-0.276639	-0.200233
	0.966123		-0.229393	-0.230248	-0.235083	-0.206242	-0.21674	-0.213467		-0.25167	-0.240753	-0.223165	-0.27545	-0.198906
	0.96682		-0.22751	-0.228347	-0.233428	-0.204907	-0.215296	-0.21227		-0.249967	-0.238996	-0.221946	-0.274297	-0.19765
	0.967517		-0.225516	-0.226355	-0.231734	-0.203565	-0.213894	-0.211127		-0.248149	-0.237113	-0.220775	-0.27318	-0.196464
	0.968214		-0.223415	-0.224276	-0.230001	-0.202215	-0.212535	-0.210037		-0.246217	-0.235105	-0.219653	-0.272096	-0.195346
	0.968911		-0.221209	-0.222111	-0.228229	-0.200854	-0.211219	-0.209		-0.244175	-0.232976	-0.218579	-0.271046	-0.194294
	0.969608		-0.218904	-0.219863	-0.226418	-0.199482	-0.209945	-0.208013		-0.242028	-0.230729	-0.217551	-0.270028	-0.193306
	0.970305		-0.216505	-0.217535	-0.224568	-0.198096	-0.208714	-0.207076		-0.239782	-0.228369	-0.216567	-0.269044	-0.192381
	0.971002		-0.214018	-0.215132	-0.22268	-0.196695	-0.207524	-0.206189		-0.237441	-0.225901	-0.215627	-0.268092	-0.191517
	0.971699		-0.211449	-0.212658	-0.220755	-0.195277	-0.206376	-0.205348		-0.235013	-0.223332	-0.214728	-0.267171	-0.190712
	0.972396		-0.208804	-0.210117	-0.218792	-0.193841	-0.205267	-0.204553		-0.232504	-0.22067	-0.213866	-0.266283	-0.189965
	0.973094		-0.206093	-0.207516	-0.216795	-0.192387	-0.204196	-0.203801		-0.229921	-0.217923	-0.213038	-0.265425	-0.189274
	0.973791		-0.203321	-0.204859	-0.214763	-0.190914	-0.203162	-0.203089		-0.227271	-0.215099	-0.212242	-0.264597	-0.188636
	0.974488		-0.200497	-0.202153	-0.2127	-0.189422	-0.20216	-0.202414		-0.224561	-0.212208	-0.211472	-0.263797	-0.188047
	0.975185		-0.197628	-0.199403	-0.210609	-0.18791	-0.201191	-0.201772		-0.221798	-0.209258	-0.210725	-0.263024	-0.187505
	0.975882		-0.194723	-0.196617	-0.208491	-0.186381	-0.20025	-0.20116		-0.218987	-0.206259	-0.209995	-0.262274	-0.187004
	0.976579		-0.191789	-0.193801	-0.206352	-0.184834	-0.199335	-0.200572		-0.216134	-0.203219	-0.209278	-0.261546	-0.18654
	0.977276		-0.188835	-0.190962	-0.204194	-0.183272	-0.198445	-0.200004		-0.213247	-0.20015	-0.208568	-0.260836	-0.186108
	0.977973		-0.185869	-0.188107	-0.202023	-0.181696	-0.197575	-0.199452		-0.210332	-0.197059	-0.20786	-0.26014	-0.185701
	0.97867		-0.182898	-0.185243	-0.199842	-0.180108	-0.196724	-0.198909		-0.207394	-0.193956	-0.207149	-0.259456	-0.185315
	0.979367		-0.179931	-0.182378	-0.197657	-0.17851	-0.195889	-0.19837		-0.204441	-0.190851	-0.20643	-0.258779	-0.184942
	0.980064		-0.176974	-0.179518	-0.195473	-0.176904	-0.195069	-0.19783		-0.201479	-0.187752	-0.205698	-0.258106	-0.184576
	0.980761		-0.174037	-0.176672	-0.193293	-0.175292	-0.19426	-0.197285		-0.198517	-0.184668	-0.204949	-0.257433	-0.184211
	0.981458		-0.171125	-0.173847	-0.191124	-0.173676	-0.193461	-0.196728		-0.195561	-0.181606	-0.204179	-0.256756	-0.183841
	0.982155		-0.168245	-0.171049	-0.188969	-0.172058	-0.192669	-0.196156		-0.192619	-0.178575	-0.203386	-0.256073	-0.183459
	0.982852		-0.165404	-0.168286	-0.186833	-0.17044	-0.191882	-0.195564		-0.189698	-0.175581	-0.202565	-0.25538	-0.183061
	0.983549		-0.162608	-0.165564	-0.18472	-0.168825	-0.191098	-0.194949		-0.186807	-0.172631	-0.201717	-0.254674	-0.18264
	0.984246		-0.159862	-0.16289	-0.182635	-0.167213	-0.190315	-0.194307		-0.183952	-0.16973	-0.200838	-0.253953	-0.182192
	0.984944		-0.15717	-0.160271	-0.18058	-0.165608	-0.189531	-0.193636		-0.181139	-0.166884	-0.199928	-0.253214	-0.181712
	0.985641		-0.154537	-0.157712	-0.17856	-0.16401	-0.188743	-0.192933		-0.178374	-0.164097	-0.198985	-0.252454	-0.181196
	0.986338		-0.151965	-0.155218	-0.176578	-0.162422	-0.187949	-0.192196		-0.175663	-0.161372	-0.19801	-0.251672	-0.180641
	0.987035		-0.149457	-0.152794	-0.174637	-0.160846	-0.187147	-0.191424		-0.173009	-0.158712	-0.197001	-0.250866	-0.180042
	0.987732		-0.147015	-0.150445	-0.17274	-0.159283	-0.186333	-0.190616		-0.170415	-0.156121	-0.19596	-0.250035	-0.179397
	0.988429		-0.14464	-0.148173	-0.170888	-0.157735	-0.185506	-0.18977		-0.167883	-0.153599	-0.194885	-0.249176	-0.178703
	0.989126		-0.142332	-0.145982	-0.169083	-0.156203	-0.184661	-0.188884		-0.165414	-0.151148	-0.193778	-0.248288	-0.177957
	0.989823		-0.140091	-0.143873	-0.167328	-0.154688	-0.183796	-0.187959		-0.163007	-0.148768	-0.192639	-0.247368	-0.177156
	0.99052		-0.137915	-0.141848	-0.165621	-0.153191	-0.182907	-0.186991		-0.160661	-0.146459	-0.191467	-0.246413	-0.176298
	0.991217		-0.135803	-0.139905	-0.163963	-0.151713	-0.181991	-0.18598		-0.158374	-0.144221	-0.190264	-0.24542	-0.175382
	0.991914		-0.133753	-0.138045	-0.162354	-0.150252	-0.181043	-0.184923		-0.156143	-0.142053	-0.189029	-0.244385	-0.174403
	0.992611		-0.131761	-0.136266	-0.160793	-0.148809	-0.18006	-0.183818		-0.153964	-0.139953	-0.187762	-0.243304	-0.17336
	0.993308		-0.129827	-0.134566	-0.159277	-0.147382	-0.179037	-0.182662		-0.151832	-0.13792	-0.186464	-0.242171	-0.172251
	0.994005		-0.127946	-0.132942	-0.157803	-0.145969	-0.17797	-0.181453		-0.149742	-0.135951	-0.185134	-0.240982	-0.171072
	0.994702		-0.126117	-0.131389	-0.15637	-0.144568	-0.176854	-0.180187		-0.147691	-0.134045	-0.18377	-0.239731	-0.16982
	0.995399		-0.124336	-0.129906	-0.154973	-0.143177	-0.175685	-0.178861		-0.145674	-0.132198	-0.182373	-0.238413	-0.168492
	0.996096		-0.122602	-0.128487	-0.153608	-0.141792	-0.174458	-0.177472		-0.143687	-0.130409	-0.180941	-0.237023	-0.167087
	0.996794		-0.120913	-0.127127	-0.152272	-0.14041	-0.17317	-0.176017		-0.141726	-0.128676	-0.179473	-0.235555	-0.165601
	0.997491		-0.119269	-0.125824	-0.15096	-0.139026	-0.171818	-0.174495		-0.139788	-0.126998	-0.177968	-0.234006	-0.164032
	0.998188		-0.117669	-0.124572	-0.149666	-0.137638	-0.170397	-0.172902		-0.137872	-0.125372	-0.176423	-0.232372	-0.162377
	0.998885		-0.116114	-0.123368	-0.148388	-0.136242	-0.168906	-0.171237		-0.135978	-0.123799	-0.174837	-0.230649	-0.160636
	0.999582		-0.114605	-0.122206	-0.147119	-0.134832	-0.167342	-0.169498		-0.134104	-0.122278	-0.173209	-0.228835	-0.158808
	1.00028		-0.113143	-0.121084	-0.145855	-0.133405	-0.165704	-0.167685		-0.132253	-0.120811	-0.171537	-0.226926	-0.156891
	1.00098		-0.111729	-0.119997	-0.14459	-0.131957	-0.16399	-0.165797		-0.130426	-0.119397	-0.169821	-0.224921	-0.154887
	1.00167		-0.110366	-0.118942	-0.143321	-0.130485	-0.162201	-0.163834		-0.128625	-0.11804	-0.168057	-0.222817	-0.152794
	1.00237		-0.109055	-0.117915	-0.142042	-0.128984	-0.160337	-0.161796		-0.126853	-0.11674	-0.166247	-0.220613	-0.150615
	1.00307		-0.107797	-0.116912	-0.140748	-0.127451	-0.158398	-0.159683		-0.125114	-0.115499	-0.164388	-0.218307	-0.14835
	1.00376		-0.106595	-0.115932	-0.139435	-0.125883	-0.156386	-0.157496		-0.12341	-0.114319	-0.162479	-0.215897	-0.146001
	1.00446		-0.105448	-0.11497	-0.138097	-0.124278	-0.154301	-0.155237		-0.121746	-0.113202	-0.16052	-0.213384	-0.14357
	1.00516		-0.104356	-0.114024	-0.136732	-0.122632	-0.152146	-0.152907		-0.120124	-0.112149	-0.15851	-0.210765	-0.141059
	1.00586		-0.10332	-0.113091	-0.135335	-0.120944	-0.149923	-0.150507		-0.118547	-0.11116	-0.156447	-0.208041	-0.138471
	1.00655		-0.102339	-0.112168	-0.133903	-0.119212	-0.147635	-0.14804		-0.117018	-0.110235	-0.154332	-0.205212	-0.13581
	1.00725		-0.101409	-0.111252	-0.132432	-0.117434	-0.145283	-0.145508		-0.11554	-0.109373	-0.152162	-0.202279	-0.133078
	1.00795		-0.100528	-0.110341	-0.13092	-0.115609	-0.142871	-0.142913		-0.114112	-0.108571	-0.149939	-0.199244	-0.130281
	1.00864		-0.099693	-0.10943	-0.129365	-0.113736	-0.140402	-0.140259		-0.112735	-0.107826	-0.147661	-0.19611	-0.127423
	1.00934		-0.0988978	-0.108516	-0.127764	-0.111814	-0.137879	-0.137548		-0.111408	-0.107132	-0.145327	-0.19288	-0.124508
	1.01004		-0.0981368	-0.107595	-0.126116	-0.109842	-0.135305	-0.134783		-0.110129	-0.106483	-0.14294	-0.189559	-0.121542
	1.01073		-0.0974027	-0.106662	-0.12442	-0.10782	-0.132682	-0.131968		-0.108894	-0.105873	-0.140498	-0.186153	-0.118529
	1.01143		-0.0966875	-0.105711	-0.122673	-0.105748	-0.130013	-0.129106		-0.107697	-0.105291	-0.138004	-0.182667	-0.115475
	1.01213		-0.0959824	-0.104739	-0.120876	-0.103625	-0.127301	-0.1262		-0.106534	-0.10473	-0.135458	-0.17911	-0.112387
	1.01283		-0.0952779	-0.103738	-0.119026	-0.10145	-0.124549	-0.123255		-0.105395	-0.104177	-0.132864	-0.175488	-0.109268
	1.01352		-0.0945641	-0.102704	-0.117123	-0.0992254	-0.121759	-0.120274		-0.104275	-0.103623	-0.130223	-0.171811	-0.106126
	1.01422		-0.0938311	-0.101629	-0.115166	-0.09695	-0.118934	-0.117261		-0.103163	-0.103056	-0.127537	-0.168086	-0.102965
	1.01492		-0.0930687	-0.100508	-0.113154	-0.0946249	-0.116075	-0.11422		-0.10205	-0.102465	-0.124809	-0.164322	-0.0997905
	1.01561		-0.092267	-0.0993348	-0.111087	-0.0922508	-0.113186	-0.111156		-0.100927	-0.101839	-0.122042	-0.16053	-0.0966082
	1.01631		-0.0914164	-0.0981025	-0.108964	-0.0898287	-0.110268	-0.108072		-0.0997847	-0.101166	-0.119239	-0.156717	-0.0934226
	1.01701		-0.0905078	-0.0968054	-0.106785	-0.0873599	-0.107322	-0.104973		-0.0986124	-0.100437	-0.116402	-0.152893	-0.0902383
	1.01771		-0.0895326	-0.0954375	-0.10455	-0.0848458	-0.104352	-0.101861		-0.0974011	-0.0996421	-0.113534	-0.149067	-0.0870592
	1.0184		-0.088483	-0.0939934	-0.102259	-0.0822883	-0.101358	-0.0987403		-0.0961417	-0.0987713	-0.110638	-0.145248	-0.0838889
	1.0191		-0.0873517	-0.0924678	-0.099914	-0.0796894	-0.0983428	-0.0956145		-0.0948261	-0.0978165	-0.107716	-0.141444	-0.0807306
	1.0198		-0.0861324	-0.0908563	-0.0975146	-0.0770516	-0.0953078	-0.0924867		-0.093447	-0.0967701	-0.104772	-0.137665	-0.0775871
	1.02049		-0.0848197	-0.0891548	-0.0950627	-0.0743779	-0.0922552	-0.0893599		-0.0919981	-0.095625	-0.101807	-0.133918	-0.0744605
	1.02119		-0.0834091	-0.0873602	-0.0925601	-0.0716714	-0.0891871	-0.0862373		-0.0904747	-0.0943752	-0.0988252	-0.130212	-0.0713531
	1.02189		-0.081897	-0.0854702	-0.0900094	-0.068936	-0.0861059	-0.0831216		-0.0888736	-0.0930156	-0.0958286	-0.126556	-0.0682666
	1.02258		-0.080281	-0.0834835	-0.0874133	-0.0661757	-0.083014	-0.0800155		-0.0871929	-0.0915419	-0.09282	-0.122956	-0.0652026
	1.02328		-0.0785597	-0.0813997	-0.0847752	-0.0633951	-0.0799145	-0.0769216		-0.0854324	-0.089951	-0.0898021	-0.11942	-0.0621626
	1.02398		-0.0767327	-0.0792195	-0.082099	-0.0605988	-0.07681	-0.0738422		-0.0835934	-0.0882409	-0.0867773	-0.115954	-0.0591478
	1.02468		-0.0748003	-0.0769445	-0.0793889	-0.0577917	-0.0737039	-0.0707796		-0.0816781	-0.0864103	-0.083748	-0.112566	-0.0561594
	1.02537		-0.0727639	-0.0745771	-0.0766496	-0.0549787	-0.0705992	-0.0677357		-0.0796899	-0.0844592	-0.0807163	-0.109261	-0.0531985
	1.02607		-0.0706257	-0.0721205	-0.0738858	-0.0521647	-0.0674993	-0.0647123		-0.0776329	-0.0823884	-0.0776841	-0.106042	-0.0502659
	1.02677		-0.0683881	-0.0695785	-0.0711025	-0.0493544	-0.0644074	-0.061711		-0.0755116	-0.0801992	-0.0746535	-0.102913	-0.0473624
	1.02746		-0.0660543	-0.0669556	-0.0683047	-0.0465524	-0.061327	-0.0587332		-0.0733308	-0.0778938	-0.0716261	-0.0998773	-0.0444885
	1.02816		-0.0636279	-0.0642566	-0.0654974	-0.0437629	-0.0582615	-0.0557802		-0.0710953	-0.0754748	-0.0686037	-0.0969353	-0.0416447
	1.02886		-0.0611125	-0.0614867	-0.0626855	-0.04099	-0.0552141	-0.0528531		-0.0688097	-0.0729455	-0.0655882	-0.0940874	-0.0388313
	1.02956		-0.0585122	-0.0586514	-0.0598734	-0.0382372	-0.0521882	-0.0499531		-0.0664785	-0.0703095	-0.0625815	-0.0913324	-0.0360484
	1.03025		-0.0558309	-0.0557564	-0.0570657	-0.0355078	-0.0491873	-0.0470812		-0.0641059	-0.0675708	-0.0595861	-0.0886685	-0.0332962
	1.03095		-0.0530728	-0.0528076	-0.0542661	-0.0328051	-0.0462145	-0.0442384		-0.0616956	-0.0647339	-0.0566044	-0.086093	-0.0305748
	1.03165		-0.0502419	-0.0498109	-0.0514784	-0.0301317	-0.0432734	-0.041426		-0.059251	-0.0618035	-0.0536392	-0.0836024	-0.0278844
	1.03234		-0.0473424	-0.0467722	-0.048706	-0.0274902	-0.040367	-0.0386453		-0.0567752	-0.0587849	-0.0506937	-0.0811931	-0.0252252
	1.03304		-0.0443784	-0.0436974	-0.0459517	-0.024883	-0.0374986	-0.0358976		-0.0542707	-0.0556834	-0.0477713	-0.0788612	-0.0225977
	1.03374		-0.0413538	-0.0405923	-0.0432183	-0.0223121	-0.0346713	-0.0331845		-0.0517395	-0.0525047	-0.0448754	-0.0766029	-0.0200023
	1.03443		-0.0382727	-0.0374623	-0.0405081	-0.0197794	-0.031888	-0.0305078		-0.0491831	-0.0492542	-0.0420097	-0.0744145	-0.0174397
	1.03513		-0.035139	-0.0343127	-0.037823	-0.0172866	-0.0291513	-0.0278694		-0.0466025	-0.0459375	-0.0391776	-0.0722929	-0.0149107
	1.03583		-0.0319566	-0.0311483	-0.035165	-0.0148351	-0.0264639	-0.0252712		-0.043998	-0.04256	-0.0363827	-0.0702352	-0.0124162
	1.03653		-0.0287295	-0.0279737	-0.0325356	-0.012426	-0.0238279	-0.0227155		-0.0413697	-0.0391268	-0.0336281	-0.0682391	-0.00995696
	1.03722		-0.0254616	-0.0247931	-0.0299361	-0.0100604	-0.0212454	-0.0202043		-0.038717	-0.0356426	-0.0309171	-0.0663026	-0.007534
	1.03792		-0.0221567	-0.0216104	-0.0273677	-0.00773879	-0.0187183	-0.0177399		-0.036039	-0.0321122	-0.0282526	-0.064424	-0.00514821
	1.03862		-0.018819	-0.0184293	-0.0248315	-0.00546188	-0.016248	-0.0153248		-0.0333349	-0.0285398	-0.0256375	-0.0626021	-0.00280051
	1.03931		-0.0154526	-0.0152531	-0.0223283	-0.00323	-0.0138362	-0.0129613		-0.0306034	-0.0249299	-0.0230747	-0.0608355	-0.000491893
	1.04001		-0.0120615	-0.0120851	-0.019859	-0.00104338	-0.0114839	-0.0106516		-0.0278438	-0.0212866	-0.020567	-0.0591232	0.00177652
	1.04071		-0.0086502	-0.00892839	-0.0174241	0.00109789	-0.00919251	-0.00839814		-0.0250552	-0.0176143	-0.0181172	-0.0574641	0.00400342
	1.04141		-0.00522282	-0.00578603	-0.0150242	0.00319386	-0.0069631	-0.00620299		-0.0222374	-0.0139175	-0.015728	-0.055857	0.00618724
	1.0421		-0.00178371	-0.00266096	-0.0126597	0.00524473	-0.00479675	-0.00406809		-0.0193904	-0.010201	-0.0134021	-0.0543007	0.00832616
	1.0428		0.00166286	0.00044399	-0.0103308	0.00725089	-0.00269447	-0.0019951		-0.0165149	-0.00646975	-0.0111419	-0.052794	0.0104181
	1.0435		0.00511265	0.00352605	-0.00803738	0.00921293	-0.000657138	1.4673e-05		-0.0136119	-0.00272918	-0.00894968	-0.0513356	0.0124608
	1.04419		0.00856153	0.00658258	-0.00577934	0.0111317	0.00131447	0.00196036		-0.0106834	0.00101504	-0.00682736	-0.0499239	0.014452
	1.04489		0.0120054	0.00961106	-0.00355623	0.0130084	0.00321978	0.00384155		-0.00773134	0.00475686	-0.00477649	-0.0485573	0.0163895
	1.04559		0.0154403	0.0126091	-0.00136743	0.0148445	0.00505843	0.00565834		-0.00475858	0.00848993	-0.00279824	-0.0472339	0.0182713
	1.04628		0.0188623	0.0155744	0.000787867	0.0166417	0.00683032	0.00741134		-0.00176822	0.0122076	-0.000893375	-0.0459515	0.020096
	1.04698		0.0222673	0.0185048	0.00291065	0.018402	0.00853567	0.00910162		0.00123619	0.015903	0.000937713	-0.0447077	0.0218627
	1.04768		0.0256512	0.0213983	0.00500202	0.0201279	0.010175	0.0107307		0.00425078	0.0195691	0.00269503	-0.0434996	0.023571
	1.04838		0.0290098	0.0242528	0.00706319	0.0218219	0.0117492	0.0123007		0.00727134	0.0231988	0.00437896	-0.0423241	0.0252213
	1.04907		0.0323387	0.0270664	0.00909544	0.0234866	0.0132596	0.0138137		0.0102934	0.0267848	0.0059903	-0.0411775	0.0268146
	1.04977		0.0356334	0.0298371	0.0111001	0.0251251	0.0147079	0.0152725		0.0133122	0.0303201	0.00753029	-0.0400562	0.0283526
	1.05047		0.038889	0.0325631	0.0130785	0.0267403	0.0160961	0.0166801		0.0163228	0.0337978	0.00900068	-0.0389559	0.0298376
	1.05116		0.0421006	0.0352425	0.0150321	0.0283353	0.017427	0.0180396		0.0193201	0.0372112	0.0104039	-0.0378723	0.0312721
	1.05186		0.0452631	0.0378735	0.0169623	0.0299132	0.0187037	0.0193545		0.0222989	0.040554	0.0117429	-0.0368011	0.0326592
	1.05256		0.0483712	0.0404543	0.0188706	0.0314774	0.0199297	0.0206285		0.0252538	0.0438203	0.0130215	-0.0357377	0.0340022
	1.05326		0.0514201	0.0429831	0.0207586	0.033031	0.0211094	0.0218656		0.0281797	0.0470049	0.0142442	-0.0346774	0.0353045
	1.05395		0.0544045	0.0454584	0.0226279	0.0345775	0.0222472	0.02307		0.0310715	0.0501032	0.0154164	-0.0336155	0.03657
	1.05465		0.0573199	0.0478786	0.0244804	0.0361204	0.0233485	0.0242461		0.033924	0.0531112	0.0165441	-0.0325472	0.0378024
	1.05535		0.0601619	0.0502423	0.026318	0.0376631	0.0244188	0.0253986		0.0367327	0.0560258	0.0176339	-0.0314673	0.0390055
	1.05604		0.0629263	0.0525482	0.0281428	0.0392092	0.025464	0.0265324		0.0394931	0.0588447	0.0186929	-0.0303707	0.0401835
	1.05674		0.0656098	0.0547953	0.0299569	0.0407624	0.0264906	0.0276527		0.0422012	0.0615661	0.0197285	-0.029252	0.0413404
	1.05744		0.0682093	0.0569828	0.0317629	0.0423264	0.027505	0.0287647		0.0448534	0.064189	0.0207485	-0.0281053	0.0424804
	1.05813		0.0707225	0.0591102	0.0335631	0.0439048	0.028514	0.0298739		0.0474467	0.0667132	0.0217603	-0.026925	0.043608
	1.05883		0.0731475	0.061177	0.0353604	0.0455013	0.0295243	0.0309859		0.0499785	0.0691385	0.0227716	-0.025705	0.0447276
	1.05953		0.0754832	0.0631835	0.0371574	0.0471197	0.030543	0.0321063		0.0524471	0.0714657	0.0237895	-0.0244393	0.0458441
	1.06023		0.0777291	0.0651303	0.0389571	0.0487633	0.0315769	0.0332405		0.0548512	0.0736955	0.0248208	-0.0231221	0.0469625
	1.06092		0.0798851	0.0670182	0.0407624	0.0504357	0.0326329	0.0343941		0.0571907	0.0758295	0.025872	-0.0217478	0.048088
	1.06162		0.0819521	0.0688489	0.0425762	0.05214	0.0337178	0.0355725		0.0594661	0.0778691	0.0269487	-0.0203109	0.049226
	1.06232		0.0839315	0.0706246	0.0444015	0.0538794	0.0348381	0.036781		0.0616787	0.0798167	0.0280564	-0.0188066	0.0503825
	1.06301		0.0858255	0.0723481	0.0462415	0.0556565	0.0360006	0.0380248		0.0638309	0.0816748	0.0291999	-0.0172305	0.0515633
	1.06371		0.0876368	0.074023	0.0480991	0.0574741	0.0372115	0.039309		0.0659256	0.0834467	0.0303837	-0.0155785	0.0527747
	1.06441		0.089369	0.0756535	0.0499777	0.0593343	0.038477	0.0406386		0.0679667	0.0851362	0.031612	-0.0138473	0.0540231
	1.06511		0.0910265	0.0772444	0.0518804	0.0612393	0.039803	0.0420186		0.0699584	0.0867479	0.0328887	-0.0120338	0.0553147
	1.0658		0.092614	0.0788011	0.0538106	0.063191	0.0411954	0.043454		0.0719056	0.0882867	0.0342175	-0.0101353	0.0566561
	1.0665		0.0941371	0.0803293	0.0557717	0.0651909	0.0426595	0.0449497		0.0738133	0.0897586	0.0356022	-0.00814969	0.0580535
	1.0672		0.0956018	0.0818353	0.0577672	0.0672405	0.0442004	0.0465104		0.0756867	0.0911697	0.0370464	-0.00607476	0.0595131
	1.06789		0.0970146	0.0833254	0.0598007	0.069341	0.0458227	0.0481411		0.077531	0.0925272	0.0385537	-0.00390861	0.0610408
	1.06859		0.0983824	0.084806	0.0618757	0.0714935	0.0475306	0.0498462		0.0793514	0.0938382	0.0401276	-0.00164942	0.0626424
	1.06929		0.0997124	0.0862835	0.0639955	0.0736988	0.0493279	0.0516304		0.0811528	0.0951105	0.0417716	0.00070464	0.0643232
	1.06998		0.101012	0.0877642	0.0661637	0.0759575	0.0512177	0.0534977		0.0829398	0.0963523	0.0434891	0.00315541	0.0660881
	1.07068		0.102289	0.0892544	0.0683834	0.0782705	0.0532029	0.0554521		0.0847173	0.0975719	0.0452831	0.0057048	0.0679419
	1.07138		0.103551	0.0907604	0.0706576	0.080638	0.0552855	0.0574974		0.0864897	0.0987781	0.0471566	0.00835477	0.0698889
	1.07208		0.104807	0.0922881	0.072989	0.0830608	0.0574675	0.059637		0.0882619	0.0999796	0.0491122	0.0111074	0.0719329
	1.07277		0.106064	0.0938437	0.07538	0.0855391	0.05975	0.0618737		0.0900386	0.101185	0.0511523	0.0139647	0.0740776
	1.07347		0.107332	0.0954334	0.0778326	0.0880733	0.0621341	0.0642104		0.0918253	0.102405	0.0532787	0.0169288	0.0763261
	1.07417		0.108618	0.0970633	0.0803482	0.0906638	0.0646204	0.0666493		0.0936274	0.103647	0.0554931	0.0200015	0.0786814
	1.07486		0.109933	0.0987395	0.0829278	0.0933109	0.0672093	0.0691922		0.095451	0.104921	0.0577969	0.0231844	0.0811461
	1.07556		0.111283	0.100468	0.0855719	0.0960145	0.0699007	0.0718407		0.0973024	0.106235	0.0601911	0.0264787	0.0837224
	1.07626		0.112679	0.102255	0.0882802	0.0987746	0.0726944	0.0745956		0.0991884	0.1076	0.0626768	0.0298848	0.0864121
	1.07696		0.114127	0.104107	0.091052	0.101591	0.0755898	0.0774575		0.101116	0.109023	0.0652546	0.0334026	0.0892167
	1.07765		0.115636	0.106028	0.0938859	0.104463	0.078586	0.0804264		0.103091	0.110512	0.0679253	0.0370306	0.092137
	1.07835		0.117213	0.108024	0.09678	0.10739	0.0816818	0.0835015		0.10512	0.112075	0.0706899	0.0407665	0.0951734
	1.07905		0.118864	0.1101	0.0997319	0.11037	0.0848755	0.086682		0.107209	0.113718	0.073549	0.044607	0.0983255
	1.07974		0.120596	0.112259	0.102739	0.113403	0.0881651	0.0899661		0.109363	0.11545	0.0765038	0.0485473	0.101592
	1.08044		0.122413	0.114505	0.105798	0.116485	0.0915481	0.0933517		0.111587	0.117274	0.079555	0.0525819	0.104972
	1.08114		0.12432	0.116842	0.108905	0.119616	0.0950215	0.0968363		0.113885	0.119195	0.0827036	0.0567042	0.108461
	1.08183		0.12632	0.11927	0.112057	0.122793	0.0985819	0.100417		0.116258	0.121218	0.0859504	0.0609069	0.112057
	1.08253		0.128415	0.121792	0.115251	0.126013	0.102225	0.104089		0.118709	0.123345	0.0892955	0.0651821	0.115755
	1.08323		0.130606	0.124407	0.118481	0.129273	0.105947	0.107849		0.121238	0.125578	0.0927388	0.0695214	0.119548
	1.08393		0.132896	0.127117	0.121745	0.132569	0.109743	0.111693		0.123844	0.127918	0.0962794	0.073916	0.123432
	1.08462		0.135282	0.129918	0.125037	0.135898	0.113607	0.115614		0.126526	0.130365	0.0999153	0.0783571	0.127398
	1.08532		0.137765	0.13281	0.128355	0.139256	0.117533	0.119608		0.129281	0.132917	0.103644	0.0828355	0.131438
	1.08602		0.140342	0.13579	0.131692	0.142638	0.121515	0.123666		0.132105	0.135571	0.107462	0.0873419	0.135544
	1.08671		0.14301	0.138855	0.135045	0.146041	0.125548	0.127784		0.134994	0.138326	0.111363	0.091867	0.139705
	1.08741		0.145765	0.142	0.13841	0.149459	0.129623	0.131952		0.137942	0.141176	0.115343	0.0964012	0.143912
	1.08811		0.148604	0.14522	0.141781	0.152888	0.133733	0.136163		0.140942	0.144118	0.119395	0.100935	0.148154
	1.08881		0.151522	0.148511	0.145154	0.156323	0.137873	0.140408		0.143989	0.147145	0.12351	0.105459	0.15242
	1.0895		0.154514	0.151867	0.148524	0.159759	0.142033	0.14468		0.147076	0.150252	0.127682	0.109962	0.156699
	1.0902		0.157574	0.155281	0.151887	0.163193	0.146208	0.148967		0.150194	0.153432	0.131901	0.114435	0.160979
	1.0909		0.160696	0.158748	0.155239	0.166618	0.15039	0.153263		0.153338	0.156681	0.136158	0.118869	0.165251
	1.09159		0.163875	0.16226	0.158576	0.170032	0.154571	0.157557		0.156499	0.159991	0.140444	0.123253	0.169504
	1.09229		0.167106	0.165812	0.161894	0.173431	0.158744	0.16184		0.159671	0.163358	0.14475	0.127578	0.173728
	1.09299		0.170383	0.169397	0.165189	0.17681	0.162903	0.166104		0.162847	0.166775	0.149065	0.131835	0.177912
	1.09368		0.173701	0.173007	0.168458	0.180166	0.16704	0.170339		0.166021	0.170236	0.153382	0.136017	0.18205
	1.09438		0.177055	0.176638	0.171699	0.183497	0.171149	0.174538		0.169188	0.173738	0.15769	0.140117	0.186133
	1.09508		0.180441	0.180282	0.174909	0.1868	0.175224	0.178693		0.172343	0.177276	0.16198	0.144128	0.190153
	1.09578		0.183855	0.183934	0.178086	0.190073	0.179258	0.182797		0.175482	0.180844	0.166245	0.148045	0.194105
	1.09647		0.187293	0.187587	0.181229	0.193313	0.183245	0.186844		0.178602	0.18444	0.170475	0.151865	0.197983
	1.09717		0.190754	0.191237	0.184337	0.196518	0.187179	0.190826		0.1817	0.18806	0.174663	0.155583	0.201781
	1.09787		0.194233	0.194879	0.187409	0.199688	0.191056	0.194738		0.184777	0.191701	0.1788	0.1592	0.205496
	1.09856		0.197729	0.198509	0.190444	0.202821	0.194868	0.198576		0.18783	0.195358	0.182879	0.162712	0.209123
	1.09926		0.201241	0.202123	0.193444	0.205916	0.198612	0.202334		0.190862	0.199031	0.186892	0.166121	0.21266
	1.09996		0.204766	0.205717	0.196408	0.208972	0.202282	0.206009		0.193872	0.202715	0.190832	0.169426	0.216104
	1.10066		0.208303	0.20929	0.199337	0.211989	0.205873	0.209598		0.196864	0.206409	0.194694	0.172628	0.219452
	1.10135		0.211851	0.212839	0.202233	0.214965	0.209382	0.213098		0.199839	0.21011	0.198469	0.175729	0.222705
	1.10205		0.215409	0.216363	0.205097	0.217901	0.212805	0.216506		0.2028	0.213816	0.202154	0.17873	0.22586
	1.10275		0.218975	0.219861	0.207931	0.220796	0.216139	0.219822		0.20575	0.217524	0.205742	0.181634	0.228917
	1.10344		0.222549	0.223331	0.210737	0.223652	0.219381	0.223045		0.208692	0.221234	0.20923	0.184442	0.231878
	1.10414		0.226128	0.226774	0.213517	0.226468	0.222532	0.226174		0.211628	0.224943	0.212614	0.187158	0.234742
	1.10484		0.229711	0.230189	0.216272	0.229244	0.225588	0.229209		0.21456	0.228651	0.21589	0.189784	0.23751
	1.10553		0.233297	0.233576	0.219005	0.231982	0.228552	0.232152		0.21749	0.232355	0.219059	0.192324	0.240185
	1.10623		0.236882	0.236933	0.221717	0.234682	0.231422	0.235004		0.220418	0.236054	0.222118	0.194778	0.242767
	1.10693		0.240464	0.24026	0.22441	0.237345	0.234202	0.237765		0.223343	0.239747	0.225068	0.197152	0.245259
	1.10763		0.24404	0.243556	0.227084	0.239971	0.236892	0.240439		0.226265	0.243433	0.227909	0.199447	0.247662
	1.10832		0.247607	0.24682	0.229742	0.242563	0.239495	0.243028		0.229179	0.247108	0.230646	0.201666	0.249979
	1.10902		0.251161	0.250048	0.232382	0.24512	0.242016	0.245535		0.232085	0.250773	0.233279	0.203812	0.252211
	1.10972		0.254699	0.253239	0.235006	0.247645	0.244457	0.247962		0.234978	0.254423	0.235815	0.205888	0.254361
	1.11041		0.258216	0.256391	0.237613	0.250138	0.246822	0.250313		0.237854	0.258057	0.238256	0.207897	0.256432
	1.11111		0.261709	0.259501	0.240205	0.2526	0.249116	0.252592		0.240709	0.261671	0.240609	0.209843	0.258427
	1.11181		0.265174	0.262566	0.24278	0.255033	0.251344	0.254801		0.24354	0.265263	0.242879	0.21173	0.26035
	1.11251		0.268608	0.265583	0.245338	0.257438	0.25351	0.256946		0.246343	0.26883	0.245072	0.21356	0.262205
	1.1132		0.272005	0.26855	0.247879	0.259816	0.255619	0.259029		0.249114	0.272366	0.247194	0.215337	0.263997
	1.1139		0.275362	0.271464	0.250402	0.26217	0.257676	0.261054		0.25185	0.275869	0.249248	0.217066	0.26573
	1.1146		0.278676	0.274321	0.252907	0.264499	0.259685	0.263025		0.254548	0.279333	0.251241	0.218749	0.26741
	1.11529		0.281943	0.27712	0.255394	0.266806	0.261651	0.264946		0.257205	0.282756	0.253177	0.22039	0.269044
	1.11599		0.285159	0.279858	0.257861	0.269091	0.263577	0.266819		0.25982	0.286133	0.255059	0.221993	0.270637
	1.11669		0.288322	0.282534	0.260309	0.271355	0.265469	0.268649		0.26239	0.289459	0.256891	0.223559	0.272194
	1.11738		0.291427	0.285145	0.262737	0.2736	0.267328	0.270438		0.264915	0.292733	0.258676	0.225093	0.273724
	1.11808		0.294473	0.287691	0.265146	0.275825	0.26916	0.272189		0.267393	0.295949	0.260415	0.226595	0.27523
	1.11878		0.297457	0.29017	0.267535	0.278033	0.270967	0.273906		0.269825	0.299107	0.262111	0.228069	0.276719
	1.11948		0.300375	0.292583	0.269903	0.280223	0.272751	0.275589		0.272211	0.302203	0.263767	0.229516	0.278197
	1.12017		0.303227	0.29493	0.272252	0.282396	0.274516	0.277243		0.274551	0.305235	0.265383	0.230938	0.279667
	1.12087		0.306009	0.29721	0.27458	0.284552	0.276263	0.27887		0.276847	0.3082	0.266962	0.232337	0.281134
	1.12157		0.308721	0.299425	0.276888	0.286692	0.277995	0.280471		0.279099	0.311099	0.268505	0.233715	0.282602
	1.12226		0.311359	0.301576	0.279176	0.288816	0.279712	0.28205		0.28131	0.313927	0.270016	0.235075	0.284074
	1.12296		0.313923	0.303664	0.281443	0.290924	0.281416	0.283609		0.283482	0.316685	0.271495	0.236418	0.285553
	1.12366		0.316412	0.305691	0.283689	0.293016	0.283109	0.28515		0.285617	0.31937	0.272945	0.237748	0.287042
	1.12436		0.318824	0.30766	0.285915	0.295092	0.284789	0.286675		0.287716	0.321981	0.274368	0.239067	0.288545
	1.12505		0.321159	0.309574	0.288119	0.297153	0.286459	0.288189		0.289783	0.324517	0.275767	0.240379	0.290064
	1.12575		0.323417	0.311435	0.290301	0.299198	0.288119	0.289693		0.29182	0.326978	0.277143	0.241687	0.291601
	1.12645		0.325598	0.313246	0.292462	0.301228	0.289769	0.291191		0.293829	0.329361	0.278499	0.242997	0.29316
	1.12714		0.327703	0.315012	0.294601	0.303244	0.291409	0.292684		0.295812	0.331668	0.279836	0.244311	0.294744
	1.12784		0.329733	0.316736	0.296718	0.305245	0.293042	0.294178		0.297771	0.333898	0.281156	0.245634	0.296355
	1.12854		0.33169	0.318421	0.298813	0.307231	0.294667	0.295675		0.299707	0.336051	0.282463	0.246971	0.297997
	1.12923		0.333575	0.320072	0.300886	0.309204	0.296286	0.297179		0.301621	0.338128	0.283759	0.248326	0.299673
	1.12993		0.335391	0.321693	0.302938	0.311164	0.297901	0.298693		0.303516	0.340129	0.285047	0.249703	0.301386
	1.13063		0.337141	0.323288	0.304969	0.313112	0.299513	0.300221		0.305391	0.342058	0.286331	0.251108	0.303137
	1.13133		0.338828	0.324861	0.306979	0.315048	0.301125	0.301768		0.307248	0.343916	0.287616	0.252544	0.304931
	1.13202		0.340456	0.326418	0.30897	0.316975	0.30274	0.303337		0.309089	0.345706	0.288906	0.254017	0.306769
	1.13272		0.342028	0.327961	0.310943	0.318892	0.304361	0.304933		0.310915	0.347431	0.290209	0.255529	0.308653
	1.13342		0.343549	0.329496	0.312898	0.320802	0.305991	0.30656		0.312728	0.349097	0.291529	0.257086	0.310586
	1.13411		0.345023	0.331027	0.314837	0.322707	0.307635	0.308222		0.31453	0.350707	0.292876	0.258692	0.31257
	1.13481		0.346455	0.332557	0.316763	0.324607	0.309295	0.309922		0.316324	0.352266	0.294255	0.260349	0.314605
	1.13551		0.347849	0.334091	0.318677	0.326505	0.310978	0.311666		0.318113	0.35378	0.295676	0.262063	0.316695
	1.13621		0.349211	0.335633	0.320581	0.328403	0.312685	0.313455		0.319898	0.355255	0.297145	0.263836	0.318839
	1.1369		0.350547	0.337187	0.322478	0.330303	0.314423	0.315294		0.321684	0.356695	0.298669	0.265672	0.321039
	1.1376		0.351861	0.338757	0.32437	0.332209	0.316195	0.317184		0.323474	0.358108	0.300256	0.267574	0.323296
	1.1383		0.35316	0.340347	0.326261	0.334121	0.318005	0.31913		0.325272	0.3595	0.301912	0.269545	0.325611
	1.13899		0.354449	0.34196	0.328154	0.336045	0.319857	0.321133		0.327081	0.360878	0.30364	0.27159	0.327982
	1.13969		0.355736	0.343602	0.330053	0.337981	0.321755	0.323195		0.328905	0.36225	0.305447	0.273711	0.33041
	1.14039		0.357027	0.345275	0.33196	0.339934	0.323704	0.325318		0.330749	0.363621	0.307334	0.275911	0.332895
	1.14108		0.358328	0.346985	0.333881	0.341906	0.325705	0.327503		0.332617	0.365001	0.309304	0.278193	0.335434
	1.14178		0.359648	0.348735	0.335818	0.343901	0.327762	0.329752		0.334513	0.366397	0.311357	0.280561	0.338026
	1.14248		0.360992	0.35053	0.337776	0.345921	0.329877	0.332065		0.336443	0.367817	0.313495	0.283016	0.34067
	1.14318		0.362367	0.352373	0.339759	0.347971	0.332054	0.334443		0.338409	0.369268	0.315715	0.285559	0.343362
	1.14387		0.363781	0.354269	0.341771	0.350053	0.334292	0.336886		0.340417	0.370759	0.318018	0.288192	0.346101
	1.14457		0.365241	0.356222	0.343817	0.35217	0.336593	0.339394		0.342471	0.372296	0.3204	0.290915	0.348882
	1.14527		0.366752	0.358235	0.345899	0.354325	0.338958	0.341966		0.344575	0.373886	0.32286	0.293728	0.351704
	1.14596		0.368322	0.360313	0.348022	0.356521	0.341387	0.344603		0.346732	0.375537	0.325396	0.296628	0.354562
	1.14666		0.369957	0.362458	0.350189	0.358759	0.34388	0.347303		0.348946	0.377254	0.328004	0.299614	0.357453
	1.14736		0.371661	0.364674	0.352404	0.361043	0.346435	0.350065		0.351219	0.379043	0.330683	0.302683	0.360373
	1.14806		0.37344	0.366963	0.35467	0.363375	0.349052	0.352888		0.353554	0.380908	0.333432	0.305831	0.363318
	1.14875		0.375299	0.369326	0.356989	0.365755	0.351729	0.355769		0.355952	0.382854	0.336247	0.309054	0.366285
	1.14945		0.377241	0.371767	0.359363	0.368186	0.354464	0.358707		0.358413	0.384886	0.339127	0.312349	0.36927
	1.15015		0.37927	0.374285	0.361795	0.370669	0.357256	0.3617		0.360938	0.387005	0.342072	0.315711	0.372268
	1.15084		0.381389	0.376882	0.364286	0.373204	0.360103	0.364746		0.363526	0.389215	0.345079	0.319136	0.375276
	1.15154		0.3836	0.379557	0.366838	0.375793	0.363002	0.367842		0.366176	0.391518	0.348149	0.322619	0.378292
	1.15224		0.385904	0.382311	0.369451	0.378437	0.365951	0.370986		0.368887	0.393917	0.351279	0.326156	0.381313
	1.15293		0.388303	0.385144	0.372125	0.381134	0.368947	0.374177		0.371656	0.396412	0.35447	0.329744	0.384335
	1.15363		0.390798	0.388053	0.374861	0.383887	0.371989	0.377411		0.374481	0.399004	0.357719	0.333378	0.387359
	1.15433		0.393388	0.391039	0.377658	0.386693	0.375075	0.380686		0.37736	0.401693	0.361025	0.337054	0.390381
	1.15503		0.396072	0.394099	0.380516	0.389554	0.378201	0.384001		0.38029	0.40448	0.364387	0.340768	0.393403
	1.15572		0.398851	0.397231	0.383433	0.392469	0.381366	0.387352		0.383268	0.407362	0.367801	0.344517	0.396422
	1.15642		0.401721	0.400432	0.386409	0.395436	0.384568	0.390738		0.386291	0.410338	0.371267	0.348298	0.39944
	1.15712		0.404681	0.403701	0.389441	0.398456	0.387804	0.394156		0.389357	0.413406	0.374781	0.352107	0.402457
	1.15781		0.407728	0.407033	0.392528	0.401525	0.391072	0.397603		0.392463	0.416563	0.37834	0.35594	0.405473
	1.15851		0.410861	0.410425	0.395668	0.404643	0.394372	0.401077		0.395606	0.419805	0.38194	0.359795	0.408488
	1.15921		0.414074	0.413873	0.398858	0.407808	0.3977	0.404576		0.398783	0.423127	0.385578	0.363669	0.411504
	1.15991		0.417366	0.417374	0.402097	0.411018	0.401055	0.408097		0.401992	0.426527	0.389249	0.367558	0.41452
	1.1606		0.420731	0.420922	0.405381	0.41427	0.404436	0.411637		0.405232	0.429998	0.392948	0.37146	0.417536
	1.1613		0.424166	0.424514	0.408707	0.417562	0.40784	0.415193		0.4085	0.433536	0.396672	0.375371	0.420553
	1.162		0.427667	0.428144	0.412074	0.42089	0.411267	0.418764		0.411794	0.437135	0.400414	0.379288	0.42357
	1.16269		0.431227	0.431808	0.415476	0.424252	0.414713	0.422345		0.415113	0.440791	0.404171	0.383207	0.426587
	1.16339		0.434843	0.435499	0.418911	0.427643	0.418178	0.425933		0.418454	0.444497	0.407935	0.387123	0.429603
	1.16409		0.43851	0.439214	0.422375	0.431061	0.421659	0.429525		0.421816	0.448248	0.411702	0.391032	0.432618
	1.16478		0.442221	0.442946	0.425863	0.434501	0.425154	0.433118		0.425196	0.45204	0.415466	0.394928	0.435629
	1.16548		0.445972	0.446691	0.429372	0.43796	0.428659	0.436707		0.428593	0.455866	0.419221	0.398805	0.438635
	1.16618		0.449758	0.450442	0.432896	0.441432	0.432173	0.440289		0.432002	0.459723	0.422962	0.402658	0.441634
	1.16688		0.453573	0.454195	0.436432	0.444915	0.435692	0.443859		0.435421	0.463605	0.426682	0.406479	0.444625
	1.16757		0.457412	0.457945	0.439973	0.448402	0.439213	0.447413		0.438846	0.467508	0.430376	0.410262	0.447603
	1.16827		0.461269	0.461686	0.443516	0.45189	0.442731	0.450945		0.442273	0.471426	0.434037	0.414001	0.450567
	1.16897		0.465139	0.465413	0.447054	0.455372	0.446243	0.454452		0.445698	0.475355	0.437659	0.417687	0.453512
	1.16966		0.469015	0.469123	0.450583	0.458844	0.449745	0.457928		0.449114	0.479291	0.441236	0.421314	0.456436
	1.17036		0.472893	0.472809	0.454097	0.462301	0.453232	0.461369		0.452517	0.483228	0.444761	0.424876	0.459333
	1.17106		0.476766	0.476468	0.457591	0.465737	0.456699	0.464768		0.455901	0.487162	0.448229	0.428365	0.462201
	1.17176		0.480628	0.480096	0.461059	0.469147	0.460142	0.468122		0.45926	0.491088	0.451633	0.431774	0.465034
	1.17245		0.484473	0.483687	0.464496	0.472525	0.463556	0.471426		0.462588	0.495	0.454969	0.435098	0.46783
	1.17315		0.488294	0.487239	0.467898	0.475867	0.466936	0.474675		0.465879	0.498895	0.458231	0.438331	0.470583
	1.17385		0.492085	0.490748	0.471259	0.479168	0.470279	0.477865		0.469127	0.502765	0.461415	0.441467	0.473291
	1.17454		0.49584	0.494208	0.474575	0.482424	0.473579	0.480991		0.472326	0.506607	0.464518	0.4445	0.475949
	1.17524		0.499552	0.497619	0.477842	0.48563	0.476834	0.484052		0.475471	0.510415	0.467537	0.447427	0.478555
	1.17594		0.503215	0.500974	0.481056	0.488782	0.480039	0.487044		0.478557	0.514183	0.470469	0.450243	0.481105
	1.17663		0.506822	0.504272	0.484213	0.491879	0.483192	0.489964		0.481579	0.517907	0.473314	0.452945	0.483599
	1.17733		0.510368	0.507509	0.48731	0.494916	0.48629	0.492811		0.484535	0.52158	0.476071	0.455532	0.486033
	1.17803		0.513847	0.510682	0.490344	0.497892	0.48933	0.495584		0.487421	0.525199	0.478741	0.458002	0.488408
	1.17873		0.517255	0.513788	0.493313	0.500804	0.492311	0.498283		0.490235	0.528759	0.481325	0.460354	0.490723
	1.17942		0.520587	0.516825	0.496215	0.503653	0.495232	0.500907		0.492976	0.532255	0.483825	0.46259	0.492979
	1.18012		0.523839	0.51979	0.499049	0.506436	0.49809	0.503458		0.495642	0.535684	0.486243	0.464711	0.495178
	1.18082		0.527009	0.522681	0.501812	0.509153	0.500887	0.505937		0.498235	0.539042	0.488582	0.466721	0.497323
	1.18151		0.530094	0.525497	0.504504	0.511804	0.503621	0.508345		0.500753	0.542326	0.490846	0.468623	0.499416
	1.18221		0.533092	0.528235	0.507124	0.514389	0.506293	0.510684		0.503199	0.545534	0.493038	0.470421	0.501462
	1.18291		0.536002	0.530895	0.509672	0.516909	0.508902	0.512956		0.505573	0.548664	0.495162	0.472122	0.503463
	1.18361		0.538823	0.533475	0.512147	0.519364	0.51145	0.515165		0.507877	0.551714	0.497221	0.47373	0.505426
	1.1843		0.541554	0.535975	0.51455	0.521754	0.513937	0.517311		0.51011	0.554683	0.49922	0.475253	0.507355
	1.185		0.544195	0.538394	0.51688	0.524082	0.516363	0.519398		0.512276	0.557571	0.501161	0.476695	0.509253
	1.1857		0.546748	0.540732	0.519138	0.526348	0.518729	0.521428		0.514373	0.560377	0.503048	0.478065	0.511127
	1.18639		0.549212	0.54299	0.521325	0.528553	0.521037	0.523404		0.516404	0.563101	0.504884	0.479369	0.512978
	1.18709		0.551588	0.545166	0.523443	0.530699	0.523286	0.525327		0.51837	0.565744	0.506673	0.480613	0.514813
	1.18779		0.553877	0.547263	0.525493	0.532787	0.525478	0.5272		0.52027	0.568307	0.508416	0.481803	0.516632
	1.18848		0.556081	0.549282	0.527476	0.534819	0.527615	0.529026		0.522106	0.570788	0.510118	0.482947	0.518439
	1.18918		0.558199	0.551222	0.529396	0.536795	0.529695	0.530806		0.523879	0.573188	0.511779	0.484048	0.520236
	1.18988		0.560235	0.553087	0.531254	0.538718	0.531722	0.532542		0.525589	0.575508	0.513403	0.485114	0.522025
	1.19058		0.562188	0.554877	0.533052	0.540589	0.533695	0.534238		0.527237	0.577746	0.514992	0.48615	0.523807
	1.19127		0.56406	0.556596	0.534795	0.542409	0.535616	0.535895		0.528826	0.579902	0.516549	0.487162	0.525582
	1.19197		0.565853	0.558244	0.536483	0.544182	0.537486	0.537517		0.530356	0.581976	0.518078	0.488153	0.527352
	1.19267		0.567569	0.559825	0.538122	0.545907	0.539306	0.539107		0.53183	0.583968	0.51958	0.48913	0.529118
	1.19336		0.56921	0.561341	0.539712	0.547588	0.541077	0.540667		0.53325	0.585877	0.52106	0.490097	0.53088
	1.19406		0.570777	0.562796	0.541258	0.549225	0.542801	0.5422		0.53462	0.587704	0.52252	0.491059	0.532639
	1.19476		0.572274	0.564193	0.542762	0.550822	0.544477	0.543711		0.535943	0.589449	0.523966	0.492021	0.534395
	1.19546		0.573704	0.565535	0.544227	0.552381	0.546109	0.545201		0.537222	0.591114	0.525399	0.492987	0.536151
	1.19615		0.575069	0.566827	0.545656	0.553903	0.547696	0.546675		0.538462	0.5927	0.526824	0.493963	0.537907
	1.19685		0.576372	0.568073	0.547051	0.555392	0.54924	0.548135		0.539667	0.59421	0.528244	0.494952	0.539664
	1.19755		0.577619	0.569276	0.548415	0.55685	0.550743	0.549584		0.540841	0.595648	0.529663	0.495959	0.541422
	1.19824		0.578813	0.570442	0.54975	0.55828	0.552206	0.551026		0.54199	0.597017	0.531085	0.496988	0.543182
	1.19894		0.579958	0.571575	0.55106	0.559685	0.553629	0.552461		0.543118	0.598323	0.532511	0.498042	0.544945
	1.19964		0.581059	0.572679	0.552346	0.561068	0.555017	0.553894		0.544232	0.599571	0.533945	0.499125	0.54671
	1.20033		0.582122	0.573761	0.553611	0.562432	0.556369	0.555325		0.545337	0.600768	0.535389	0.500239	0.548477
	1.20103		0.583151	0.574825	0.554858	0.56378	0.55769	0.556756		0.546439	0.601921	0.536843	0.501388	0.550244
	1.20173		0.584153	0.575875	0.556089	0.565115	0.558981	0.55819		0.547545	0.603037	0.538308	0.502573	0.552012
	1.20243		0.585134	0.576918	0.557308	0.566441	0.560245	0.559628		0.54866	0.604122	0.539784	0.503795	0.553778
	1.20312		0.586098	0.577956	0.558516	0.567761	0.561486	0.56107		0.549792	0.605185	0.541272	0.505058	0.555542
	1.20382		0.587051	0.578996	0.559717	0.569078	0.562707	0.562519		0.550948	0.606234	0.54277	0.50636	0.557302
	1.20452		0.588	0.580041	0.560913	0.570395	0.563911	0.563976		0.552132	0.607274	0.544278	0.507705	0.559056
	1.20521		0.58895	0.581096	0.562107	0.571715	0.565104	0.565442		0.553351	0.608313	0.545793	0.509092	0.560805
	1.20591		0.589906	0.582165	0.563303	0.57304	0.566288	0.566918		0.55461	0.609358	0.547315	0.510522	0.562548
	1.20661		0.590872	0.58325	0.564504	0.574374	0.567467	0.568407		0.555914	0.610413	0.548843	0.511995	0.564286
	1.20731		0.591854	0.584356	0.565713	0.57572	0.568646	0.569909		0.557268	0.611485	0.550376	0.513513	0.566017
	1.208		0.592855	0.585486	0.566933	0.577079	0.569828	0.571427		0.558674	0.612577	0.551913	0.515075	0.567745
	1.2087		0.593879	0.586642	0.568167	0.578453	0.571017	0.572961		0.560134	0.613692	0.553454	0.516681	0.569469
	1.2094		0.594928	0.587828	0.56942	0.579846	0.572215	0.574514		0.561651	0.614833	0.555	0.518333	0.571192
	1.21009		0.596005	0.589045	0.570693	0.581259	0.573427	0.576087		0.563223	0.616001	0.556551	0.520028	0.572916
	1.21079		0.597112	0.590295	0.57199	0.582694	0.574655	0.577682		0.564852	0.617198	0.558109	0.521768	0.574641
	1.21149		0.59825	0.591581	0.573314	0.584151	0.575901	0.5793		0.566535	0.618424	0.559676	0.523552	0.576371
	1.21218		0.599419	0.592905	0.574667	0.585633	0.577167	0.580942		0.56827	0.619678	0.561255	0.52538	0.578106
	1.21288		0.600621	0.594267	0.576053	0.58714	0.578456	0.582611		0.570055	0.620958	0.562846	0.527249	0.579848
	1.21358		0.601856	0.595669	0.577473	0.588672	0.57977	0.584306		0.571886	0.622264	0.564454	0.529161	0.581599
	1.21428		0.603124	0.597112	0.57893	0.590231	0.581108	0.586029		0.573759	0.623595	0.566081	0.531112	0.583359
	1.21497		0.604424	0.598597	0.580425	0.591817	0.582474	0.58778		0.57567	0.624947	0.567729	0.533103	0.585129
	1.21567		0.605757	0.600125	0.581962	0.59343	0.583867	0.589559		0.577615	0.626321	0.569401	0.53513	0.58691
	1.21637		0.607122	0.601697	0.58354	0.595071	0.585289	0.591366		0.57959	0.627714	0.571099	0.537192	0.588702
	1.21706		0.608519	0.603313	0.585162	0.596739	0.58674	0.5932		0.58159	0.629126	0.572825	0.539287	0.590504
	1.21776		0.609949	0.604973	0.586829	0.598435	0.588221	0.595061		0.583613	0.630556	0.57458	0.541413	0.592317
	1.21846		0.61141	0.606678	0.588542	0.600158	0.589732	0.596948		0.585654	0.632005	0.576365	0.543566	0.594139
	1.21916		0.612905	0.608428	0.590301	0.60191	0.591273	0.598858		0.587712	0.633472	0.578182	0.545745	0.59597
	1.21985		0.614433	0.610224	0.592108	0.603689	0.592844	0.600792		0.589784	0.634961	0.58003	0.547947	0.597808
	1.22055		0.615996	0.612067	0.593962	0.605497	0.594447	0.602747		0.591868	0.636472	0.58191	0.550168	0.599653
	1.22125		0.617595	0.613955	0.595864	0.607332	0.59608	0.604721		0.593965	0.638009	0.583819	0.552408	0.601504
	1.22194		0.61923	0.615891	0.597814	0.609196	0.597743	0.606713		0.596073	0.639575	0.585759	0.554662	0.603358
	1.22264		0.620905	0.617873	0.599812	0.611089	0.599438	0.608721		0.598193	0.641175	0.587725	0.556928	0.605215
	1.22334		0.62262	0.619903	0.601858	0.61301	0.601163	0.610744		0.600327	0.642811	0.589717	0.559204	0.607073
	1.22403		0.624377	0.62198	0.60395	0.61496	0.602919	0.612779		0.602475	0.64449	0.591733	0.561488	0.608931
	1.22473		0.626179	0.624106	0.606088	0.616938	0.604707	0.614827		0.60464	0.646216	0.593769	0.563777	0.610787
	1.22543		0.628027	0.62628	0.608271	0.618945	0.606526	0.616884		0.606824	0.647993	0.595822	0.566071	0.612641
	1.22613		0.629922	0.628502	0.610497	0.62098	0.608376	0.618951		0.609029	0.649826	0.597889	0.568366	0.614492
	1.22682		0.631866	0.630772	0.612765	0.623042	0.610259	0.621027		0.611258	0.65172	0.599967	0.570663	0.616337
	1.22752		0.633861	0.633091	0.615073	0.625131	0.612175	0.62311		0.613514	0.653678	0.602053	0.572958	0.618177
	1.22822		0.635908	0.635456	0.617418	0.627246	0.614123	0.6252		0.615799	0.655704	0.604143	0.575253	0.62001
	1.22891		0.638007	0.637868	0.619797	0.629384	0.616105	0.627298		0.618115	0.657799	0.606235	0.577544	0.621836
	1.22961		0.640159	0.640325	0.622209	0.631546	0.61812	0.629401		0.620464	0.659965	0.608325	0.579833	0.623655
	1.23031		0.642363	0.642826	0.624649	0.633728	0.620167	0.631511		0.622848	0.662203	0.610413	0.582117	0.625467
	1.23101		0.644621	0.645369	0.627114	0.63593	0.622248	0.633628		0.625266	0.664513	0.612496	0.584397	0.627271
	1.2317		0.64693	0.647952	0.629602	0.638149	0.624361	0.63575		0.62772	0.666895	0.614574	0.586671	0.629068
	1.2324		0.64929	0.650571	0.632108	0.640383	0.626505	0.63788		0.630208	0.669344	0.616646	0.588939	0.630859
	1.2331		0.6517	0.653224	0.634629	0.64263	0.628681	0.640017		0.632729	0.671861	0.618713	0.5912	0.632646
	1.23379		0.654158	0.655907	0.637162	0.644887	0.630887	0.642161		0.635282	0.67444	0.620776	0.593454	0.634428
	1.23449		0.656662	0.658618	0.639703	0.647152	0.633121	0.644314		0.637863	0.677077	0.622836	0.595701	0.636208
	1.23519		0.659209	0.661351	0.642249	0.649423	0.635383	0.646475		0.640469	0.679769	0.624895	0.597938	0.637987
	1.23588		0.661797	0.664103	0.644795	0.651698	0.637672	0.648646		0.643097	0.68251	0.626955	0.600166	0.639767
	1.23658		0.664422	0.666869	0.64734	0.653975	0.639985	0.650827		0.64574	0.685294	0.629017	0.602385	0.641549
	1.23728		0.667081	0.669644	0.649878	0.65625	0.642322	0.653018		0.648396	0.688116	0.631083	0.604592	0.643336
	1.23798		0.669771	0.672424	0.652408	0.658523	0.644681	0.65522		0.651058	0.690971	0.633156	0.606789	0.645128
	1.23867		0.672487	0.675204	0.654926	0.660791	0.64706	0.657433		0.653721	0.693851	0.635236	0.608974	0.646929
	1.23937		0.675226	0.677978	0.657427	0.663052	0.649458	0.659656		0.65638	0.696753	0.637323	0.611146	0.648738
	1.24007		0.677982	0.680741	0.659911	0.665305	0.651874	0.66189		0.65903	0.699669	0.63942	0.613307	0.650558
	1.24076		0.680751	0.683487	0.662372	0.667548	0.654305	0.664133		0.661665	0.702593	0.641525	0.615454	0.652388
	1.24146		0.683527	0.686212	0.664809	0.66978	0.656751	0.666385		0.66428	0.705522	0.643638	0.617588	0.654231
	1.24216		0.686307	0.68891	0.667217	0.672	0.659209	0.668644		0.66687	0.708448	0.64576	0.619708	0.656084
	1.24286		0.689083	0.691575	0.669595	0.674206	0.661678	0.67091		0.669429	0.711367	0.647888	0.621814	0.65795
	1.24355		0.691852	0.694202	0.671939	0.676398	0.664155	0.67318		0.671954	0.714273	0.650022	0.623905	0.659825
	1.24425		0.694606	0.696786	0.674246	0.678575	0.666639	0.675452		0.674438	0.717162	0.652161	0.62598	0.66171
	1.24495		0.69734	0.699322	0.676515	0.680737	0.669128	0.677724		0.676878	0.720028	0.654304	0.628037	0.663603
	1.24564		0.70005	0.701804	0.678744	0.682884	0.671619	0.679994		0.679268	0.722867	0.656449	0.630076	0.665501
	1.24634		0.702728	0.704228	0.680929	0.685016	0.67411	0.68226		0.681605	0.725673	0.658595	0.632094	0.667403
	1.24704		0.705369	0.70659	0.68307	0.687132	0.676598	0.684517		0.683883	0.728441	0.660741	0.634088	0.669305
	1.24773		0.707967	0.708885	0.685166	0.689232	0.67908	0.686764		0.6861	0.731166	0.662886	0.636057	0.671205
	1.24843		0.710518	0.711109	0.687213	0.691317	0.681553	0.688998		0.688252	0.733843	0.665027	0.637997	0.6731
	1.24913		0.713017	0.713259	0.689213	0.693385	0.684014	0.691215		0.690335	0.736467	0.667163	0.639905	0.674987
	1.24983		0.715457	0.715332	0.691163	0.695436	0.68646	0.693412		0.692346	0.739032	0.669292	0.641777	0.676863
	1.25052		0.717835	0.717326	0.693064	0.697469	0.688886	0.695586		0.694283	0.741534	0.671411	0.643609	0.678726
	1.25122		0.720146	0.71924	0.694915	0.699483	0.691289	0.697733		0.696144	0.743966	0.673518	0.645398	0.680574
	1.25192		0.722387	0.721071	0.696715	0.701477	0.693665	0.69985		0.697927	0.746325	0.675609	0.64714	0.682403
	1.25261		0.724554	0.722819	0.698465	0.70345	0.69601	0.701934		0.699631	0.748606	0.677681	0.64883	0.684214
	1.25331		0.726644	0.724486	0.700165	0.705399	0.69832	0.703981		0.701256	0.750804	0.67973	0.650466	0.686003
	1.25401		0.728655	0.72607	0.701814	0.707323	0.70059	0.705988		0.702799	0.752917	0.681751	0.652043	0.687769
	1.25471		0.730583	0.727574	0.703415	0.709221	0.702816	0.707951		0.704263	0.75494	0.683741	0.653559	0.68951
	1.2554		0.732428	0.728999	0.704966	0.71109	0.704995	0.709867		0.705647	0.756873	0.685696	0.655011	0.691224
	1.2561		0.734188	0.730348	0.706468	0.712927	0.707121	0.711733		0.706952	0.758712	0.687611	0.656398	0.69291
	1.2568		0.735862	0.731623	0.707923	0.714732	0.70919	0.713546		0.70818	0.760459	0.689482	0.657717	0.694566
	1.25749		0.73745	0.732828	0.70933	0.716501	0.711199	0.715304		0.709331	0.762111	0.691307	0.658967	0.696188
	1.25819		0.738952	0.733966	0.71069	0.718233	0.713144	0.717003		0.710408	0.763671	0.693081	0.660148	0.697775
	1.25889		0.740369	0.735041	0.712003	0.719925	0.715019	0.718642		0.711413	0.76514	0.694802	0.66126	0.699323
	1.25958		0.741701	0.736056	0.71327	0.721574	0.716824	0.720218		0.712349	0.76652	0.696467	0.662304	0.700829
	1.26028		0.74295	0.737016	0.714491	0.723179	0.718553	0.721729		0.713217	0.767812	0.698074	0.663279	0.702291
	1.26098		0.744117	0.737923	0.715667	0.724737	0.720204	0.723175		0.714021	0.769021	0.699619	0.664189	0.703705
	1.26168		0.745205	0.738782	0.716798	0.726246	0.721774	0.724555		0.714764	0.770149	0.701103	0.665033	0.705067
	1.26237		0.746215	0.739596	0.717883	0.727704	0.723262	0.725867		0.71545	0.7712	0.702523	0.665815	0.706376
	1.26307		0.747151	0.740368	0.718925	0.729108	0.724666	0.727113		0.716082	0.772176	0.703879	0.666537	0.707629
	1.26377		0.748014	0.741102	0.719922	0.730456	0.725984	0.728292		0.716663	0.773082	0.705169	0.667201	0.708824
	1.26446		0.748808	0.741801	0.720875	0.731748	0.727216	0.729404		0.717199	0.773921	0.706393	0.667811	0.709959
	1.26516		0.749536	0.742467	0.721786	0.73298	0.728361	0.730453		0.717694	0.774697	0.707551	0.668369	0.711033
	1.26586		0.7502	0.743103	0.722654	0.734153	0.729421	0.731437		0.718153	0.775411	0.708645	0.668879	0.712047
	1.26656		0.750804	0.743711	0.723481	0.735264	0.730397	0.732361		0.71858	0.776068	0.709673	0.669345	0.713001
	1.26725		0.75135	0.744293	0.724268	0.736314	0.731289	0.733226		0.718981	0.77667	0.710637	0.669769	0.713895
	1.26795		0.751843	0.744852	0.725015	0.737303	0.732099	0.734033		0.719361	0.77722	0.711539	0.670156	0.714732
	1.26865		0.752285	0.745388	0.725724	0.738229	0.732831	0.734787		0.719725	0.777721	0.71238	0.67051	0.715514
	1.26934		0.75268	0.745904	0.726397	0.739093	0.733486	0.735489		0.720079	0.778174	0.713161	0.670833	0.716242
	1.27004		0.75303	0.746402	0.727033	0.739898	0.734068	0.736142		0.720426	0.778582	0.713885	0.671129	0.716921
	1.27074		0.75334	0.746881	0.727636	0.740642	0.734581	0.736749		0.720773	0.778948	0.714554	0.671402	0.717552
	1.27143		0.753611	0.747343	0.728206	0.741329	0.735028	0.737313		0.721123	0.779273	0.71517	0.671653	0.71814
	1.27213		0.753847	0.74779	0.728745	0.74196	0.735412	0.737836		0.721482	0.77956	0.715736	0.671886	0.718687
	1.27283		0.754052	0.748222	0.729255	0.742537	0.735739	0.738322		0.721851	0.779811	0.716253	0.672103	0.719197
	1.27353		0.754228	0.74864	0.729738	0.743063	0.736011	0.738772		0.722236	0.780029	0.716725	0.672307	0.719674
	1.27422		0.754379	0.749045	0.730195	0.74354	0.736233	0.73919		0.722639	0.780216	0.717153	0.672498	0.720121
	1.27492		0.754507	0.749437	0.730629	0.743971	0.736409	0.739578		0.723064	0.780374	0.717539	0.672679	0.72054
	1.27562		0.754615	0.749818	0.731041	0.744359	0.736543	0.739937		0.723512	0.780506	0.717887	0.672852	0.720935
	1.27631		0.754705	0.750187	0.731433	0.744707	0.736639	0.740272		0.723986	0.780615	0.718197	0.673016	0.72131
	1.27701		0.754781	0.750546	0.731809	0.745019	0.736701	0.740583		0.724488	0.780703	0.718473	0.673175	0.721666
	1.27771		0.754845	0.750895	0.732169	0.745297	0.736732	0.740874		0.725019	0.780774	0.718715	0.673329	0.722006
	1.27841		0.754899	0.751234	0.732517	0.745545	0.736738	0.741147		0.725581	0.78083	0.718927	0.673479	0.722334
	1.2791		0.754946	0.751566	0.732854	0.745767	0.736721	0.741403		0.726173	0.780874	0.71911	0.673627	0.722652
	1.2798		0.754987	0.75189	0.733183	0.745967	0.736685	0.741647		0.726798	0.780909	0.719266	0.673773	0.722961
	1.2805		0.755024	0.752208	0.733506	0.746147	0.736634	0.741878		0.727453	0.780938	0.719399	0.67392	0.723265
	1.28119		0.755059	0.752521	0.733826	0.746311	0.73657	0.742102		0.72814	0.780964	0.719509	0.674068	0.723566
	1.28189		0.755095	0.752831	0.734144	0.746464	0.736498	0.742318		0.728856	0.780988	0.719601	0.67422	0.723865
	1.28259		0.755133	0.753138	0.734463	0.746608	0.736421	0.742531		0.729602	0.781015	0.719677	0.674376	0.724166
	1.28328		0.755174	0.753445	0.734785	0.746748	0.736342	0.742741		0.730375	0.781045	0.719739	0.674539	0.724468
	1.28398		0.755221	0.753754	0.735112	0.746887	0.736264	0.742952		0.731174	0.781082	0.719792	0.67471	0.724776
	1.28468		0.755275	0.754066	0.735446	0.747028	0.736189	0.743165		0.731998	0.781128	0.719839	0.67489	0.725089
	1.28538		0.755338	0.754383	0.73579	0.747174	0.736122	0.743382		0.732843	0.781184	0.719882	0.675082	0.725409
	1.28607		0.755413	0.754707	0.736144	0.747329	0.736064	0.743605		0.73371	0.781253	0.719926	0.675287	0.725738
	1.28677		0.7555	0.755041	0.736511	0.747495	0.736019	0.743836		0.734595	0.781336	0.719974	0.675506	0.726078
	1.28747		0.755603	0.755386	0.736892	0.747676	0.735988	0.744076		0.735499	0.781435	0.720029	0.675741	0.726428
	1.28816		0.755723	0.755744	0.737289	0.747872	0.735975	0.744327		0.736418	0.781551	0.720095	0.675993	0.726791
	1.28886		0.755863	0.756118	0.737702	0.748086	0.735982	0.744591		0.737354	0.781685	0.720176	0.676263	0.727167
	1.28956		0.756024	0.756509	0.738134	0.748319	0.73601	0.744868		0.738304	0.781838	0.720273	0.676553	0.727558
	1.29026		0.756209	0.756918	0.738584	0.748574	0.736063	0.745161		0.73927	0.782011	0.720391	0.676862	0.727964
	1.29095		0.75642	0.757348	0.739055	0.74885	0.736141	0.745469		0.740251	0.782204	0.720533	0.677192	0.728386
	1.29165		0.756659	0.7578	0.739545	0.749149	0.736246	0.745796		0.741246	0.782418	0.7207	0.677542	0.728825
	1.29235		0.756928	0.758274	0.740057	0.74947	0.73638	0.746141		0.742258	0.782653	0.720895	0.677914	0.729281
	1.29304		0.757229	0.758771	0.740589	0.749815	0.736544	0.746507		0.743286	0.782909	0.721121	0.678307	0.729756
	1.29374		0.757563	0.759293	0.741142	0.750183	0.736739	0.746894		0.74433	0.783189	0.721378	0.678721	0.730249
	1.29444		0.757932	0.759839	0.741715	0.750574	0.736966	0.747303		0.745392	0.783491	0.72167	0.679157	0.730762
	1.29513		0.758336	0.76041	0.742309	0.750988	0.737226	0.747736		0.746471	0.783816	0.721998	0.679613	0.731294
	1.29583		0.758776	0.761006	0.742922	0.751423	0.737517	0.748194		0.747567	0.784166	0.722362	0.680089	0.731845
	1.29653		0.759252	0.761625	0.743554	0.751879	0.737842	0.748677		0.748679	0.784541	0.722764	0.680585	0.732417
	1.29723		0.759766	0.762269	0.744203	0.752356	0.738199	0.749186		0.749808	0.784942	0.723203	0.681101	0.733008
	1.29792		0.760316	0.762935	0.744869	0.752852	0.738588	0.749722		0.75095	0.78537	0.72368	0.681636	0.733618
	1.29862		0.760902	0.763624	0.745549	0.753366	0.739009	0.750285		0.752104	0.785826	0.724193	0.68219	0.734247
	1.29932		0.761523	0.764335	0.746243	0.753898	0.739461	0.750876		0.753268	0.78631	0.724743	0.682763	0.734894
	1.30001		0.762179	0.765065	0.746949	0.754447	0.739943	0.751493		0.754439	0.786823	0.725327	0.683353	0.735558
	1.30071		0.762866	0.765815	0.747666	0.75501	0.740454	0.752138		0.755613	0.787365	0.725944	0.68396	0.736238
	1.30141		0.763585	0.766582	0.748391	0.755588	0.740994	0.752808		0.756787	0.787937	0.726592	0.684585	0.736933
	1.30211		0.764333	0.767367	0.749123	0.75618	0.741562	0.753504		0.757957	0.788538	0.727268	0.685225	0.737641
	1.3028		0.765108	0.768167	0.74986	0.756784	0.742156	0.754224		0.75912	0.789167	0.727968	0.685879	0.73836
	1.3035		0.765908	0.768981	0.750601	0.7574	0.742775	0.754967		0.760271	0.789825	0.728691	0.686548	0.739088
	1.3042		0.76673	0.769807	0.751345	0.758027	0.743419	0.755732		0.761407	0.790509	0.729434	0.687229	0.739824
	1.30489		0.767572	0.770645	0.752089	0.758665	0.744087	0.756515		0.762524	0.791219	0.730193	0.687922	0.740563
	1.30559		0.768431	0.771491	0.752833	0.759312	0.744777	0.757317		0.763619	0.791952	0.730966	0.688623	0.741305
	1.30629		0.769305	0.772346	0.753576	0.75997	0.74549	0.758134		0.764689	0.792706	0.731749	0.689333	0.742046
	1.30698		0.770192	0.773205	0.754315	0.760636	0.746223	0.758964		0.765731	0.793479	0.732542	0.690048	0.742785
	1.30768		0.771088	0.774068	0.755051	0.761311	0.746978	0.759806		0.766744	0.794268	0.733341	0.690767	0.743517
	1.30838		0.771991	0.774932	0.755781	0.761995	0.747752	0.760658		0.767726	0.795069	0.734145	0.691487	0.74424
	1.30908		0.772899	0.775796	0.756506	0.762687	0.748546	0.761516		0.768674	0.795881	0.734952	0.692206	0.744953
	1.30977		0.773809	0.776655	0.757224	0.763387	0.749359	0.76238		0.769589	0.796699	0.735761	0.692922	0.745652
	1.31047		0.774719	0.777509	0.757935	0.764094	0.75019	0.763247		0.770468	0.79752	0.736571	0.693632	0.746336
	1.31117		0.775625	0.778354	0.758637	0.764808	0.751039	0.764115		0.771312	0.798341	0.73738	0.694333	0.747002
	1.31186		0.776526	0.779189	0.759332	0.76553	0.751907	0.764983		0.772119	0.799158	0.738187	0.695024	0.747649
	1.31256		0.77742	0.78001	0.760017	0.766257	0.752791	0.765847		0.772888	0.799967	0.738993	0.695701	0.748275
	1.31326		0.778303	0.780815	0.760693	0.766991	0.753691	0.766707		0.77362	0.800767	0.739795	0.696362	0.74888
	1.31396		0.779174	0.781603	0.76136	0.76773	0.754608	0.767561		0.774312	0.801554	0.740593	0.697005	0.749463
	1.31465		0.780031	0.782371	0.762017	0.768473	0.755539	0.768407		0.774966	0.802324	0.741385	0.697627	0.750023
	1.31535		0.78087	0.783117	0.762665	0.769221	0.756485	0.769243		0.775578	0.803077	0.742172	0.698226	0.750559
	1.31605		0.78169	0.783839	0.763304	0.769973	0.757443	0.770067		0.776149	0.803808	0.742952	0.698801	0.751073
	1.31674		0.782488	0.784535	0.763934	0.770727	0.758412	0.770878		0.776678	0.804517	0.743723	0.699349	0.751563
	1.31744		0.783263	0.785205	0.764554	0.771484	0.759391	0.771673		0.777164	0.805201	0.744485	0.69987	0.752031
	1.31814		0.784012	0.785846	0.765166	0.772241	0.760376	0.772452		0.777607	0.805859	0.745237	0.700362	0.752476
	1.31883		0.784733	0.786458	0.76577	0.772998	0.761367	0.773213		0.778005	0.806489	0.745978	0.700824	0.752898
	1.31953		0.785424	0.787039	0.766365	0.773754	0.76236	0.773953		0.778358	0.807089	0.746707	0.701256	0.753298
	1.32023		0.786084	0.787588	0.766951	0.774507	0.763352	0.774671		0.778666	0.807659	0.747423	0.701656	0.753674
	1.32093		0.786711	0.788105	0.767529	0.775256	0.76434	0.775366		0.778929	0.808196	0.748125	0.702025	0.754027
	1.32162		0.787302	0.788588	0.768097	0.775998	0.765321	0.776036		0.779148	0.808701	0.748813	0.702361	0.754356
	1.32232		0.787856	0.789036	0.768655	0.776731	0.76629	0.776679		0.779323	0.80917	0.749484	0.702665	0.754661
	1.32302		0.788372	0.789448	0.769201	0.777453	0.767245	0.777294		0.779454	0.809603	0.750138	0.702937	0.75494
	1.32371		0.788848	0.789824	0.769734	0.778161	0.768181	0.777879		0.779544	0.809998	0.750774	0.703176	0.755192
	1.32441		0.789282	0.790162	0.770251	0.778852	0.769094	0.778433		0.779592	0.810353	0.75139	0.703382	0.755416
	1.32511		0.789674	0.790461	0.770752	0.779524	0.76998	0.778955		0.779601	0.810667	0.751984	0.703556	0.755612
	1.32581		0.790021	0.790721	0.771233	0.780173	0.770835	0.779443		0.779573	0.810938	0.752555	0.703697	0.755777
	1.3265		0.790322	0.79094	0.771691	0.780796	0.771655	0.779896		0.779508	0.811164	0.753101	0.703806	0.755911
	1.3272		0.790576	0.791118	0.772124	0.781389	0.772436	0.780311		0.779409	0.811343	0.753619	0.703882	0.756013
	1.3279		0.790782	0.791253	0.772527	0.781949	0.773176	0.780689		0.779278	0.811472	0.754109	0.703926	0.756082
	1.32859		0.790939	0.791344	0.772899	0.782474	0.773869	0.781028		0.779116	0.811551	0.754566	0.703937	0.756117
	1.32929		0.791046	0.79139	0.773234	0.78296	0.774513	0.781326		0.778924	0.811578	0.754989	0.703915	0.756118
	1.32999		0.791103	0.79139	0.77353	0.783404	0.775104	0.781582		0.778704	0.81155	0.755376	0.703861	0.756084
	1.33068		0.791107	0.791343	0.773785	0.783804	0.775641	0.781796		0.778458	0.811467	0.755725	0.703773	0.756015
	1.33138		0.79106	0.791248	0.773994	0.784156	0.776119	0.781967		0.778186	0.811328	0.756033	0.703651	0.755913
	1.33208		0.790961	0.791104	0.774155	0.784459	0.776537	0.782092		0.777889	0.811131	0.756297	0.703496	0.755775
	1.33278		0.790809	0.79091	0.774265	0.784711	0.776892	0.782173		0.77757	0.810877	0.756516	0.703306	0.755605
	1.33347		0.790605	0.790666	0.774324	0.78491	0.777183	0.782208		0.777227	0.810564	0.756688	0.703081	0.755401
	1.33417		0.790349	0.790371	0.774329	0.785054	0.777408	0.782196		0.776864	0.810194	0.756811	0.702821	0.755165
	1.33487		0.79004	0.790024	0.774279	0.785142	0.777566	0.782139		0.776479	0.809765	0.756883	0.702525	0.754898
	1.33556		0.78968	0.789627	0.774174	0.785174	0.777656	0.782035		0.776075	0.80928	0.756903	0.702192	0.754602
	1.33626		0.789269	0.789179	0.774013	0.785148	0.777677	0.781885		0.775651	0.808738	0.756868	0.701824	0.754277
	1.33696		0.788807	0.78868	0.773796	0.785064	0.777628	0.781689		0.77521	0.808141	0.756777	0.701418	0.753925
	1.33766		0.788297	0.788131	0.773525	0.784922	0.77751	0.781447		0.774751	0.807491	0.75663	0.700977	0.753547
	1.33835		0.787738	0.787533	0.773199	0.784722	0.777322	0.781161		0.774277	0.806787	0.756425	0.700499	0.753146
	1.33905		0.787132	0.786888	0.77282	0.784465	0.777066	0.780831		0.773787	0.806032	0.756161	0.699985	0.752722
	1.33975		0.78648	0.786197	0.77239	0.78415	0.776742	0.780458		0.773284	0.805228	0.755839	0.699437	0.752278
	1.34044		0.785785	0.78546	0.77191	0.783779	0.776351	0.780043		0.772768	0.804377	0.755458	0.698854	0.751813
	1.34114		0.785046	0.784681	0.771382	0.783352	0.775894	0.779587		0.77224	0.80348	0.755018	0.698237	0.75133
	1.34184		0.784267	0.783861	0.770807	0.782871	0.775374	0.779091		0.771702	0.802539	0.754521	0.697589	0.750828
	1.34253		0.783448	0.783001	0.770187	0.782336	0.77479	0.778556		0.771155	0.801556	0.753967	0.696909	0.750309
	1.34323		0.782591	0.782105	0.769525	0.781749	0.774146	0.777984		0.770599	0.800533	0.753358	0.6962	0.749773
	1.34393		0.781699	0.781173	0.768821	0.781112	0.773444	0.777375		0.770036	0.799473	0.752696	0.695463	0.749218
	1.34463		0.780772	0.780209	0.768078	0.780426	0.772684	0.776731		0.769467	0.798377	0.751983	0.694699	0.748646
	1.34532		0.779813	0.779213	0.767297	0.779693	0.77187	0.776053		0.768893	0.797246	0.751221	0.693909	0.748055
	1.34602		0.778823	0.77819	0.766481	0.778914	0.771004	0.775341		0.768314	0.796084	0.750414	0.693094	0.747445
	1.34672		0.777805	0.77714	0.76563	0.778092	0.770087	0.774596		0.76773	0.794892	0.749563	0.692256	0.746815
	1.34741		0.776759	0.776065	0.764746	0.777229	0.769121	0.77382		0.767143	0.793671	0.748672	0.691395	0.746163
	1.34811		0.775689	0.774968	0.763832	0.776325	0.768109	0.773013		0.766553	0.792423	0.747742	0.690511	0.74549
	1.34881		0.774594	0.773852	0.762887	0.775383	0.767052	0.772175		0.76596	0.79115	0.746777	0.689605	0.744793
	1.34951		0.773478	0.772717	0.761914	0.774406	0.765953	0.771308		0.765363	0.789853	0.745779	0.688677	0.744072
	1.3502		0.772341	0.771565	0.760915	0.773393	0.764813	0.770412		0.764763	0.788533	0.74475	0.687727	0.743325
	1.3509		0.771185	0.770399	0.759889	0.772347	0.763633	0.769487		0.76416	0.787191	0.743692	0.686752	0.742553
	1.3516		0.770012	0.769221	0.75884	0.771269	0.762416	0.768534		0.763552	0.785828	0.742606	0.685754	0.741754
	1.35229		0.768824	0.768031	0.757767	0.770161	0.761163	0.767553		0.762941	0.784446	0.741495	0.68473	0.740928
	1.35299		0.76762	0.766833	0.756673	0.769025	0.759876	0.766544		0.762324	0.783046	0.740361	0.683679	0.740074
	1.35369		0.766404	0.765628	0.755559	0.76786	0.758556	0.765508		0.761703	0.781628	0.739204	0.6826	0.739191
	1.35438		0.765176	0.764417	0.754426	0.76667	0.757205	0.764445		0.761076	0.780194	0.738026	0.681491	0.738279
	1.35508		0.763937	0.763203	0.753276	0.765454	0.755824	0.763355		0.760443	0.778745	0.736828	0.680351	0.737337
	1.35578		0.762689	0.761988	0.752109	0.764215	0.754416	0.762238		0.759804	0.777282	0.735611	0.679178	0.736367
	1.35648		0.761432	0.760772	0.750928	0.762954	0.75298	0.761094		0.759158	0.775805	0.734376	0.677971	0.735368
	1.35717		0.760169	0.759558	0.749734	0.761672	0.75152	0.759925		0.758506	0.774317	0.733123	0.676729	0.73434
	1.35787		0.7589	0.758348	0.74853	0.760371	0.750037	0.758729		0.757847	0.772818	0.731854	0.675452	0.733285
	1.35857		0.757626	0.757144	0.747315	0.759052	0.748531	0.757507		0.75718	0.771311	0.730567	0.674138	0.732202
	1.35926		0.756349	0.755946	0.746093	0.757718	0.747006	0.75626		0.756506	0.769795	0.729264	0.672789	0.731094
	1.35996		0.75507	0.754757	0.744865	0.756369	0.745462	0.754989		0.755825	0.768274	0.727944	0.671405	0.729961
	1.36066		0.75379	0.753578	0.743632	0.755008	0.743902	0.753693		0.755136	0.766748	0.726607	0.669986	0.728806
	1.36136		0.75251	0.752409	0.742397	0.753637	0.742327	0.752374		0.754438	0.765219	0.725253	0.668533	0.727629
	1.36205		0.751232	0.751253	0.741161	0.752256	0.74074	0.751033		0.753733	0.763689	0.723881	0.667048	0.726433
	1.36275		0.749956	0.750108	0.739926	0.750869	0.739142	0.74967		0.753018	0.762159	0.722492	0.665533	0.725219
	1.36345		0.748684	0.748977	0.738692	0.749476	0.737535	0.748288		0.752295	0.760632	0.721085	0.663989	0.72399
	1.36414		0.747417	0.74786	0.737462	0.748079	0.735922	0.746886		0.751562	0.759108	0.71966	0.662419	0.722748
	1.36484		0.746156	0.746755	0.736236	0.74668	0.734304	0.745466		0.750819	0.757589	0.718218	0.660824	0.721494
	1.36554		0.744901	0.745663	0.735015	0.745279	0.732684	0.74403		0.750065	0.756077	0.716758	0.659208	0.720231
	1.36623		0.743653	0.744584	0.733799	0.743879	0.731063	0.742579		0.7493	0.754573	0.715281	0.657573	0.71896
	1.36693		0.742413	0.743516	0.73259	0.742479	0.729444	0.741115		0.748522	0.753076	0.713787	0.655921	0.717684
	1.36763		0.74118	0.742458	0.731387	0.741081	0.727828	0.739639		0.747732	0.751589	0.712279	0.654256	0.716402
	1.36833		0.739956	0.741409	0.73019	0.739685	0.726217	0.738153		0.746929	0.75011	0.710756	0.652579	0.715118
	1.36902		0.738739	0.740368	0.728999	0.738292	0.724614	0.736659		0.746111	0.748639	0.70922	0.650895	0.713832
	1.36972		0.73753	0.739332	0.727813	0.736902	0.723018	0.735159		0.745279	0.747175	0.707674	0.649204	0.712545
	1.37042		0.736328	0.7383	0.726632	0.735515	0.721432	0.733654		0.744431	0.745717	0.706119	0.647511	0.711258
	1.37111		0.735132	0.737269	0.725454	0.73413	0.719858	0.732146		0.743566	0.744263	0.704558	0.645818	0.70997
	1.37181		0.733942	0.736237	0.72428	0.732749	0.718297	0.730637		0.742683	0.74281	0.702992	0.644127	0.708682
	1.37251		0.732755	0.735202	0.723107	0.73137	0.71675	0.729128		0.741781	0.741357	0.701423	0.64244	0.707394
	1.37321		0.73157	0.734162	0.721935	0.729993	0.715218	0.727622		0.74086	0.739899	0.699856	0.640761	0.706106
	1.3739		0.730386	0.733113	0.720762	0.728618	0.713703	0.726119		0.739918	0.738435	0.698291	0.63909	0.704817
	1.3746		0.729201	0.732054	0.719586	0.727245	0.712207	0.724622		0.738952	0.73696	0.696731	0.63743	0.703527
	1.3753		0.728012	0.730982	0.718407	0.725872	0.71073	0.723131		0.737963	0.735471	0.695179	0.635782	0.702234
	1.37599		0.726819	0.729895	0.717224	0.7245	0.709274	0.721648		0.736948	0.733965	0.693636	0.634149	0.700938
	1.37669		0.725617	0.72879	0.716034	0.723127	0.707839	0.720173		0.735906	0.732439	0.692106	0.63253	0.699638
	1.37739		0.724406	0.727665	0.714836	0.721754	0.706428	0.718708		0.734834	0.730889	0.690589	0.630928	0.698334
	1.37808		0.723182	0.726519	0.713629	0.720381	0.70504	0.717254		0.733731	0.729313	0.689087	0.629343	0.697023
	1.37878		0.721944	0.72535	0.712413	0.719005	0.703677	0.71581		0.732595	0.727708	0.687602	0.627776	0.695704
	1.37948		0.72069	0.724156	0.711185	0.717629	0.70234	0.714377		0.731424	0.726073	0.686135	0.626229	0.694377
	1.38018		0.719417	0.722935	0.709944	0.71625	0.701027	0.712956		0.730217	0.724406	0.684687	0.624701	0.693039
	1.38087		0.718124	0.721686	0.708691	0.71487	0.69974	0.711545		0.728971	0.722706	0.683258	0.623194	0.69169
	1.38157		0.716808	0.720409	0.707423	0.713488	0.698479	0.710146		0.727686	0.720972	0.681849	0.621709	0.690328
	1.38227		0.715469	0.719101	0.706141	0.712105	0.697241	0.708758		0.72636	0.719204	0.680459	0.620245	0.688951
	1.38296		0.714106	0.717763	0.704843	0.71072	0.696028	0.707381		0.724993	0.717403	0.679089	0.618804	0.687558
	1.38366		0.712717	0.716394	0.703528	0.709334	0.694837	0.706013		0.723583	0.715571	0.677738	0.617385	0.686148
	1.38436		0.711302	0.714993	0.702196	0.707947	0.693667	0.704654		0.72213	0.713707	0.676406	0.615989	0.684718
	1.38506		0.70986	0.713561	0.700846	0.70656	0.692516	0.703304		0.720634	0.711815	0.675091	0.614616	0.683268
	1.38575		0.708392	0.712097	0.699477	0.705173	0.691382	0.701961		0.719096	0.709895	0.673793	0.613265	0.681796
	1.38645		0.706898	0.710602	0.69809	0.703787	0.690264	0.700623		0.717515	0.707951	0.672509	0.611934	0.680301
	1.38715		0.705377	0.709076	0.696683	0.702402	0.689157	0.69929		0.715892	0.705985	0.671239	0.610624	0.678782
	1.38784		0.703832	0.707519	0.695256	0.701018	0.688061	0.697961		0.714229	0.703999	0.66998	0.609332	0.677237
	1.38854		0.702261	0.705932	0.693809	0.699635	0.686973	0.696632		0.712527	0.701996	0.668731	0.608056	0.675667
	1.38924		0.700668	0.704316	0.692342	0.698255	0.685889	0.695304		0.710788	0.699978	0.66749	0.606795	0.67407
	1.38993		0.699051	0.702671	0.690854	0.696876	0.684807	0.693974		0.709014	0.697948	0.666255	0.605546	0.672447
	1.39063		0.697414	0.700999	0.689345	0.6955	0.683724	0.69264		0.707207	0.695907	0.665023	0.604306	0.670798
	1.39133		0.695756	0.699299	0.687816	0.694125	0.682638	0.691301		0.705369	0.693859	0.663793	0.603073	0.669123
[truncated: 12,350 more rows]
