# Supplementary material for: Distinguishing local isomorphism classes in quasicrystals by high-order harmonic spectroscopy
Source: Nat Commun. 2024 Dec 30;15:10856. doi: 10.1038/s41467-024-55205-x (PMC11685549; doi:10.1038/s41467-024-55205-x)
Supplement: Supplementary file 3 — Source Data [file 41467_2024_55205_MOESM3_ESM.zip › SourceData/SI/FigS4.xls]

## Sheet: Fig. S4
	Total harmonic Intensity (arb. units) and the odd-order harmonic phases in the x direction (phase_x) of different configurations
	Fig. S4(a)								Fig. S4(b)
	Harmonic Intensity (arb. units)				Harmonic phases phase_x (units of pi)				Harmonic Intensity (arb. units)					Harmonic phases phase_x (units of pi)
	Harmonic order	configuration 1	configuration 2		Harmonic order (odd)	configuration 1	configuration 2		Harmonic order	Intensity of configuration 3	Intensity of configuration 4	Intensity of configuration 5		Harmonic order (odd)	configuration 3	configuration 4	configuration 5
	0	49743.4	136367		1	0.878544	0.877794		0	209020	641065	30692		1	0.881688	0.882602	0.882951
	0.1	12326.1	85338		3	0.487355	0.481544		0.1	10572.7	26726.8	783.632		3	0.483008	0.487446	0.485567
	0.2	64631.2	16776.9		5	0.711056	0.713279		0.2	27558	132436	36241.2		5	0.69578	0.724253	0.734844
	0.3	142663	99967.8		7	1.51521	1.51247		0.3	91351.7	123186	79485.5		7	1.50408	1.49431	1.49011
	0.4	199664	248057		9	1.20417	1.20089		0.4	165780	196243	186396		9	1.21846	1.19732	1.20249
	0.5	1.75653e+06	1.49119e+06		11	0.287379	0.291519		0.5	1.7651e+06	1.54791e+06	1.69104e+06		11	0.216389	0.250837	0.165737
	0.6	2.3431e+07	2.248e+07		13	1.2689	1.26801		0.6	2.02564e+07	2.08194e+07	1.82947e+07		13	1.21332	1.17892	1.13178
	0.7	2.96869e+08	2.96994e+08		15	0.264721	0.252501		0.7	2.49161e+08	2.53602e+08	2.32761e+08		15	0.175766	0.146451	0.106256
	0.8	1.65993e+09	1.64338e+09		17	1.11053	1.11783		0.8	1.44544e+09	1.48054e+09	1.39664e+09		17	0.927011	0.926277	0.829153
	0.9	4.18984e+09	4.14813e+09		19	1.67879	1.70775		0.9	3.62376e+09	3.67941e+09	3.51262e+09		19	1.47546	1.4845	1.40438
	1	4.89196e+09	4.82786e+09		21	1.97307	0.0350508		1	4.24122e+09	4.31312e+09	4.12281e+09		21	1.68531	1.70374	1.66378
	1.1	3.33012e+09	3.28402e+09		23	0.421776	0.602144		1.1	2.89871e+09	2.94862e+09	2.80975e+09		23	0.162678	0.226871	0.169859
	1.2	1.39617e+09	1.37454e+09		25	0.450833	1.6441		1.2	1.20319e+09	1.2229e+09	1.15353e+09		25	1.11134	0.878377	1.21273
	1.3	2.50561e+08	2.4577e+08		27	0.585014	0.610173		1.3	2.11815e+08	2.18436e+08	1.9879e+08		27	0.762294	0.778588	0.716698
	1.4	1.80735e+07	1.80347e+07		29	1.57054	1.53077		1.4	1.3958e+07	1.43337e+07	1.24106e+07		29	1.49545	1.46198	1.47166
	1.5	1.24565e+06	1.11214e+06		31	1.9934	1.9347		1.5	1.31204e+06	1.3e+06	1.195e+06		31	1.94048	1.92759	1.9136
	1.6	17759.7	27675.1		33	1.94005	1.93814		1.6	53421.2	27352.7	73780.5		33	0.124169	0.109528	0.0951527
	1.7	165614	114949		35	0.225154	0.214907		1.7	68856.2	50144.7	55646.3		35	0.105661	0.210989	0.100482
	1.8	75833.3	143382		37	0.510649	0.476548		1.8	20332.9	32009.3	8531.79		37	1.87756	0.0691583	1.95016
	1.9	89850.4	45469.7		39	0.769518	0.602281		1.9	36874.2	65974.1	21949.7		39	0.828274	0.762346	0.642418
	2	19474.9	182165		41	1.3203	1.1281		2	27034.4	109867	19685.4		41	1.19534	1.17345	1.17732
	2.1	238023	160092		43	1.79781	1.74748		2.1	19993.2	123276	10677.1		43	1.5802	1.59159	1.6032
	2.2	215106	233539		45	0.158941	0.188962		2.2	20194.1	17208.4	20733.7		45	0.0355563	0.0876663	0.0202764
	2.3	262079	191502		47	0.444331	0.513084		2.3	35120.8	50415.3	35867.4		47	0.421196	0.430042	0.417085
	2.4	163664	94233.3		49	1.00555	0.818212		2.4	47392.8	81462.7	55158.6		49	0.632287	0.706896	0.727469
	2.5	120604	87568.5		51	1.79337	1.84005		2.5	65574.7	49890.2	43482		51	1.83987	1.75569	1.65515
	2.6	578786	591845		53	0.054677	0.119863		2.6	674774	667515	689843		53	1.98325	1.98838	1.93824
	2.7	2.79032e+06	2.8258e+06		55	0.413817	0.39204		2.7	2.53281e+06	2.52304e+06	2.01426e+06		55	0.256297	0.230702	0.276736
	2.8	1.8518e+07	1.85978e+07		57	0.686125	0.850117		2.8	1.58736e+07	1.73163e+07	1.52833e+07		57	0.544851	0.543259	0.545394
	2.9	2.49481e+07	2.56789e+07		59	1.29683	1.34813		2.9	2.15921e+07	2.21936e+07	2.0029e+07		59	0.735227	0.76036	0.690934
	3	2.8221e+07	2.7138e+07		61	1.42259	1.18428		3	2.70558e+07	2.90239e+07	2.75341e+07		61	1.47711	1.30528	1.42642
	3.1	2.09045e+07	1.99734e+07		63	1.95001	0.120238		3.1	1.69692e+07	1.88653e+07	1.67419e+07		63	0.120923	0.0689504	0.157899
	3.2	7.26723e+06	7.52484e+06		65	1.70367	1.72939		3.2	5.76467e+06	5.87377e+06	5.26353e+06		65	0.52347	0.627478	0.510283
	3.3	2.14176e+06	2.25942e+06		67	1.80475	1.84743		3.3	1.7789e+06	1.67791e+06	1.55118e+06		67	0.790026	0.958665	0.905796
	3.4	791351	777816		69	0.0559043	0.161052		3.4	720959	805035	621386		69	1.13815	1.13559	1.25071
	3.5	245492	323736		71	1.60261	0.466057		3.5	156713	162999	206981		71	0.0252298	1.73333	1.24211
	3.6	353291	287717		73	1.25701	1.28533		3.6	203461	235935	227180		73	0.381617	0.656231	0.617702
	3.7	173150	150451		75	1.32197	1.33153		3.7	152486	114099	165531		75	0.498245	0.805835	0.595006
	3.8	238283	360374		77	1.83464	0.060761		3.8	170578	181576	174099		77	0.481332	0.567871	0.475839
	3.9	396240	453734		79	0.175609	0.409539		3.9	223573	224132	258085		79	0.663543	0.609501	0.517619
	4	315555	290223		81	0.18446	1.87442		4	227835	186328	256063		81	0.675335	0.370262	0.40315
	4.1	190720	281655		83	1.6963	1.67617		4.1	201866	211179	170548		83	1.58785	1.842	1.87415
	4.2	141830	230487		85	1.58832	1.62754		4.2	215781	214951	218318		85	1.55189	1.52859	1.61786
	4.3	240955	226628		87	1.40621	1.37056		4.3	295272	254989	244134		87	0.336471	0.492842	0.462045
	4.4	367196	258661		89	1.1486	0.484894		4.4	376911	348574	355785		89	0.365101	0.476007	0.451471
	4.5	283168	292668		91	1.08345	1.8885		4.5	326551	338303	353452		91	0.307704	0.504897	0.465491
	4.6	422150	406422		93	1.42513	1.59811		4.6	304042	372260	312026		93	0.0556801	0.241921	0.197179
	4.7	838004	795581		95	1.36279	1.5776		4.7	658032	794365	704278		95	1.8724	0.120265	0.0784667
	4.8	255043	240501		97	0.190252	1.65063		4.8	309049	329921	335581		97	0.609038	0.611723	0.561055
	4.9	577933	488033		99	0.533413	0.409076		4.9	210262	215895	132837		99	0.758658	0.555574	0.567759
	5	1.95156e+06	1.70504e+06						5	1.13312e+06	1.17978e+06	876990
	5.1	1.29547e+06	1.09752e+06						5.1	779203	859421	567486
	5.2	263169	219916						5.2	186553	215771	126629
	5.3	229330	240117						5.3	76900.3	87715.3	68768.3
	5.4	252124	265883						5.4	83843.7	96048.6	69629.7
	5.5	92891.4	107171						5.5	37031.1	32760.9	22868.8
	5.6	12137.6	16109.2						5.6	3167.92	6521.85	14407.2
	5.7	126241	143318						5.7	27472.1	38193.2	47341.1
	5.8	110711	71166.1						5.8	26724.8	37291.3	37443.2
	5.9	18651.8	13823.7						5.9	13327.3	13015.6	13586.3
	6	25194.9	74547.5						6	41556.5	38578.5	31444.5
	6.1	23596.1	50894						6.1	22135.7	15101.5	17993.6
	6.2	11105.7	6492.64						6.2	48015.1	45118.5	39173.9
	6.3	46292	37687.7						6.3	83720.3	73892.4	66722.9
	6.4	85012.4	62445.7						6.4	52877.5	58032.6	41551.4
	6.5	45753.8	41313.1						6.5	33228.2	31101.8	30401.3
	6.6	59589.3	35805.2						6.6	57144.4	75157	61222
	6.7	643263	545629						6.7	539226	577931	433808
	6.8	1.74537e+06	1.60387e+06						6.8	1.39511e+06	1.48506e+06	1.21876e+06
	6.9	2.2368e+06	2.07033e+06						6.9	1.78343e+06	2.00072e+06	1.73997e+06
	7	1.75355e+06	1.66406e+06						7	1.35996e+06	1.56625e+06	1.36264e+06
	7.1	1.13214e+06	1.10267e+06						7.1	889367	980728	877378
	7.2	671404	668208						7.2	456616	464219	408262
	7.3	288120	271563						7.3	167132	166070	123987
	7.4	67007.4	56497.7						7.4	21120.8	22052.7	8729.99
	7.5	12560.9	6928.58						7.5	6767.89	3492.17	7471.6
	7.6	8971.55	11274.2						7.6	8218.8	6048.4	10713.6
	7.7	25413.4	40109.5						7.7	4446.6	3475.79	4014.42
	7.8	24575.8	35051.1						7.8	1901.51	1991.34	2257.65
	7.9	15861.6	15521.4						7.9	195.407	1034.55	605.078
	8	13178	8282.23						8	4973.44	5113.63	8585.72
	8.1	12605.4	3654.91						8.1	5770.59	10941.5	10325.1
	8.2	6346.38	818.531						8.2	8346.81	14571.5	7713.15
	8.3	5485.24	3916.74						8.3	13047.3	14399.2	10423.7
	8.4	8488.22	8035.52						8.4	2340.28	4021.7	3115.13
	8.5	12790	9633.78						8.5	6795.17	4948.33	4722.15
	8.6	9948.73	14238.5						8.6	10212.2	7265.73	10225.9
	8.7	53890.6	50632.6						8.7	13868.7	16268.9	9020.33
	8.8	256398	201270						8.8	91824.7	121640	70389.9
	8.9	577426	501046						8.9	283952	362575	246140
	9	780719	761167						9	433299	523675	373484
	9.1	686006	692222						9.1	399171	460974	336899
	9.2	437144	423918						9.2	205487	237353	161512
	9.3	196131	184068						9.3	69057.1	78381.4	44382.7
	9.4	57922.6	63290.9						9.4	19650.7	18136.4	10451.9
	9.5	30123.8	39801.7						9.5	4623.45	4550.87	2187.17
	9.6	37627.6	41864.7						9.6	4280.96	6127.96	3167.17
	9.7	18044.6	21432.4						9.7	1860.41	1633.26	1178.22
	9.8	1555.48	2883.73						9.8	1875.11	2615.23	1228.74
	9.9	1701.46	588.823						9.9	1617.64	4408.06	1328.92
	10	5704.95	3367.97						10	1251.49	1801.05	3087.49
	10.1	8581.3	4792.26						10.1	4280.4	5096.68	10151.2
	10.2	9434.17	2263.01						10.2	1567.2	3220.04	4269.25
	10.3	19281	13680.4						10.3	3721.93	4851.74	3347.64
	10.4	38240.8	49162.4						10.4	4858.37	8519.36	3687.96
	10.5	66435.5	78360.5						10.5	12176	20841.8	7894.96
	10.6	75283.7	68185.6						10.6	30953.3	30731.1	15300.7
	10.7	129620	108423						10.7	63126.3	53147	32032.6
	10.8	246163	231238						10.8	96180.9	88763.4	56843
	10.9	328262	349985						10.9	109139	111081	75526.3
	11	380776	388352						11	123634	144044	89219.8
	11.1	354180	336894						11.1	113623	141707	84373.4
	11.2	286427	259215						11.2	85968.1	115182	61816.7
	11.3	214702	191868						11.3	60262.7	77432.4	37369.1
	11.4	104262	95008.4						11.4	29113.4	31155	12473.9
	11.5	48561.6	55127.4						11.5	13393.7	15262.4	6734.4
	11.6	53666.7	69437.9						11.6	9779.17	19231.9	6336.23
	11.7	44160.8	54459.6						11.7	16858.8	29331.2	16592.9
	11.8	17182.7	19921						11.8	11765.9	10709.2	11757.7
	11.9	11316.7	5567.81						11.9	694.628	1021.67	302.438
	12	43247.1	24451						12	19902	26266.2	22422.7
	12.1	35872.9	23083.2						12.1	19612.4	23287.3	18408.7
	12.2	6962.07	7212.32						12.2	3195.11	3139.7	2468.82
	12.3	29505.4	33970.1						12.3	9020.23	11095	7763.62
	12.4	64671.2	63433.8						12.4	26016.5	36089	22187.9
	12.5	141348	158134						12.5	50517.6	62297.1	40680.6
	12.6	211367	238323						12.6	50706	73949.9	41178.7
	12.7	297574	295204						12.7	106467	116964	72054.3
	12.8	419739	377905						12.8	131471	162275	99139
	12.9	462176	423605						12.9	107864	159379	85219.4
	13	542762	561953						13	150877	198087	112293
	13.1	484676	559590						13.1	170554	200749	123556
	13.2	375743	378972						13.2	101576	138628	84002.9
	13.3	287954	258464						13.3	73756.8	98258.5	50302.4
	13.4	198474	180785						13.4	55163.3	63340.6	37956.4
	13.5	129414	150653						13.5	37255	35602.4	24271.3
	13.6	75966.9	80614.9						13.6	20065	32306	21851.5
	13.7	49427.5	50057.5						13.7	18295.1	24785	19208.3
	13.8	26792.3	55190.8						13.8	10124	12861.3	8708.96
	13.9	18118.5	20857.2						13.9	3231.93	5690.86	2959.19
	14	44027.9	32009.2						14	35382.3	26124.2	24957.6
	14.1	20581.6	23495						14.1	36363.2	25500.9	27504.2
	14.2	22490.9	28986						14.2	4910.52	2668.75	3303.17
	14.3	16487.5	25177.5						14.3	3324.04	4759.68	2275.53
	14.4	36072.1	22918.9						14.4	6642.77	12483.5	8027.9
	14.5	124914	125196						14.5	16959	25605.9	14463.7
	14.6	125704	140881						14.6	61891	55011.6	44468.8
	14.7	152446	120915						14.7	101956	86279.1	75209.3
	14.8	257814	203595						14.8	86090.2	88148.8	70418.7
	14.9	265248	240225						14.9	69777.3	97678.1	67001.2
	15	356178	372459						15	140796	141824	114420
	15.1	388013	389834						15.1	161553	162752	141145
	15.2	285700	274928						15.2	90008.2	104966	86876.5
	15.3	219612	173118						15.3	54659.3	59424.6	51166.7
	15.4	143614	117853						15.4	54575.1	41118	36232.3
	15.5	71633.1	113886						15.5	46275.4	29837.6	31054.9
	15.6	89214.1	122825						15.6	23117.2	32836.2	25150
	15.7	71951.9	81903						15.7	14583.6	20873.5	9071.15
	15.8	10585.1	22938.2						15.8	19624.1	20257.4	17645.7
	15.9	18306.2	13088.4						15.9	2794.69	2063.4	2834.26
	16	59808.7	43673.3						16	60637.6	57006.6	51525.6
	16.1	53753.4	49748.5						16.1	51092.5	48389.7	41332.2
	16.2	19865.5	25139.8						16.2	4654.37	3885.43	4503.3
	16.3	21503.5	21209						16.3	13211.3	14877.1	10718.1
	16.4	76229.4	81964.9						16.4	11341.4	19956.4	12118.6
	16.5	97225.4	138944						16.5	10900	25483.5	13897.7
	16.6	188549	203583						16.6	98092.1	77403.7	67695.6
	16.7	313470	261895						16.7	189419	156546	153792
	16.8	361789	300597						16.8	127839	129208	119004
	16.9	369210	359072						16.9	123621	138518	120439
	17	353200	353402						17	185320	179448	187613
	17.1	422846	431239						17.1	185389	183687	178172
	17.2	453587	475967						17.2	141343	165219	134889
	17.3	413966	371283						17.3	139013	153629	129047
	17.4	291408	234972						17.4	131196	99065.6	115572
	17.5	121616	150502						17.5	26480.1	27619.7	46315.5
	17.6	50216.3	105303						17.6	21866.6	26925.8	41481.7
	17.7	24840.2	29516.3						17.7	41297.5	19240.5	34349.2
	17.8	20510.6	6128.58						17.8	45070.8	42794.8	45610.1
	17.9	16550.1	14572.3						17.9	4469.62	5783.31	5249.06
	18	45874	18296.9						18	69701.9	60376.2	57458.9
	18.1	44858	20561.2						18.1	48277.5	46863	41899.3
	18.2	4332.48	6722.54						18.2	25989.9	34861.8	36940.9
	18.3	24868.6	3818.99						18.3	41171.8	32342.1	40175.8
	18.4	38001.4	37826.1						18.4	39459.1	22449.4	41072.1
	18.5	62658.8	97338.2						18.5	26018.9	44252.7	46017.7
	18.6	218424	200010						18.6	83088.5	65016.8	66181.3
	18.7	399650	359584						18.7	175644	146555	145250
	18.8	485824	473094						18.8	199740	209260	173005
	18.9	602172	593524						18.9	300336	286470	265650
	19	667252	649929						19	370923	336545	354094
	19.1	491813	483956						19.1	284102	275263	298281
	19.2	242319	253717						19.2	137010	148565	157791
	19.3	107297	106917						19.3	102485	73848.6	107131
	19.4	50953.3	43730.6						19.4	55971.7	27082.5	52324.1
	19.5	9229.06	10745.4						19.5	10729.6	16543.3	17035.1
	19.6	5517.99	4155.02						19.6	15156.5	15790.2	13966
	19.7	10638.7	5392.43						19.7	18481.3	12695.4	12604
	19.8	10796.9	11048.3						19.8	15488.1	17044.9	17556.2
	19.9	9711.17	6277.54						19.9	2663.6	798.13	717.851
	20	20531.3	9814.69						20	27944.5	20766.2	17288.2
	20.1	21255.5	17143.8						20.1	23202.4	15440	16970
	20.2	3976.55	16104.7						20.2	17832.6	12142.2	12395.1
	20.3	2990.53	3093.99						20.3	15481.2	17672.5	13568.6
	20.4	15526.8	6748.69						20.4	20675.8	15830.4	13052.9
	20.5	21912.4	17164.5						20.5	30174.2	29684.9	32488.9
	20.6	49069.6	50851.8						20.6	55343.7	46395.3	51363.9
	20.7	163420	145659						20.7	137230	123967	131836
	20.8	238210	202361						20.8	223788	202418	222123
	20.9	236371	222570						20.9	264970	231430	268455
	21	192985	187846						21	214519	191941	224575
	21.1	123585	115886						21.1	117718	112017	130221
	21.2	59543.7	52885						21.2	52583.1	50607.5	54772.3
	21.3	27185.2	27810.9						21.3	26387.3	24030	26453.6
	21.4	11856	12186.7						21.4	10513.8	8311.5	10470
	21.5	2932.72	4157.74						21.5	2798.37	3531.05	4192.13
	21.6	1619.65	2528.43						21.6	2276.21	2142.53	4500.18
	21.7	3248.17	10495.3						21.7	9091.76	10666.6	9378.59
	21.8	1444.67	5517.72						21.8	7573.58	7196.19	4729.69
	21.9	1489.84	2776.47						21.9	533.624	2710.82	1708.34
	22	8909.22	12300.1						22	12494.5	13793.3	14167.6
	22.1	16790.4	18571.6						22.1	5941.8	6097.42	8779.08
	22.2	6606.81	6594.34						22.2	1099.64	2360.93	1716.7
	22.3	1004.03	2035.89						22.3	4014.69	6163.94	3947.86
	22.4	4783.22	8055.32						22.4	3613.76	3577.7	3956.33
	22.5	8960.77	10765.4						22.5	6804.25	3478.35	6534.21
	22.6	10284.7	8227.58						22.6	14371.8	14797.7	12562.3
	22.7	7897.72	6583.84						22.7	17001.6	17632.4	15562.7
	22.8	12898.5	14818						22.8	19144.5	17369.3	17204.2
	22.9	24479.6	28629.6						22.9	25338.6	25806	21885.3
	23	20230.2	28593.9						23	29114.6	28289.5	23975.4
	23.1	8033.35	10969						23.1	22972.1	20020.3	18017.4
	23.2	1212.08	336.57						23.2	14976.4	12339.2	13217.4
	23.3	4893.46	1484.35						23.3	10502.7	5485.74	8667.31
	23.4	9859.93	7060.94						23.4	6997.4	4115.6	6039.2
	23.5	9047.49	13859.1						23.5	2065.29	2583.78	1846.7
	23.6	9855.1	17829.5						23.6	2302.46	6688.61	5418.48
	23.7	10507.3	18186.5						23.7	10152.1	13644	11101.4
	23.8	5551.72	4424.61						23.8	5668.92	3615.39	1488.72
	23.9	6578.44	3458.32						23.9	4317.79	3431.05	5031.79
	24	9792.79	10238.4						24	7296.53	6642.59	9714.08
	24.1	14698.1	7567.85						24.1	4990.7	3912.51	4380
	24.2	12494.1	4664.78						24.2	9492.23	6101.79	5855.86
	24.3	7260.21	5735.25						24.3	6667.77	6363.68	4304.37
	24.4	11908.5	13254.3						24.4	2896.26	4747.84	3179.71
	24.5	22592.3	19606.4						24.5	5024.4	5012.57	6058.14
	24.6	15374.2	12348.5						24.6	7866.01	5516.19	11418.5
	24.7	15011.2	7833.39						24.7	7973.99	7980.73	11808.4
	24.8	8266.81	7757.43						24.8	5517.02	7320.52	8989.71
	24.9	1765.96	1532.17						24.9	4946.04	6640.28	9489.68
	25	1244.5	173.3						25	5627	5581.68	7513.54
	25.1	977.771	2985.79						25.1	3868.03	3128.4	4712.09
	25.2	12590.5	11433.7						25.2	3365.51	3572.37	4103.82
	25.3	21013.7	16240.8						25.3	5082.5	8105.95	6217.27
	25.4	13211.1	11011.9						25.4	6899.15	8500.11	7324.45
	25.5	5332.44	5720.05						25.5	5976.18	5517.22	5470.58
	25.6	3766.66	5634.02						25.6	3607.74	3926.04	4023.62
	25.7	1750.1	2298.15						25.7	3447.66	2570.28	3486.37
	25.8	1758.23	303.834						25.8	3922.01	1316.15	2486.56
	25.9	3374.65	4642.66						25.9	873.981	165.781	1074.18
	26	2463.49	5088.49						26	561.909	2354.74	2170.02
	26.1	1678.78	1521.18						26.1	1891.76	1470.74	1896.25
	26.2	2414.64	1473.11						26.2	2373.91	683.312	644.8
	26.3	3482.04	3154.35						26.3	3545.43	2990.38	2886.29
	26.4	3317.4	1958.45						26.4	2881.5	3491.05	3055.1
	26.5	4595.43	4473.09						26.5	1383.89	2374.12	1617.43
	26.6	9385.6	10712.6						26.6	480.078	1233.39	666.692
	26.7	17434.3	14338.7						26.7	1626.36	2063.32	1923.38
	26.8	22509	15453.7						26.8	3533.35	3210.95	3573.43
	26.9	16186.8	10503						26.9	3034.62	5779.69	2902.1
	27	8225.5	6202.43						27	10031.3	14713.2	9993.04
	27.1	3218.54	2395.28						27.1	10514.7	13365.9	9661.48
	27.2	1215.85	490.786						27.2	3918.19	4045.94	3213.8
	27.3	3590.68	3301.31						27.3	1920.36	2880.4	2002.76
	27.4	1844.39	2760.39						27.4	4162.26	4965.91	4573.22
	27.5	815.489	1015.78						27.5	4430.23	3524.17	4237.63
	27.6	1988.22	1619.85						27.6	1828.23	1558.45	1983.44
	27.7	1188.49	648.415						27.7	721.037	437.521	792.183
	27.8	4038.42	2231.19						27.8	1081.32	380.324	221.412
	27.9	2552.01	2527.74						27.9	3749.67	2319.53	2113.59
	28	1432.43	1651.96						28	3345.97	2980.83	2376.53
	28.1	1615.55	854.98						28.1	1395.98	515.936	377.303
	28.2	2256.35	1414.91						28.2	3538.94	2459.51	2763.58
	28.3	1900.88	1684.49						28.3	2029.83	2706.4	2523.58
	28.4	1524.42	1746.92						28.4	849.79	1179.52	1020.73
	28.5	2287.18	1571.46						28.5	6414.1	7570.23	7490.88
	28.6	3627.19	3385.11						28.6	5425.76	7477.82	5819.65
	28.7	1928.34	3125.4						28.7	3605.92	3603.15	3545.75
	28.8	3187.33	4490.08						28.8	7658.01	9078.09	9081.2
	28.9	5856.85	6212.4						28.9	14881.6	17114.5	15723.3
	29	5818.62	6435.94						29	15771.8	17909.2	16439.1
	29.1	5197.46	5988.28						29.1	13822.4	15676.6	15854.5
	29.2	3086.83	2244.54						29.2	10083.8	9203.27	11530.8
	29.3	1192.97	1238.28						29.3	8885.89	4811.52	8510.91
	29.4	82.5846	1155.47						29.4	5867.99	2647.4	4938.69
	29.5	1058.6	1115.28						29.5	1943.08	1989.48	1867.62
	29.6	2058.8	2219.75						29.6	1126.98	1326.11	1071.16
	29.7	1918.91	1935.02						29.7	168.115	301.803	131.586
	29.8	1861.75	1838.12						29.8	721.9	1120.71	211.465
	29.9	549.08	2143.89						29.9	599.474	1157.07	188.268
	30	1854.12	3874						30	497.271	1158.84	955.249
	30.1	3036.85	4045.02						30.1	1645.99	1646.69	1917.74
	30.2	1112.88	897.738						30.2	988.867	363.115	456.474
	30.3	726.173	1351.29						30.3	2072.5	947.848	1071.98
	30.4	1200.7	2538.44						30.4	4086.2	2775.58	3078.29
	30.5	1414.34	3303.43						30.5	3536.59	3937.59	3712.18
	30.6	1804.19	3036.95						30.6	2400.38	2625.62	2309.13
	30.7	3492.7	3128.94						30.7	12836	11130.6	12062.9
	30.8	13915.2	12305.3						30.8	35666.9	36176.7	40147.9
	30.9	19918.7	18450.8						30.9	47364.5	51225.2	58306.4
	31	14596.3	13234.9						31	36428.2	39040.5	47196.1
	31.1	5755.79	4961.41						31.1	16865.4	18632.4	21978.1
	31.2	2290.47	2689.18						31.2	4294.51	5339.24	5322.27
	31.3	3026.18	4230.23						31.3	631.533	1657.59	1222.83
	31.4	2068.75	3265.34						31.4	132.316	291.62	248.208
	31.5	552.727	1157.81						31.5	791.481	895.587	1288.3
	31.6	1967.95	2556.35						31.6	943.688	2157.1	2337.78
	31.7	1484.24	1576.52						31.7	330.198	909.047	929.917
	31.8	303.642	1452.34						31.8	787.009	854.132	877.566
	31.9	238.366	2604.58						31.9	312.809	1429.9	451.619
	32	229.724	1959.01						32	177.034	1594.92	545.316
	32.1	455.969	898.57						32.1	278.866	915.578	354.96
	32.2	1144.03	2058.51						32.2	541.079	541.824	390.631
	32.3	1222.44	2999.56						32.3	827.276	932.59	733.918
	32.4	1840.94	1921.83						32.4	801.32	927.407	458.194
	32.5	2603.9	2283.54						32.5	1625.93	1301.25	1644.25
	32.6	1368.08	2438.35						32.6	2916.77	2120.37	3604.64
	32.7	2433.37	4003.04						32.7	9347.44	7732.72	10682.7
	32.8	8991.23	11131.7						32.8	20372	19815.2	23311
	32.9	10421.6	13511.8						32.9	20303.8	22508.1	26765.6
	33	5264.72	7965.3						33	12067.8	15699.2	18278.8
	33.1	1417.28	1962.24						33.1	6651.78	8095.69	9464.75
	33.2	236.807	351.355						33.2	6390.06	6011.83	8344.07
	33.3	635.234	597.203						33.3	5389.72	4091.25	6242.48
	33.4	1297.32	652.324						33.4	2130.82	899.536	1750.52
	33.5	965.774	563.419						33.5	250.492	376.972	409.912
	33.6	496.496	630.523						33.6	397.259	966.384	794.984
	33.7	620.135	1162.54						33.7	495.662	761.097	607.265
	33.8	197.515	1311.89						33.8	580.294	961.819	935.189
	33.9	300.996	1042.14						33.9	432.274	480.763	364.409
	34	996.933	548.202						34	971.059	858.423	377.576
	34.1	1564.51	875.805						34.1	766.492	1289.49	479.012
	34.2	928.943	1421.29						34.2	332.158	438.469	189.411
	34.3	418.742	1153.38						34.3	571.746	395.465	356.141
	34.4	2297.19	2296.78						34.4	721.962	820.357	636.022
	34.5	3591.66	3357.06						34.5	459.104	727.263	457.643
	34.6	3202.32	3103.83						34.6	417.86	512.12	291.961
	34.7	2400.85	3300.07						34.7	158.237	253.091	97.205
	34.8	3248.02	4585.05						34.8	467.453	903.291	702.602
	34.9	5805.59	5336.75						34.9	993.711	1601.56	1744.51
	35	3908.82	3589.32						35	667.663	1114.91	1473.81
	35.1	1153.8	1740.43						35.1	255.725	313.63	436.776
	35.2	360.491	829.421						35.2	1220.83	1101.63	1736.91
	35.3	392.385	591.367						35.3	1939.76	1458.22	2877.44
	35.4	222.159	373.715						35.4	1503.09	1014.84	1927.82
	35.5	439.824	294.558						35.5	680.301	539.69	942.18
	35.6	419.174	316.357						35.6	215.326	209.997	563.663
	35.7	400.287	425.871						35.7	597.041	341.235	260.914
	35.8	724.763	571.283						35.8	921.925	938.126	499.189
	35.9	561.271	969.828						35.9	545.705	433.692	283.653
	36	283.7	1203.36						36	368.175	166.524	134.475
	36.1	604.525	1255.17						36.1	129.803	164.692	115.514
	36.2	876.553	1015.19						36.2	340.182	487.05	351.229
	36.3	1062.79	686.387						36.3	353.908	380.341	263.526
	36.4	1601.68	707.821						36.4	31.9778	118.007	169.397
	36.5	2022.44	873.34						36.5	184.393	122.181	293.569
	36.6	887.495	461.759						36.6	658.427	693.536	838.222
	36.7	406.063	632.94						36.7	1155.3	1069.61	1170.7
	36.8	2074.74	2078.34						36.8	879.659	338.205	1268.55
	36.9	4648.15	3222.24						36.9	1109.52	514.568	1872.33
	37	3863.46	2645.44						37	1209.71	836.396	2087.62
	37.1	1624.13	1858.79						37.1	1471.88	1135.63	2576.99
	37.2	1249.44	1464.73						37.2	1563.5	1429.19	2351.33
	37.3	794.722	731.095						37.3	1288.62	1266.26	1481.09
	37.4	133.191	379.901						37.4	243.253	296.874	393.515
	37.5	874.715	1317.74						37.5	221.278	184.4	225.663
	37.6	708.803	1044.8						37.6	935.223	837.513	1188.78
	37.7	435.939	190.004						37.7	417.36	250.62	528.54
	37.8	980.972	241.197						37.8	77.5909	524.892	22.7407
	37.9	640.674	219.84						37.9	323.564	1156.26	446.615
	38	304.156	598.5						38	441.627	748.364	679.904
	38.1	275.851	627.668						38.1	199.67	143.43	261.244
	38.2	415.858	444.622						38.2	141.926	228.262	469.622
	38.3	466.532	789.43						38.3	477.588	490.538	613.222
	38.4	396.095	680.129						38.4	446.555	275.187	396.501
	38.5	625.385	535.522						38.5	966.946	705.812	1093.72
	38.6	731.945	1150.94						38.6	1766.38	1288.34	1913.84
	38.7	628.892	1236.56						38.7	1190.04	1088.51	1358.87
	38.8	1367.71	1084.98						38.8	232.729	438.743	303.478
	38.9	1987.99	1329.71						38.9	881.289	769.819	993.009
	39	1314.72	1054.54						39	1225.72	884.905	1495.35
	39.1	377.245	563.521						39.1	444.055	292.862	639.072
	39.2	681.924	529.084						39.2	339.349	390.805	356.897
	39.3	798.11	398.33						39.3	1224.97	1432.1	1226.89
	39.4	319.712	170.057						39.4	827.974	1008.6	919.731
	39.5	72.5415	245.286						39.5	290.847	274.678	213.363
	39.6	249.513	399.731						39.6	136.414	99.7587	121.034
	39.7	543.549	363.783						39.7	190.276	206.616	290.005
	39.8	599.258	245.978						39.8	88.7526	237.976	71.7794
	39.9	466.3	515.06						39.9	131.879	485.242	249.943
	40	418.292	922.87						40	391.139	599.084	618.449
	40.1	354.193	767.125						40.1	250.439	154.455	292.094
	40.2	282.625	455.299						40.2	715.582	494.993	531.719
	40.3	541.527	530.66						40.3	583.908	470.888	408.054
	40.4	679.093	843.779						40.4	242.403	346.597	362.233
	40.5	1205.32	1578.47						40.5	825.443	653.1	1137.77
	40.6	1755.66	2147.89						40.6	717.345	648.48	871.996
	40.7	1558.13	1586.89						40.7	404.139	355.883	278.725
	40.8	803.709	511.928						40.8	959.845	821.588	1049.84
	40.9	737.795	451.155						40.9	2037.36	1655.31	2296.54
	41	1384.13	913.828						41	2133.96	1941.38	2171.21
	41.1	1278.62	911.41						41.1	1021.84	1015.09	1018.95
	41.2	1241.03	1443.05						41.2	241.544	227.737	231.366
	41.3	1865.41	2090.44						41.3	330.733	194.344	176.059
	41.4	1151.29	1045.53						41.4	306.288	240.006	263.113
	41.5	385.064	320.943						41.5	281.928	201.04	166.585
	41.6	427.939	344.508						41.6	168.062	114.935	73.8844
	41.7	325.424	104.092						41.7	44.6955	79.4993	83.1526
	41.8	295.229	97.6788						41.8	174.935	197.551	88.6897
	41.9	144.045	180.678						41.9	250.701	435.789	225.1
	42	200.618	381.343						42	171.239	363.983	282.548
	42.1	89.3846	171.615						42.1	96.1121	121.511	71.0529
	42.2	601.116	279.201						42.2	143.836	134.983	74.7504
	42.3	1575.54	1331.07						42.3	56.8504	41.2407	98.9452
	42.4	2019.53	2239.88						42.4	267.889	235.878	443.309
	42.5	1581.71	1977.42						42.5	543.84	476.788	608.308
	42.6	602.246	1005.28						42.6	92.7177	100.684	113.849
	42.7	330.908	490.834						42.7	299.424	289.247	422.394
	42.8	1092.12	973.356						42.8	1257.61	1283.04	1529.55
	42.9	2417.46	1605.23						42.9	2147.46	2073.55	2840.22
	43	2770.15	1546.98						43	1645.39	1650.24	2382.47
	43.1	1544.57	816.023						43.1	828.175	698.211	1102.09
	43.2	504.715	462.204						43.2	81.0239	62.8493	84.987
	43.3	513.584	724.748						43.3	157.248	146.965	70.1044
	43.4	828.578	829.105						43.4	121.565	76.3151	63.9514
	43.5	734.197	712.228						43.5	101.348	83.3826	28.1528
	43.6	218.682	386.416						43.6	114.039	121.961	22.5715
	43.7	243.491	310.807						43.7	29.5893	29.0312	31.8529
	43.8	175.595	162.446						43.8	141.723	64.3437	27.7642
	43.9	81.0279	135.299						43.9	134.163	57.8028	3.33248
	44	84.1878	217.074						44	98.2786	38.54	3.65457
	44.1	12.3498	107.704						44.1	81.6647	76.9572	76.7444
	44.2	103.88	149.889						44.2	97.719	128.469	159.82
	44.3	449.88	631.902						44.3	89.7009	88.3137	113.7
	44.4	769.599	888.413						44.4	123.792	44.0303	98.1564
	44.5	908.975	789.642						44.5	201.978	143.343	207.149
	44.6	1173.39	938.138						44.6	219.214	241.039	412.657
	44.7	2518.63	2075.94						44.7	443.969	648.214	879.607
	44.8	4321.6	3720.06						44.8	1008.16	1060.97	1463.79
	44.9	5142.54	4750.18						44.9	1475.35	1173.91	1909.41
	45	5140.25	4860.1						45	1183.31	958.279	1671.96
	45.1	4109.06	3900.58						45.1	488.904	498.954	933.346
	45.2	2136.48	2400.68						45.2	195.539	156.021	256.719
	45.3	732.918	870.891						45.3	138.065	83.9692	62.92
	45.4	323.633	144.526						45.4	155.841	122.564	148.773
	45.5	173.774	442.078						45.5	123.365	194.233	105.019
	45.6	183.023	618.277						45.6	91.843	214.103	72.5973
	45.7	152.982	388.872						45.7	75.4321	102.324	34.818
	45.8	32.0574	303.395						45.8	56.087	14.3228	34.8029
	45.9	24.6321	171.037						45.9	71.5455	86.0957	83.7664
	46	67.2464	38.896						46	183.471	265.382	183.974
	46.1	134.118	129.287						46.1	197.392	207.903	132.432
	46.2	100.069	49.9556						46.2	160.66	42.3428	58.3374
	46.3	193.04	355.663						46.3	325.613	163.392	184.511
	46.4	412.097	625.247						46.4	281.381	152.831	180.441
	46.5	503.77	419.642						46.5	25.431	48.8363	52.6711
	46.6	862.555	668.509						46.6	226.649	107.68	309.507
	46.7	1584.87	1360.51						46.7	442.455	243.007	446.132
	46.8	2456.08	1921.93						46.8	569.358	515.395	686.794
	46.9	3095.51	3700.96						46.9	1099.24	980.033	1205.18
	47	3184.69	5102.22						47	1593.27	1544.15	1784.02
	47.1	2415.21	4078.69						47.1	1070.55	1235.69	1220.64
	47.2	1513.89	2152.3						47.2	496.64	650.188	570.908
	47.3	1014	763.575						47.3	98.0661	84.8787	116.46
	47.4	704.468	322.049						47.4	168.54	130.613	130.926
	47.5	186.606	264.913						47.5	209.357	270.793	218.678
	47.6	86.231	324.788						47.6	241.405	285.013	213.683
	47.7	208.114	345.09						47.7	301.047	239.764	168.204
	47.8	209.44	347.577						47.8	67.6516	80.8636	15.9411
	47.9	115.471	201.09						47.9	86.4989	197.313	207.285
	48	95.4044	147.269						48	288.362	386.491	443.627
	48.1	169.25	176.758						48.1	204.934	234.037	234.774
	48.2	117.401	69.5144						48.2	92.2131	38.9663	66.7359
	48.3	29.9416	79.751						48.3	361.542	228.531	359.468
	48.4	473.268	520.099						48.4	432.063	369.73	455.901
	48.5	879.823	873.047						48.5	219.12	227.889	302.333
	48.6	678.052	654.277						48.6	488.804	373.29	702.733
	48.7	341.512	418.73						48.7	571.446	441.472	708.43
	48.8	238.276	413.562						48.8	498.682	455.531	645.859
	48.9	221.611	551.452						48.9	661.037	531.497	706.38
	49	188.232	633.946						49	974.452	656.38	927.035
	49.1	252.171	743.214						49.1	847.569	592.186	780.867
	49.2	796.934	858.442						49.2	627.655	530.58	611.067
	49.3	1214.51	684.401						49.3	231.821	271.023	241.03
	49.4	984.579	431.585						49.4	168.501	270.694	203.926
	49.5	416.888	210.808						49.5	89.9019	97.3972	70.9987
	49.6	78.1007	37.9951						49.6	52.3556	8.75208	7.61747
	49.7	63.3035	53.8315						49.7	90.4173	114.067	69.5006
	49.8	268.163	262.797						49.8	45.3338	131.909	59.5023
	49.9	432.571	335.172						49.9	64.7005	97.2027	78.0846
	50	267.968	218.908						50	43.2215	24.3463	14.4469
	50.1	64.4382	86.2127						50.1	69.9739	71.1622	39.0261
	50.2	26.1425	17.0759						50.2	81.7853	118.411	141.273
	50.3	111.216	136.717						50.3	88.7137	207.171	161.294
	50.4	319.047	281.49						50.4	121.599	288.275	187.593
	50.5	315.94	153.664						50.5	146.446	138.791	181.79
	50.6	99.3909	80.4667						50.6	282.732	182.701	440.6
	50.7	431.112	408.935						50.7	298.183	369.017	557.506
	50.8	1192.09	1014.41						50.8	237.963	411.189	530.137
	50.9	1474.57	1259.96						50.9	246.994	428.436	597.986
	51	833.354	643.342						51	189.856	266.326	452.569
	51.1	133.184	111.04						51.1	108.1	168.538	229.65
	51.2	106.728	93.809						51.2	181.801	104.262	197.566
	51.3	65.9154	55.5545						51.3	217.772	117.152	227.106
	51.4	35.067	100.867						51.4	263.967	232.563	283.905
	51.5	163.933	244.043						51.5	124.055	129.183	119.124
	51.6	149.44	223.643						51.6	127.135	85.9247	105.392
	51.7	62.8462	65.7891						51.7	88.0744	31.6166	43.2436
	51.8	35.9346	114.806						51.8	16.9682	27.6889	31.1705
	51.9	114.843	220.055						51.9	98.9137	41.5554	43.4182
	52	121.519	221.281						52	231.722	103.517	161.88
	52.1	75.9009	214.303						52.1	174.841	165.829	203.428
	52.2	66.9525	153.394						52.2	19.147	50.7404	17.9955
	52.3	50.5343	65.5275						52.3	27.2771	16.3597	11.5702
	52.4	49.8122	22.5542						52.4	18.0494	10.7911	6.3049
	52.5	202.598	184.006						52.5	58.734	30.8266	59.9747
	52.6	569.69	587.588						52.6	104.741	111.293	169.892
	52.7	1027	958.768						52.7	126.541	236.952	272.444
	52.8	1413.46	1172.7						52.8	411.809	536.632	667.802
	52.9	1645.38	1410.53						52.9	685.861	843.058	1066.25
	53	1228.61	1332.16						53	771.734	847.165	990.235
	53.1	745.839	973.731						53.1	604.922	575.088	602.573
	53.2	490.489	548.817						53.2	191.461	197.505	186.156
	53.3	325.214	259.793						53.3	11.4596	41.5497	31.8101
	53.4	155.929	67.2811						53.4	51.2197	52.4194	42.3199
	53.5	84.196	30.0187						53.5	37.3477	30.5731	32.2841
	53.6	157.601	72.0491						53.6	59.463	55.9495	55.7258
	53.7	219.807	81.8984						53.7	69.5186	42.5319	44.8727
	53.8	165.145	27.4633						53.8	45.6731	39.6938	43.3358
	53.9	60.0224	2.43625						53.9	42.9286	22.5257	31.1458
	54	39.205	86.9024						54	129.48	87.8414	123.863
	54.1	162.366	197.371						54.1	121.659	120.664	134.13
	54.2	113.002	75.619						54.2	34.5502	37.7582	34.329
	54.3	108.397	15.2231						54.3	15.5135	17.9403	16.5288
	54.4	100.602	66.6473						54.4	48.4799	32.5285	41.3024
	54.5	137.329	152.293						54.5	94.1869	74.8689	124.85
	54.6	221.733	241.637						54.6	169.854	163.805	329.354
	54.7	259.269	230.276						54.7	155.53	167.052	307.727
	54.8	283.319	177.469						54.8	204.307	265.561	308.997
	54.9	368.908	284.273						54.9	278.909	347.213	355.56
	55	397.411	394.239						55	462.741	475.087	582.011
	55.1	323.201	355.664						55.1	329.025	332.712	377.608
	55.2	230.766	279.626						55.2	156.443	158.492	221.024
	55.3	223.536	243.104						55.3	57.2739	77.072	92.8289
	55.4	155.954	150.998						55.4	40.0557	52.319	62.6378
	55.5	78.1054	48.8573						55.5	9.38957	5.10369	3.39203
	55.6	18.2826	12.6849						55.6	40.0565	82.9702	55.5361
	55.7	77.5926	68.5788						55.7	92.1065	149.436	114.193
	55.8	151.045	145.17						55.8	65.9018	101.197	52.516
	55.9	73.6876	104.464						55.9	32.43	6.8604	19.2167
	56	10.2821	36.9302						56	101.056	51.3235	92.7665
	56.1	43.1899	25.0311						56.1	104.349	84.8285	93.044
	56.2	76.3481	26.6675						56.2	38.8381	23.554	25.1053
	56.3	53.4967	25.3017						56.3	7.18007	13.2706	19.6979
	56.4	3.47777	39.5832						56.4	20.7155	34.2847	59.9346
	56.5	51.8333	41.8902						56.5	53.5399	60.7773	100.353
	56.6	61.0447	13.4009						56.6	89.5838	95.4985	152.725
	56.7	6.56977	6.7249						56.7	41.6646	42.1453	86.2228
	56.8	71.8821	79.8694						56.8	80.4412	61.5241	110.482
	56.9	171.073	161.684						56.9	144.716	114.031	174.924
	57	95.6068	72.3219						57	207.291	199.741	270.027
	57.1	16.837	32.9403						57.1	113.295	113.685	117.629
	57.2	106.937	131.568						57.2	68.9483	75.3402	80.5886
	57.3	111.765	89.9001						57.3	24.79	29.3594	40.4553
	57.4	54.2785	35.5456						57.4	25.692	17.1561	32.1864
	57.5	63.4437	55.4162						57.5	22.5132	17.6237	19.5001
	57.6	34.945	63.4478						57.6	18.7238	11.4232	13.6865
	57.7	21.9778	65.2928						57.7	23.8735	12.5138	15.2491
	57.8	18.1439	47.2628						57.8	31.4225	21.9004	36.8134
	57.9	14.7557	27.8031						57.9	12.4762	7.55857	14.6699
	58	22.9792	21.9651						58	7.92403	5.6741	16.7681
	58.1	30.0748	29.5794						58.1	25.5353	12.3763	4.01585
	58.2	45.3212	41.7021						58.2	20.5917	14.318	7.81215
	58.3	60.9924	70.7731						58.3	6.34731	21.0268	15.1536
	58.4	81.9627	104.584						58.4	22.7926	51.5333	43.1714
	58.5	56.2313	68.2515						58.5	29.3412	62.4556	42.8291
	58.6	23.5028	26.8359						58.6	49.0748	76.3644	41.6187
	58.7	56.0791	49.0975						58.7	17.87	18.9415	7.86926
	58.8	213.765	156.463						58.8	43.388	37.2312	46.909
	58.9	251.717	159.698						58.9	45.7042	48.6757	56.1837
	59	157.526	76.65						59	41.5035	75.0372	56.6785
	59.1	177.078	135.259						59.1	23.7866	60.1953	22.0253
	59.2	133.848	113.826						59.2	33.4487	45.8185	28.2024
	59.3	23.121	15.0773						59.3	24.593	3.71876	12.8309
	59.4	63.8996	71.3165						59.4	23.3269	17.1378	30.8162
	59.5	129.999	145.43						59.5	47.8847	46.0357	58.2078
	59.6	86.8097	113.826						59.6	62.1275	49.8981	61.2185
	59.7	42.3416	82.7622						59.7	21.2761	14.0232	18.3792
	59.8	25.1085	45.7396						59.8	9.91249	23.659	9.85355
	59.9	35.1518	29.4474						59.9	56.4735	65.0791	38.5903
	60	57.5227	55.6827						60	91.5626	91.4287	58.9826
	60.1	76.5764	77.0784						60.1	84.6874	49.3987	51.4492
	60.2	63.1549	52.658						60.2	42.4573	29.4378	29.2076
	60.3	9.61976	11.0825						60.3	23.5911	18.7967	23.7218
	60.4	24.379	45.2231						60.4	27.1287	39.5928	43.1025
	60.5	53.3309	95.1958						60.5	25.83	48.1372	31.0685
	60.6	86.3119	104.168						60.6	30.5219	33.459	34.2355
	60.7	87.0815	67.1976						60.7	52.1979	23.6664	75.578
	60.8	55.6969	58.2081						60.8	137.325	88.9787	170.875
	60.9	124.22	108.516						60.9	243.715	172.898	243.521
	61	115.006	86.3179						61	170.897	105.494	157.694
	61.1	74.1876	50.095						61.1	83.0755	63.9631	87.1867
	61.2	49.4831	61.1547						61.2	28.7772	27.3718	52.0634
	61.3	62.8874	73.3244						61.3	13.4775	18.7209	23.9386
	61.4	42.5174	49.6013						61.4	4.35539	7.60415	10.9459
	61.5	16.1297	23.5255						61.5	5.24824	4.79999	7.19256
	61.6	50.0752	46.031						61.6	22.4871	10.9881	19.5818
	61.7	48.5541	47.2093						61.7	21.469	14.0054	25.639
	61.8	19.0128	18.9224						61.8	32.3389	31.1707	48.4831
	61.9	85.7196	86.0668						61.9	28.8108	16.7422	43.1769
	62	144.379	172.071						62	8.84123	3.79676	5.19149
	62.1	88.3562	116.085						62.1	35.1648	8.42408	15.7482
	62.2	24.0797	35.4021						62.2	33.6716	20.0705	31.9545
	62.3	28.2663	44.2422						62.3	4.20036	11.8264	16.1788
	62.4	54.1059	88.3818						62.4	8.38052	8.5492	7.78754
	62.5	61.4277	90.4215						62.5	27.461	18.1201	21.6436
	62.6	109.13	102.114						62.6	14.4772	9.34465	25.1065
	62.7	194.64	146.074						62.7	46.3661	21.7556	41.3677
	62.8	192.719	104.355						62.8	144.036	88.1823	101.499
	62.9	180.345	81.2962						62.9	174.882	124.398	156.285
	63	147.845	76.8953						63	116.262	77.9891	124.578
	63.1	145.901	103.244						63.1	48.6609	26.0935	39.7198
	63.2	170.074	134.785						63.2	19.5998	6.47213	7.78042
	63.3	182.941	141.351						63.3	18.449	20.7729	14.4993
	63.4	106.948	91.7439						63.4	3.89177	6.6579	10.7994
	63.5	34.9795	41.2555						63.5	1.92716	9.01508	13.7946
	63.6	85.6163	59.7763						63.6	17.2625	10.2391	7.26181
	63.7	98.7121	72.1502						63.7	11.1773	30.1068	12.2483
	63.8	29.2715	27.0864						63.8	6.17544	34.9437	7.93022
	63.9	59.233	61.3077						63.9	17.4207	17.5671	21.2527
	64	100.678	117.581						64	41.3012	21.185	35.6356
	64.1	65.9843	82.9072						64.1	59.4732	33.4714	42.1146
	64.2	51.0363	45.8188						64.2	38.2769	18.2345	21.7729
	64.3	117.68	80.1499						64.3	15.928	14.2151	10.3245
	64.4	132.553	99.566						64.4	9.37241	8.35294	13.1185
	64.5	97.1864	66.7944						64.5	7.19361	9.61399	15.7875
	64.6	60.6951	35.3241						64.6	37.8468	48.0785	58.3544
	64.7	65.319	50.5012						64.7	89.2375	77.8362	95.4834
	64.8	159.648	108.62						64.8	158.502	149.461	162.442
	64.9	217.438	141.024						64.9	184.318	143.116	172.444
	65	202.847	135.361						65	176.136	122.64	153.446
	65.1	98.5301	78.7967						65.1	93.2692	54.0428	94.469
	65.2	49.1688	49.5095						65.2	45.8702	40.4499	52.1537
	65.3	137.15	140.671						65.3	19.0154	18.2194	16.0505
	65.4	216.551	208.151						65.4	11.0375	2.35297	3.16561
	65.5	129.376	117.586						65.5	9.04744	8.1038	8.93676
	65.6	68.2587	38.2682						65.6	24.247	20.0056	30.872
	65.7	86.2661	30.314						65.7	20.8706	27.5545	19.3137
	65.8	41.4019	5.13107						65.8	14.9376	17.0715	14.9592
	65.9	18.556	9.75485						65.9	2.77643	6.40785	13.0063
	66	22.955	27.1053						66	4.26766	10.6388	10.5664
	66.1	34.3966	23.5629						66.1	6.38295	5.48707	5.54377
	66.2	67.038	23.8359						66.2	8.51047	1.7553	5.71678
	66.3	69.9391	16.0257						66.3	2.0962	7.25577	3.86571
	66.4	27.6289	18.408						66.4	7.25805	10.9416	3.21507
	66.5	8.26068	27.066						66.5	4.93525	12.2957	4.60461
	66.6	19.7497	38.2715						66.6	8.58073	29.0439	31.3279
	66.7	43.8541	109.982						66.7	31.7236	53.6685	76.2018
	66.8	145.842	210.641						66.8	88.0244	102.583	114.666
	66.9	190.996	212.27						66.9	101.989	93.6272	104.303
	67	169.816	137.115						67	73.3122	64.1624	64.3214
	67.1	110.075	61.4238						67.1	32.2776	24.8813	38.4256
	67.2	44.2732	21.0375						67.2	21.7485	24.4237	19.5352
	67.3	27.844	34.0063						67.3	9.80582	18.5516	11.428
	67.4	86.7139	92.8905						67.4	17.2189	16.9213	16.2195
	67.5	82.188	90.3588						67.5	9.2672	3.26166	3.30689
	67.6	37.509	36.2686						67.6	3.32543	3.70691	2.20318
	67.7	6.24492	15.5126						67.7	9.84641	15.0806	15.9446
	67.8	9.01	37.1142						67.8	9.3364	7.9282	2.92274
	67.9	9.76824	29.9252						67.9	27.1153	13.8743	17.306
	68	24.26	33.9489						68	44.9561	33.2518	44.9229
	68.1	38.7547	39.2357						68.1	14.8427	12.3537	24.5639
	68.2	30.7674	18.1002						68.2	15.4572	18.4805	10.8565
	68.3	2.2862	7.4992						68.3	36.9617	33.5785	42.2356
	68.4	24.0228	45.8149						68.4	28.2318	18.0766	30.1921
	68.5	26.9809	41.0025						68.5	36.9417	28.7897	27.5012
	68.6	13.8061	34.7712						68.6	27.4526	11.7798	11.8461
	68.7	84.8657	84.4348						68.7	37.437	23.2466	24.1598
	68.8	150.695	108.082						68.8	50.4903	42.3074	46.0086
	68.9	142.559	93.7751						68.9	74.0466	57.6577	91.7758
	69	85.1374	54.5317						69	56.3492	36.28	67.1312
	69.1	52.5177	32.6022						69.1	33.9193	34.7982	44.0554
	69.2	29.6174	33.1398						69.2	19.1148	20.4678	15.6715
	69.3	24.983	53.8409						69.3	20.102	19.6272	13.2763
	69.4	30.7311	56.5825						69.4	23.2197	23.2839	21.9278
	69.5	32.5293	42.648						69.5	16.3995	16.4679	16.8632
	69.6	22.43	17.5476						69.6	21.2435	11.2164	19.3206
	69.7	39.4338	36.3368						69.7	18.1792	11.4822	15.4934
	69.8	64.4454	76.0753						69.8	11.4377	6.33646	10.9239
	69.9	41.9897	58.8693						69.9	22.6611	31.5676	37.4561
	70	28.1315	21.1658						70	33.1808	37.4834	53.4621
	70.1	10.0814	0.953922						70.1	26.7274	33.3326	51.9288
	70.2	3.37922	10.7457						70.2	20.2943	9.80933	22.2073
	70.3	10.0933	15.252						70.3	34.8984	14.6249	34.8652
	70.4	25.437	35.229						70.4	11.5532	8.89355	12.6003
	70.5	34.1853	53.5571						70.5	5.04	4.69146	3.65032
	70.6	30.9085	38.8355						70.6	8.48575	5.9371	11.9003
	70.7	39.0003	46.0874						70.7	7.23986	3.87468	6.2694
	70.8	33.0958	54.2817						70.8	3.0501	12.493	5.01137
	70.9	15.1282	32.926						70.9	12.2084	17.3323	10.3582
	71	18.6955	9.23151						71	12.686	11.8785	4.66955
	71.1	26.1322	17.6907						71.1	22.1343	9.14617	11.2792
	71.2	33.1528	53.1743						71.2	12.1714	3.09071	5.56423
	71.3	51.5338	82.4174						71.3	2.51913	5.06708	2.27305
	71.4	38.6995	56.7787						71.4	11.3583	13.8292	11.8172
	71.5	26.5333	26.2593						71.5	15.7538	13.6747	16.656
	71.6	18.0673	7.78868						71.6	31.9319	17.5175	35.0012
	71.7	26.6129	10.9152						71.7	30.2062	19.872	28.5061
	71.8	32.0087	14.4413						71.8	20.8694	9.50806	14.4771
	71.9	19.0652	4.82419						71.9	10.7228	18.0655	19.8863
	72	22.2568	5.25742						72	20.2863	30.0735	43.7642
	72.1	25.3602	12.1746						72.1	27.0136	26.1014	52.4352
	72.2	19.5733	19.6733						72.2	14.1269	4.88202	13.6769
	72.3	27.6559	35.8753						72.3	11.3233	5.32606	10.2593
	72.4	39.0329	44.0009						72.4	8.74191	20.9514	16.7529
	72.5	24.8877	36.0025						72.5	11.0565	14.7229	18.967
	72.6	7.14105	18.2377						72.6	19.085	21.0649	26.1074
	72.7	6.45692	3.12793						72.7	18.276	18.2564	13.5953
	72.8	42.4188	14.5299						72.8	23.9387	32.7945	27.632
	72.9	70.1794	30.5153						72.9	18.0834	22.0503	20.334
	73	55.5737	21.3275						73	32.299	21.194	25.8698
	73.1	16.5605	2.76079						73.1	19.5939	6.53158	11.9946
	73.2	2.53551	10.3994						73.2	13.4185	17.7012	20.0557
	73.3	22.5903	44.7585						73.3	12.883	17.073	13.6903
	73.4	23.3697	57.4782						73.4	12.672	14.5478	11.8662
	73.5	5.69078	36.3375						73.5	9.9093	2.58363	3.13108
	73.6	4.99957	15.8653						73.6	14.9137	1.4437	7.27484
	73.7	12.1359	8.42033						73.7	10.598	4.22337	7.63516
	73.8	11.1082	3.93968						73.8	6.62054	5.82264	4.71707
	73.9	4.7071	3.90053						73.9	20.2407	14.2155	25.6959
	74	3.00026	6.72713						74	16.3435	14.7806	27.2334
	74.1	5.40589	7.12986						74.1	23.9118	16.9799	42.2647
	74.2	1.84916	5.18914						74.2	17.7065	4.32529	13.6277
	74.3	2.42996	12.179						74.3	34.0286	8.00542	18.8651
	74.4	8.97497	16.396						74.4	38.999	23.8042	24.065
	74.5	6.52018	8.83352						74.5	45.6521	28.9661	34.5443
	74.6	6.03868	13.4115						74.6	41.3279	28.7496	38.3072
	74.7	39.2486	42.6218						74.7	26.8855	25.2225	30.4559
	74.8	92.6473	65.6781						74.8	21.9181	29.8618	41.0366
	74.9	82.5389	38.7971						74.9	11.5884	25.4402	30.9845
	75	37.0879	13.2974						75	14.9159	27.193	42.9013
	75.1	10.0444	9.72789						75.1	3.39205	21.2872	20.3475
	75.2	1.67398	4.22973						75.2	13.2938	35.5271	36.4115
	75.3	2.3223	5.387						75.3	33.2045	29.0271	33.482
	75.4	9.82069	20.6457						75.4	45.4175	24.5663	30.9684
	75.5	3.91439	18.4739						75.5	34.0606	11.9378	18.8836
	75.6	2.55652	11.1957						75.6	23.0362	7.35675	12.6132
	75.7	10.1576	6.11205						75.7	10.4223	3.06531	3.73406
	75.8	8.83168	3.74682						75.8	1.04634	2.62814	1.37227
	75.9	5.23744	7.83743						75.9	6.54558	9.95388	10.9229
	76	11.5515	11.2739						76	9.14107	10.2045	8.8551
	76.1	15.1432	5.88518						76.1	10.0758	10.7303	15.6765
	76.2	8.58537	1.44808						76.2	5.14388	3.38494	8.41893
	76.3	9.05027	5.49542						76.3	23.8728	13.6662	23.6787
	76.4	11.0143	7.18309						76.4	34.0736	17.6395	25.1171
	76.5	3.2181	5.83575						76.5	25.6841	7.82632	14.9692
	76.6	3.63346	24.5852						76.6	10.1283	4.53848	8.25305
	76.7	22.6304	46.4205						76.7	5.41691	11.9329	11.0264
	76.8	35.0306	37.3774						76.8	14.6689	17.529	19.1136
	76.9	27.3724	18.4707						76.9	18.769	16.2369	21.5098
	77	17.9427	16.6225						77	23.7187	21.4097	35.7499
	77.1	12.1372	18.2608						77.1	3.75773	5.3198	13.9853
	77.2	8.31743	15.9968						77.2	8.99356	10.2692	20.4889
	77.3	7.55896	16.4397						77.3	15.084	13.9636	18.1499
	77.4	13.2711	27.2091						77.4	16.5913	21.0286	30.8912
	77.5	18.6277	30.8595						77.5	7.47635	6.50973	13.663
	77.6	16.4636	21.3201						77.6	2.69641	3.42049	4.0404
	77.7	6.25062	7.19168						77.7	1.85185	8.7339	2.34247
	77.8	5.5922	14.2568						77.8	2.20595	5.27266	3.84549
	77.9	17.0735	46.9626						77.9	7.98542	5.04301	8.84715
	78	32.9388	56.8726						78	15.7634	10.2542	17.5212
	78.1	22.8295	30.5239						78.1	6.06712	6.98549	7.6949
	78.2	8.63569	12.0914						78.2	2.51712	2.39729	2.67555
	78.3	7.79374	9.27954						78.3	10.6094	9.7774	8.96102
	78.4	3.60177	4.2027						78.4	15.4839	10.8863	9.96525
	78.5	3.70882	16.3543						78.5	16.3241	5.73881	13.9206
	78.6	11.5623	33.7299						78.6	15.079	6.41509	9.81158
	78.7	18.4915	34.867						78.7	20.304	11.5845	13.6582
	78.8	20.249	23.861						78.8	27.3655	27.5729	26.8645
	78.9	13.0195	10.5492						78.9	26.596	23.5789	23.1897
	79	12.2168	8.93207						79	31.8863	27.9882	31.0487
	79.1	13.6642	9.61958						79.1	13.0181	11.9923	12.3606
	79.2	13.3177	11.3287						79.2	17.9564	18.4401	21.6334
	79.3	11.196	16.9415						79.3	10.7716	5.68251	10.4053
	79.4	11.8428	16.1639						79.4	6.6705	5.33394	10.6323
	79.5	11.3723	14.9495						79.5	2.04581	1.78034	6.02068
	79.6	9.81151	15.2714						79.6	3.42257	1.98846	6.81149
	79.7	1.23553	6.48634						79.7	11.2904	8.99451	16.1202
	79.8	4.12045	2.218						79.8	3.26374	2.337	3.65296
	79.9	26.5463	19.7274						79.9	2.4694	2.4546	2.89356
	80	55.1053	48.4982						80	6.80206	5.58178	4.04391
	80.1	56.5655	50.7086						80.1	6.35741	8.97689	3.84592
	80.2	15.6583	20.4264						80.2	1.28769	2.39993	0.191037
	80.3	1.85339	4.06079						80.3	5.3581	5.36423	5.76769
	80.4	3.79921	2.08372						80.4	9.94964	7.17142	11.5402
	80.5	5.63681	9.58058						80.5	10.0038	9.56561	11.5824
	80.6	16.8744	27.9853						80.6	10.1839	9.34678	11.465
	80.7	16.5548	31.8224						80.7	16.2965	8.47223	13.4454
	80.8	15.241	23.7812						80.8	16.5706	14.4354	16.4112
	80.9	6.84487	9.33358						80.9	14.3543	8.20375	12.7611
	81	12.822	7.04363						81	10.5019	10.7802	12.6538
	81.1	15.2415	14.2928						81.1	4.6171	4.87637	7.03558
	81.2	13.6051	27.9891						81.2	6.56718	1.50018	1.41042
	81.3	9.19919	21.7546						81.3	12.7096	8.82323	3.18611
	81.4	12.7875	8.90786						81.4	13.8155	14.3652	10.3858
	81.5	9.46653	3.34111						81.5	3.24822	3.8485	4.18107
	81.6	4.46904	5.84499						81.6	0.685196	1.79632	2.54369
	81.7	3.22254	4.89821						81.7	2.33414	6.07472	5.18893
	81.8	6.72038	1.95562						81.8	1.41084	5.35535	2.69244
	81.9	13.5876	6.28921						81.9	1.79015	9.59882	3.5478
	82	16.1262	14.019						82	5.17359	3.84533	3.4013
	82.1	12.2927	21.4864						82.1	5.34637	4.03525	3.38755
	82.2	5.30356	21.2864						82.2	10.0018	1.76715	9.81829
	82.3	2.4245	17.679						82.3	7.90216	6.12013	10.7068
	82.4	0.654784	12.7252						82.4	11.0147	15.8265	18.7689
	82.5	3.05073	10.0943						82.5	3.56167	6.6812	4.67372
	82.6	11.3495	11.6982						82.6	9.82146	6.19675	9.27934
	82.7	12.7091	8.19017						82.7	16.4625	4.2353	10.3699
	82.8	15.8638	12.2739						82.8	13.157	5.32166	7.6996
	82.9	24.1533	25.7114						82.9	11.4244	5.80395	9.11479
	83	48.3094	52.4702						83	10.1541	8.66644	7.19941
	83.1	40.2655	61.9146						83.1	12.6447	13.1883	9.59251
	83.2	24.8062	48.5412						83.2	9.47165	6.7417	1.44481
	83.3	10.8392	20.2292						83.3	9.67756	5.24995	2.63228
	83.4	10.5381	9.51441						83.4	13.2019	9.66834	9.5226
	83.5	5.84391	3.47948						83.5	6.79535	8.14084	3.20857
	83.6	0.269538	0.878664						83.6	6.04291	8.08899	4.35798
	83.7	4.24119	5.7013						83.7	0.819542	1.74307	0.918895
	83.8	5.29838	12.1766						83.8	1.47344	0.472705	2.91699
	83.9	6.6631	12.6522						83.9	1.95338	2.76687	3.78458
	84	7.67099	10.8246						84	6.29018	3.63942	4.86227
	84.1	7.17761	15.455						84.1	5.68566	4.26761	3.71129
	84.2	6.48472	20.0685						84.2	9.36547	1.81612	5.39858
	84.3	5.93405	19.8555						84.3	8.65059	1.75785	5.41105
	84.4	3.42544	9.2325						84.4	13.4164	3.93119	6.88924
	84.5	0.746144	4.01089						84.5	5.71499	3.63024	1.31371
	84.6	5.23327	5.29902						84.6	4.07565	3.55572	4.54141
	84.7	7.56707	2.74958						84.7	5.24179	4.35914	2.67837
	84.8	6.3631	7.67588						84.8	10.639	7.82484	7.30638
	84.9	19.3382	27.1397						84.9	18.6986	9.39456	17.7546
	85	41.1192	43.2566						85	12.4914	5.18813	12.2407
	85.1	36.5937	35.389						85.1	15.8098	11.3248	19.1705
	85.2	24.1255	21.5638						85.2	8.13773	8.99531	6.22351
	85.3	13.0291	7.03555						85.3	5.9847	8.38069	8.26136
	85.4	9.44153	1.40354						85.4	3.66533	2.58411	7.39546
	85.5	3.62732	3.16407						85.5	6.47101	3.9019	2.8723
	85.6	2.16942	6.74988						85.6	12.5726	9.67518	7.2563
	85.7	5.33254	8.91337						85.7	7.81127	8.71729	5.5609
	85.8	4.17194	8.18786						85.8	3.0365	3.03683	3.72773
	85.9	8.35426	11.3875						85.9	7.14603	3.55729	11.3276
	86	23.2096	29.3283						86	6.58131	3.76375	5.13786
	86.1	27.3168	41.1435						86.1	13.0171	6.55172	11.3698
	86.2	18.1217	29.55						86.2	5.72909	2.02351	2.50602
	86.3	4.57878	13.938						86.3	3.06841	2.03354	2.91224
	86.4	4.22448	8.9512						86.4	7.051	6.21903	3.79293
	86.5	11.6924	7.91007						86.5	7.51487	6.12287	5.44281
	86.6	11.3637	6.26526						86.6	4.6926	3.10501	5.08
	86.7	8.65403	5.16327						86.7	6.16675	9.23263	5.22265
	86.8	4.78073	4.18658						86.8	7.52296	11.3241	11.6422
	86.9	8.98539	5.97796						86.9	3.8178	7.65398	5.06707
	87	12.1099	8.387						87	4.35023	8.65382	6.33625
	87.1	10.4908	5.87913						87.1	3.70068	3.10233	3.12818
	87.2	8.99759	3.59353						87.2	3.30385	1.85221	3.57046
	87.3	9.37897	3.68836						87.3	5.33371	3.45306	6.13502
	87.4	4.50591	2.38924						87.4	4.45451	2.37955	4.44497
	87.5	2.46126	1.53829						87.5	3.70208	2.65383	1.02739
	87.6	0.958726	4.03758						87.6	2.59674	2.00732	0.892239
	87.7	2.06181	7.31793						87.7	2.11569	1.26747	4.40006
	87.8	8.22216	10.6499						87.8	1.39121	4.71464	3.55145
	87.9	12.6662	18.1919						87.9	6.19734	6.54017	9.57729
	88	17.7681	27.831						88	6.84087	8.76768	6.01326
	88.1	12.1455	21.2402						88.1	12.2713	8.0765	13.9712
	88.2	7.44198	8.03276						88.2	6.40207	4.42964	5.7619
	88.3	3.32044	1.98075						88.3	2.91645	0.412727	2.64302
	88.4	2.33449	3.53236						88.4	6.21044	2.1708	8.80413
	88.5	9.57201	9.63465						88.5	2.01404	3.65683	2.46841
	88.6	12.3052	12.9062						88.6	0.754309	4.67884	0.882327
	88.7	9.13995	8.06435						88.7	6.98838	14.7444	8.5428
	88.8	2.97597	2.17458						88.8	14.583	21.634	16.2319
	88.9	2.2628	2.20616						88.9	13.3491	19.825	11.2386
	89	1.21695	3.64036						89	22.9365	28.4727	23.1546
	89.1	2.96698	3.84029						89.1	11.8086	15.4073	9.23169
	89.2	3.54888	2.25033						89.2	7.12488	9.67199	9.32381
	89.3	3.52951	1.71349						89.3	3.15835	3.04835	3.38325
	89.4	2.03009	1.9105						89.4	6.70953	3.57277	5.56433
	89.5	2.51887	5.83981						89.5	1.79893	0.829101	0.997387
	89.6	5.49757	9.82736						89.6	1.579	2.5973	0.569666
	89.7	7.72453	10.8115						89.7	4.51707	8.70306	4.05393
	89.8	12.315	7.52152						89.8	7.56158	13.7873	6.51638
	89.9	11.9611	3.83266						89.9	2.87653	4.18818	2.35113
	90	6.91625	3.61371						90	3.33466	2.35419	2.83437
	90.1	1.2197	2.65049						90.1	9.54962	3.68255	12.5803
	90.2	1.85484	2.07902						90.2	6.62723	5.25087	4.54894
	90.3	3.16214	1.32013						90.3	2.27147	2.05008	1.64388
	90.4	1.46795	0.82269						90.4	3.79052	3.69354	3.90001
	90.5	2.41093	4.98047						90.5	0.68608	2.01561	0.218577
	90.6	5.0152	12.8757						90.6	3.42531	4.52589	2.11924
	90.7	7.76777	13.8968						90.7	2.46851	3.8083	4.87606
	90.8	7.93268	8.28837						90.8	5.39182	5.9658	10.0362
	90.9	5.71609	3.52726						90.9	3.33255	4.45347	4.46193
	91	2.26842	3.57569						91	7.51262	4.91161	8.64512
	91.1	5.78421	7.62663						91.1	4.14564	5.40352	4.16209
	91.2	4.1594	6.71057						91.2	3.52319	4.24659	7.97957
	91.3	5.85499	6.51129						91.3	2.88878	3.56872	4.31378
	91.4	1.54729	1.65471						91.4	5.36415	7.71437	7.53029
	91.5	1.79091	4.83662						91.5	1.91186	1.08737	1.35759
	91.6	6.59107	17.7485						91.6	2.60359	4.83671	2.74525
	91.7	5.94804	17.5559						91.7	2.72974	5.93718	2.19496
	91.8	3.11516	4.15424						91.8	7.25461	7.43062	4.25989
	91.9	2.20585	1.29952						91.9	0.600906	0.39606	2.80431
	92	5.70149	7.09768						92	0.583254	1.2593	2.63707
	92.1	2.89312	6.64766						92.1	2.3387	4.90074	6.94807
	92.2	2.16941	3.64867						92.2	3.92524	0.531311	1.17394
	92.3	5.90979	5.25336						92.3	2.36822	0.145891	1.91111
	92.4	10.2443	8.49249						92.4	2.41597	2.18442	2.08474
	92.5	9.09626	8.6623						92.5	0.589932	0.45905	1.72167
	92.6	4.94489	5.73691						92.6	0.778346	0.317461	1.60161
	92.7	5.27929	7.30467						92.7	2.47062	1.63582	3.95577
	92.8	2.28484	5.86426						92.8	3.89528	3.93776	4.63907
	92.9	4.62471	3.3746						92.9	4.67177	3.67801	2.74734
	93	6.84772	5.26445						93	5.94993	3.50047	5.62414
	93.1	8.10292	10.506						93.1	4.20574	1.34954	2.94419
	93.2	4.63834	9.00227						93.2	0.550573	0.266918	1.00818
	93.3	8.47493	3.16735						93.3	0.951172	0.774826	0.668984
	93.4	5.83692	2.84617						93.4	1.025	0.117667	2.39555
	93.5	6.19736	17.1917						93.5	0.803342	1.89698	2.72112
	93.6	5.05581	26.2769						93.6	4.29657	6.40176	9.90501
	93.7	2.95895	17.0218						93.7	6.13928	3.95767	8.15446
	93.8	2.5415	2.30077						93.8	6.67559	3.61276	4.16703
	93.9	4.61497	4.32364						93.9	1.39603	2.77696	4.88502
	94	4.85477	13.3835						94	1.70549	3.32087	5.29631
	94.1	2.41537	10.9024						94.1	4.18034	4.04482	9.78965
	94.2	0.545052	2.3946						94.2	0.909895	0.337234	0.831025
	94.3	1.20239	1.33087						94.3	0.851335	0.343466	0.319277
	94.4	4.36622	5.05148						94.4	3.40463	1.38912	3.28795
	94.5	6.90319	6.45647						94.5	2.15181	3.07874	1.52788
	94.6	4.91081	3.99901						94.6	2.64612	2.97644	2.46351
	94.7	6.37836	3.47167						94.7	3.02134	6.17702	2.27038
	94.8	4.06939	3.37689						94.8	5.65136	7.43004	8.35849
	94.9	4.40038	4.64059						94.9	5.6374	7.66073	9.43716
	95	3.6568	4.08051						95	1.48959	2.84044	4.96589
	95.1	2.66206	1.95748						95.1	1.67674	0.914843	1.38036
	95.2	1.79998	1.15419						95.2	3.9275	1.82942	3.17435
	95.3	2.91279	2.56396						95.3	2.03059	1.532	2.77904
	95.4	2.14398	3.91494						95.4	2.29965	1.83421	6.32436
	95.5	2.96807	5.99195						95.5	0.449128	2.26828	1.94391
	95.6	0.496403	4.07862						95.6	0.405933	0.731796	2.2881
	95.7	0.816293	1.91864						95.7	0.233008	0.485692	1.00759
	95.8	2.63524	0.76899						95.8	1.1499	1.15108	2.43792
	95.9	4.25399	2.90604						95.9	0.499408	1.01443	0.342366
	96	1.91853	3.46043						96	1.41353	1.67816	0.954449
	96.1	1.59765	1.92117						96.1	2.42921	2.69879	1.20411
	96.2	0.733044	1.62522						96.2	2.68338	2.67627	1.51693
	96.3	1.47614	3.69814						96.3	5.31118	4.50584	2.43066
	96.4	2.07807	2.91905						96.4	3.00267	2.75319	1.03184
	96.5	1.95126	1.70278						96.5	2.94179	6.49054	1.04201
	96.6	0.659986	1.46994						96.6	0.565976	1.22557	2.47791
	96.7	5.34633	5.75346						96.7	0.798684	1.64044	0.634495
	96.8	6.29687	8.23288						96.8	3.26102	0.519297	3.50178
	96.9	5.16788	6.22422						96.9	1.50247	0.845807	1.1763
	97	0.368196	1.43614						97	6.26549	6.11402	7.69165
	97.1	3.73643	1.10393						97.1	2.05376	2.89216	2.58716
	97.2	7.91258	2.55225						97.2	2.00132	3.14079	4.17742
	97.3	8.05649	3.20824						97.3	1.17266	0.666483	0.597916
	97.4	3.09004	0.960762						97.4	1.46237	1.99811	1.3401
	97.5	1.59101	0.716469						97.5	1.52296	4.74613	2.1546
	97.6	4.39594	1.78864						97.6	0.189348	0.809218	0.942248
	97.7	1.96375	0.750064						97.7	0.896242	1.71835	0.115749
	97.8	1.17248	3.07833						97.8	0.733324	0.248297	3.05168
	97.9	1.80299	7.2711						97.9	1.56673	0.926251	1.85719
	98	2.51316	7.00828						98	4.57772	0.917149	4.21752
	98.1	3.17806	3.83612						98.1	4.83069	2.10088	3.69768
	98.2	1.35695	1.46546						98.2	4.75219	3.18765	3.63893
	98.3	1.71022	0.54841						98.3	5.30686	5.74128	4.93028
	98.4	3.66416	1.35029						98.4	1.91798	2.98471	1.00054
	98.5	2.88538	2.06915						98.5	6.45162	8.38449	5.66007
	98.6	2.99851	1.54311						98.6	5.97546	6.10532	6.04391
	98.7	5.35895	2.65632						98.7	7.35429	9.15351	4.192
	98.8	4.45387	3.01526						98.8	6.97419	7.10705	5.76779
	98.9	5.10639	2.43151						98.9	3.87425	4.28445	3.82644
	99	3.02072	1.73537						99	4.8878	6.1094	7.7252
	99.1	5.74659	2.98289						99.1	3.70646	3.41911	3.37079
	99.2	5.41593	2.42382						99.2	5.03158	1.66238	3.83056
	99.3	4.31129	1.78235						99.3	3.62063	6.9752	6.47351
	99.4	3.12085	1.67661						99.4	2.46592	8.28856	6.24987
	99.5	3.62191	6.04691						99.5	3.58833	9.56526	6.49784
	99.6	5.01392	8.6186						99.6	0.876931	2.77388	1.5368
	99.7	1.53322	2.73837						99.7	0.352402	0.527445	0.257249
	99.8	2.81893	1.91134						99.8	0.364786	0.265862	0.831905
	99.9	4.57918	6.62536						99.9	3.16035	2.06483	3.86988
	100	4.10995	7.01243						100	5.37655	3.03554	4.72147
	100.1	1.04609	2.67822						100.1	13.3062	8.59876	13.5519
	100.2	0.699911	1.12184						100.2	7.35511	5.76012	7.473
	100.3	0.783331	0.845156						100.3	7.40515	7.34703	8.77314
	100.4	2.80926	2.96392						100.4	1.91528	3.19906	1.52368
	100.5	2.97781	4.5591						100.5	5.50017	7.07888	7.13115
	100.6	2.37466	4.4953						100.6	8.04558	10.1736	10.6147
	100.7	3.07754	3.80801						100.7	10.3314	11.7691	11.0579
	100.8	2.06046	2.5879						100.8	6.56398	5.58329	6.33377
	100.9	3.68642	2.19769						100.9	3.65351	2.36594	3.53292
	101	3.63214	1.19932						101	2.79424	1.68613	2.36836
	101.1	4.59795	0.942144						101.1	4.93246	4.26906	4.7997
	101.2	3.0627	0.819662						101.2	7.00228	3.17432	5.93118
	101.3	1.76109	1.27729						101.3	7.95643	6.70638	10.5634
	101.4	2.06538	3.13315						101.4	5.24539	5.38527	8.82594
	101.5	3.48457	7.9742						101.5	0.942929	2.50599	3.52948
	101.6	3.51288	10.15						101.6	0.652056	1.50392	0.638866
	101.7	0.861569	4.46778						101.7	0.911002	1.20622	1.53083
	101.8	1.66068	0.329488						101.8	0.0814973	0.345129	0.48433
	101.9	2.18154	0.824935						101.9	1.47678	2.56372	3.96125
	102	1.6204	1.00033						102	2.49958	3.08102	4.70577
	102.1	1.16771	0.375841						102.1	9.39044	8.14625	14.7639
	102.2	1.60496	0.473465						102.2	5.29444	5.42733	7.90389
	102.3	1.30175	1.07455						102.3	6.60661	7.21814	9.71356
	102.4	1.24861	2.83824						102.4	3.00915	2.94537	2.63221
	102.5	1.8796	4.27168						102.5	1.9213	1.38718	2.25381
	102.6	2.97507	5.097						102.6	2.79209	1.75898	3.67798
	102.7	3.00078	5.10014						102.7	9.00473	5.30759	8.90343
	102.8	2.87747	5.30843						102.8	10.1562	5.53111	9.54275
	102.9	2.69403	4.38597						102.9	7.84479	6.55886	9.88966
	103	1.2169	2.51611						103	3.95459	2.78941	5.1834
	103.1	1.62323	1.53902						103.1	4.80088	4.95901	7.44386
	103.2	1.66964	1.29877						103.2	2.93857	2.79081	4.21279
	103.3	0.16207	1.01232						103.3	4.94166	5.08776	6.54866
	103.4	1.47102	2.48403						103.4	1.31186	1.10892	1.08676
	103.5	2.7317	4.94827						103.5	2.04185	0.936971	1.99621
	103.6	0.930358	5.39256						103.6	0.613341	1.17443	0.874529
	103.7	1.6727	3.71921						103.7	1.10387	1.62791	1.72368
	103.8	2.46932	2.02604						103.8	1.85758	1.24134	1.82608
	103.9	1.79696	1.89435						103.9	0.411989	0.519689	1.67451
	104	0.862431	2.26028						104	0.627157	0.950149	1.52098
	104.1	1.56798	3.47065						104.1	0.228425	0.544803	1.45773
	104.2	0.732243	2.19373						104.2	0.806836	0.622053	0.811448
	104.3	0.221006	1.04529						104.3	2.22697	1.97868	4.40199
	104.4	1.03025	1.4944						104.4	1.19371	1.38867	1.24008
	104.5	1.16012	2.08877						104.5	2.54277	1.74442	5.32464
	104.6	1.55501	2.51955						104.6	2.60979	1.52091	6.53417
	104.7	1.81775	3.06566						104.7	6.72861	4.87615	10.0324
	104.8	2.01682	3.7193						104.8	4.52381	3.39519	7.13491
	104.9	2.03571	3.96534						104.9	4.66515	2.75515	6.937
	105	3.82911	4.72372						105	1.08252	0.604649	2.47355
	105.1	2.77595	4.02241						105.1	3.77613	3.63232	8.49083
	105.2	2.22451	3.87921						105.2	2.16138	2.50182	4.66933
	105.3	0.84439	2.4615						105.3	4.31058	4.99197	8.09733
	105.4	0.858111	1.45364						105.4	2.22546	2.16349	3.37332
	105.5	0.219458	0.662364						105.5	0.127184	0.059139	0.0211374
	105.6	0.476914	0.417005						105.6	1.83899	2.04058	2.46864
	105.7	1.56189	0.541289						105.7	2.50381	3.60125	3.37019
	105.8	2.0095	1.02232						105.8	1.49488	1.81794	0.590705
	105.9	0.897235	1.30789						105.9	0.956354	0.989262	1.24858
	106	1.36643	1.81353						106	0.228747	0.353804	1.38016
	106.1	0.796515	1.45919						106.1	0.309762	0.041107	0.450667
	106.2	1.54564	0.673737						106.2	3.03664	2.27728	1.68094
	106.3	1.1017	0.143496						106.3	3.54423	5.27156	3.51951
	106.4	1.84731	0.618848						106.4	1.42201	2.25653	0.555208
	106.5	0.583173	0.844241						106.5	2.08614	2.55161	2.79352
	106.6	1.03371	0.59855						106.6	2.1025	0.949059	2.94583
	106.7	0.213832	0.0289917						106.7	2.94112	1.82209	4.74547
	106.8	0.666678	1.21336						106.8	1.15622	0.325049	2.45983
	106.9	2.81086	3.8125						106.9	2.31883	2.51949	5.30496
	107	4.25288	5.34019						107	3.02523	2.91736	3.40588
	107.1	3.21023	3.56962						107.1	8.33746	8.12399	10.4783
	107.2	1.52822	1.6666						107.2	3.54317	3.28926	4.07427
	107.3	0.796094	0.831537						107.3	2.69277	2.46809	2.3307
	107.4	0.39255	0.75537						107.4	2.54842	2.3837	2.37432
	107.5	0.102779	0.872567						107.5	0.328681	0.259965	1.07738
	107.6	0.402703	0.953284						107.6	0.218359	0.343689	0.405172
	107.7	0.226921	0.400127						107.7	1.49668	1.14405	2.83487
	107.8	0.677381	0.251609						107.8	0.274884	0.208251	0.361593
	107.9	0.470216	0.446851						107.9	0.732249	1.4411	0.824497
	108	1.11124	0.593765						108	0.234655	0.224978	0.480519
	108.1	0.685314	0.353911						108.1	1.46234	3.67484	2.72962
	108.2	2.17954	0.7195						108.2	4.03915	4.9357	3.63406
	108.3	1.35819	1.249						108.3	8.28999	8.70096	9.09124
	108.4	1.41881	2.11941						108.4	3.33839	2.21245	2.25518
	108.5	0.213988	1.08258						108.5	1.92313	1.21338	2.4393
	108.6	0.881341	0.476754						108.6	0.24902	1.58158	0.559214
	108.7	0.732523	0.148292						108.7	0.0982488	0.843151	0.187692
	108.8	0.592893	0.744076						108.8	0.708026	0.586685	0.562788
	108.9	2.52773	1.55715						108.9	2.00509	1.39494	2.10763
	109	2.68187	1.74063						109	1.46661	0.730561	1.19937
	109.1	2.39692	1.22399						109.1	2.35745	1.80603	2.86936
	109.2	0.826701	0.239896						109.2	0.439816	0.340003	0.609777
	109.3	0.760547	0.282536						109.3	0.314135	0.772038	0.198823
	109.4	0.523408	0.639217						109.4	1.80481	0.204087	0.738134
	109.5	1.45984	1.42257						109.5	0.138551	0.916924	0.597333
	109.6	2.91684	3.03811						109.6	0.245646	0.699317	1.04255
	109.7	1.40299	2.01774						109.7	1.85903	1.93015	2.17015
	109.8	1.27744	0.594362						109.8	1.07383	0.572912	0.649586
	109.9	1.54494	0.846451						109.9	2.89495	2.54866	3.24295
	110	2.49291	1.7599						110	1.45598	1.21246	1.14026
	110.1	1.56987	2.38694						110.1	5.65704	5.50536	5.07082
	110.2	3.89912	4.63543						110.2	3.32819	2.26707	1.05311
	110.3	4.62276	4.28849						110.3	4.60716	3.37776	2.4077
	110.4	2.82461	2.02337						110.4	0.272483	0.364984	0.42819
	110.5	0.612155	0.271027						110.5	0.178584	0.0576857	0.483493
	110.6	1.00225	0.242083						110.6	1.59897	0.723951	0.740873
	110.7	1.28055	0.256433						110.7	0.920705	0.264951	0.60769
	110.8	0.769612	0.180132						110.8	1.99866	0.674702	1.24917
	110.9	0.301291	0.0860635						110.9	2.13203	0.946458	3.17049
	111	0.161253	0.201972						111	2.86916	1.32347	3.73567
	111.1	0.210202	0.394604						111.1	3.05759	3.25133	4.92437
	111.2	0.180286	0.720716						111.2	0.58599	0.734589	1.25386
	111.3	0.441524	1.04591						111.3	0.322844	1.25351	0.534527
	111.4	0.331376	0.710937						111.4	1.85211	1.38241	3.02897
	111.5	0.626652	1.16496						111.5	0.555709	0.353883	0.864768
	111.6	0.694365	1.6908						111.6	2.04852	1.43854	2.68686
	111.7	0.310893	1.52159						111.7	1.14943	0.26776	0.770027
	111.8	0.641908	0.816572						111.8	2.32459	1.24531	1.3244
	111.9	0.618866	0.208961						111.9	2.67825	2.11639	3.4146
	112	1.33659	0.860802						112	1.89854	1.80327	1.6085
	112.1	0.664323	1.09392						112.1	1.78791	1.37535	1.83235
	112.2	1.19626	1.53184						112.2	1.37242	1.27924	0.996151
	112.3	2.37288	1.44151						112.3	1.25415	0.574181	0.812913
	112.4	1.97466	0.849098						112.4	2.95507	2.46081	3.09914
	112.5	1.18641	0.366985						112.5	0.865046	0.321935	0.806868
	112.6	0.400863	0.305882						112.6	0.882476	0.746122	1.75308
	112.7	0.525107	0.149891						112.7	0.667745	0.999899	0.684705
	112.8	0.520982	0.189466						112.8	0.0971698	0.361391	0.0928244
	112.9	0.871003	0.508694						112.9	2.18148	1.35504	1.97034
	113	1.00022	1.29652						113	1.17508	0.309867	0.354116
	113.1	2.31091	2.49542						113.1	2.15459	1.73211	1.68401
	113.2	1.19754	1.50004						113.2	0.287104	1.69819	1.26204
	113.3	1.00424	0.65395						113.3	0.275336	0.716455	0.540598
	113.4	0.443373	0.289437						113.4	2.5224	0.856249	3.30384
	113.5	0.561032	0.413504						113.5	0.640689	0.499916	0.330761
	113.6	0.810012	0.501978						113.6	0.782679	0.0804376	0.839391
	113.7	0.249188	0.338517						113.7	0.335498	0.628176	0.850042
	113.8	0.570441	0.0685909						113.8	0.725167	0.670156	0.759582
	113.9	0.637183	0.333711						113.9	1.68447	1.2028	2.15188
	114	0.47156	0.980703						114	1.72432	1.0316	0.794491
	114.1	0.347095	1.41614						114.1	1.53775	0.617293	0.626482
	114.2	0.119625	1.24399						114.2	0.564504	1.21018	0.551076
	114.3	0.309291	0.853159						114.3	0.328833	0.727088	0.393442
	114.4	0.183694	0.297694						114.4	1.3333	1.11752	1.04517
	114.5	0.267116	0.159972						114.5	0.538237	0.38246	0.353451
	114.6	0.29756	0.589569						114.6	1.99418	1.51388	2.8355
	114.7	0.339686	0.536293						114.7	0.769833	0.424445	0.787722
	114.8	0.258116	0.374159						114.8	1.07926	0.960004	1.37347
	114.9	0.678312	0.547679						114.9	0.729805	0.263121	0.604535
	115	0.447954	0.933214						115	0.112305	0.902192	0.305696
	115.1	1.09862	1.87896						115.1	0.732553	0.327945	0.0878489
	115.2	0.450427	1.10189						115.2	0.215722	1.14974	1.45023
	115.3	0.40705	0.767183						115.3	0.0648422	0.12318	0.270789
	115.4	0.913133	0.739913						115.4	0.83263	0.140806	1.81276
	115.5	1.07015	0.799804						115.5	0.195742	0.905236	0.259984
	115.6	0.649932	1.0878						115.6	1.48252	1.47563	2.32294
	115.7	0.449632	1.15726						115.7	0.108447	0.204822	0.0432303
	115.8	0.218994	0.753084						115.8	0.659613	0.343624	0.377268
	115.9	0.104292	0.269717						115.9	3.01374	3.74418	3.27739
	116	0.223504	0.161682						116	2.06388	1.7185	0.690873
	116.1	0.0853354	0.189944						116.1	3.00753	2.95243	1.30597
	116.2	0.595486	0.446228						116.2	0.771414	1.846	0.927402
	116.3	0.244707	0.460641						116.3	0.959752	3.14447	1.21864
	116.4	0.318029	0.690686						116.4	0.377205	0.857631	0.583963
	116.5	0.248256	0.831997						116.5	0.233602	1.34479	0.324977
	116.6	0.0839919	0.597805						116.6	0.603675	0.184485	0.633784
	116.7	0.672906	0.726464						116.7	0.235589	0.921182	0.184789
	116.8	0.178455	1.05228						116.8	0.869668	0.982821	0.651286
	116.9	0.522543	1.32765						116.9	0.333351	0.69119	0.29341
	117	0.41487	1.09745						117	0.621657	0.660688	0.482178
	117.1	0.41817	0.44051						117.1	0.276658	0.422241	1.47497
	117.2	0.569227	1.1011						117.2	0.182626	0.200522	0.552799
	117.3	0.734837	1.35776						117.3	0.209946	0.575456	1.36446
	117.4	0.307466	0.934875						117.4	0.91502	0.619063	0.707143
	117.5	0.331265	0.742328						117.5	0.322718	0.784144	0.337424
	117.6	0.162119	0.258251						117.6	0.634658	0.886397	1.55732
	117.7	0.32973	0.25961						117.7	0.538897	0.782067	0.510821
	117.8	1.36686	0.661373						117.8	0.400591	0.362873	0.665569
	117.9	1.93541	1.04142						117.9	2.92027	2.70991	2.04413
	118	1.0993	0.652112						118	1.61654	1.12333	0.399771
	118.1	0.356273	0.435218						118.1	3.58315	3.40765	2.27807
	118.2	0.308977	0.320213						118.2	0.467029	0.698703	0.21972
	118.3	0.0415779	0.341397						118.3	0.562541	1.23991	0.903164
	118.4	0.222645	0.636959						118.4	0.738314	0.197187	0.621354
	118.5	0.734345	0.907666						118.5	0.296343	0.167521	0.108733
	118.6	0.230596	0.589531						118.6	1.19547	1.4722	2.15651
	118.7	0.945906	1.60771						118.7	0.376648	0.955689	1.21221
	118.8	1.85182	3.50649						118.8	0.627485	2.25642	2.52685
	118.9	2.15629	3.5824						118.9	0.463319	0.653522	0.52809
	119	1.16075	1.61127						119	0.129845	1.00864	0.248177
	119.1	0.759049	0.835732						119.1	0.599472	0.619556	1.22462
	119.2	0.445036	0.435572						119.2	0.134281	0.299933	0.126961
	119.3	0.491176	0.0972454						119.3	0.204413	0.0742067	0.18077
	119.4	1.71792	1.10915						119.4	1.06711	0.858265	1.59422
	119.5	2.53921	2.06323						119.5	0.368557	0.177886	0.196712
	119.6	1.40724	1.30826						119.6	1.15642	1.50651	0.945647
	119.7	0.248111	0.262259						119.7	0.256477	0.136119	0.313436
	119.8	0.748887	0.436434						119.8	0.350716	0.445902	0.140555
	119.9	1.47174	0.766933						119.9	0.368232	0.789647	1.27878
	120	0.851433	0.567099						120	0.212001	0.488873	0.585651
	120.1	0.180863	0.465028						120.1	1.67532	2.74959	3.10751
	120.2	0.18604	0.494638						120.2	0.321682	0.690759	0.415845
	120.3	0.487783	1.20164						120.3	0.664964	1.43181	1.21048
	120.4	1.62965	2.38328						120.4	0.588845	0.413692	0.635021
	120.5	2.10395	2.10637						120.5	0.469264	0.295854	0.446595
	120.6	0.912592	0.607311						120.6	0.362524	1.08077	2.13562
	120.7	0.288438	0.375596						120.7	0.463734	0.078286	0.220296
	120.8	0.0845556	1.16131						120.8	1.05572	0.733892	1.731
	120.9	0.53288	1.58099						120.9	1.56384	0.483969	0.792757
	121	0.43391	0.653501						121	1.02384	0.616875	1.26166
	121.1	0.532824	0.212						121.1	1.49224	1.23049	1.43654
	121.2	0.367892	0.241424						121.2	0.467671	0.389062	0.837354
	121.3	0.311968	0.281397						121.3	0.413348	0.346653	0.140591
	121.4	1.03203	0.954252						121.4	0.0692599	0.191232	0.392104
	121.5	1.38422	1.43181						121.5	0.866659	0.571495	0.872429
	121.6	0.986751	1.18232						121.6	0.0180609	0.57942	0.0830916
	121.7	0.419078	0.220748						121.7	0.290574	0.44599	0.637813
	121.8	0.351195	0.366999						121.8	0.230639	0.236741	0.278448
	121.9	1.81464	1.53175						121.9	0.546271	0.826738	1.23698
	122	2.45069	2.15353						122	0.712884	0.576829	0.975037
	122.1	2.08242	1.71627						122.1	3.25954	3.17957	3.39445
	122.2	0.924676	1.22153						122.2	1.74335	1.26495	1.36775
	122.3	0.495213	0.952648						122.3	1.07182	1.21605	1.28995
	122.4	0.920641	1.03751						122.4	0.213836	0.123818	0.106867
	122.5	0.670744	0.542489						122.5	0.19582	0.361731	0.574813
	122.6	0.611749	0.851597						122.6	0.960263	1.67302	1.11214
	122.7	1.34665	1.70076						122.7	0.381744	0.849926	0.872812
	122.8	1.19192	1.4906						122.8	0.373267	1.12443	1.24237
	122.9	0.729522	1.06611						122.9	0.435172	0.55879	0.396446
	123	0.556919	0.59486						123	0.217641	0.189642	0.479459
	123.1	0.558208	0.40044						123.1	1.10286	0.541204	0.566773
	123.2	0.602892	0.437614						123.2	0.712539	0.479287	0.611927
	123.3	0.324622	0.158598						123.3	0.543151	0.204401	0.330372
	123.4	0.240928	0.1494						123.4	0.545171	0.392966	0.505939
	123.5	0.355272	0.189767						123.5	0.619332	0.519168	0.556553
	123.6	0.128038	0.138487						123.6	0.288725	0.224889	0.24145
	123.7	0.336345	0.271775						123.7	0.0414478	0.570008	0.165044
	123.8	0.857562	1.56169						123.8	1.13457	0.65385	0.677487
	123.9	2.34828	3.81773						123.9	0.304921	0.141677	0.297691
	124	2.76724	4.03193						124	1.65885	1.25909	1.73256
	124.1	1.55172	2.46556						124.1	1.27478	0.262702	1.36439
	124.2	0.94448	0.87322						124.2	1.55512	0.768563	1.77429
	124.3	0.217942	0.348435						124.3	0.21893	0.118875	0.363393
	124.4	0.327509	0.37146						124.4	0.642751	0.219053	0.222444
	124.5	1.42496	1.01755						124.5	0.683817	0.886249	0.909863
	124.6	3.03677	1.81223						124.6	0.495705	0.858773	0.506522
	124.7	3.83067	2.41218						124.7	0.632	1.29071	1.15765
	124.8	3.09808	2.11085						124.8	0.0704368	0.0481006	0.165865
	124.9	1.97592	1.42727						124.9	0.365965	0.302487	0.604345
	125	1.3193	0.855231						125	0.229384	0.145444	0.190044
	125.1	0.565258	0.502025						125.1	0.509478	0.475134	0.5369
	125.2	0.364992	0.30089						125.2	0.741639	0.453427	0.682701
	125.3	0.313296	0.444156						125.3	0.919763	0.505943	0.392797
	125.4	0.585939	0.732805						125.4	1.18109	0.407807	1.26855
	125.5	0.774155	0.609098						125.5	0.313094	0.189082	0.0996168
	125.6	0.315764	0.381701						125.6	0.403546	0.0560589	0.861439
	125.7	0.412228	0.944258						125.7	0.162328	0.7114	0.130684
	125.8	0.869514	1.61736						125.8	0.341702	0.251828	0.478204
	125.9	1.11722	2.09743						125.9	1.1574	0.935782	1.54823
	126	1.32499	1.57984						126	0.546391	0.518712	0.524157
	126.1	0.890225	0.97948						126.1	0.931738	0.670674	0.786786
	126.2	0.871864	0.497946						126.2	0.914652	0.615357	1.25093
	126.3	0.285837	0.360905						126.3	0.684145	0.379883	0.595147
	126.4	0.549151	0.824008						126.4	0.606385	0.528854	0.818895
	126.5	1.41371	1.77792						126.5	0.156289	0.333259	0.252756
	126.6	1.1596	1.51071						126.6	0.997412	0.228333	1.00961
	126.7	0.666619	1.16063						126.7	0.165608	0.112125	0.199171
	126.8	0.399532	0.774613						126.8	0.798583	0.476815	1.13037
	126.9	0.442667	0.840154						126.9	0.0520581	0.140722	0.27724
	127	0.736089	0.704107						127	0.504093	0.757749	0.804114
	127.1	0.523248	0.665105						127.1	0.0255935	0.271243	0.183826
	127.2	0.168691	0.41624						127.2	1.0945	0.79132	1.00318
	127.3	0.180205	0.301996						127.3	0.270128	0.119634	0.0540187
	127.4	0.279476	0.237477						127.4	0.997776	0.524338	0.6717
	127.5	0.241441	0.15739						127.5	0.131601	0.0993391	0.1357
	127.6	0.104872	0.228831						127.6	0.250812	0.309446	0.41572
	127.7	0.264531	0.563072						127.7	0.311496	0.301068	0.49795
	127.8	0.55333	0.396601						127.8	0.0403043	0.0772429	0.147827
	127.9	0.752388	0.370432						127.9	1.33043	0.822959	1.64171
	128	0.303701	0.33644						128	0.598043	0.378323	0.264638
	128.1	0.0733799	0.280294						128.1	2.42435	1.62586	2.37708
	128.2	0.104824	0.227075						128.2	0.841533	0.658361	0.940888
	128.3	0.0673071	0.115474						128.3	1.73871	1.5115	2.18922
	128.4	0.375334	0.298861						128.4	0.336567	0.33805	0.305485
	128.5	0.677727	0.662992						128.5	0.713083	0.993837	0.866224
	128.6	0.479051	0.648227						128.6	0.193535	0.0200893	0.198289
	128.7	0.170432	0.236424						128.7	0.339956	0.496076	0.526862
	128.8	0.263836	0.0959537						128.8	0.206161	0.190539	0.318989
	128.9	0.739681	0.267991						128.9	0.185018	0.200871	0.0947439
	129	0.775403	0.256347						129	1.3375	0.679782	1.32902
	129.1	0.398074	0.132513						129.1	0.17629	0.0980442	0.0710884
	129.2	0.336984	0.162198						129.2	0.677056	0.163146	0.680864
	129.3	0.135795	0.0489675						129.3	0.109457	0.355373	0.268265
	129.4	0.110995	0.08197						129.4	0.21121	0.123172	0.251355
	129.5	0.489823	0.265546						129.5	0.398397	0.318997	0.401832
	129.6	0.0537328	0.205965						129.6	0.216778	0.0465401	0.269407
	129.7	0.218645	0.252859						129.7	0.367041	1.04193	0.729387
	129.8	0.57163	0.308559						129.8	0.0804275	0.147381	0.0781204
	129.9	0.462796	0.259381						129.9	0.89042	0.93403	1.78888
	130	0.766908	0.489305						130	0.234086	0.0849648	0.244175
	130.1	0.13744	0.336709						130.1	1.07831	0.992294	1.98674
	130.2	0.223952	0.506577						130.2	0.204006	0.147973	0.237131
	130.3	0.0736795	0.152313						130.3	0.830294	1.39219	1.38563
	130.4	0.332593	0.165253						130.4	0.308487	0.669892	0.418207
	130.5	0.803327	0.369025						130.5	0.961392	1.90007	0.785998
	130.6	0.769726	0.553733						130.6	1.12445	1.69959	1.08113
	130.7	0.773821	0.592099						130.7	1.46617	1.69345	0.887618
	130.8	0.169802	0.251799						130.8	1.46795	1.10702	1.03077
	130.9	0.388953	0.296272						130.9	0.492566	0.550097	0.349674
	131	0.308745	0.457294						131	1.3448	0.973528	1.32882
	131.1	0.398048	0.520068						131.1	0.146162	0.238296	0.149209
	131.2	0.231056	0.415614						131.2	0.533558	0.610669	0.827316
	131.3	0.266534	0.326944						131.3	0.10636	0.284996	0.206999
	131.4	0.320814	0.170334						131.4	0.856199	0.440737	0.557294
	131.5	0.69516	0.451484						131.5	0.0232015	0.148506	0.172859
	131.6	0.437751	0.272782						131.6	0.281892	0.141883	0.284099
	131.7	0.0245627	0.0453365						131.7	0.316082	0.272744	0.436191
	131.8	0.42354	0.217025						131.8	0.0408195	0.46523	0.290703
	131.9	0.515798	0.329638						131.9	0.381146	0.329177	0.394291
	132	0.610366	0.312744						132	0.333642	0.78431	0.734863
	132.1	0.158865	0.285515						132.1	0.579547	0.40627	0.668117
	132.2	0.428988	0.56945						132.2	0.370038	0.519393	0.345713
	132.3	0.257094	0.319039						132.3	0.527249	0.623755	0.941997
	132.4	0.24271	0.127721						132.4	0.222342	0.51634	0.328225
	132.5	0.24432	0.223056						132.5	0.438823	0.337041	0.591158
	132.6	0.26911	0.114202						132.6	0.702802	0.612335	0.651823
	132.7	0.302359	0.174864						132.7	0.494624	0.645312	0.957929
	132.8	0.0912425	0.219849						132.8	0.524735	0.499455	0.894818
	132.9	0.164266	0.234231						132.9	0.121	0.298227	0.18392
	133	0.265162	0.285569						133	0.252456	0.308988	0.414269
	133.1	0.212005	0.204423						133.1	0.699014	0.384601	0.407686
	133.2	0.106653	0.128002						133.2	0.0522947	0.208575	0.217778
	133.3	0.0946577	0.058825						133.3	0.0608752	0.107253	0.23689
	133.4	0.270611	0.11494						133.4	0.511298	0.365663	0.503725
	133.5	0.493131	0.524818						133.5	0.192445	0.0722122	0.102592
	133.6	0.430053	0.556337						133.6	0.141667	0.141711	0.160234
	133.7	0.243236	0.282075						133.7	0.63446	0.283076	0.461714
	133.8	0.021681	0.040277						133.8	0.245919	0.43385	0.142814
	133.9	0.245346	0.103559						133.9	0.349225	0.118722	0.332229
	134	0.184226	0.0501113						134	0.429523	0.619192	0.169358
	134.1	0.225461	0.139763						134.1	0.312056	0.00323799	0.352354
	134.2	0.614279	0.280357						134.2	0.576835	0.340649	0.352841
	134.3	0.559212	0.188759						134.3	0.496079	0.130279	0.606431
	134.4	0.448725	0.0853886						134.4	0.558935	0.343357	0.936989
	134.5	0.0831008	0.0415418						134.5	0.333513	0.193549	0.46914
	134.6	0.147306	0.135479						134.6	0.391314	0.625846	0.909456
	134.7	0.26681	0.342554						134.7	0.04343	0.231879	0.124733
	134.8	0.433559	0.228167						134.8	0.215968	0.404239	0.337466
	134.9	0.561835	0.284025						134.9	0.361102	0.229163	0.395395
	135	0.367565	0.404994						135	0.124958	0.0866804	0.0918216
	135.1	0.456138	0.334294						135.1	0.719097	0.836814	0.639718
	135.2	0.209581	0.239568						135.2	0.143201	0.102972	0.242139
	135.3	0.303659	0.128549						135.3	0.203117	0.358653	0.201887
	135.4	0.450233	0.191505						135.4	0.393064	0.138763	0.302816
	135.5	0.424503	0.17975						135.5	0.414703	0.289182	0.612952
	135.6	0.497293	0.314009						135.6	0.168895	0.197311	0.191371
	135.7	0.403048	0.0606037						135.7	0.380882	0.223974	0.42887
	135.8	0.17894	0.051838						135.8	0.672535	1.05506	0.903016
	135.9	0.299065	0.226314						135.9	0.2625	0.162476	0.222915
	136	0.835362	0.4037						136	0.682857	0.823144	0.470979
	136.1	0.533101	0.274558						136.1	0.114167	0.0500423	0.216253
	136.2	0.824108	0.486802						136.2	0.630707	0.430243	0.644685
	136.3	0.429172	0.258077						136.3	0.0602449	0.00524493	0.0192233
	136.4	0.329276	0.149087						136.4	0.584028	0.617177	0.82751
	136.5	0.0266672	0.047658						136.5	0.0533115	0.109943	0.140108
	136.6	0.226905	0.129848						136.6	0.670196	1.0224	0.82974
	136.7	0.267058	0.101977						136.7	0.318265	0.259675	0.192832
	136.8	0.204072	0.0921262						136.8	0.299309	0.563215	0.274136
	136.9	0.121652	0.166719						136.9	0.444776	0.134463	0.337891
	137	0.0592645	0.474157						137	0.105774	0.127702	0.259721
	137.1	0.208088	0.48174						137.1	0.484479	0.395536	0.606985
	137.2	0.250704	0.659062						137.2	0.21241	0.0363188	0.249963
	137.3	0.231167	0.409039						137.3	0.665792	0.433459	0.980845
	137.4	0.301092	0.339389						137.4	0.140294	0.02575	0.135798
	137.5	0.354033	0.290417						137.5	0.324377	0.245391	0.544619
	137.6	0.469457	0.291546						137.6	0.260784	0.292796	0.279226
	137.7	0.401234	0.212532						137.7	0.11451	0.0369849	0.145722
	137.8	0.477624	0.29103						137.8	0.833118	0.915554	1.14211
	137.9	0.138425	0.282653						137.9	0.312674	0.385478	0.498674
	138	0.334148	0.306319						138	0.375662	0.488642	0.642998
	138.1	0.319605	0.305139						138.1	0.136546	0.118527	0.203528
	138.2	1.02106	0.554648						138.2	0.61715	0.501382	0.600952
	138.3	0.840405	0.520129						138.3	0.0802029	0.184663	0.244347
	138.4	0.74672	0.359398						138.4	0.381384	0.286625	0.278545
	138.5	0.139626	0.0690953						138.5	0.0502367	0.120823	0.235549
	138.6	0.0928561	0.0807728						138.6	0.304975	0.501495	0.273241
	138.7	0.102762	0.126311						138.7	0.140971	0.240146	0.14202
	138.8	0.364624	0.362256						138.8	0.140975	0.2452	0.423343
	138.9	0.365274	0.601292						138.9	0.128008	0.178534	0.10045
	139	0.435204	0.49678						139	0.245159	0.0886871	0.812447
	139.1	0.126402	0.333338						139.1	0.249246	0.399569	0.0881679
	139.2	0.153918	0.316995						139.2	0.0908725	0.036303	0.417204
	139.3	0.103479	0.3468						139.3	0.34399	0.287584	0.213846
	139.4	0.0189344	0.29511						139.4	0.042967	0.0968979	0.203925
	139.5	0.178039	0.257434						139.5	0.161325	0.172546	0.326535
	139.6	0.0639554	0.0286773						139.6	0.24072	0.24718	0.131026
	139.7	0.177725	0.0186847						139.7	0.173983	0.317832	0.528397
	139.8	0.33389	0.16409						139.8	0.317342	0.295084	0.215645
	139.9	0.468524	0.276642						139.9	0.299719	0.392119	0.821846
	140	0.523289	0.392159						140	0.236249	0.122291	0.0907785
	140.1	0.3238	0.304391						140.1	0.173831	0.0764188	0.461062
	140.2	0.522128	0.380018						140.2	0.509493	0.358549	0.395069
	140.3	0.335578	0.355577						140.3	0.223026	0.204816	0.405662
	140.4	0.275679	0.15776						140.4	0.301567	0.134526	0.394592
	140.5	0.0189823	0.0183803						140.5	0.123481	0.207756	0.4241
	140.6	0.0883826	0.142333						140.6	0.0920436	0.12223	0.105063
	140.7	0.0529209	0.0270985						140.7	0.190535	0.255447	0.22467
	140.8	0.0610726	0.0447994						140.8	0.107229	0.112431	0.349034
	140.9	0.31514	0.35327						140.9	0.137298	0.185459	0.225058
	141	0.423115	0.48809						141	0.176087	0.0754415	0.357938
	141.1	0.509806	0.469788						141.1	0.217766	0.447678	0.561018
	141.2	0.136304	0.125978						141.2	0.0826841	0.0487945	0.163086
	141.3	0.161706	0.121542						141.3	0.121943	0.235374	0.217147
	141.4	0.023005	0.074267						141.4	0.190163	0.10408	0.349182
	141.5	0.0702598	0.0756502						141.5	0.131837	0.225249	0.220869
	141.6	0.0830262	0.0618025						141.6	0.103706	0.0655869	0.218608
	141.7	0.0225919	0.00990024						141.7	0.528392	0.551283	0.68303
	141.8	0.157359	0.0972299						141.8	0.135115	0.0629094	0.141137
	141.9	0.242655	0.160527						141.9	0.619009	0.440461	0.683568
	142	0.31746	0.269365						142	0.286134	0.251768	0.452811
	142.1	0.229382	0.184276						142.1	0.273356	0.212706	0.310905
	142.2	0.0917766	0.149706						142.2	0.138712	0.333492	0.363021
	142.3	0.0674879	0.0821917						142.3	0.191587	0.179054	0.337116
	142.4	0.116794	0.0947402						142.4	0.0677764	0.153602	0.0938009
	142.5	0.0410493	0.111062						142.5	0.180494	0.143776	0.388763
	142.6	0.407085	0.413204						142.6	0.0170276	0.0541539	0.089306
	142.7	0.148214	0.287311						142.7	0.367828	0.5799	0.555997
	142.8	0.191825	0.190405						142.8	0.0284325	0.0766202	0.038233
	142.9	0.078021	0.0262828						142.9	0.583172	0.738127	0.934525
	143	0.0532797	0.0449842						143	0.124612	0.0797473	0.192739
	143.1	0.100388	0.0348794						143.1	0.672541	0.334039	0.691489
	143.2	0.113619	0.134985						143.2	0.22831	0.359166	0.666396
	143.3	0.119937	0.220143						143.3	0.0904929	0.0340615	0.073637
	143.4	0.131823	0.203486						143.4	0.529325	0.488628	0.565785
	143.5	0.0321856	0.0866796						143.5	0.113605	0.113573	0.34705
	143.6	0.0365555	0.0197977						143.6	0.133628	0.0488236	0.0522219
	143.7	0.0531969	0.0307836						143.7	0.481892	0.422113	0.762737
	143.8	0.0439926	0.154989						143.8	0.342437	0.128221	0.244919
	143.9	0.0553995	0.225929						143.9	0.287258	0.203108	0.30355
	144	0.0661922	0.368382						144	0.155564	0.159801	0.326776
	144.1	0.0825953	0.166491						144.1	0.205822	0.207688	0.267016
	144.2	0.0358142	0.0438535						144.2	0.097223	0.0914444	0.0965609
	144.3	0.0885237	0.0618226						144.3	0.0624816	0.117531	0.275068
	144.4	0.0822755	0.0155529						144.4	0.389339	0.209958	0.273747
	144.5	0.104213	0.0145108						144.5	0.0585261	0.102121	0.102191
	144.6	0.0247962	0.0685459						144.6	0.176917	0.147152	0.429528
	144.7	0.0652346	0.0654575						144.7	0.290281	0.295334	0.232091
	144.8	0.0859244	0.0664289						144.8	0.0907147	0.0208043	0.149481
	144.9	0.144612	0.0295841						144.9	0.49877	0.459159	0.395858
	145	0.196129	0.031793						145	0.221953	0.150322	0.241288
	145.1	0.255501	0.0672669						145.1	0.400173	0.149182	0.122689
	145.2	0.156247	0.0412125						145.2	0.354765	0.276685	0.743295
	145.3	0.11394	0.123362						145.3	0.0555795	0.112344	0.110429
	145.4	0.0509403	0.109261						145.4	0.284136	0.363586	0.405597
	145.5	0.0778432	0.189727						145.5	0.33302	0.159574	0.3704
	145.6	0.052883	0.0937848						145.6	0.0184356	0.124	0.175432
	145.7	0.0406326	0.062622						145.7	0.287151	0.320679	0.280799
	145.8	0.0992421	0.0217758						145.8	0.199939	0.168839	0.252747
	145.9	0.0637424	0.0624802						145.9	0.106617	0.256148	0.30652
	146	0.159351	0.112043						146	0.0378298	0.0322062	0.053661
	146.1	0.11301	0.1338						146.1	0.17365	0.243824	0.409791
	146.2	0.298755	0.282384						146.2	0.15773	0.0840942	0.146093
	146.3	0.192846	0.304654						146.3	0.0518831	0.137891	0.163441
	146.4	0.118006	0.194806						146.4	0.348992	0.314392	0.436161
	146.5	0.158569	0.147183						146.5	0.141775	0.205446	0.35269
	146.6	0.030494	0.0549887						146.6	0.159538	0.311397	0.337189
	146.7	0.147807	0.0681122						146.7	0.283725	0.406782	0.586294
	146.8	0.00766137	0.0109019						146.8	0.0399867	0.0274106	0.0982689
	146.9	0.291041	0.135946						146.9	0.203295	0.309931	0.283916
	147	0.164502	0.126252						147	0.569408	0.167424	0.527205
	147.1	0.360213	0.236523						147.1	0.0662312	0.173123	0.0728115
	147.2	0.0651314	0.0560611						147.2	0.322379	0.0685553	0.289509
	147.3	0.127663	0.0517871						147.3	0.148916	0.351838	0.33429
	147.4	0.068613	0.107875						147.4	0.0797193	0.0919973	0.171166
	147.5	0.0327133	0.126693						147.5	0.148838	0.0951686	0.170605
	147.6	0.185806	0.178799						147.6	0.106616	0.248533	0.392542
	147.7	0.168065	0.158398						147.7	0.0936421	0.054827	0.108407
	147.8	0.324237	0.292275						147.8	0.0530694	0.150169	0.182006
	147.9	0.333466	0.364088						147.9	0.38887	0.19495	0.61149
	148	0.339295	0.540668						148	0.0925229	0.076344	0.218345
	148.1	0.242767	0.311909						148.1	0.42739	0.218533	0.6136
	148.2	0.455604	0.298517						148.2	0.0126529	0.0342008	0.066317
	148.3	0.119003	0.0484527						148.3	0.208205	0.228338	0.420393
	148.4	0.150202	0.0385436						148.4	0.107996	0.107563	0.107746
	148.5	0.0496216	0.0189356						148.5	0.0685196	0.0878353	0.218473
	148.6	0.056493	0.0256453						148.6	0.158915	0.196064	0.24225
	148.7	0.128534	0.0471369						148.7	0.0405536	0.133606	0.113234
	148.8	0.191032	0.0898669						148.8	0.383868	0.193748	0.593144
	148.9	0.134753	0.11743						148.9	0.0562714	0.112851	0.0803047
	149	0.134303	0.13155						149	0.697332	0.130709	0.568189
	149.1	0.289423	0.250901						149.1	0.207536	0.272355	0.185968
	149.2	0.10318	0.111358						149.2	0.324919	0.0254048	0.188012
	149.3	0.257681	0.0949038						149.3	0.282348	0.494498	0.404797
	149.4	0.0640711	0.0566695						149.4	0.0511301	0.0818991	0.158839
	149.5	0.0607269	0.0113683						149.5	0.117157	0.273721	0.182534
	149.6	0.078132	0.0670883						149.6	0.148519	0.148432	0.361932
	149.7	0.311921	0.161147						149.7	0.105999	0.108614	0.107178
	149.8	0.409921	0.234501						149.8	0.126311	0.137445	0.357042
	149.9	0.633296	0.240845						149.9	0.352903	0.30586	0.172811
	150	0.666044	0.385211						150	0.164061	0.0325386	0.473708
	150.1	0.486852	0.251559						150.1	0.229786	0.315786	0.121966
	150.2	0.388848	0.207834						150.2	0.181368	0.109157	0.418882
	150.3	0.157389	0.105617						150.3	0.107546	0.194901	0.246051
	150.4	0.0491302	0.0547212						150.4	0.122466	0.235398	0.431804
	150.5	0.0864866	0.0370091						150.5	0.0543269	0.0308434	0.059733
	150.6	0.0245411	0.0290747						150.6	0.167794	0.348435	0.428335
	150.7	0.160534	0.173952						150.7	0.117412	0.0333695	0.106571
	150.8	0.308207	0.194568						150.8	0.0990279	0.257461	0.306036
	150.9	0.252309	0.170769						150.9	0.243157	0.0651346	0.134807
	151	0.147358	0.0500123						151	0.0550101	0.255586	0.314203
	151.1	0.0612631	0.0284888						151.1	0.250588	0.201719	0.159361
	151.2	0.0464586	0.010534						151.2	0.0306606	0.190464	0.229375
	151.3	0.0117625	0.0269681						151.3	0.174884	0.251283	0.157259
	151.4	0.08807	0.0198342						151.4	0.197535	0.18633	0.359246
	151.5	0.0286233	0.0366189						151.5	0.0390657	0.11699	0.0697629
	151.6	0.0287572	0.122645						151.6	0.12974	0.131821	0.260734
	151.7	0.0590956	0.252589						151.7	0.352132	0.238531	0.332775
	151.8	0.038763	0.42084						151.8	0.0413509	0.0120764	0.112857
	151.9	0.187577	0.38866						151.9	0.249267	0.397507	0.397941
	152	0.176049	0.474721						152	0.151927	0.0848355	0.207428
	152.1	0.240572	0.390738						152.1	0.0827211	0.20336	0.163403
	152.2	0.128676	0.283923						152.2	0.20224	0.267451	0.290817
	152.3	0.217235	0.276989						152.3	0.118076	0.116218	0.127294
	152.4	0.249912	0.249595						152.4	0.202503	0.26722	0.370098
	152.5	0.174087	0.112459						152.5	0.0378479	0.0604118	0.0715568
	152.6	0.119496	0.0784115						152.6	0.141479	0.261944	0.362028
	152.7	0.274288	0.198882						152.7	0.0623579	0.0162107	0.121257
	152.8	0.262143	0.18277						152.8	0.234555	0.45834	0.476871
	152.9	0.142106	0.193101						152.9	0.0939752	0.0251287	0.0365952
	153	0.0381892	0.127314						153	0.527607	0.591751	0.75309
	153.1	0.172717	0.221168						153.1	0.0712528	0.0714853	0.0260967
	153.2	0.174747	0.143344						153.2	0.330533	0.453846	0.579642
	153.3	0.174165	0.0784592						153.3	0.0315613	0.0612249	0.0506389
	153.4	0.0541378	0.0250721						153.4	0.11929	0.158469	0.235065
	153.5	0.0733133	0.0135871						153.5	0.144879	0.149245	0.214392
	153.6	0.0348468	0.0885559						153.6	0.0234255	0.0831211	0.112755
	153.7	0.16885	0.139869						153.7	0.270838	0.23496	0.317975
	153.8	0.183352	0.163224						153.8	0.0530255	0.0458266	0.150806
	153.9	0.0952126	0.110951						153.9	0.093376	0.268355	0.237361
	154	0.0715922	0.092826						154	0.151421	0.158454	0.274682
	154.1	0.0513713	0.125723						154.1	0.0687667	0.133547	0.188645
	154.2	0.131311	0.109409						154.2	0.275836	0.138139	0.298727
	154.3	0.265132	0.157222						154.3	0.0371403	0.191223	0.177487
	154.4	0.124843	0.0530467						154.4	0.223962	0.090972	0.293907
	154.5	0.330926	0.0502645						154.5	0.0679431	0.16828	0.177766
	154.6	0.0893383	0.0140159						154.6	0.082642	0.163975	0.128412
	154.7	0.189859	0.0260755						154.7	0.139455	0.0722618	0.350979
	154.8	0.0269948	0.00136052						154.8	0.0942284	0.326465	0.175539
	154.9	0.115961	0.0593264						154.9	0.0254966	0.058708	0.150802
	155	0.451424	0.156197						155	0.418852	0.518766	0.521147
	155.1	0.52799	0.284517						155.1	0.0665598	0.0400027	0.112264
	155.2	0.426864	0.187263						155.2	0.266652	0.425743	0.420877
	155.3	0.231978	0.120916						155.3	0.108249	0.0418074	0.241015
	155.4	0.109347	0.0343442						155.4	0.0912067	0.122747	0.0962395
	155.5	0.0928369	0.0503748						155.5	0.285799	0.184402	0.343474
	155.6	0.00971366	0.0303252						155.6	0.162581	0.0728423	0.183962
	155.7	0.0837917	0.0833794						155.7	0.118594	0.276515	0.218517
	155.8	0.0516717	0.112782						155.8	0.0528285	0.0534548	0.171227
	155.9	0.110698	0.129189						155.9	0.155828	0.293664	0.272939
	156	0.081426	0.0747702						156	0.0562914	0.155276	0.140105
	156.1	0.153826	0.0821953						156.1	0.0992645	0.273983	0.225082
	156.2	0.0371689	0.0144441						156.2	0.183211	0.447774	0.333672
	156.3	0.117936	0.0516264						156.3	0.0517055	0.183201	0.0714811
	156.4	0.0871182	0.0428652						156.4	0.377275	0.514747	0.53945
	156.5	0.0725917	0.0730952						156.5	0.0574551	0.0342193	0.11545
	156.6	0.0309566	0.0795784						156.6	0.212577	0.152213	0.234933
	156.7	0.0571211	0.141324						156.7	0.225552	0.21965	0.410138
	156.8	0.101345	0.156816						156.8	0.17346	0.0388561	0.143852
	156.9	0.369098	0.3966						156.9	0.123317	0.155501	0.208822
	157	0.525372	0.440466						157	0.140637	0.185428	0.243737
	157.1	0.637865	0.54455						157.1	0.0743145	0.12811	0.275094
	157.2	0.25163	0.26189						157.2	0.0730504	0.193262	0.174883
	157.3	0.109294	0.15108						157.3	0.124644	0.210997	0.238622
	157.4	0.052436	0.0118564						157.4	0.230743	0.0440219	0.219645
	157.5	0.0270367	0.0158483						157.5	0.131646	0.151034	0.155787
	157.6	0.109562	0.120553						157.6	0.388093	0.164529	0.467145
	157.7	0.0896758	0.152878						157.7	0.0355971	0.128325	0.0765971
	157.8	0.0799098	0.145303						157.8	0.284073	0.321653	0.457016
	157.9	0.0542715	0.0849078						157.9	0.0482809	0.16559	0.109288
	158	0.03697	0.00180263						158	0.301926	0.48543	0.320958
	158.1	0.0342776	0.016792						158.1	0.0455628	0.0852012	0.135348
	158.2	0.121466	0.0911248						158.2	0.416948	0.568537	0.401835
	158.3	0.032066	0.0626068						158.3	0.0742806	0.0612307	0.0540144
	158.4	0.130189	0.0863566						158.4	0.513297	0.475011	0.623053
	158.5	0.0228398	0.0312365						158.5	0.0867614	0.177154	0.0823281
	158.6	0.0260768	0.0147137						158.6	0.283216	0.056739	0.380591
	158.7	0.10261	0.035547						158.7	0.0271264	0.20116	0.0822171
	158.8	0.0214315	0.0122461						158.8	0.258034	0.196859	0.250641
	158.9	0.10593	0.0887691						158.9	0.0926158	0.0720338	0.180161
	159	0.0111356	0.0420135						159	0.212214	0.24124	0.100895
	159.1	0.105468	0.0916926						159.1	0.0550934	0.0643969	0.378771
	159.2	0.0290236	0.0343916						159.2	0.103436	0.0746499	0.0495477
	159.3	0.0478952	0.042058						159.3	0.105537	0.179369	0.242266
	159.4	0.0285333	0.00361622						159.4	0.196185	0.12263	0.238271
	159.5	0.0487628	0.0379865						159.5	0.0240016	0.0846973	0.0321186
	159.6	0.0576512	0.107482						159.6	0.340166	0.228589	0.549303
	159.7	0.0521562	0.160325						159.7	0.0731022	0.0447145	0.0796514
	159.8	0.151176	0.101128						159.8	0.338666	0.359886	0.477513
	159.9	0.221642	0.100946						159.9	0.102263	0.0943175	0.152203
	160	0.231015	0.112818						160	0.228504	0.158307	0.206767
	160.1	0.208017	0.112584						160.1	0.0835484	0.090404	0.117109
	160.2	0.18877	0.136118						160.2	0.203008	0.0873182	0.204073
	160.3	0.0937944	0.0719093						160.3	0.36833	0.228499	0.362948
	160.4	0.162834	0.138047						160.4	0.17915	0.105142	0.163441
	160.5	0.0301396	0.0804247						160.5	0.387364	0.225983	0.379269
	160.6	0.168427	0.140722						160.6	0.0444143	0.096322	0.157162
	160.7	0.0549285	0.0780881						160.7	0.0475386	0.0758348	0.0699349
	160.8	0.191258	0.148691						160.8	0.276481	0.180984	0.39109
	160.9	0.189774	0.200958						160.9	0.0423676	0.0473169	0.0901084
	161	0.206886	0.179888						161	0.395423	0.191362	0.230851
	161.1	0.138702	0.163379						161.1	0.019817	0.0404385	0.164328
	161.2	0.0698711	0.0537623						161.2	0.246661	0.238085	0.218159
	161.3	0.103241	0.0664415						161.3	0.0194296	0.011223	0.062388
	161.4	0.0304772	0.0201543						161.4	0.316325	0.321946	0.436104
	161.5	0.0506549	0.0649136						161.5	0.0277877	0.0183593	0.0576174
	161.6	0.0938478	0.10343						161.6	0.194268	0.208149	0.350737
	161.7	0.126039	0.09496						161.7	0.261451	0.2835	0.31942
	161.8	0.210199	0.0854493						161.8	0.0104892	0.00469314	0.0542186
	161.9	0.200872	0.0530888						161.9	0.33456	0.349045	0.375633
	162	0.208784	0.116109						162	0.0318814	0.0871122	0.12759
	162.1	0.121465	0.0962738						162.1	0.243376	0.204635	0.229374
	162.2	0.168113	0.127698						162.2	0.00193059	0.0491088	0.0704862
	162.3	0.069615	0.0589871						162.3	0.479951	0.301807	0.439012
	162.4	0.131158	0.0762703						162.4	0.0187385	0.0349581	0.0207839
	162.5	0.0444529	0.0199423						162.5	0.349101	0.309321	0.370829
	162.6	0.0917501	0.0458365						162.6	0.0418976	0.0945853	0.159267
	162.7	0.0728087	0.0209774						162.7	0.167339	0.266338	0.287429
	162.8	0.0105728	0.00560388						162.8	0.129927	0.0770085	0.149525
	162.9	0.150848	0.113161						162.9	0.0533259	0.109188	0.180947
	163	0.191876	0.153033						163	0.246486	0.162485	0.207403
	163.1	0.283846	0.267211						163.1	0.070128	0.0719862	0.109003
	163.2	0.135198	0.131425						163.2	0.24334	0.22776	0.302033
	163.3	0.0824675	0.0868177						163.3	0.0808083	0.133063	0.124318
	163.4	0.0724331	0.0419536						163.4	0.211316	0.168382	0.366825
	163.5	0.133843	0.0554339						163.5	0.283098	0.294809	0.47613
	163.6	0.159765	0.1504						163.6	0.0893426	0.0643453	0.181082
	163.7	0.125367	0.0955514						163.7	0.392174	0.328297	0.578581
	163.8	0.0574044	0.101275						163.8	0.0348652	0.0713392	0.0493286
	163.9	0.057054	0.108341						163.9	0.144487	0.0869834	0.196816
	164	0.0752627	0.112917						164	0.242472	0.306574	0.31886
	164.1	0.0408274	0.122999						164.1	0.134749	0.09667	0.215327
	164.2	0.0570726	0.114886						164.2	0.0952151	0.176984	0.159302
	164.3	0.112211	0.122292						164.3	0.339937	0.251749	0.40325
	164.4	0.0871479	0.087924						164.4	0.0466257	0.0599287	0.113897
	164.5	0.177743	0.0653709						164.5	0.346209	0.308217	0.350472
	164.6	0.205018	0.11541						164.6	0.0360848	0.00878377	0.0874561
	164.7	0.229365	0.135476						164.7	0.246579	0.506519	0.427705
	164.8	0.105255	0.110053						164.8	0.0664453	0.029422	0.0800193
	164.9	0.0652545	0.0238308						164.9	0.105482	0.239229	0.18496
	165	0.0691238	0.0400193						165	0.106018	0.122144	0.215491
	165.1	0.0499108	0.0334134						165.1	0.0672665	0.101568	0.151668
	165.2	0.0797637	0.0488551						165.2	0.126897	0.12175	0.224035
	165.3	0.045049	0.00382471						165.3	0.119981	0.140469	0.204667
	165.4	0.113295	0.0296876						165.4	0.0219553	0.0384863	0.0446822
	165.5	0.0779985	0.0252908						165.5	0.34781	0.278439	0.521048
	165.6	0.109896	0.03463						165.6	0.0371996	0.0191623	0.0552179
	165.7	0.0736416	0.0622614						165.7	0.430117	0.418856	0.598974
	165.8	0.0344315	0.0251569						165.8	0.185345	0.103679	0.300921
	165.9	0.0689509	0.0711949						165.9	0.129707	0.181338	0.174867
	166	0.025805	0.0151383						166	0.489022	0.291695	0.562833
	166.1	0.0524066	0.0714319						166.1	0.0437899	0.0827342	0.101212
	166.2	0.0916251	0.0518527						166.2	0.25754	0.305316	0.514127
	166.3	0.0986009	0.0932438						166.3	0.116056	0.0650552	0.101209
	166.4	0.118211	0.0337842						166.4	0.217318	0.145947	0.309074
	166.5	0.101701	0.04681						166.5	0.0736362	0.124651	0.125881
	166.6	0.148911	0.0575047						166.6	0.197995	0.11467	0.19465
	166.7	0.120895	0.0883898						166.7	0.0787653	0.195699	0.211767
	166.8	0.124193	0.0713685						166.8	0.138929	0.187192	0.112109
	166.9	0.116528	0.074633						166.9	0.0830367	0.12835	0.191273
	167	0.0525075	0.0283358						167	0.103367	0.156033	0.15437
	167.1	0.124123	0.0537063						167.1	0.0553421	0.0855964	0.174884
	167.2	0.0105896	0.00717333						167.2	0.112699	0.143729	0.158864
	167.3	0.044385	0.0232623						167.3	0.057158	0.059652	0.187086
	167.4	0.0503328	0.00803642						167.4	0.108142	0.181368	0.144288
	167.5	0.0226773	0.0121885						167.5	0.0587395	0.059291	0.147836
	167.6	0.0559942	0.00840489						167.6	0.156531	0.158938	0.267186
	167.7	0.0727778	0.0159398						167.7	0.0215055	0.0869019	0.0571413
	167.8	0.0057435	0.00136374						167.8	0.405374	0.36504	0.594695
	167.9	0.0982355	0.0428032						167.9	0.0555705	0.0429691	0.0434067
	168	0.0463998	0.0444794						168	0.477009	0.436528	0.642037
	168.1	0.0960618	0.0805988						168.1	0.0443177	0.00233686	0.063135
	168.2	0.0339391	0.0149251						168.2	0.26881	0.255	0.414611
	168.3	0.10175	0.0379497						168.3	0.0300801	0.0461357	0.0617075
	168.4	0.0129094	0.0209028						168.4	0.244321	0.175348	0.373318
	168.5	0.0820934	0.0233098						168.5	0.080225	0.0910594	0.039823
	168.6	0.026448	0.00813739						168.6	0.205598	0.192176	0.398564
	168.7	0.0630522	0.0358781						168.7	0.0355855	0.030489	0.0435332
	168.8	0.0606464	0.0368137						168.8	0.317515	0.30958	0.379022
	168.9	0.127564	0.0612095						168.9	0.0176632	0.00690855	0.0634516
	169	0.101074	0.0873362						169	0.25569	0.215266	0.215891
	169.1	0.192881	0.12351						169.1	0.0196232	0.0562002	0.134227
	169.2	0.0679088	0.0670568						169.2	0.130096	0.112325	0.179632
	169.3	0.062929	0.0357445						169.3	0.0566266	0.0727762	0.0828481
	169.4	0.0411215	0.0145421						169.4	0.0790855	0.132057	0.261569
	169.5	0.0467448	0.0136536						169.5	0.0702929	0.0748587	0.0588103
	169.6	0.0218469	0.0019143						169.6	0.113808	0.135161	0.301628
	169.7	0.0664505	0.0367201						169.7	0.0767062	0.0960426	0.0790179
	169.8	0.0321153	0.0160586						169.8	0.156007	0.165438	0.333941
	169.9	0.0842424	0.0835764						169.9	0.0759988	0.0250673	0.117033
	170	0.115994	0.0705215						170	0.102439	0.212787	0.196802
	170.1	0.0962911	0.113563						170.1	0.0855651	0.0303679	0.158955
	170.2	0.0238806	0.0179821						170.2	0.0585875	0.0967332	0.121793
	170.3	0.0419171	0.0142005						170.3	0.285949	0.214301	0.312367
	170.4	0.0350397	0.00972105						170.4	0.0302413	0.0241949	0.11824
	170.5	0.03581	0.00987627						170.5	0.223047	0.194031	0.275225
	170.6	0.072671	0.0385209						170.6	0.096074	0.113997	0.236628
	170.7	0.0278552	0.0274814						170.7	0.0739585	0.0442898	0.141901
	170.8	0.0530049	0.0314908						170.8	0.229038	0.176477	0.28396
	170.9	0.0399224	0.0569262						170.9	0.0447256	0.0646339	0.112793
	171	0.0612765	0.15754						171	0.160618	0.0880856	0.186904
	171.1	0.0696822	0.125248						171.1	0.0344513	0.092188	0.11301
	171.2	0.0643836	0.09316						171.2	0.18603	0.157538	0.272252
	171.3	0.0407915	0.00910524						171.3	0.0255403	0.0190525	0.0743784
	171.4	0.136893	0.0327463						171.4	0.188531	0.214504	0.323434
	171.5	0.0915345	0.065769						171.5	0.0633724	0.0596176	0.206899
	171.6	0.109517	0.0467914						171.6	0.106236	0.118315	0.207143
	171.7	0.0222904	0.0278506						171.7	0.157046	0.120219	0.294899
	171.8	0.0589222	0.0258434						171.8	0.0457949	0.110488	0.110582
	171.9	0.0320975	0.0630101						171.9	0.0945849	0.0184562	0.153804
	172	0.0574542	0.0743388						172	0.107531	0.259501	0.188211
	172.1	0.0651556	0.0907323						172.1	0.0752068	0.0520157	0.175736
	172.2	0.0567209	0.0404686						172.2	0.0165337	0.0572089	0.0498305
	172.3	0.0437751	0.011966						172.3	0.278052	0.207522	0.482667
	172.4	0.0334295	0.00820573						172.4	0.00941108	0.0424285	0.00257256
	172.5	0.0446629	0.0235749						172.5	0.172908	0.100356	0.422821
	172.6	0.0941777	0.0498424						172.6	0.0584687	0.113886	0.0523528
	172.7	0.119837	0.0864864						172.7	0.119271	0.092672	0.272824
	172.8	0.0650973	0.0201667						172.8	0.115118	0.149531	0.114961
	172.9	0.0734665	0.0562408						172.9	0.043508	0.0178339	0.0832794
	173	0.0745952	0.0830244						173	0.265401	0.347496	0.33068
	173.1	0.0701181	0.124003						173.1	0.029776	0.0169143	0.0294566
	173.2	0.0986389	0.0696371						173.2	0.290701	0.401712	0.352904
	173.3	0.116942	0.0704738						173.3	0.0482125	0.0390659	0.123115
	173.4	0.122437	0.0762201						173.4	0.146175	0.229367	0.1421
	173.5	0.18195	0.125888						173.5	0.152252	0.132389	0.428462
	173.6	0.0761707	0.0812116						173.6	0.0122949	0.031564	0.0137677
	173.7	0.0552749	0.044075						173.7	0.272667	0.201742	0.476935
	173.8	0.0392647	0.024756						173.8	0.078262	0.0667946	0.0831534
	173.9	0.0218495	0.0182428						173.9	0.110064	0.12452	0.213379
	174	0.0953744	0.0582306						174	0.107416	0.0671473	0.125528
	174.1	0.0983848	0.0513408						174.1	0.106159	0.168543	0.24369
	174.2	0.179142	0.104708						174.2	0.0343981	0.0415265	0.0755586
	174.3	0.0784476	0.0401275						174.3	0.232009	0.188183	0.401412
	174.4	0.0469642	0.0322894						174.4	0.0677342	0.0725768	0.12197
	174.5	0.0473725	0.00725103						174.5	0.140181	0.139796	0.301197
	174.6	0.0773069	0.0546314						174.6	0.0249612	0.022427	0.0628156
	174.7	0.111437	0.0943927						174.7	0.152981	0.214229	0.290436
	174.8	0.0976514	0.102249						174.8	0.0340028	0.0364741	0.048116
	174.9	0.0709115	0.0560657						174.9	0.0923943	0.111788	0.212178
	175	0.117014	0.0608393						175	0.151754	0.185381	0.193332
	175.1	0.0793617	0.0334794						175.1	0.0850271	0.129754	0.147196
	175.2	0.0861079	0.0311984						175.2	0.161145	0.245399	0.238054
	175.3	0.0599231	0.0221167						175.3	0.0775286	0.145719	0.149786
	175.4	0.0428078	0.0283169						175.4	0.0812139	0.109158	0.0802574
	175.5	0.0678752	0.0310196						175.5	0.151613	0.145047	0.29784
	175.6	0.0721197	0.0414894						175.6	0.019702	0.0400503	0.0923243
	175.7	0.0408699	0.0174665						175.7	0.217084	0.17176	0.348006
	175.8	0.0777485	0.0731598						175.8	0.171908	0.210544	0.232272
	175.9	0.0931823	0.136093						175.9	0.0894411	0.0822844	0.134471
	176	0.142987	0.19659						176	0.133541	0.233027	0.2468
	176.1	0.132157	0.208892						176.1	0.0761142	0.0474485	0.0935587
	176.2	0.117841	0.16316						176.2	0.090396	0.166979	0.199017
	176.3	0.0817136	0.12773						176.3	0.131038	0.0869679	0.14846
	176.4	0.04972	0.0478815						176.4	0.15614	0.175077	0.281035
	176.5	0.0331929	0.0149295						176.5	0.102789	0.134963	0.177346
	176.6	0.0638996	0.0322455						176.6	0.131685	0.0974317	0.205999
	176.7	0.0764132	0.0507001						176.7	0.0514995	0.22213	0.23465
	176.8	0.0821675	0.123214						176.8	0.0897297	0.0624516	0.0945412
	176.9	0.041673	0.0508911						176.9	0.0484447	0.141748	0.221691
	177	0.0508682	0.054819						177	0.107868	0.0675102	0.11172
	177.1	0.0431537	0.0110166						177.1	0.0566526	0.134484	0.152052
	177.2	0.0510909	0.0167766						177.2	0.118888	0.048793	0.177009
	177.3	0.0707468	0.0281229						177.3	0.0542862	0.148998	0.112006
	177.4	0.0371861	0.0205508						177.4	0.0823321	0.0514378	0.165145
	177.5	0.0522625	0.0372169						177.5	0.124926	0.148013	0.18187
	177.6	0.0282811	0.0116541						177.6	0.192627	0.136446	0.360132
	177.7	0.0336715	0.0269616						177.7	0.133344	0.107706	0.194306
	177.8	0.0237707	0.0204292						177.8	0.226134	0.211806	0.33324
	177.9	0.0842724	0.08814						177.9	0.023411	0.0357728	0.0767583
	178	0.057805	0.0602377						178	0.0875829	0.0946418	0.137426
	178.1	0.0951448	0.103075						178.1	0.0784425	0.100126	0.164943
	178.2	0.0769187	0.0498939						178.2	0.0969355	0.0970759	0.144768
	178.3	0.0768575	0.0805141						178.3	0.0437697	0.0403065	0.0666332
	178.4	0.0862124	0.0455307						178.4	0.259412	0.296634	0.457388
	178.5	0.0468043	0.0531088						178.5	0.0162117	0.0318998	0.0251716
	178.6	0.07487	0.0243116						178.6	0.236097	0.284036	0.411338
	178.7	0.0545499	0.0409181						178.7	0.0408482	0.033404	0.0454002
	178.8	0.0969663	0.0384894						178.8	0.0924286	0.174851	0.184975
	178.9	0.0396566	0.029116						178.9	0.0711653	0.0268726	0.100865
	179	0.0643265	0.0215235						179	0.100058	0.153172	0.189699
	179.1	0.0561155	0.0157898						179.1	0.0638771	0.0518093	0.158748
	179.2	0.0734633	0.0166483						179.2	0.122059	0.131577	0.170956
	179.3	0.119495	0.0295261						179.3	0.0349981	0.0342757	0.10796
	179.4	0.0792456	0.0223423						179.4	0.161102	0.177147	0.256774
	179.5	0.0482519	0.00599266						179.5	0.0111543	0.0370054	0.0220563
	179.6	0.041307	0.0252614						179.6	0.272183	0.27511	0.489901
	179.7	0.0201089	0.00295748						179.7	0.0155205	0.0287214	0.0206328
	179.8	0.0539969	0.0194605						179.8	0.148139	0.184287	0.269923
	179.9	0.0837867	0.0165706						179.9	0.0908442	0.076853	0.127279
	180	0.0711614	0.0257506						180	0.0117307	0.0423353	0.0583313
	180.1	0.063905	0.0161367						180.1	0.193725	0.130954	0.246678
	180.2	0.0369452	0.0118757						180.2	0.0431841	0.108986	0.11529
	180.3	0.0751276	0.0185271						180.3	0.0442634	0.0157507	0.073247
	180.4	0.0533599	0.0126134						180.4	0.166651	0.242806	0.372618
	180.5	0.079674	0.0326806						180.5	0.0295148	0.0299161	0.0824547
	180.6	0.0332864	0.00579964						180.6	0.13437	0.156669	0.221768
	180.7	0.056269	0.0202005						180.7	0.0398463	0.0495863	0.106834
	180.8	0.0192911	0.00500616						180.8	0.124869	0.118979	0.155761
	180.9	0.0371534	0.0196979						180.9	0.050629	0.0597334	0.135626
	181	0.0255711	0.0044243						181	0.103177	0.125902	0.154485
	181.1	0.0369635	0.00509253						181.1	0.0912585	0.0617143	0.215912
	181.2	0.0580445	0.0163982						181.2	0.0675199	0.123856	0.0917797
	181.3	0.044648	0.00190455						181.3	0.0746926	0.0509957	0.143432
	181.4	0.0477291	0.0219822						181.4	0.0728402	0.116553	0.159654
	181.5	0.0299358	0.00760145						181.5	0.0357403	0.0414538	0.0745008
	181.6	0.0309271	0.0102195						181.6	0.13558	0.192171	0.229032
	181.7	0.0356905	0.0196862						181.7	0.0160631	0.0186769	0.0577764
	181.8	0.024785	0.00661213						181.8	0.105193	0.179231	0.173688
	181.9	0.0522702	0.0250519						181.9	0.0952901	0.0552346	0.176597
	182	0.0199025	0.0219975						182	0.0669079	0.0556534	0.0323071
	182.1	0.0490296	0.0106175						182.1	0.187499	0.137131	0.355157
	182.2	0.0256838	0.00823991						182.2	0.102924	0.0734775	0.0662243
	182.3	0.04171	0.00867844						182.3	0.0407223	0.048	0.14317
	182.4	0.0405709	0.00369865						182.4	0.144569	0.155172	0.147161
	182.5	0.0478696	0.0115395						182.5	0.0185468	0.0275476	0.101181
	182.6	0.0361736	0.00708516						182.6	0.140092	0.18637	0.184142
	182.7	0.0399192	0.0263573						182.7	0.0398955	0.0324456	0.064785
	182.8	0.0300188	0.0102367						182.8	0.0811839	0.135512	0.200353
	182.9	0.041062	0.0214664						182.9	0.0933836	0.0590038	0.102917
	183	0.0436136	0.0111556						183	0.0478115	0.11734	0.165987
	183.1	0.0426952	0.0158985						183.1	0.0825492	0.066474	0.103386
	183.2	0.0356862	0.0184692						183.2	0.0796165	0.125385	0.183264
	183.3	0.0462071	0.0189913						183.3	0.0460885	0.0457698	0.0650492
	183.4	0.0780635	0.0362897						183.4	0.103609	0.140087	0.214306
	183.5	0.0554234	0.0146393						183.5	0.0256307	0.0194647	0.0628823
	183.6	0.0615199	0.0148381						183.6	0.150584	0.221267	0.203831
	183.7	0.0177108	0.0027365						183.7	0.0164396	0.0100025	0.0817673
	183.8	0.0352648	0.0249495						183.8	0.157581	0.155512	0.139557
	183.9	0.0511948	0.0280116						183.9	0.0272437	0.0726859	0.158744
	184	0.0693368	0.0574709						184	0.166441	0.0802208	0.176055
	184.1	0.0580443	0.0283006						184.1	0.028846	0.0892311	0.149809
	184.2	0.0520357	0.033995						184.2	0.1737	0.134361	0.220722
	184.3	0.0438507	0.00524232						184.3	0.0189726	0.0382228	0.0757466
	184.4	0.0261481	0.021237						184.4	0.104831	0.112246	0.157625
	184.5	0.047687	0.00362777						184.5	0.0663814	0.0721794	0.108668
	184.6	0.0602166	0.0176341						184.6	0.0415113	0.082967	0.147043
	184.7	0.0670181	0.00923492						184.7	0.0946135	0.062723	0.109271
	184.8	0.0578997	0.0109334						184.8	0.0393722	0.0955862	0.116778
	184.9	0.124577	0.0399487						184.9	0.0959977	0.0830812	0.162488
	185	0.089665	0.0316433						185	0.052024	0.0683504	0.0937274
	185.1	0.154397	0.0864001						185.1	0.0691473	0.130128	0.165227
	185.2	0.0738312	0.0341598						185.2	0.0663038	0.0541173	0.120978
	185.3	0.0819924	0.046973						185.3	0.0793741	0.0887244	0.12964
	185.4	0.0404563	0.0176853						185.4	0.043253	0.0768022	0.130217
	185.5	0.0456418	0.0170628						185.5	0.0750828	0.0670118	0.111149
	185.6	0.0167437	0.0192449						185.6	0.0668242	0.0902501	0.138655
	185.7	0.0344761	0.0118458						185.7	0.0491079	0.0756927	0.10408
	185.8	0.0268111	0.0137113						185.8	0.110266	0.0824895	0.163342
	185.9	0.0640974	0.0173529						185.9	0.0298809	0.0597033	0.0736555
	186	0.0774812	0.0236407						186	0.137408	0.137529	0.25179
	186.1	0.10741	0.0310178						186.1	0.0363315	0.0447885	0.0519047
	186.2	0.0704645	0.0314423						186.2	0.0816865	0.104761	0.18122
	186.3	0.0676592	0.016885						186.3	0.0818867	0.0901493	0.108947
	186.4	0.0508037	0.0297009						186.4	0.0434778	0.0608578	0.113473
	186.5	0.0153942	0.00930867						186.5	0.0995395	0.0897128	0.132656
	186.6	0.053706	0.030906						186.6	0.0960965	0.132302	0.133519
	186.7	0.0120103	0.00773561						186.7	0.0620644	0.047287	0.11401
	186.8	0.0439688	0.00777707						186.8	0.094916	0.118542	0.137119
	186.9	0.0459891	0.0383334						186.9	0.0422174	0.0806679	0.105074
	187	0.0634773	0.0238364						187	0.0903285	0.0715161	0.148957
	187.1	0.089323	0.0553108						187.1	0.0548207	0.0967631	0.114458
	187.2	0.0545349	0.0154188						187.2	0.0714683	0.0640853	0.0897983
	187.3	0.0407983	0.0143265						187.3	0.0651733	0.0975857	0.200115
	187.4	0.0204925	0.012328						187.4	0.0614475	0.0466353	0.0717591
	187.5	0.0211096	0.00926999						187.5	0.0631312	0.107366	0.149277
	187.6	0.0461732	0.0166633						187.6	0.0864268	0.0851935	0.131108
	187.7	0.0160402	0.00568536						187.7	0.036249	0.0567273	0.0740144
	187.8	0.0352686	0.00601514						187.8	0.115816	0.12777	0.222202
	187.9	0.0355265	0.0157518						187.9	0.0302911	0.0322516	0.0426972
	188	0.0239725	0.0188776						188	0.145083	0.123456	0.230922
	188.1	0.0632639	0.025672						188.1	0.0438634	0.0528611	0.054132
	188.2	0.0609986	0.0193157						188.2	0.104883	0.0979633	0.214686
	188.3	0.070671	0.0143823						188.3	0.0296318	0.0449705	0.0480507
	188.4	0.0948807	0.0351042						188.4	0.144839	0.146849	0.223334
	188.5	0.0553914	0.0238223						188.5	0.0225828	0.0282153	0.0507486
	188.6	0.0496962	0.0308369						188.6	0.207194	0.175512	0.24212
	188.7	0.0326061	0.00455412						188.7	0.00896705	0.0236273	0.0530627
	188.8	0.0295137	0.0264642						188.8	0.108535	0.100863	0.158655
	188.9	0.0797323	0.0342699						188.9	0.0791116	0.114466	0.152047
	189	0.0463193	0.0464047						189	0.0439685	0.0394492	0.0684518
	189.1	0.103402	0.0473056						189.1	0.161214	0.167279	0.246583
	189.2	0.0294486	0.0262802						189.2	0.0253273	0.029055	0.0631518
	189.3	0.0392751	0.0105142						189.3	0.0929292	0.0949281	0.149326
	189.4	0.0375436	0.0145051						189.4	0.0615247	0.103594	0.177916
	189.5	0.0472996	0.0223566						189.5	0.0373117	0.0329338	0.0668318
	189.6	0.0620431	0.0385411						189.6	0.159982	0.208349	0.230088
	189.7	0.0425	0.0365165						189.7	0.00799215	0.0100865	0.0449662
	189.8	0.0198164	0.0103577						189.8	0.189937	0.175593	0.217038
	189.9	0.0272788	0.00868011						189.9	0.0621164	0.04305	0.112896
	190	0.0430557	0.0358902						190	0.137727	0.108579	0.15035
	190.1	0.0424743	0.0217607						190.1	0.100615	0.0705837	0.145873
	190.2	0.0484938	0.030319						190.2	0.120604	0.112813	0.167578
	190.3	0.0394974	0.00638721						190.3	0.04596	0.045953	0.0907982
	190.4	0.0420094	0.0121946						190.4	0.169014	0.151198	0.216864
	190.5	0.0715204	0.025445						190.5	0.027041	0.0257498	0.0424558
	190.6	0.043239	0.00939686						190.6	0.118499	0.132233	0.21981
	190.7	0.0423891	0.00570345						190.7	0.0528865	0.0620147	0.0647055
	190.8	0.0479808	0.0184421						190.8	0.0451894	0.0424999	0.113147
	190.9	0.0617334	0.0296726						190.9	0.133789	0.172674	0.200622
	191	0.0827692	0.0508985						191	0.0297582	0.0326716	0.0713254
	191.1	0.0360857	0.0242291						191.1	0.13981	0.158645	0.212343
	191.2	0.0436139	0.0261771						191.2	0.0360095	0.0639406	0.110012
	191.3	0.0130277	0.000958757						191.3	0.087943	0.0722746	0.0993633
	191.4	0.0219193	0.00420172						191.4	0.0643887	0.0865526	0.153062
	191.5	0.0502069	0.0204295						191.5	0.0510009	0.0567268	0.100496
	191.6	0.0241347	0.00971972						191.6	0.0954289	0.144686	0.172792
	191.7	0.0357233	0.027437						191.7	0.0834421	0.0717951	0.129178
	191.8	0.0234836	0.00236464						191.8	0.0657025	0.125919	0.107996
	191.9	0.0271995	0.00635794						191.9	0.159712	0.0793595	0.194003
	192	0.0770597	0.0447945						192	0.0235053	0.0788183	0.0471189
	192.1	0.0648744	0.034892						192.1	0.146945	0.0819853	0.217874
	192.2	0.0519667	0.0333924						192.2	0.0391888	0.0673395	0.0645478
	192.3	0.0470476	0.0197968						192.3	0.105352	0.0883765	0.178122
	192.4	0.0179283	0.00193621						192.4	0.0552935	0.0677659	0.121903
	192.5	0.0650577	0.0292959						192.5	0.074047	0.0735325	0.102091
	192.6	0.0264959	0.00292895						192.6	0.0595449	0.0852851	0.168671
	192.7	0.0373517	0.010636						192.7	0.0722608	0.0538455	0.0792045
	192.8	0.0170887	0.00466127						192.8	0.0441288	0.0727675	0.110202
	192.9	0.0187256	0.00174555						192.9	0.0942196	0.0918805	0.157411
	193	0.0308924	0.0111911						193	0.0365957	0.0490494	0.0750534
	193.1	0.014566	0.00103794						193.1	0.0719248	0.0958326	0.144731
	193.2	0.0286986	0.00819317						193.2	0.0725201	0.0585811	0.128331
	193.3	0.0204542	0.00746941						193.3	0.0427212	0.0833425	0.1046
	193.4	0.0237552	0.0108674						193.4	0.0758911	0.0532284	0.100339
	193.5	0.0345082	0.0214065						193.5	0.0760424	0.0891326	0.165348
	193.6	0.0158159	0.0164785						193.6	0.0284116	0.0513896	0.0670097
	193.7	0.0374632	0.0103209						193.7	0.127025	0.0948078	0.153685
	193.8	0.0234877	0.00423098						193.8	0.0174552	0.0648764	0.0998732
	193.9	0.0496433	0.0207621						193.9	0.110335	0.0607538	0.103798
	194	0.0402204	0.0232086						194	0.0360849	0.119826	0.124242
	194.1	0.0387898	0.0328879						194.1	0.077983	0.0415431	0.113161
	194.2	0.0329246	0.0215724						194.2	0.0479745	0.107061	0.0894848
	194.3	0.040775	0.0289285						194.3	0.0638008	0.0663127	0.162903
	194.4	0.0165506	0.00771497						194.4	0.0702238	0.0809866	0.0884365
	194.5	0.0695884	0.0313218						194.5	0.0479566	0.0640979	0.128337
	194.6	0.00932268	0.0108298						194.6	0.0846891	0.0997841	0.108493
	194.7	0.055369	0.0269475						194.7	0.0446631	0.0640066	0.129713
	194.8	0.00795472	0.0224191						194.8	0.0542254	0.0509306	0.0735876
	194.9	0.038322	0.0282208						194.9	0.0760346	0.119621	0.178342
	195	0.0171234	0.0351828						195	0.0421362	0.0338985	0.0901413
	195.1	0.0367328	0.0153762						195.1	0.077056	0.102989	0.124061
	195.2	0.0158689	0.0182342						195.2	0.0520404	0.0644626	0.118949
	195.3	0.0371743	0.0163573						195.3	0.0783572	0.0648907	0.112326
	195.4	0.0116623	0.029072						195.4	0.0317033	0.0754556	0.0907533
	195.5	0.0413272	0.0219081						195.5	0.103001	0.0661051	0.142326
	195.6	0.0198607	0.0158561						195.6	0.0267234	0.0690062	0.0878264
	195.7	0.0271481	0.0089916						195.7	0.0863443	0.0785024	0.135425
	195.8	0.0218488	0.00174224						195.8	0.0352425	0.053578	0.0811867
	195.9	0.0170182	0.0155361						195.9	0.0747592	0.0837681	0.158913
	196	0.033249	0.0165447						196	0.0564274	0.0656737	0.067068
	196.1	0.0282858	0.0417878						196.1	0.0623995	0.0881368	0.177538
	196.2	0.0372949	0.0250343						196.2	0.0452717	0.0635041	0.0607027
	196.3	0.0330715	0.0301655						196.3	0.0766957	0.085862	0.165342
	196.4	0.0251991	0.00594107						196.4	0.0432417	0.061977	0.0788731
	196.5	0.0284973	0.0105598						196.5	0.0669261	0.079547	0.131988
	196.6	0.0184901	0.0174518						196.6	0.0412448	0.0478198	0.0899896
	196.7	0.0303687	0.0152367						196.7	0.0858678	0.106953	0.130681
	196.8	0.0236506	0.0370397						196.8	0.0293616	0.0345028	0.094282
	196.9	0.0327021	0.0247715						196.9	0.0817662	0.0993585	0.120284
	197	0.027413	0.0356354						197	0.0402251	0.0471485	0.114698
	197.1	0.0243863	0.0114153						197.1	0.0776198	0.0805167	0.108409
	197.2	0.0125021	0.00775797						197.2	0.0368869	0.0593578	0.106669
	197.3	0.0282423	0.00391137						197.3	0.0755012	0.0763912	0.121749
	197.4	0.0182685	0.0051051						197.4	0.0466286	0.0557768	0.0915517
	197.5	0.0170781	0.00368297						197.5	0.060359	0.0834339	0.136245
	197.6	0.0263546	0.00801495						197.6	0.0414643	0.0511145	0.0661949
	197.7	0.0221115	0.0127314						197.7	0.0873967	0.0857807	0.165864
	197.8	0.0317386	0.0122736						197.8	0.0370287	0.0562362	0.0890469
	197.9	0.0532746	0.0450921						197.9	0.0513476	0.0660783	0.0998699
	198	0.0466976	0.0362367						198	0.101586	0.0952472	0.187591
	198.1	0.083429	0.0834033						198.1	0.0306067	0.050972	0.066633
	198.2	0.0380456	0.0408073						198.2	0.0724844	0.0709479	0.1294
	198.3	0.055039	0.0436575						198.3	0.053543	0.0681814	0.116616
	198.4	0.0213099	0.00839747						198.4	0.0633054	0.0623788	0.0794407
	198.5	0.022292	0.0046516						198.5	0.0513726	0.078381	0.14093
	198.6	0.021255	0.0074911						198.6	0.0526262	0.048247	0.0766034
	198.7	0.0129041	0.00421418						198.7	0.0710116	0.101416	0.143966
	198.8	0.0364555	0.011952						198.8	0.0375808	0.0366533	0.0721523
	198.9	0.0116314	0.00253756						198.9	0.0817961	0.109683	0.140675
	199	0.0332104	0.0131154						199	0.035177	0.0460417	0.0794727
	199.1	0.0189564	0.00219168						199.1	0.0677279	0.0660039	0.126106
	199.2	0.0231012	0.00989307						199.2	0.0613396	0.0835688	0.101753
	199.3	0.0315518	0.00866322						199.3	0.0423626	0.058215	0.105536
	199.4	0.0234938	0.0119881						199.4	0.0632746	0.0551966	0.100626
	199.5	0.018473	0.00593506						199.5	0.0771948	0.0996185	0.143216
[truncated: 12,351 more rows]
