# Supplementary material for: Distinguishing local isomorphism classes in quasicrystals by high-order harmonic spectroscopy
Source: Nat Commun. 2024 Dec 30;15:10856. doi: 10.1038/s41467-024-55205-x (PMC11685549; doi:10.1038/s41467-024-55205-x)
Supplement: Supplementary file 3 — Source Data [file 41467_2024_55205_MOESM3_ESM.zip › SourceData/SI/FigS5.xls]

## Sheet: Fig. S5(a)
	Laser-intensity-dependent harmonic Intensity (arb. units) of configurations 1 and 2.
			Harmonic intensity (arb. units) of configuration 1							Harmonic intensity (arb. units) of configuration 2
	Harmonic order		laser intensity I0 10TW/cm^2	laser intensity I0 15TW/cm^2	laser intensity I0 20TW/cm^2	laser intensity I0 25TW/cm^2	laser intensity I0 30TW/cm^2	laser intensity I0 35TW/cm^2		laser intensity I0 10TW/cm^2	laser intensity I0 15TW/cm^2	laser intensity I0 20TW/cm^2	laser intensity I0 25TW/cm^2	laser intensity I0 30TW/cm^2	laser intensity I0 35TW/cm^2
	0		34147.8	34098.9	26451.9	10084.1	49743.4	180933		87766.8	105425	21779.8	46696.5	136367	327974
	0.1		1653.12	3884.44	9759.45	64121.6	12326.1	49526.3		3951.96	15246.6	18359.5	19132	85338	184635
	0.2		2817.07	1704.95	15935.9	7945.21	64631.2	12929.9		2198.19	5426.19	8170.96	18252.7	16776.9	31510
	0.3		6582.98	4510.28	2785.63	48618.5	142663	167373		2537.1	5592.98	9547.73	59540.5	99967.8	100557
	0.4		7980.43	5094.11	12444.4	54579.5	199664	411891		3209.31	790.311	28231	94309.8	248057	416941
	0.5		9444.27	31109.4	169788	994021	1.75653e+06	4.36038e+06		9854.13	67426.1	219943	1.16834e+06	1.49119e+06	3.93985e+06
	0.6		69969.6	920863	5.07771e+06	1.17735e+07	2.3431e+07	4.24276e+07		98492.4	881772	4.87812e+06	1.11978e+07	2.248e+07	4.07237e+07
	0.7		521427	7.48364e+06	4.64179e+07	1.3382e+08	2.96869e+08	5.43381e+08		518530	7.25907e+06	4.55128e+07	1.33974e+08	2.96994e+08	5.38743e+08
	0.8		2.22508e+06	3.3705e+07	2.18758e+08	6.99044e+08	1.65993e+09	3.15209e+09		2.39707e+06	3.34735e+07	2.18643e+08	6.94051e+08	1.64338e+09	3.12812e+09
	0.9		2.47297e+07	9.44567e+07	5.02168e+08	1.69676e+09	4.18984e+09	8.11682e+09		2.41132e+07	9.37521e+07	5.00765e+08	1.67212e+09	4.14813e+09	8.04954e+09
	1		8.84675e+07	1.48108e+08	5.28672e+08	1.87315e+09	4.89196e+09	9.94673e+09		8.83597e+07	1.4788e+08	5.25642e+08	1.84461e+09	4.82786e+09	9.84792e+09
	1.1		2.14264e+07	4.39355e+07	2.98392e+08	1.2221e+09	3.33012e+09	6.83771e+09		2.08003e+07	4.37031e+07	2.97651e+08	1.2142e+09	3.28402e+09	6.76799e+09
	1.2		1.40846e+06	2.69521e+07	1.73428e+08	5.79122e+08	1.39617e+09	2.68957e+09		1.4256e+06	2.7021e+07	1.71652e+08	5.7432e+08	1.37454e+09	2.64342e+09
	1.3		425464	5.91398e+06	3.64664e+07	1.11507e+08	2.50561e+08	4.53948e+08		393134	5.90715e+06	3.59855e+07	1.10692e+08	2.4577e+08	4.42435e+08
	1.4		68457.7	770989	3.76626e+06	9.79809e+06	1.80735e+07	2.94653e+07		40783.3	777064	3.42581e+06	9.51349e+06	1.80347e+07	2.94298e+07
	1.5		13877.7	3961.72	100923	457206	1.24565e+06	2.58095e+06		20484.5	20223.4	83261.1	547703	1.11214e+06	2.35147e+06
	1.6		12795.3	8496.61	21583.8	17585.5	17759.7	589882		8856.63	12760.9	33159.2	28142.1	27675.1	484481
	1.7		4777.69	19932.4	9281.11	11619.3	165614	109108		11119.9	21805.4	9406.07	58642.1	114949	87372
	1.8		10454.9	33525.5	8196.88	25591.8	75833.3	80984.7		3751.93	63868.2	14241.9	35944.4	143382	91959.5
	1.9		5694.2	49668.4	12260.6	34354.8	89850.4	134918		11148.7	37970.4	25368.2	31267.9	45469.7	155837
	2		10187	79093.4	26590.5	34765	19474.9	117102		28026.8	49910.5	11057	36909.2	182165	571576
	2.1		1589.03	29617.4	41024.7	78724.2	238023	233700		19065	33897.3	16467.8	34341.6	160092	201848
	2.2		11329.6	50819.7	23365.2	56515.4	215106	395289		15564.2	45682.4	19092.6	110907	233539	778419
	2.3		4425.07	26331	11068.5	104081	262079	342457		15627.3	52392.2	31963.8	169270	191502	587484
	2.4		24827.8	62361.4	36360.6	43521.1	163664	297947		1863.13	68243.4	20021.2	120256	94233.3	476730
	2.5		27726.9	82261.1	48588.7	134983	120604	97404.4		28401.1	110641	106634	42724.8	87568.5	105863
	2.6		9987.08	84878.8	274884	5075.83	578786	1.97142e+06		8476.77	100571	285591	19339.7	591845	2.24581e+06
	2.7		47284.8	28728.8	171054	1.82658e+06	2.79032e+06	5.06941e+06		47289.1	49976.6	169872	1.53197e+06	2.8258e+06	5.34055e+06
	2.8		160303	542345	1.37279e+06	4.99138e+06	1.8518e+07	2.73337e+07		91222.7	547672	1.06626e+06	4.58097e+06	1.85978e+07	2.85448e+07
	2.9		49121.1	633166	1.81947e+06	1.06023e+07	2.49481e+07	7.33954e+07		42157.7	589844	1.7935e+06	1.08273e+07	2.56789e+07	7.50836e+07
	3		80207.1	154969	649877	8.15463e+06	2.8221e+07	6.27992e+07		74095.6	150161	650566	7.76853e+06	2.7138e+07	6.32666e+07
	3.1		68691.5	32555.6	359638	3.55586e+06	2.09045e+07	4.44039e+07		68743.7	56904.7	304202	3.15942e+06	1.99734e+07	4.40012e+07
	3.2		14424.5	37969.6	182828	2.34247e+06	7.26723e+06	2.2538e+07		26518.9	31832	136696	2.41494e+06	7.52484e+06	2.30532e+07
	3.3		1005.3	15479.5	69744.4	1.66083e+06	2.14176e+06	4.57282e+06		3191.13	13498.2	77968	1.71541e+06	2.25942e+06	4.75819e+06
	3.4		775.654	388.114	85217.2	496788	791351	13630.7		1209.8	945.487	70722.2	437318	777816	32055.3
	3.5		3183.77	1178.22	115732	29264.4	245492	90419		1165.65	2434.94	95027.9	39510.1	323736	69361
	3.6		2793.28	3347.98	64706.3	69860.4	353291	66915.4		642.789	2443.87	75007.9	78231.7	287717	72125.2
	3.7		1181.44	426.295	70542.9	12802.9	173150	140490		2997.66	7161.38	30767.8	34119.8	150451	148538
	3.8		5167.28	206.697	27336.6	7518.89	238283	14313.6		576.753	10423.8	32026	30126.1	360374	32746.9
	3.9		9983.53	3961.17	23221.2	32151.9	396240	116230		1701.51	21815.8	27534.9	34707.2	453734	149948
	4		5419.89	4625.3	15899.2	94804	315555	76364.5		3013.62	16266.7	14419	85936.9	290223	50446.4
	4.1		6559.53	11044.3	16900.4	139287	190720	167494		407.649	10070.4	7943.35	101934	281655	85622.3
	4.2		2947.76	12457.2	6660.92	152521	141830	204229		901.45	2539.97	4339.27	127454	230487	196419
	4.3		393.4	5718.99	3852.46	190763	240955	124094		1730.05	4771.49	5437.71	149943	226628	79706
	4.4		866.552	4146.57	10115.8	220892	367196	523901		242.28	7125.54	14719.4	141634	258661	346690
	4.5		694.729	6576.37	15006.3	237223	283168	942520		840.291	2004.89	14666.2	255641	292668	821854
	4.6		822.38	18250.6	33014.5	446365	422150	383971		347.582	13807.9	19619.9	479965	406422	347946
	4.7		7709.93	79597.2	71621.6	443287	838004	572422		5234.98	79277.3	52503.4	448246	795581	594653
	4.8		22307.2	310819	471994	63377.1	255043	408301		19011.8	274154	416824	49809.8	240501	441207
	4.9		27158.4	564102	1.26034e+06	719064	577933	725407		29751.2	511547	1.26836e+06	693591	488033	662329
	5		24156.1	520122	1.5447e+06	1.51223e+06	1.95156e+06	1.85768e+06		23018.9	491884	1.60101e+06	1.46794e+06	1.70504e+06	1.5619e+06
	5.1		15062	304992	1.05923e+06	1.10691e+06	1.29547e+06	1.40688e+06		16217.8	302708	1.05555e+06	942155	1.09752e+06	1.12055e+06
	5.2		7747.73	103362	389185	325132	263169	506373		5959.76	93993.1	366368	208084	219916	410839
	5.3		2970.14	19963.7	87441.2	11277.2	229330	357226		1556.81	22175.5	101616	13112	240117	288932
	5.4		500.096	1184.85	21300.2	122634	252124	99993.8		739.587	1955.29	36780.1	137609	265883	96830.5
	5.5		73.3623	1278.91	577.528	131014	92891.4	87322.8		580.428	2507.37	7790.83	133370	107171	134602
	5.6		354.473	2411.11	6692.13	51384.7	12137.6	16997.4		94.5509	1713.37	4833.02	42991.8	16109.2	37044.5
	5.7		224.997	3509.8	11236.2	20600.8	126241	39326.5		182.627	1313.07	10802.2	9568.01	143318	25297.5
	5.8		352.068	1506.35	8021.29	4863.58	110711	40401.5		158.098	190.054	12973.3	1852.46	71166.1	67057.5
	5.9		551.731	682.989	8818.81	1414.67	18651.8	5243.87		91.2163	1655	7277.97	4131.32	13823.7	38134.1
	6		674.093	345.16	12089.9	15655.6	25194.9	35015.7		157.032	2125.38	3200.22	7379.5	74547.5	64256.9
	6.1		1298.95	613.871	8632.33	27503	23596.1	16929.6		498.024	1884.64	1671.89	8196.56	50894	16440.9
	6.2		1084.73	820.903	1227.73	19001.7	11105.7	54935.8		144.571	1019.48	594.672	7734.93	6492.64	18516.1
	6.3		507.025	328.291	1759.23	19083.8	46292	44818.5		614.047	714.871	1661.78	7958.82	37687.7	37580.7
	6.4		82.6476	936.761	1702.93	35670.7	85012.4	26597.9		395.244	111.935	672.771	25209.5	62445.7	25382.1
	6.5		121.959	1468.38	2982.5	50261	45753.8	160294		45.863	679.032	874.005	61451.3	41313.1	136196
	6.6		235.795	2312.2	20169.1	112416	59589.3	74114.5		483.499	271.248	13060.6	111457	35805.2	50282.2
	6.7		149.108	3423.84	38104	274646	643263	489641		284.152	2264.18	23460.1	253571	545629	385780
	6.8		773.859	10685.1	38288.5	440159	1.74537e+06	2.64279e+06		256.219	5344.71	21138.2	402287	1.60387e+06	2.29369e+06
	6.9		2126.02	27662	23011	439201	2.2368e+06	4.68712e+06		522.173	18207.1	18917.3	362772	2.07033e+06	4.17621e+06
	7		2733.72	37672.7	21427.1	314549	1.75355e+06	4.54304e+06		679.505	23930.4	26643.3	253434	1.66406e+06	4.20026e+06
	7.1		2235.31	35937.6	21972.3	203068	1.13214e+06	2.8447e+06		590.599	24607.6	22456.2	187078	1.10267e+06	2.70959e+06
	7.2		1029.36	16279.5	10055.5	138452	671404	1.32027e+06		152.866	10829.5	9467.44	151973	668208	1.22006e+06
	7.3		321.611	4123.12	7180.7	97360.7	288120	343131		37.5444	5203.7	8409.56	102144	271563	274970
	7.4		15.6373	185.79	6416.76	68892.3	67007.4	53676.1		116.386	961.799	6000.05	61670.9	56497.7	43913.3
	7.5		111.806	188.17	3499.97	42955.2	12560.9	109584		58.3003	475.908	1627.34	36931	6928.58	134250
	7.6		378.258	610.991	2039.67	22653.8	8971.55	94102.7		75.6894	420.946	1653.42	20659.9	11274.2	117118
	7.7		405.726	922.542	1750.64	11416.4	25413.4	49024.9		204.829	775.903	1796.84	8411.24	40109.5	43065.3
	7.8		222.677	544.59	2582.94	5749.35	24575.8	13958.4		115.22	1265.67	1523.71	4061.07	35051.1	12091.8
	7.9		62.4893	454.752	956.242	819.901	15861.6	2649.27		55.3259	259.472	344.283	1476.57	15521.4	36378.1
	8		222.33	555.366	1348.57	950.478	13178	20182.5		182.874	314.288	1317.48	4021.86	8282.23	79720.5
	8.1		319.033	367.404	2089.17	1904.49	12605.4	13857.1		51.8132	704.799	1795.98	5029.74	3654.91	52092.6
	8.2		60.308	151.259	979.163	1165.6	6346.38	14054.9		19.2923	312.452	1411.12	1921.87	818.531	11019.1
	8.3		45.6949	622.705	424.985	3254.31	5485.24	83749.3		201.216	740.596	31.7024	1704.92	3916.74	55177.1
	8.4		224.42	764.838	1029.36	6447.74	8488.22	157490		69.4457	320.565	378.813	2935.07	8035.52	131599
	8.5		461.47	534.358	1463.1	6367.26	12790	139645		221.19	199.348	1439.75	4234.15	9633.78	122779
	8.6		693.684	1046.18	4449.31	7374.36	9948.73	76487.8		340.45	869.151	3317.16	9471.53	14238.5	70022.3
	8.7		592.868	883.243	7953.57	29173.8	53890.6	30289.3		703.341	938.088	5326.19	27938	50632.6	23337.7
	8.8		726.358	1187.5	13784.2	102856	256398	43772		939.387	1984.36	7693.75	84898.7	201270	36911.7
	8.9		646.396	928.96	17616	198876	577426	255536		1224.41	1539.44	10580.4	169854	501046	250755
	9		363.357	916.139	17868.8	238625	780719	517415		1454.09	2020.17	13410.9	222846	761167	513134
	9.1		436.641	833.786	11499.4	212202	686006	419573		1259.84	1025.86	9724.4	202794	692222	408110
	9.2		555.482	738.296	6450.9	152359	437144	149479		1027.37	1202.83	4907.52	140754	423918	131576
	9.3		656.817	579.752	3640.31	85370.4	196131	52940.2		902.153	334.649	2734.31	73889.8	184068	42196.5
	9.4		840.4	1102.28	3048.54	35906.6	57922.6	66599.3		717.025	706.016	1858.03	32218.5	63290.9	64780.1
	9.5		748.951	934.401	2741.49	11197.4	30123.8	70328.1		827.615	455.039	2509.05	13948.8	39801.7	79735.3
	9.6		759.454	633.396	1776.89	6428.05	37627.6	49879.6		466.212	1075.89	2642.81	9805.1	41864.7	58380.1
	9.7		450.759	523.706	614.185	4739.15	18044.6	24615.1		387.032	2375.22	1464.85	6284.55	21432.4	25127.9
	9.8		98.7939	45.3602	255.127	1398.36	1555.48	8226.13		542.882	521.514	499.72	1230.43	2883.73	7639.72
	9.9		20.948	866.2	3016.02	2285.39	1701.46	6242.85		191.396	339.589	246.464	1052.98	588.823	7307.27
	10		197.79	2330.25	7135.96	4694.92	5704.95	16203.6		289.858	1039.76	2088.08	2854.93	3367.97	16741.7
	10.1		249.842	1103.6	6942.48	2678.04	8581.3	16060.9		330.219	755.549	2750.21	2225.91	4792.26	19437.2
	10.2		20.2824	87.1941	1599.77	2826.6	9434.17	4673.96		77.1699	754.28	984.478	3270.37	2263.01	5691.81
	10.3		124.166	1733.66	2158.41	4003.82	19281	23907.2		156.411	3636.96	3815.34	6577.27	13680.4	20892.7
	10.4		404.811	2264.6	4374.03	3688.52	38240.8	117488		443.098	2863.78	6903.73	8158.92	49162.4	118320
	10.5		563.037	2974.02	4371.24	11071.6	66435.5	234639		397.672	2101.5	5994.5	14027.5	78360.5	240711
	10.6		776.289	4394.43	4993.07	28144.1	75283.7	288097		1021.45	4123.8	8404.2	24306.5	68185.6	294431
	10.7		1638.91	3367.82	10521.1	61513.6	129620	348634		1850.5	3925.47	11061.7	48101.4	108423	329748
	10.8		2971.84	2871.39	22830.8	117887	246163	445878		2397.82	2644.94	16934	98409.6	231238	396082
	10.9		3138.51	2963.28	28575.5	147035	328262	527199		2499.01	2984.69	22377.5	143962	349985	504103
	11		5112.66	3911.46	23901.5	144399	380776	646136		3699.67	6016.93	22548.3	154153	388352	642730
	11.1		5320.33	4739.17	25251.7	136795	354180	604760		4784.14	7049.52	24210	146993	336894	605462
	11.2		4487.67	8376.31	25413.9	139700	286427	506770		4624.39	7939.42	21492.7	132811	259215	497719
	11.3		4394.03	10186.5	16838	110567	214702	416010		4139.7	7694.83	13859.7	100146	191868	376270
	11.4		2809.37	10220.2	5904.83	39765.1	104262	253964		3134.43	9002.09	9155.44	40620.4	95008.4	221643
	11.5		1375.62	6932.17	6752.86	12283.4	48561.6	97443.7		1200.08	8998.73	8517.68	16913	55127.4	91187.6
	11.6		510.944	5020.45	9503.73	8342.8	53666.7	83692.8		602.847	4669.94	5285.08	8027.93	69437.9	91135.8
	11.7		1033.32	6623.31	13496.2	13906.7	44160.8	53214.4		307.613	4679.84	10999.3	11805.8	54459.6	68621.6
	11.8		1178.73	4063.48	10556.7	11564.2	17182.7	15443.2		592.811	2125.93	7681.42	11579	19921	32084.7
	11.9		277.228	674.185	772.468	1499.74	11316.7	8810.1		978.23	1025.35	1550.22	914.178	5567.81	15923.9
	12		1209.19	6031.73	10068.8	18058.1	43247.1	27595.4		2257.25	6984.01	14694.7	12328.3	24451	11549.7
	12.1		1266.57	8850.94	15355.3	33835.1	35872.9	38529.8		1612.54	10445.4	22169.9	26146.8	23083.2	11050.6
	12.2		240.744	621.992	1407.4	12566.2	6962.07	33475.2		465.513	353.475	3867.36	8945.98	7212.32	32344.8
	12.3		1652.66	5837.28	16087.9	8705.46	29505.4	54494.7		783.32	5311.82	14317.6	9799.47	33970.1	85115.6
	12.4		2611.17	14153	19975	20132.4	64671.2	136690		1165.59	13821.7	17540.4	18686.6	63433.8	165627
	12.5		3963.35	14408.4	14914.2	26189.4	141348	256106		3725.61	10375.4	9145.52	29783.7	158134	262465
	12.6		6191.22	9406.83	17949.8	33212	211367	284609		6106.9	13011.4	17422.5	50817	238323	266556
	12.7		8530.76	14597.2	23436.7	52137.9	297574	576529		9809.16	12513.6	36742.2	56903.1	295204	506192
	12.8		7324.3	28105.8	50266.2	125960	419739	881519		5709.11	22290.6	50629.6	97033.7	377905	795295
	12.9		8856.71	40252.4	64323.1	194054	462176	888660		9112.9	32282.5	61482.7	167819	423605	858502
	13		9388.58	31155.7	48213.1	220034	542762	827451		8768.45	30855.9	46422.1	209564	561953	920575
	13.1		14535.2	31211.3	34267.6	205383	484676	769257		13464.3	33280.8	38571.4	214530	559590	857628
	13.2		13933.1	27519.5	31344.8	172601	375743	577001		10920.1	29875.6	20997.4	161310	378972	587211
	13.3		6721.9	25827.1	30570.4	121852	287954	374681		6386.05	22434	22925.3	98019.3	258464	343403
	13.4		5886.24	22489.1	24600.6	50955.7	198474	179837		6305.65	25546.9	26166.7	58318.8	180785	172606
	13.5		4324.59	14822.8	16104	20279.4	129414	92441.9		5765.29	15056.4	22758.8	52342.7	150653	118042
	13.6		3222.51	8160.68	17272.6	20993.7	75966.9	162329		2209.47	14990.1	7189.38	16679.3	80614.9	168810
	13.7		834.579	16295.5	27970.1	34736.4	49427.5	111429		2306.39	12596.5	15455	26571.3	50057.5	117054
	13.8		1573.34	7243.66	12878.2	22271.4	26792.3	23196.1		2415.78	3471.94	16925.4	26430.8	55190.8	51031.3
	13.9		298.387	2003.8	3025.29	8810.45	18118.5	9051.55		2509.57	8885.77	12776.4	13281.2	20857.2	16102.3
	14		1529.4	5165.37	20970.3	16086	44027.9	65540.8		2478.47	16510.6	24323.9	9290.59	32009.2	53142.8
	14.1		3784.09	8977.23	17428.2	39948.7	20581.6	36192.5		2805.76	21207.8	17036.9	21318.6	23495	44246.9
	14.2		2596.34	2144.63	4327.09	18672.5	22490.9	19544.8		1085.56	3838.18	12408.3	20240.3	28986	39678.9
	14.3		3088.1	13462.5	13118.5	12666.9	16487.5	44233.9		1663.5	17774.5	21022.6	28760	25177.5	67884.2
	14.4		6143.36	20486.5	13713.7	18081.2	36072.1	110424		4551.4	15239.9	9935.93	32379.1	22918.9	87283
	14.5		6832.18	5991.55	14247.6	16701.6	124914	208974		5367.34	2254.82	1538.13	31639.8	125196	181889
	14.6		720.168	14242.4	25855.3	8019.37	125704	178295		1305.54	22083.1	17879	21123.5	140881	189800
	14.7		2075.09	12915.3	15183.9	65087.7	152446	352702		2996.85	18265.1	11095	47850.7	120915	329095
	14.8		2490.47	17529.8	14265.6	105374	257814	568054		3122.38	15351.5	7631.64	78307.9	203595	473682
	14.9		5685.07	27513.4	7329.51	93420.5	265248	510084		5989.6	22410.8	5921.45	94339.1	240225	462649
	15		10172.1	28282.4	3634.81	153857	356178	509915		10410.6	30569.3	3033.97	145094	372459	526107
	15.1		8229.52	28178.8	4612.59	186779	388013	461589		5817.85	38067.2	7635.71	177228	389834	471519
	15.2		6607.86	15213.1	5696.17	122388	285700	422144		5409.76	11796.4	5714.03	109657	274928	403798
	15.3		2178.33	10970.6	7518.29	91867.8	219612	354667		1259.65	7843.37	6965.7	78828.4	173118	294582
	15.4		2882.15	6284.56	10018.2	61179.4	143614	200740		6217	4553.88	15516.6	48590.6	117853	174705
	15.5		2747	10448	6607.76	39415.5	71633.1	54796.1		8516.64	12724.6	8398.68	43377.4	113886	66211.2
	15.6		5271.5	7191.11	3539.05	16153.5	89214.1	122683		7092.44	5884.2	1291.3	22686	122825	126862
	15.7		6923.03	7278.75	4148.22	9034.34	71951.9	92057.4		4036.9	10267.6	6566.19	18180.4	81903	81396.6
	15.8		4186.77	7694.59	8320.8	5549.7	10585.1	21491.6		7447.31	13818.3	11287.7	14686.4	22938.2	35247.4
	15.9		1498.9	1809.65	2637.35	8750.9	18306.2	2093.61		6054.16	6642.04	6869.04	7619.31	13088.4	20233.1
	16		4752.59	15366.2	18353.7	68120.4	59808.7	30374.4		6911.29	15419.8	23602.3	52517.5	43673.3	25337.1
	16.1		3868.68	7807.44	10517.2	79733.7	53753.4	44562.7		2895.24	13646.9	17109.1	57786.6	49748.5	29705.4
	16.2		1222.4	1179.48	6259.87	15834.9	19865.5	23672.4		904.945	4870.87	21655.6	15638	25139.8	34253.6
	16.3		4457.3	3532.29	4062.98	7214.94	21503.5	71329.4		4725.53	7308.92	24080.3	22471	21209	75620.9
	16.4		3710.05	6505.53	6384.26	4119.3	76229.4	215086		4200.99	4169.59	5253.23	19308.5	81964.9	211021
	16.5		9304.55	10330.9	17479	5918.27	97225.4	216883		9471.58	5638.5	5770.05	21795.2	138944	236525
	16.6		10143.5	2909.37	10420.1	50308.1	188549	250764		13381.2	5342.59	7240.9	53052.7	203583	233621
	16.7		4209.54	6823.62	4237.86	112322	313470	481498		5009.96	4593.23	2571.41	78223	261895	387767
	16.8		9502.65	32087.5	12758.7	123777	361789	580177		6204.13	21203.2	9105.52	96976.9	300597	502183
	16.9		19544.9	41192.3	33660.1	152288	369210	569564		15599.5	37947.9	34424	165919	359072	560127
	17		23745.6	62898.9	69315.3	256349	353200	431449		18826.2	56906.7	68244.5	261760	353402	453416
	17.1		22408	64612.1	56134.2	281342	422846	405291		19623.9	55902.6	64755.9	294860	431239	442902
	17.2		15445.9	43628.3	60512.3	264229	453587	426628		13289.4	32039.5	61875.6	279952	475967	470010
	17.3		10887.2	17241.5	47898.6	212634	413966	457756		12992.7	11393.4	34832.9	176068	371283	413610
	17.4		6991.45	3948.72	13686.2	114188	291408	290039		10115.1	8599.72	11524.6	81633	234972	217977
	17.5		7570.89	2370.33	11332.3	16590.1	121616	97654.5		9900.1	7583.99	15222.9	31668.1	150502	119578
	17.6		5318.66	2271.23	21937.3	9728.03	50216.3	118691		2812.37	1965.82	24397.5	33211.7	105303	164437
	17.7		4982.15	2131.82	11905.1	10148	24840.2	91726.9		2649.45	2308.36	7113.42	13516.2	29516.3	91379.4
	17.8		2611.06	2062.28	5637.87	6975.37	20510.6	14190.2		2789.62	4118.32	6281.6	7513.77	6128.58	15760.1
	17.9		915.666	5427.36	12504.6	18085.7	16550.1	18758		2108.72	3791.19	2764.35	3648.47	14572.3	26013.6
	18		2978.77	15265.8	9202.57	55961.1	45874	20246.7		3247.24	9363.07	3499.05	28992.4	18296.9	11795.4
	18.1		2323.49	5407.86	2390.75	35842.3	44858	8303.71		3169.57	7644.89	16311.5	32786.2	20561.2	3871.46
	18.2		654.11	2449.46	2877.16	4800.13	4332.48	13907.6		2092.27	8436.54	17080.1	24661.5	6722.54	17217.8
	18.3		2954.81	5349.79	11090.4	22660.3	24868.6	34939.8		2398.21	2004.14	3180.86	8161.34	3818.99	16588.1
	18.4		3978.72	5865.16	51114.8	41248.4	38001.4	94849.4		3819.45	5012.68	52808.1	23022.3	37826.1	137338
	18.5		4445.1	7819.81	63065.2	13450.2	62658.8	250310		4762.37	18733.2	79018.9	21012.6	97338.2	318773
	18.6		7230.31	18986.2	57476	75021.6	218424	463193		7814.44	23486.3	53087.8	71596	200010	396297
	18.7		10801.2	48914.5	96333	182750	399650	691034		11998.4	44638.9	87712.3	187744	359584	617090
	18.8		13650.7	91755	207986	306049	485824	809686		14364	80071.1	206828	294135	473094	796852
	18.9		11926.6	124848	321268	440394	602172	719378		12887.3	121145	323648	399761	593524	700191
	19		10126.7	98888.7	314995	459831	667252	657837		10559.8	110528	309718	407058	649929	608925
	19.1		6415	62392.7	201727	305255	491813	586259		6944.19	74465.5	193453	264415	483956	554609
	19.2		4065.97	27195.1	100315	171758	242319	402483		4533.89	26376.2	93835.4	144509	253717	421965
	19.3		2586.74	8140.13	41728.9	97511.2	107297	181440		2697.49	4993.25	35017.7	81602.3	106917	183408
	19.4		1166.06	3103.13	14623.5	29400.1	50953.3	68214.3		1185.62	1857.88	10613.1	23929.7	43730.6	51567.7
	19.5		646.686	3008.5	10257.6	6212.24	9229.06	11753		639.53	3023.62	9793.61	10138.3	10745.4	13956.1
	19.6		530.947	855.974	6691.02	14686.9	5517.99	2884.42		660.874	1741.26	9309.92	15690.4	4155.02	11762.3
	19.7		664.308	614.424	3278.28	15400.3	10638.7	2819.12		870.094	109.994	7563.62	7281.16	5392.43	10024.4
	19.8		519.249	2200.47	1484.59	11048.3	10796.9	4189.27		487.011	447.986	8254.87	8555.17	11048.3	11895.5
	19.9		837.46	1016.85	1472.01	3624.27	9711.17	4361.62		291.631	895.21	7251.75	9790.85	6277.54	5542.03
	20		1370.63	2389.16	745.752	5378.47	20531.3	17688		930.225	3632.49	4164.47	11727.6	9814.69	3662.42
	20.1		867.069	2520.21	1679.74	9694.81	21255.5	14878.7		514.183	3045.32	4342.85	18393.5	17143.8	14558.8
	20.2		308.675	363.51	1957.43	3277.37	3976.55	4468.17		177.697	300.894	4830.89	10283.1	16104.7	20562.9
	20.3		674.337	1592.9	3325.82	1415.99	2990.53	13637.9		535.746	1807.64	5992.11	2703.72	3093.99	17778.1
	20.4		426.472	652.049	1665.7	4548.66	15526.8	53888.2		310.203	2102.84	7601.7	3296.73	6748.69	48756.4
	20.5		63.308	993.826	8186.17	11766.6	21912.4	73284.9		164.755	3122.27	12565.5	12981.8	17164.5	83385
	20.6		172.523	380.69	11367.8	14403.7	49069.6	105825		692.554	1651.26	11646.5	15332.2	50851.8	108741
	20.7		342.48	1956.13	14014.9	46703.9	163420	230006		767.51	1119.6	13219.4	35592.7	145659	199994
	20.8		1024.88	5942.19	19022.3	77338.4	238210	336760		1214.72	4490.58	20600.6	71584.9	202361	301534
	20.9		1810.82	6462.13	25037.6	87314.2	236371	359354		2180.18	9499.97	26696.1	84727.7	222570	341892
	21		1769.63	3096.8	18411.9	65835.9	192985	293303		1680.24	7828.85	16949.7	59717.1	187846	286343
	21.1		476.588	1456.27	7249.29	37943.6	123585	174767		716.669	3367.75	4829.98	28946.1	115886	171016
	21.2		359.399	666.353	2278.72	20128.3	59543.7	71723.7		366.322	1976.54	1379.3	13551	52885	69566.5
	21.3		980.96	511.915	335.048	12108.5	27185.2	27617.1		752.125	2210.95	2642.32	14203.6	27810.9	23704.2
	21.4		770.856	889.736	394.737	8526.1	11856	13770		356.786	769.331	1510.68	12374.9	12186.7	10848.3
	21.5		386.622	1145.82	362.588	2985.03	2932.72	3591.38		258.762	544.697	1771.49	4981.13	4157.74	6254.24
	21.6		107.908	502.905	257.555	2818.77	1619.65	2141.96		866.004	2795.03	3291.85	4432.1	2528.43	5103.57
	21.7		111.679	929.562	583.3	4739.99	3248.17	4357.91		1263.6	3535.95	4696.96	8000.58	10495.3	11507.9
	21.8		570.465	1925.42	709.52	1784.07	1444.67	2135.05		1466.02	2458.88	2741.44	2257.72	5517.72	11659.4
	21.9		829.962	810.078	1095.5	4319.21	1489.84	819.402		901.13	3106.65	2609.48	1783.75	2776.47	7981.59
	22		962.063	270.929	1104.3	6735.92	8909.22	3555.32		565.242	5844.98	6515.35	5573.48	12300.1	9779.88
	22.1		488.268	760.046	696.488	6047.51	16790.4	8570.53		685.789	5638.73	8059.25	9353.58	18571.6	10126.4
	22.2		75.8326	1450.36	462.912	3549.76	6606.81	8269.09		464.414	4039.88	4460.83	9058.16	6594.34	4011.91
	22.3		80.1059	1438.13	2169.37	422.461	1004.03	3917.25		407.323	1493.28	3014.9	4564.9	2035.89	1488.92
	22.4		103.283	597.214	3797.09	2982.34	4783.22	8579.42		183.493	1221.7	3240.46	3116.45	8055.32	9128.22
	22.5		255.138	1504.13	2637.72	4104.55	8960.77	10992.6		238.499	2254.33	3745.63	5636.8	10765.4	16557.9
	22.6		515.948	2586.82	1711	1746.86	10284.7	12192.8		320.517	2394.5	3482.99	4060.65	8227.58	13909.5
	22.7		951.78	4204.89	3662.1	2488.09	7897.72	29550.8		817.012	2452.49	3456.35	2159.14	6583.84	25565.6
	22.8		1817.63	7365.87	4286.67	3082.89	12898.5	54206.2		1275.28	6630.56	4755.36	2379.27	14818	44036.6
	22.9		2879.22	11188.7	8232.05	4080.7	24479.6	63867.6		2657.55	14142.3	9179.52	4258.99	28629.6	58877.7
	23		3022.1	12639.1	9516.08	2976.32	20230.2	54053.3		2759.57	13812	12118.3	3003.65	28593.9	58589.1
	23.1		1434.66	10096.7	11049.2	275.82	8033.35	39152.1		1666.54	9406.15	13600.7	1016.43	10969	31576.4
	23.2		310.671	5073.13	15100.1	5791.54	1212.08	19061.6		507.865	4861.31	15665.3	5530.22	336.57	10309.6
	23.3		158.012	1869.03	14180.7	13459.3	4893.46	8823.07		249.884	1732.06	13535.3	9756.12	1484.35	3095.88
	23.4		147.943	175.065	7997.88	17259.3	9859.93	9191.58		197.327	266.845	7030.68	14781.7	7060.94	4808.08
	23.5		117.399	425.896	2298.3	15169.1	9047.49	5276.49		205.035	443.023	3468.02	14795.1	13859.1	4332.59
	23.6		179.639	1230.68	3061.72	10661.5	9855.1	3514.13		251.861	715.621	2680.73	12049.3	17829.5	6793.66
	23.7		259.425	350.72	3483.85	4666.49	10507.3	14244.2		116.359	1544.36	3461.84	8950.71	18186.5	17222.4
	23.8		246.754	625.301	3262.87	1439.16	5551.72	11762.6		50.8222	3220.55	3213.88	2799.98	4424.61	7489.78
	23.9		118.754	1424.58	1958.82	4903.44	6578.44	1962.27		71.2696	1976.18	1368.56	1758.67	3458.32	3349.1
	24		111.411	1942.06	522.111	8109.94	9792.79	9682.71		117.189	554.046	2008.01	2128.04	10238.4	18315.6
	24.1		409.359	2573.41	641.189	6003.48	14698.1	11431.7		240.046	623.227	3787	1665.47	7567.85	17628.2
	24.2		517.791	2233.24	703.645	1755.95	12494.1	10081.1		243.881	305.559	3538.77	731.807	4664.78	5286.12
	24.3		92.0763	584.789	856.024	1492.47	7260.21	9740.29		49.6056	180.271	2756.58	4108.48	5735.25	13990.7
	24.4		104.392	456.071	540.287	7176.94	11908.5	9911.01		259.503	547.636	2126.41	9556.05	13254.3	19258.8
	24.5		130.104	935.992	2943.72	14897.3	22592.3	10993.6		69.5644	509.204	5153.55	14302.2	19606.4	10434.7
	24.6		374.445	280.136	7538.39	19153.8	15374.2	9622.37		357.823	310.027	9660.02	18857.9	12348.5	7085.53
	24.7		941.704	1266.17	15527.1	26827.1	15011.2	8021.43		997.542	1113.07	9785.78	22880.8	7833.39	3049.69
	24.8		1094.03	3474.88	22995.9	31961.2	8266.81	4857.09		1571.12	2701.12	18194.9	27017.4	7757.43	3064.52
	24.9		1067.12	5538.65	28172.5	34607.2	1765.96	8201.09		1858.84	6515.13	30505	34723.4	1532.17	9349.5
	25		1015.95	6555.49	29309.4	29660.8	1244.5	10563.1		1189	7513.72	29149.5	33980.8	173.3	18865.5
	25.1		1111.74	6709.83	28616.3	22087.6	977.771	9013.68		928.953	6490.94	22814.6	26133.4	2985.79	11936
	25.2		1056.78	3763.62	17972.8	20508.7	12590.5	11261.7		1154.1	3378.83	12812.8	19394.9	11433.7	7861.46
	25.3		1070.33	1868.79	6716.47	16511.9	21013.7	15662.1		933.162	2781.08	4923.85	13114.4	16240.8	9791.98
	25.4		826.341	1832.23	2076.51	7089.37	13211.1	11602.8		857.093	1925.59	2160.33	6727.09	11011.9	9122.79
	25.5		421.236	1692.19	2519.27	2282.37	5332.44	5719.93		508.924	967.207	1277.13	3105.36	5720.05	4300.92
	25.6		130.941	1261.14	1844.59	989.49	3766.66	3099.29		213.342	940.507	2312.79	1181.44	5634.02	4811.13
	25.7		103.557	788.546	461.731	1027.66	1750.1	2146.65		251.975	1086.86	4092.08	2503.45	2298.15	6113.14
	25.8		74.035	655.467	2283.46	4291.28	1758.23	335.427		267.402	1849.49	4138.04	4172.59	303.834	1630.71
	25.9		49.5571	577.096	3141.6	3670.19	3374.65	1204.7		274.492	2320.24	2209.94	1817.99	4642.66	4292.2
	26		53.3716	1286.99	2472.04	2100.55	2463.49	4406.42		315.49	1958.1	697.359	2727.28	5088.49	7770.2
	26.1		31.513	1360.75	1463.15	1858.59	1678.78	6271.39		326.61	1448.33	379.569	4993.82	1521.18	5933.93
	26.2		41.1652	365.884	694.235	1813.7	2414.64	6354.25		217.14	355.002	67.2549	3678.81	1473.11	3573.25
	26.3		221.561	309.546	439.004	1044.17	3482.04	4836.22		414.117	508.539	753.954	2346.7	3154.35	2523.72
	26.4		406.29	426.109	218.672	811.464	3317.4	9634.77		395.864	478.529	852.144	995.414	1958.45	9687.05
	26.5		332.221	135.781	512.506	1278.48	4595.43	13433.3		208.566	53.5385	485.054	2373.51	4473.09	14238.7
	26.6		122.111	627.107	1550.18	4496.45	9385.6	15673.3		81.2274	659.808	1379.52	5132.6	10712.6	14177.1
	26.7		269.429	2160.8	4838.14	9279.07	17434.3	16062.7		279.439	2774.08	3794.09	6799.75	14338.7	13873.1
	26.8		869.702	3301.97	6238.12	10822.1	22509	13038.6		1164.59	4659.9	7740.12	9420.62	15453.7	14137.3
	26.9		1365.87	4115.74	6926.12	14969.3	16186.8	5264		1558.03	6350.52	8614.91	13135.4	10503	11264.6
	27		1327.26	3378.1	4944	12080.2	8225.5	4188.82		1293.88	5983.88	5351.39	9494.04	6202.43	10241.2
	27.1		1325.18	1962.38	3802.26	5087.43	3218.54	5822.99		845.557	3019.55	3883.15	3106.05	2395.28	7929.09
	27.2		1046.68	1681.36	2908.89	1294.81	1215.85	7853.35		676.457	1277.19	3103.4	385.013	490.786	8020.06
	27.3		603.553	1683.77	954.438	1233.1	3590.68	8226.89		600.823	1261.11	1446.45	816.242	3301.31	7816.66
	27.4		182.659	993.635	610.968	1188.21	1844.39	4999.94		185.718	757.468	1054.02	1671.75	2760.39	3786.53
	27.5		175.466	459.534	1759.67	732.915	815.489	2550.5		169.852	121.77	1106.69	826.254	1015.78	1636.46
	27.6		125.096	573.452	791.712	372.449	1988.22	1487.29		145.75	236.624	573.119	57.8504	1619.85	682.625
	27.7		139.883	516.098	330.315	785.687	1188.49	264.968		85.2827	738.303	1539.14	1142.48	648.415	824.333
	27.8		240.174	360.513	230.433	2173.88	4038.42	3711.99		154.314	1633.94	2968.27	2787.91	2231.19	2741.08
	27.9		190.244	283.966	544.259	1929.55	2552.01	3828.25		208.903	1439.31	2687.66	1815.45	2527.74	2192.72
	28		84.6372	553.472	973.147	759.083	1432.43	2838.86		328.771	1174.48	951.988	843.005	1651.96	2896.68
	28.1		56.2926	513.229	1353.18	297.555	1615.55	4126.86		120.534	657.313	953.541	496.038	854.98	4511.8
	28.2		11.7312	572.939	469.443	483.279	2256.35	4040.47		89.9302	658.518	680.11	933.467	1414.91	2431.73
	28.3		169.631	479.203	1768.64	488.152	1900.88	1515.4		337.552	678.738	1444.91	735.982	1684.49	1071.29
	28.4		135.802	388.608	1687.81	362.71	1524.42	3904.63		229.003	446.066	1384.15	323.647	1746.92	5144.92
	28.5		197.002	890.005	912.633	1188.36	2287.18	3780.22		125.175	518.997	1338.27	1932.75	1571.46	3879.73
	28.6		698.1	426.332	758.463	3301.04	3627.19	4937.24		754.493	247.942	1000.36	3513.44	3385.11	3467.45
	28.7		1813.62	514.445	1315.3	4343.65	1928.34	9699.79		1891.27	643.502	858.152	3866.03	3125.4	8843.15
	28.8		2541.21	3753.75	6290.43	9180.05	3187.33	15470.6		2668.07	4033.44	6339.23	8695.79	4490.08	17856.8
	28.9		2345.44	5764.47	10452	11367.6	5856.85	17713.8		2372.53	6415.92	13698.9	11150.2	6212.4	21676.3
	29		1726.09	4178.63	8932.16	5836.16	5818.62	10833.5		1366.11	4922.45	14213.5	6217.44	6435.94	13442
	29.1		794.563	1655.66	4811.89	2089.9	5197.46	5698.14		549.079	2383.65	7881.38	2262.78	5988.28	6960.05
	29.2		268.673	682.372	3087.74	1269.96	3086.83	3761.47		203.036	1262.76	3992.66	1836.69	2244.54	3678.15
	29.3		86.1692	207.895	2566.96	907.197	1192.97	3767.81		66.1814	675.752	1938.29	2116.6	1238.28	2506.68
	29.4		145.131	281.821	2025.38	1140.29	82.5846	3549.07		95.774	658.073	1295.5	2614.29	1155.47	3476.36
	29.5		143.18	325.24	1868.15	2270.06	1058.6	1113.02		149.578	681.544	1718.42	2793.28	1115.28	2466.41
	29.6		67.5865	311.181	1044.37	3567.43	2058.8	90.8707		188.961	680.217	921.41	3158.33	2219.75	672.669
	29.7		71.685	101.559	332.619	2678.06	1918.91	1413.86		121.879	367.62	556.665	2872.13	1935.02	1262.14
	29.8		174.266	142.258	152.1	3164.75	1861.75	2492.2		171.324	381.135	1071.03	3901.29	1838.12	2373.06
	29.9		210.556	80.0367	163.211	2546.78	549.08	1060.08		131.794	368.187	1092.75	2403.2	2143.89	882.61
	30		160.888	62.28	85.7853	1065.95	1854.12	2773.06		94.2023	387.025	1103.79	1175.65	3874	399.265
	30.1		86.9922	156.811	124.939	573.324	3036.85	2289.88		75.6867	209.101	500.17	959.693	4045.02	376.192
	30.2		26.3809	288.306	235.042	647.944	1112.88	1677.99		113.743	199.054	361.321	332.485	897.738	1764.38
	30.3		52.4445	77.2902	58.5044	2354.7	726.173	1655.92		76.2456	151.521	312.656	2131.91	1351.29	2829.54
	30.4		156.767	231.942	888.758	1129	1200.7	1582.21		104.771	287.291	839.082	1224.01	2538.44	1360.73
	30.5		418.424	471.916	2346.24	1311.28	1414.34	5992.31		251.016	323.342	2144.41	1056.91	3303.43	6785.69
	30.6		773.656	896.206	2376.25	964.732	1804.19	6848.11		624.357	1278.05	2915.78	1484.35	3036.95	9097.85
	30.7		952.962	3005.36	3612.37	1933.9	3492.7	7715.23		893.744	3982.52	5898.63	2911.12	3128.94	7282.26
	30.8		802.667	5228.37	8630.45	10496.3	13915.2	18712.9		847.404	5598.78	11316.8	9279.26	12305.3	18492.9
	30.9		473.543	4316.38	10824	13828.1	19918.7	26728.6		501.486	4275.94	11350.8	14863.5	18450.8	28641.1
	31		341.539	2259.34	8581.78	9114	14596.3	19913.7		282.939	2299.99	9170.07	11991.3	13234.9	21084.7
	31.1		181.152	1346.95	4787.85	3144.56	5755.79	9184.5		152.699	1281.76	6191.46	4292.49	4961.41	8710.75
	31.2		157.4	663.464	3582.86	926.128	2290.47	6455.26		212.8	866.896	5278.54	805.528	2689.18	6277.74
	31.3		143.897	234.881	2205.12	475.314	3026.18	6074.3		185.434	434.918	2784.59	1342.02	4230.23	7244.77
	31.4		94.3678	286.758	1118.37	1516.82	2068.75	2648.65		23.0766	254.349	1362.99	2143.37	3265.34	2894.95
	31.5		64.8153	248.84	350.153	2944.38	552.727	578.669		19.4603	65.1772	669.125	2288.27	1157.81	274.171
	31.6		45.486	312.278	127.697	2542.14	1967.95	3000.04		72.4499	47.3174	281.373	1483.19	2556.35	3662.77
	31.7		36.7877	540.698	17.374	1205.78	1484.24	2596.58		93.4104	66.6208	394.086	543.521	1576.52	3745.1
	31.8		88.6719	338.334	186.686	529.383	303.642	1113.19		101.534	241.379	239.423	532.888	1452.34	841.15
	31.9		196.984	100.674	591.238	1058.49	238.366	1015.02		28.1083	675.436	457.134	637.488	2604.58	168.031
	32		177.702	92.782	715.361	964.823	229.724	2646.06		29.5207	916.34	1077.62	487.093	1959.01	685.474
	32.1		49.9685	52.6274	422.408	678.812	455.969	3314.83		71.5474	529.537	1090.49	634.191	898.57	2546
	32.2		25.17	16.4342	214.537	513.692	1144.03	1152.99		82.7858	234.977	571.065	1405.6	2058.51	2162.14
	32.3		70.0282	31.8896	127.825	488.83	1222.44	2308.54		81.6686	153.96	318.118	1333.38	2999.56	2995.84
	32.4		81.8744	44.8286	499.282	2400.33	1840.94	3371.39		140.909	60.1093	293.772	1681.69	1921.83	2881.68
	32.5		106.265	190.273	593.863	4856.94	2603.9	2333.42		198.982	160.299	403.188	3848.02	2283.54	1298.86
	32.6		191.045	225.194	1746.05	4126.14	1368.08	2489.93		290.385	228.632	2373.39	4612.99	2438.35	2218.42
	32.7		426.726	252.882	5092.27	5383.04	2433.37	564.159		405.778	393.783	6877.27	7674.87	4003.04	722.786
	32.8		745.675	281.243	7491.48	11039.2	8991.23	5608.6		607.023	276.763	8215.35	13000.7	11131.7	4582.25
	32.9		712.813	241.672	7792.02	14078	10421.6	11426		477.373	204.022	6376.89	14155.7	13511.8	9797.78
	33		545.459	103.619	5875.86	11121.4	5264.72	9955.24		304.56	111.754	4256.59	12434.3	7965.3	8026.98
	33.1		363.523	217.167	3259.45	5658.82	1417.28	7264.96		169.426	270.932	2570.75	7032.79	1962.24	5517.63
	33.2		230.501	237.567	761.242	2352.03	236.807	6935.86		151.168	196.928	1021.23	3452.14	351.355	7350.94
	33.3		74.1136	195.084	118.751	734.411	635.234	9686.71		109.632	283.196	400.574	1628.35	597.203	10420.8
	33.4		33.797	37.4956	252.104	559.281	1297.32	6059.41		41.2587	136.843	192.759	843.92	652.324	5535.45
	33.5		41.5727	115.806	429.363	418.303	965.774	1228.75		34.4806	21.2319	189.792	824.981	563.419	971.039
	33.6		21.4287	130.203	341.201	253.466	496.496	558.326		35.2926	38.4578	203.725	501.39	630.523	1478.31
	33.7		10.9383	198.433	128.27	366.276	620.135	967.544		37.0526	28.7933	230.355	277.993	1162.54	737.753
	33.8		2.42254	329.422	246.004	407.304	197.515	1301.15		33.2916	59.1766	253.766	504.11	1311.89	3100.59
	33.9		7.53229	163.093	499.179	362.864	300.996	486.823		15.4875	144.436	241.543	429.157	1042.14	3439.02
	34		53.8705	151.057	548.316	311.717	996.933	1184.12		32.4652	223.822	164.962	837.249	548.202	1247.86
	34.1		52.2046	188.299	238.622	687.625	1564.51	3073.9		24.2236	106.256	98.186	1567.25	875.805	1047.54
	34.2		15.1547	187.237	24.5387	625.083	928.943	1682.35		21.2973	115.889	174.342	837.825	1421.29	1204.79
	34.3		21.1802	430.071	294.612	407.686	418.742	985.204		24.5805	205.803	360.383	401.233	1153.38	2050.96
	34.4		46.2874	802.458	207.389	1751.81	2297.19	2917.25		21.5094	377.878	135.58	1491.76	2296.78	2940.88
	34.5		124.015	545.033	520.679	2017.63	3591.66	5443.15		92.4345	233.956	513.596	1671.99	3357.06	4379.66
	34.6		186.331	187.257	1483.9	1136.34	3202.32	6285.14		201.195	94.9718	981.76	1618.49	3103.83	5357.4
	34.7		259.697	79.0817	2828.93	1850.46	2400.85	1971.87		284.195	138.921	1600.84	2952.2	3300.07	2619.23
	34.8		190.726	234.309	3252.17	4578.29	3248.02	466.589		164.317	265.152	1858.25	6005.6	4585.05	1393.82
	34.9		199.948	428.778	2928.14	7752.01	5805.59	1443.62		155.018	413.238	1866.46	7122.48	5336.75	2625.53
	35		148.553	543.034	1969.34	6422.01	3908.82	2520.83		116.611	419.775	1091.22	5533.58	3589.32	2976.99
	35.1		84.9357	541.289	1051.05	2335.65	1153.8	2205.58		69.2054	441.734	579.187	2761.65	1740.43	2304.21
	35.2		40.4785	275.501	183.813	544.913	360.491	1761.23		27.542	254.442	32.2061	777.22	829.421	2005.41
	35.3		22.71	173.829	88.0907	461.949	392.385	1492.52		20.8651	229.966	91.9195	307.768	591.367	1121.03
	35.4		46.702	173.974	126.582	62.953	222.159	1341.47		39.5073	194.357	284.661	267.687	373.715	555.671
	35.5		66.788	96.1342	193.615	382.919	439.824	1379.75		61.5353	148.716	599.902	472.781	294.558	685.678
	35.6		77.8956	39.4799	328.106	730.662	419.174	1063.3		18.8042	205.369	654.002	337.571	316.357	462.472
	35.7		51.2524	20.5665	386.405	753.73	400.287	127.021		7.9828	106.815	648.159	472.705	425.871	700.065
	35.8		45.5693	102.959	307.982	705.207	724.763	245.063		67.4014	81.6145	861.836	303.886	571.283	2358.2
	35.9		62.253	262.478	283.811	454.949	561.271	702.077		117.112	79.6138	1097.81	393.41	969.828	2250.06
	36		48.1876	294.224	153.25	530.613	283.7	1515.63		80.1633	142.011	921.55	1272.85	1203.36	1018.6
	36.1		24.5727	250.878	58.4355	743.726	604.525	1706.88		34.0895	50.8811	325.745	1026.53	1255.17	1011.32
	36.2		16.9051	83.3304	274.416	465.602	876.553	742.783		17.4666	76.4966	357.572	520.135	1015.19	1255.71
	36.3		13.9282	48.7606	336.822	361.763	1062.79	502.098		19.4668	273.463	531.182	574.327	686.387	837.301
	36.4		10.8206	150.024	88.776	569.211	1601.68	1577.19		22.8176	429.695	389.4	428.425	707.821	1420.17
	36.5		8.40532	269.309	207.569	294.811	2022.44	2083.75		7.90031	312.086	292.775	118.827	873.34	1732.34
	36.6		22.8887	357.728	608.541	377.997	887.495	2596.32		25.614	421.529	543.198	309.395	461.759	2040.99
	36.7		47.1023	538.489	1196.3	1237.78	406.063	1327.24		73.5412	579.89	976.191	1089.78	632.94	954.129
	36.8		70.4957	804.122	1693.78	2079	2074.74	230.276		144.513	590.151	1256.9	1649.34	2078.34	391.496
	36.9		75.5253	845.248	1848.88	2558.12	4648.15	776.683		92.8669	465.678	1659.76	1733.59	3222.24	881.777
	37		60.6633	603.738	1256.86	1604.82	3863.46	746.345		71.1063	419.724	1241.03	1020.88	2645.44	742.85
	37.1		41.7307	495.393	700.988	255.796	1624.13	551.085		43.5629	528.859	890.279	391.957	1858.79	351.387
	37.2		24.1055	250.713	268.216	370.833	1249.44	635.227		52.3057	329.385	244.2	716.966	1464.73	675.442
	37.3		8.08663	98.2514	132.584	894.52	794.722	269.055		29.5984	187.102	269.178	1050.75	731.095	648.23
	37.4		10.5516	12.5251	238.474	625.234	133.191	214.655		24.7836	32.6096	521.046	610.513	379.901	268.88
	37.5		36.2499	27.5513	250.128	194.988	874.715	290.085		30.9695	38.8751	256.891	388.017	1317.74	190.429
	37.6		34.5521	93.7115	227.809	250.647	708.803	567.232		36.1411	107.57	36.8874	716.027	1044.8	355.296
	37.7		19.204	67.2473	279.023	254.807	435.939	722.309		34.0511	93.6018	322.244	673.152	190.004	305.798
	37.8		15.3949	35.6162	232.37	83.3767	980.972	572.651		23.8285	195.536	758.393	365.082	241.197	253.137
	37.9		17.8382	133.986	138.497	224.904	640.674	131.659		23.7638	258.992	712.592	285.071	219.84	1055.65
	38		16.2907	194.39	101.09	567.408	304.156	121.621		14.2617	312.509	497.514	521.74	598.5	1885.95
	38.1		18.8659	128.853	234.511	221.149	275.851	451.121		13.1796	183.874	202.092	432.076	627.668	1677.82
	38.2		11.9851	86.3089	416.828	66.6913	415.858	1025.76		3.71633	176.342	272.935	123.44	444.622	704.679
	38.3		14.4825	70.6833	527.002	420.496	466.532	707.042		15.6334	105.249	540.815	469.521	789.43	411.371
	38.4		51.2158	90.8235	309.26	377.862	396.095	939.806		30.7455	68.81	508.16	776.933	680.129	794.912
	38.5		39.8264	113.423	481.769	443.286	625.385	1756.14		26.0983	63.8169	616.616	827.576	535.522	756.738
	38.6		25.3388	183.926	814.769	637.65	731.945	1630.15		21.9688	129.272	640.213	788.489	1150.94	1165.5
	38.7		26.2538	365.68	984.506	1044.44	628.892	1005.01		21.3207	271.352	932.959	541.387	1236.56	1320.58
	38.8		36.9424	647.203	1651.24	2564.31	1367.71	529.187		23.253	532.055	1633.4	1082.11	1084.98	834.823
	38.9		48.013	709.489	2612.55	3333.57	1987.99	1397.85		32.2777	666.068	2557.11	2356.76	1329.71	959.827
	39		38.6818	535.18	3077.68	2277.72	1314.72	883.956		29.9691	636.274	2667.29	2192.48	1054.54	463.43
	39.1		20.0634	493.495	1901.05	809.948	377.245	285.708		14.1183	585.034	1437.14	865.363	563.521	425.487
	39.2		15.3237	415.526	599.07	442.143	681.924	1071.24		3.11565	441.957	377.119	578.086	529.084	871.846
	39.3		15.1825	247.966	419.029	636.534	798.11	698.377		4.75805	327.362	193.539	791.067	398.33	453.965
	39.4		12.3033	32.5447	381.524	364.366	319.712	125.06		4.55862	70.915	270.245	465.382	170.057	649.718
	39.5		20.001	42.7805	166.201	472.374	72.5415	254.641		7.66288	37.3476	552.739	580.438	245.286	709.159
	39.6		23.0191	180.985	102.291	624.391	249.513	500.183		17.491	161.226	739.244	458.394	399.731	122.793
	39.7		24.7485	137.556	109.609	263.533	543.549	527.084		11.4898	87.8436	697.031	138.248	363.783	83.846
	39.8		15.032	95.0439	104.492	39.8349	599.258	403.939		0.654525	19.4103	450.542	417.236	245.978	151.634
	39.9		29.2936	276.775	192.95	151.983	466.3	184.311		9.00308	68.3268	194.938	631.471	515.06	660.494
	40		32.4518	340.888	188.422	447.462	418.292	204.245		14.7191	130.05	144.183	838.836	922.87	804.205
	40.1		21.5198	184.499	95.0381	455.988	354.193	166.581		34.9203	42.7856	101.543	569.602	767.125	275.325
	40.2		13.9024	29.4141	44.1372	727.744	282.625	735.082		25.2399	66.1324	139.591	442.675	455.299	276.843
	40.3		11.2467	61.2075	125.955	1377.19	541.527	1123.32		12.4729	53.2894	379.051	1278.68	530.66	1044.09
	40.4		7.16236	179.993	193.255	1666.85	679.093	529.853		2.09045	87.1354	503.519	2168.82	843.779	570.513
	40.5		3.12958	221.435	454.906	1457.6	1205.32	1328.7		3.02852	72.1137	787.189	1885.66	1578.47	1334.72
	40.6		2.15057	251.06	1339.2	732.442	1755.66	2595.82		9.85639	98.7284	1754.91	821.129	2147.89	3442.63
	40.7		17.7717	161.706	2400.45	762.96	1558.13	2264.32		37.0503	98.8662	2915.15	563.033	1586.89	2758.5
	40.8		47.7741	97.5899	3194.43	2156.37	803.709	1311.63		70.4971	121.475	3374.42	1199.9	511.928	1403.86
	40.9		67.0988	72.6357	3506.82	3408	737.795	792.398		84.8649	105.376	3378.44	2388.15	451.155	851.414
	41		64.4962	113.865	4123.76	2925.65	1384.13	423.36		49.3672	179.715	3919.2	2137.31	913.828	571.865
	41.1		46.1892	210.292	3309.93	1158.37	1278.62	557.834		36.6703	267.305	3249.01	823.524	911.41	760.906
	41.2		29.9467	265.478	1381.48	339.902	1241.03	954.435		20.4246	244.612	1744.52	381.966	1443.05	865.231
	41.3		17.4007	208.412	297.891	137.413	1865.41	1259.53		9.08973	109.906	364.784	429.499	2090.44	719.912
	41.4		15.1988	111.362	330.674	205.25	1151.29	317.113		17.1464	23.9583	103.9	233.537	1045.53	69.4744
	41.5		24.6607	60.6057	291.089	166.647	385.064	152.713		44.2769	80.302	359.486	319.064	320.943	381.484
	41.6		13.3429	30.3352	52.2414	195.765	427.939	683.008		23.6218	150.377	177.666	450.53	344.508	640.951
	41.7		10.3598	15.5909	124.775	199.415	325.424	542.284		11.0445	58.1304	49.9392	321.828	104.092	259.115
	41.8		13.034	25.9202	215.721	149.307	295.229	406.239		7.61939	17.7	96.2769	218.907	97.6788	170.677
	41.9		15.6157	39.3792	224.057	102.476	144.045	741.824		16.1484	6.99912	88.0838	318.213	180.678	939.847
	42		21.3793	9.21985	135.981	178.041	200.618	542.28		30.3424	66.9498	55.8325	320.339	381.343	1126.85
	42.1		25.4372	13.195	97.1529	168.984	89.3846	351.177		10.82	30.0332	75.8084	294.516	171.615	772.277
	42.2		19.7607	20.1797	81.5328	304.373	601.116	552.739		10.478	24.116	120.138	452.253	279.201	721.271
	42.3		14.5257	62.0524	143.176	597.78	1575.54	281.834		8.61509	6.50242	211.369	701.821	1331.07	371.492
	42.4		10.2798	66.0414	219.525	643.186	2019.53	250.679		15.5205	28.1348	325.796	865.125	2239.88	148.751
	42.5		16.3673	97.1649	382.981	555.514	1581.71	2067.21		26.9462	61.0529	519.701	541.405	1977.42	1826.99
	42.6		29.5001	123.345	895.508	1147.44	602.246	3267.46		32.582	128.809	1012.33	880.458	1005.28	3764.25
	42.7		40.3432	54.2074	1201.59	2128.93	330.908	2667.78		31.7215	65.6768	1351.61	2249.52	490.834	3368.92
	42.8		37.6813	3.86678	1077.61	3030.96	1092.12	1278.85		26.5851	5.70057	1373.81	3078.97	973.356	1721.33
	42.9		48.7822	98.4348	520.961	3792.02	2417.46	970.18		22.2	119.363	925.349	3897.55	1605.23	879.413
	43		52.5568	165.23	454.998	3606.78	2770.15	1239.42		26.9185	179.652	1140.83	3774.46	1546.98	471
	43.1		42.7704	115.229	728.324	2257.1	1544.57	768.413		31.4322	139.84	1180.92	2854.94	816.023	402.138
	43.2		30.7111	56.5434	881.111	1344.67	504.715	1038.48		33.7142	47.5332	1108.38	1889.79	462.204	1279.26
	43.3		14.1059	132.645	471.282	723.619	513.584	1696.57		20.8155	51.5522	531.565	774.072	724.748	1453.81
	43.4		7.23057	162.042	241.868	560.044	828.578	825.34		10.6661	67.197	259.49	380.31	829.105	491.643
	43.5		18.0268	111.23	148.586	299.033	734.197	626.903		13.4401	39.7331	240.8	463.412	712.228	492.075
	43.6		16.8997	35.6634	81.6944	247.841	218.682	342.021		9.36474	42.051	185.587	533.509	386.416	328.107
	43.7		4.82472	8.90718	189.879	335.24	243.491	487.32		3.23348	34.4676	79.748	352.604	310.807	308.268
	43.8		11.4742	19.4612	232.107	160.32	175.595	372.764		11.2275	52.0671	217.616	75.6956	162.446	93.4119
	43.9		25.6148	23.3696	242.645	65.751	81.0279	233.947		22.1775	29.0477	336.966	66.0728	135.299	216.382
	44		22.7869	10.224	121.452	93.1319	84.1878	310.099		27.1996	12.6452	210.779	127.84	217.074	589.587
	44.1		6.86323	23.8954	56.7867	47.2898	12.3498	95.144		7.92743	13.1977	108.245	107.939	107.704	334.874
	44.2		1.74889	21.12	73.248	102.125	103.88	264.453		3.93497	37.6631	123.823	58.3305	149.889	79.7203
	44.3		5.66583	20.0374	64.2557	164.025	449.88	602.935		7.89577	32.4077	52.6195	180.19	631.902	342.117
	44.4		25.0841	62.8695	88.2342	100.584	769.599	1314.39		16.6952	34.4557	53.6856	288.452	888.413	1062.54
	44.5		32.0914	90.466	138.756	214.222	908.975	1727.25		40.5189	73.5067	51.4767	496.746	789.642	1487.22
	44.6		44.9896	64.0132	221.929	925.301	1173.39	1012.25		50.9444	105.664	99.5231	1295.48	938.138	1130.82
	44.7		59.6647	28.6719	312.907	1577.88	2518.63	776.38		62.3856	57.2951	225.348	2130.19	2075.94	958.445
	44.8		91.7136	41.7326	398.155	1701.5	4321.6	1463.95		47.9162	45.2955	391.028	2138.29	3720.06	1353.26
	44.9		128.993	60.3969	314.267	1781.4	5142.54	3409.21		71.9358	41.1482	434.915	2683.46	4750.18	1848.97
	45		148.156	42.1133	202.103	1897.83	5140.25	4191.23		84.5811	19.2135	459.925	3085.46	4860.1	1943.99
	45.1		138.539	25.2764	166.6	1677.46	4109.06	2683.66		105.646	16.6063	391.733	2656.81	3900.58	1675.21
	45.2		107.465	22.9695	187.312	1211.67	2136.48	1115.34		92.034	21.7895	309.73	1634.61	2400.68	1258.64
	45.3		62.2447	50.4741	112.32	938.976	732.918	1552.53		71.487	33.3728	65.1159	771.071	870.891	1544.67
	45.4		21.4311	49.7094	75.5353	931.741	323.633	1524.55		45.0003	31.6325	39.5728	317.735	144.526	1570.6
	45.5		7.20332	15.1701	67.9723	496.214	173.774	1000.93		14.7397	11.6698	54.412	153.103	442.078	1168.29
	45.6		12.0718	15.6159	72.1608	64.0431	183.023	347.384		8.23044	77.1957	68.8677	17.3725	618.277	676.013
	45.7		17.5316	15.9902	91.761	192.786	152.982	415.974		6.31864	122.902	151.555	214.412	388.872	402.686
	45.8		8.01408	16.7085	60.2355	291.772	32.0574	588.412		10.9639	145.185	151.405	314.627	303.395	266.621
	45.9		1.99972	48.4476	31.6371	183.431	24.6321	165.403		11.4413	88.5963	175.341	204.762	171.037	252.764
	46		3.9997	86.8907	42.3864	76.3127	67.2464	47.941		16.7355	110.894	114.244	94.7361	38.896	296.313
	46.1		3.82735	108.485	58.5179	23.4442	134.118	28.5015		8.22873	98.6482	30.3192	25.55	129.287	144.609
	46.2		6.77574	86.8255	103.884	25.2949	100.069	291.339		4.77849	25.4734	32.4719	37.6935	49.9556	182.747
	46.3		18.9174	93.9584	99.3952	24.4112	193.04	663.171		24.0141	51.1232	56.0707	135.952	355.663	789.002
	46.4		32.3191	72.4674	32.6696	135.695	412.097	694.736		25.5757	56.6658	43.779	284.694	625.247	924.012
	46.5		24.9478	34.1263	130.292	401.065	503.77	339.639		16.7406	58.8911	86.4159	347.497	419.642	350.288
	46.6		10.7525	48.8889	302.599	581.095	862.555	385.486		5.78641	117.953	184.758	349.286	668.509	442.892
	46.7		22.6239	85.4478	279.024	472.066	1584.87	1306.21		19.0122	93.8989	187.268	424.467	1360.51	1264.59
	46.8		42.6206	222.522	330.947	344.183	2456.08	2515.1		27.5345	203.421	275.206	525.56	1921.93	1994.07
	46.9		41.7211	312.284	437.917	384.86	3095.51	4989		36.3968	275.758	383.825	694.851	3700.96	3759.87
	47		40.1396	238.85	408.106	428.88	3184.69	5806.61		37.7719	246.656	418.594	724.629	5102.22	4568.74
	47.1		33.2765	94.8677	224.631	362.849	2415.21	4130.71		32.097	87.76	287.562	526.211	4078.69	3681.83
	47.2		31.4081	22.6771	130.04	344.188	1513.89	1678.16		25.0603	12.5456	169.381	280.761	2152.3	1868.77
	47.3		37.3969	13.9731	65.6764	462.212	1014	832.619		42.9692	4.00422	89.3213	235.927	763.575	937.888
	47.4		33.4089	17.997	48.5018	417.931	704.468	477.95		37.3332	17.3809	99.4069	196.666	322.049	582.82
	47.5		15.8113	11.7476	56.216	242.558	186.606	665.727		20.1071	13.3015	217.145	159.98	264.913	1243.9
	47.6		3.06981	8.59253	42.6064	71.7848	86.231	678.132		8.50048	37.3671	87.9181	89.4489	324.788	1199.55
	47.7		2.47311	17.6082	64.4765	57.2114	208.114	106.657		3.8067	40.0517	29.1732	75.9966	345.09	150.813
	47.8		3.42579	4.00823	125.625	59.9536	209.44	34.7778		3.91706	39.6058	123.705	97.8768	347.577	136.306
	47.9		2.88312	9.96779	83.7842	105.762	115.471	65.9957		3.4182	8.46206	84.4699	106.769	201.09	262.862
	48		2.36675	35.9951	78.4786	93.0275	95.4044	113.474		6.52721	42.9659	80.5502	172.161	147.269	230.907
	48.1		0.261082	20.403	67.096	100.34	169.25	284.647		7.50386	25.1128	24.8968	255.236	176.758	225.033
	48.2		2.52914	11.6048	110.914	80.8471	117.401	285.294		15.776	56.8304	37.2852	177.173	69.5144	293.832
	48.3		9.32912	37.7717	99.4098	88.6932	29.9416	130.705		18.459	59.5293	93.6981	58.0192	79.751	238.943
	48.4		10.4967	69.1289	32.9309	13.7086	473.268	168.151		11.5093	71.028	120.826	33.1441	520.099	155.048
	48.5		3.94653	43.08	122.43	82.7293	879.823	285.577		3.09705	49.0203	264.96	52.4403	873.047	135.026
	48.6		5.26246	31.1938	218.996	407.151	678.052	366.86		5.15381	71.5827	281.929	147.093	654.277	238.402
	48.7		25.0564	74.449	216.773	739.404	341.512	636.771		23.2725	60.4323	197.789	404.429	418.73	286.965
	48.8		41.0896	158.317	216.611	1045.52	238.276	1140.7		56.0808	109.757	179.694	815.281	413.562	978.534
	48.9		43.9667	188.111	208.924	950.261	221.611	2247.43		48.1576	95.669	187.847	1096.94	551.452	2737.14
	49		30.556	195.352	213.36	650.376	188.232	2921.77		37.8534	91.435	237.777	911.099	633.946	3718.36
	49.1		16.9885	114.136	71.1888	416.156	252.171	2724.68		16.6803	41.6119	49.7831	594.86	743.214	3269.47
	49.2		8.53015	72.0163	108.711	404.927	796.934	1672.95		8.1377	33.626	36.2524	379.658	858.442	1835.47
	49.3		1.60674	31.3896	149.053	263.782	1214.51	715.077		1.86979	24.1449	81.0329	201.382	684.401	591.466
	49.4		1.4698	6.63324	65.1686	115.573	984.579	291.957		1.81563	77.0561	43.0932	64.4743	431.585	250.108
	49.5		3.29045	5.86556	62.2121	27.2155	416.888	346.476		6.0555	73.5142	54.7073	98.5273	210.808	567.35
	49.6		1.44423	12.3191	63.4993	64.589	78.1007	430.808		7.466	69.2583	25.104	153.167	37.9951	702.291
	49.7		0.523506	15.0278	40.5742	94.3719	63.3035	250.31		5.01791	10.0474	37.4804	69.6892	53.8315	491.812
	49.8		4.39987	19.7417	43.0372	72.9521	268.163	93.9485		9.37884	6.56275	74.4946	42.5946	262.797	337.88
	49.9		11.825	20.9748	62.2403	30.4947	432.571	79.0435		11.5056	8.36499	59.0553	129.62	335.172	196.835
	50		22.1472	2.71896	55.4756	67.5775	267.968	202.953		13.7856	24.2946	80.1584	297.217	218.908	197.907
	50.1		29.3598	12.3617	34.7212	76.6911	64.4382	256.306		16.0478	38.7789	35.6556	281.85	86.2127	178.667
	50.2		21.8484	22.9445	27.7978	76.9343	26.1425	108.026		9.71754	65.2208	28.3333	126.494	17.0759	69.0414
	50.3		5.52921	12.0649	28.1049	176.114	111.216	22.6589		5.06425	35.7981	14.5707	108.886	136.717	17.9918
	50.4		7.566	18.1019	35.6518	130.185	319.047	260.714		10.9023	8.85255	24.5756	111.476	281.49	200.152
	50.5		22.5648	36.0981	120.026	76.6722	315.94	450.58		22.2499	12.3377	106.342	86.622	153.664	278.471
	50.6		28.7845	30.3733	256.945	282.156	99.3909	315.48		29.4755	6.50549	202.769	166.519	80.4667	100.804
	50.7		24.3936	21.0874	378.425	553.819	431.112	205.195		18.071	13.2453	274.493	350.841	408.935	143.894
	50.8		21.6879	29.6679	434.996	689.753	1192.09	403.981		19.1041	18.8589	296.371	485.989	1014.41	572.436
	50.9		23.7694	35.1837	361.743	570.356	1474.57	435.341		10.6214	22.2364	228.558	486.209	1259.96	939.422
	51		18.9541	52.3852	288.58	452.937	833.354	339.1		15.3105	43.0067	214.923	446.275	643.342	913.632
	51.1		12.2583	38.6199	136.574	306.214	133.184	196.72		15.2254	20.2176	99.908	401.552	111.04	480.52
	51.2		10.7001	31.4425	129.649	262.375	106.728	391.517		18.1454	19.9097	67.5201	264.845	93.809	307.208
	51.3		5.96554	14.0664	149.012	174.511	65.9154	619.713		8.54594	5.4735	66.4208	198.542	55.5545	271.339
	51.4		1.55152	6.70797	81.0009	79.9992	35.067	453.512		3.52981	17.5445	83.9348	231.744	100.867	273.396
	51.5		1.62306	12.9169	35.2961	84.9259	163.933	66.811		0.924623	19.7824	115.961	193.929	244.043	66.5347
	51.6		1.49013	9.7225	32.6434	64.6391	149.44	54.8594		2.81525	42.2134	95.8935	71.3496	223.643	18.7801
	51.7		1.36859	12.2176	26.9776	98.5584	62.8462	50.538		2.13784	8.41393	93.6103	89.8945	65.7891	65.6806
	51.8		6.16605	31.9806	29.641	159.05	35.9346	60.1564		1.16177	4.71351	55.7402	115.579	114.806	116.989
	51.9		5.77921	54.7732	58.2439	99.7616	114.843	201.493		2.81419	20.7539	14.7348	50.0355	220.055	216.989
	52		7.21193	53.9592	21.7218	57.4715	121.519	296.445		0.852107	29.1092	13.2804	36.1979	221.281	258.599
	52.1		8.16107	25.2109	26.5383	33.8649	75.9009	107.72		2.72349	23.6354	53.3279	26.2551	214.303	90.9054
	52.2		7.23801	9.98886	90.4456	61.9204	66.9525	70.4364		1.56834	5.83184	125.334	52.6488	153.394	18.295
	52.3		8.50496	13.5749	40.0198	121.729	50.5343	110.929		2.5144	12.1572	44.9391	77.7382	65.5275	35.625
	52.4		19.6344	13.1232	5.34435	78.3012	49.8122	304.514		12.1162	6.69372	14.2375	60.1412	22.5542	276.487
	52.5		16.8794	23.3706	40.1714	37.2892	202.598	464.804		12.6915	7.04624	30.7006	37.309	184.006	347.637
	52.6		9.61753	35.952	83.3247	138.314	569.69	241.753		17.9365	6.26475	37.7605	76.1496	587.588	175.623
	52.7		3.44695	58.4548	126.517	237.226	1027	242.532		7.91734	14.1371	64.8215	162.791	958.768	190.347
	52.8		2.90524	73.9574	200.332	236.047	1413.46	808.315		8.23717	59.3037	118.278	192.576	1172.7	643.252
	52.9		2.25137	52.935	220.097	193.232	1645.38	1270.47		4.63576	45.2263	168.281	188.756	1410.53	1016.93
	53		3.08599	59.9398	181.925	112.935	1228.61	877.809		6.2998	55.1	185.954	93.1936	1332.16	722.011
	53.1		6.87822	50.751	89.2702	50.9672	745.839	346.702		7.69871	29.7801	182.096	23.0591	973.731	326.651
	53.2		7.40197	47.3527	47.81	149.823	490.489	102.792		7.40775	39.1251	120.575	90.4244	548.817	83.072
	53.3		9.31614	19.7156	34.6714	179.409	325.214	300.789		4.41968	22.0821	56.3006	126.61	259.793	84.4524
	53.4		6.62143	9.7085	17.5815	71.4051	155.929	404.112		4.79763	11.3355	27.9261	61.7877	67.2811	298.374
	53.5		2.80364	9.58248	9.49791	78.0089	84.196	263.111		2.06426	8.97941	30.6324	55.1396	30.0187	361.959
	53.6		0.256628	5.66678	14.0623	117.365	157.601	93.3823		1.36777	9.82333	19.2104	75.9541	72.0491	169.078
	53.7		0.513584	1.72033	36.7941	69.7535	219.807	33.3233		3.0035	20.9759	12.3661	86.6073	81.8984	17.6692
	53.8		3.85668	6.94579	32.4012	50.5665	165.145	60.4801		8.39237	25.5108	12.1314	84.8348	27.4633	156.587
	53.9		7.80211	14.5498	15.1525	33.9536	60.0224	302.812		8.26901	12.3819	10.7154	64.7447	2.43625	431.356
	54		7.86013	30.7545	15.3036	17.4409	39.205	389.035		11.2758	19.125	33.9904	74.9197	86.9024	533.628
	54.1		4.81734	6.5909	29.0614	13.0935	162.366	118.857		8.05944	11.5248	65.1327	63.2371	197.371	282.423
	54.2		4.04059	2.97449	36.2265	31.474	113.002	127.871		9.00641	22.2417	82.4965	52.3511	75.619	225.849
	54.3		4.24599	22.4274	14.633	42.7606	108.397	62.6492		2.77423	35.9594	12.3245	27.0192	15.2231	170.513
	54.4		5.71368	30.031	40.3572	23.5767	100.602	40.425		8.06483	15.1146	18.8221	26.0878	66.6473	98.596
	54.5		7.20805	50.792	62.7163	4.03428	137.329	66.9902		7.55755	25.0909	95.2415	22.4753	152.293	114.509
	54.6		5.97165	61.0185	47.8833	35.7612	221.733	218.156		6.07101	39.6163	80.6947	25.8826	241.637	348.56
	54.7		3.51172	57.1889	122.724	113.505	259.269	725.948		1.51927	44.3186	120.425	69.0603	230.276	871.852
	54.8		4.3681	48.4403	197.169	311.273	283.319	1050.92		2.41519	43.3658	157.398	148.779	177.469	1271.26
	54.9		3.59438	66.844	251.542	412.191	368.908	1177.47		5.52868	69.8533	161.115	250.819	284.273	1321.4
	55		3.31779	84.3048	204.079	283.14	397.411	810.481		6.39927	67.0624	109.068	167.568	394.239	881.202
	55.1		0.779303	70.167	80.7133	155.241	323.201	687.672		4.74921	49.6597	52.0244	91.6777	355.664	787.494
	55.2		0.703927	36.2882	19.4189	140.123	230.766	432.226		0.569841	17.4505	23.377	79.7686	279.626	556.416
	55.3		4.40731	9.56382	16.2605	121.419	223.536	200.138		1.52233	3.88717	33.2628	92.7486	243.104	183.649
	55.4		6.02681	9.75516	4.66762	55.0311	155.954	26.3061		4.08705	13.8153	34.363	59.9232	150.998	26.6907
	55.5		3.95219	6.95138	9.00044	54.7367	78.1054	108.427		4.89048	8.368	47.2892	41.267	48.8573	176.37
	55.6		0.833013	9.28666	7.73584	86.0662	18.2826	227.175		1.15325	20.3277	11.4754	24.7607	12.6849	289.013
	55.7		1.96028	8.16891	26.8458	76.4137	77.5926	145.43		0.391371	25.9614	22.1787	10.485	68.5788	84.2275
	55.8		5.82291	9.52182	12.6083	56.7586	151.045	26.0622		1.66044	24.0323	10.3317	29.9384	145.17	19.1675
	55.9		9.16023	3.58068	11.2477	39.5525	73.6876	69.935		0.693441	20.3109	14.5765	44.087	104.464	79.2905
	56		9.10883	1.56036	13.5968	18.0364	10.2821	121.201		2.90974	14.2336	11.5702	80.3232	36.9302	106.567
	56.1		5.3409	2.2222	4.87096	15.152	43.1899	20.7334		1.63621	16.3981	6.24416	91.2289	25.0311	43.1404
	56.2		1.63056	5.85853	16.2958	3.09354	76.3481	17.5067		1.76488	12.5283	23.0718	25.4927	26.6675	11.8198
	56.3		1.30881	26.7416	17.2872	10.68	53.4967	88.7666		1.3978	27.7659	19.775	11.1572	25.3017	35.1709
	56.4		1.563	34.2894	22.3259	51.0296	3.47777	83.1748		2.40766	20.2422	19.1134	99.322	39.5832	42.3577
	56.5		2.03228	52.009	49.5399	48.153	51.8333	227.708		2.87566	37.5887	70.8184	122.177	41.8902	247.112
	56.6		4.99086	48.2954	86.1985	39.5278	61.0447	369.562		3.6952	40.8775	115.34	58.5859	13.4009	449.574
	56.7		7.93194	31.1538	143.379	26.168	6.56977	608.45		4.00688	40.1042	149.555	33.102	6.7249	593.421
	56.8		9.88695	16.3372	178.409	64.4119	71.8821	817.989		4.37936	35.6736	171.114	57.1697	79.8694	696.526
	56.9		9.44981	27.9145	231.443	99.8005	171.073	1006.3		11.5747	36.7659	208.702	170.444	161.684	973.848
	57		12.5755	41.0585	206.451	140.567	95.6068	739.569		9.20131	30.0967	155.179	209.569	72.3219	842.23
	57.1		11.2677	51.836	122.788	126.41	16.837	519.115		8.10097	37.4081	86.5065	193.447	32.9403	531.865
	57.2		6.95024	35.1726	44.2655	88.8677	106.937	260.298		2.02739	21.5654	23.7068	96.6579	131.568	249.108
	57.3		2.87011	19.3516	29.1339	52.0882	111.765	257.076		2.12453	5.35066	9.40243	53.6074	89.9001	190.1
	57.4		1.32199	9.98404	40.6035	43.4245	54.2785	137.761		1.60014	5.9572	14.4779	35.7082	35.5456	90.9979
	57.5		0.486967	4.50291	35.2456	14.7401	63.4437	32.8807		1.74038	0.990978	32.2776	20.3919	55.4162	21.5134
	57.6		1.13143	10.1731	42.8528	5.92608	34.945	122.982		0.901129	7.48465	41.5238	25.7689	63.4478	79.8147
	57.7		1.88754	9.94248	39.8198	30.8297	21.9778	232.158		1.45585	8.0307	45.3779	46.1558	65.2928	137.739
	57.8		1.39167	8.50958	2.6956	28.7161	18.1439	113.662		0.856901	8.16544	17.6229	31.465	47.2628	70.6998
	57.9		1.21291	11.3963	12.119	14.4478	14.7557	19.2539		1.85172	17.8502	27.9211	29.6129	27.8031	27.9865
	58		0.500748	9.71422	35.662	29.9773	22.9792	45.3125		2.26555	11.0336	60.8465	98.8691	21.9651	57.9785
	58.1		0.546435	5.4685	17.4819	82.1309	30.0748	20.7781		4.40953	9.86709	20.0735	164.27	29.5794	36.8015
	58.2		0.377583	2.3696	18.7727	102.474	45.3212	33.8302		2.43316	2.94489	10.7949	128.095	41.7021	27.0339
	58.3		0.876091	5.48916	11.1142	108.806	60.9924	86.4299		3.02663	6.81647	1.33521	87.0074	70.7731	32.5967
	58.4		1.14597	3.09842	16.4534	124.472	81.9627	41.5791		1.30729	4.80413	20.8103	90.3757	104.584	37.962
	58.5		0.877097	6.37006	77.1738	64.7209	56.2313	74.0444		1.46193	7.50031	86.4438	64.5261	68.2515	99.6021
	58.6		0.647963	8.95572	124.453	32.8022	23.5028	134.634		2.09172	8.31217	120.159	34.4406	26.8359	87.0628
	58.7		0.760449	10.4647	143.684	50.8668	56.0791	100.146		1.79767	8.50685	118.992	56.2754	49.0975	32.2162
	58.8		2.26379	34.3122	101.733	106.873	213.765	135.483		2.73858	43.4227	78.6136	104.445	156.463	105.974
	58.9		4.45517	42.725	127.596	210.705	251.717	207.004		3.25476	43.7225	116.335	96.0018	159.698	216.972
	59		4.25233	45.2108	125.325	222.229	157.526	223.847		2.33309	67.0375	139.327	81.9478	76.65	226.448
	59.1		2.01478	21.7893	124.578	119.886	177.078	89.0968		1.5136	32.1387	154.857	41.0647	135.259	99.8815
	59.2		1.07	13.8684	50.0094	129.326	133.848	51.2374		1.97662	19.0466	55.9241	103.174	113.826	46.2352
	59.3		0.323223	11.9394	12.7192	182.948	23.121	38.4713		2.38621	14.0382	14.1186	196.045	15.0773	41.9068
	59.4		0.117396	5.51432	25.5558	161.825	63.8996	50.7804		1.265	4.41541	6.38042	179.577	71.3165	56.1887
	59.5		0.096931	1.08524	31.4136	57.0448	129.999	38.908		0.150703	7.49756	8.68354	76.618	145.43	32.4359
	59.6		0.298517	1.05369	10.6024	13.9703	86.8097	31.2917		0.878278	3.18083	0.852597	32.2409	113.826	30.618
	59.7		0.668047	2.89065	7.13297	15.728	42.3416	78.0981		0.904711	9.72296	12.5384	17.1779	82.7622	100.43
	59.8		2.85909	3.17164	7.70182	8.81121	25.1085	43.6867		0.538942	14.8508	25.9497	4.8261	45.7396	82.3976
	59.9		3.49037	6.95535	10.535	31.6521	35.1518	17.2108		1.17521	18.7646	14.3628	8.19727	29.4474	63.9008
	60		3.47677	16.3956	11.1825	59.25	57.5227	22.3291		0.224394	27.8352	4.8457	21.2311	55.6827	41.6549
	60.1		1.42493	14.778	11.5119	26.9145	76.5764	31.7253		0.985806	15.2025	2.35236	24.5479	77.0784	27.3818
	60.2		0.421479	16.7478	1.66685	43.6822	63.1549	17.8365		0.605205	15.6986	7.53183	40.441	52.658	11.8385
	60.3		0.507929	8.04851	5.36542	147.509	9.61976	19.8756		1.55429	5.30162	3.38227	53.2664	11.0825	13.0001
	60.4		1.13343	4.67005	29.7709	191.043	24.379	61.3299		1.44932	2.98752	14.8564	49.923	45.2231	80.6715
	60.5		2.01326	3.85329	97.7648	103.106	53.3309	49.6614		0.969144	10.9388	77.575	31.0106	95.1958	65.5421
	60.6		3.49046	5.82415	102.641	42.9122	86.3119	32.0675		3.86725	8.65285	81.1617	57.2004	104.168	31.8017
	60.7		4.22699	16.9368	78.385	76.0968	87.0815	29.8167		4.49489	18.3091	57.3713	84.5816	67.1976	17.5794
	60.8		4.56567	37.8932	35.171	123.813	55.6969	151.471		7.55407	50.2235	23.0694	116.284	58.2081	108.828
	60.9		2.81584	28.3352	53.9134	195.056	124.22	222.974		3.0881	35.8821	47.8682	131.908	108.516	228.097
	61		1.13285	24.7866	64.9558	199.477	115.006	117.837		2.21893	36.2856	57.0293	140.235	86.3179	173.567
	61.1		0.500178	11.3184	88.3601	126.971	74.1876	79.9709		1.33158	12.4878	69.8568	75.9496	50.095	106.408
	61.2		0.455639	7.20648	90.7475	40.9869	49.4831	184.935		2.3165	4.39773	68.1301	48.9415	61.1547	174.123
	61.3		1.36912	3.49212	95.2066	58.6798	62.8874	70.301		1.57719	5.22238	95.2687	53.7465	73.3244	64.1955
	61.4		1.4083	4.84478	45.4082	140.583	42.5174	27.8384		3.25032	6.84045	47.9046	114.324	49.6013	3.26693
	61.5		1.372	10.6584	17.338	120.277	16.1297	32.3718		1.56415	14.4294	38.0152	114.193	23.5255	22.5258
	61.6		0.831307	3.69812	15.2865	39.5227	50.0752	38.2975		1.56255	6.93686	42.5959	60.6228	46.031	47.0945
	61.7		0.871388	3.20327	12.8049	12.902	48.5541	34.5652		1.72124	3.33985	34.1281	16.7087	47.2093	31.6711
	61.8		1.43007	3.42261	4.90224	12.697	19.0128	28.2789		0.653559	8.77002	27.3712	16.8671	18.9224	14.3247
	61.9		1.30107	2.03472	8.48664	26.9511	85.7196	27.9151		1.62856	6.88075	5.26211	31.5538	86.0668	32.7262
	62		1.62391	2.24801	15.1003	49.9421	144.379	50.3751		0.68233	9.12923	20.8425	33.243	172.071	31.6754
	62.1		1.04564	4.27971	11.6302	45.9881	88.3562	33.3726		1.68518	7.08578	20.3747	33.4545	116.085	9.43818
	62.2		1.05218	12.5855	11.4528	44.469	24.0797	85.9416		1.34316	14.9327	21.8236	8.45947	35.4021	42.1955
	62.3		0.688926	10.4968	27.477	34.1704	28.2663	102.678		0.519095	7.06363	23.5357	3.51784	44.2422	111.539
	62.4		0.606273	9.05439	43.9146	36.7112	54.1059	99.6082		0.92902	6.01162	44.6733	20.779	88.3818	121.702
	62.5		1.27152	28.3449	47.0104	32.1796	61.4277	39.641		0.784136	37.5746	39.8797	32.0647	90.4215	51.1816
	62.6		1.90108	45.1007	30.4131	20.1822	109.13	17.5913		2.67935	50.7434	24.965	35.1373	102.114	30.861
	62.7		2.76218	73.139	17.46	16.4884	194.64	51.9478		2.24405	78.4633	22.8065	37.3866	146.074	31.4166
	62.8		4.52699	67.1303	10.4244	78.5402	192.719	122.827		3.91817	67.9021	23.5802	120.258	104.355	86.8787
	62.9		4.52913	39.5782	19.1385	182.252	180.345	115.544		3.55478	35.299	26.6855	176.135	81.2962	115.975
	63		2.88851	27.2842	34.2411	214.136	147.845	100.265		4.28174	18.4751	33.7176	149.856	76.8953	75.0605
	63.1		1.56266	28.0225	40.6772	125.94	145.901	165.68		2.55088	21.8313	27.7075	65.7115	103.244	96.5176
	63.2		0.741351	20.9016	53.1183	26.3708	170.074	79.8481		1.2969	19.5773	39.5074	28.578	134.785	83.1348
	63.3		0.622084	10.4525	57.7194	12.0577	182.941	3.45532		0.704608	9.62119	47.0254	20.1862	141.351	23.6419
	63.4		0.417161	4.38384	25.4753	75.1529	106.948	61.867		0.779391	5.83662	26.6893	45.269	91.7439	43.9699
	63.5		0.585275	3.09011	9.89935	75.1374	34.9795	169.509		0.19981	6.60434	25.5731	51.5521	41.2555	159.266
	63.6		0.277954	3.84583	3.24068	37.994	85.6163	181.635		0.528785	5.0237	6.68597	42.5978	59.7763	186.033
	63.7		0.247026	13.5946	6.56379	19.8518	98.7121	67.9559		0.398044	6.99447	2.7744	33.9368	72.1502	111.652
	63.8		0.251134	9.35897	10.0141	5.70055	29.2715	22.4604		1.28684	4.40412	6.75603	36.1222	27.0864	50.1127
	63.9		0.224157	10.3691	16.0399	6.52019	59.233	90.7415		0.266447	7.37217	9.60844	34.0817	61.3077	81.1626
	64		0.250511	6.36061	13.3818	14.7593	100.678	121.829		0.953398	8.15855	3.81303	38.4314	117.581	124.828
	64.1		0.362557	11.212	10.2354	41.6354	65.9843	46.8443		0.403453	12.2114	3.16251	56.8364	82.9072	67.234
	64.2		0.665424	10.3882	10.6678	36.3122	51.0363	25.4992		1.66007	5.9528	6.39772	40.76	45.8188	29.6397
	64.3		0.922231	12.9344	14.3206	17.5885	117.68	7.52264		1.66614	13.1293	6.58898	9.57283	80.1499	16.8377
	64.4		1.15593	9.19835	13.7669	63.8196	132.553	2.72578		2.24709	10.7072	15.8328	55.0245	99.566	25.7706
	64.5		1.64909	22.9142	3.61647	124.782	97.1864	68.9517		2.66802	21.4531	5.73485	114.186	66.7944	91.9314
	64.6		1.90001	40.6681	20.8685	117.309	60.6951	93.0224		2.26845	27.1433	15.3588	120.506	35.3241	93.4128
	64.7		1.48635	75.1215	68.1382	109.366	65.319	70.7823		1.30521	60.1637	76.8827	83.7918	50.5012	49.0681
	64.8		2.44904	88.9152	88.67	152.558	159.648	65.54		2.36426	73.4147	90.2627	107.282	108.62	51.9986
	64.9		2.70876	88.8878	95.3039	140.353	217.438	86.3591		3.01471	76.6068	85.2805	135.383	141.024	86.1531
	65		2.80967	78.4586	60.1215	130.237	202.847	63.3041		3.5641	75.0752	42.6497	161.371	135.361	81.6326
	65.1		2.53502	61.2858	22.7053	110.509	98.5301	54.2829		2.28816	63.9409	20.5356	172.853	78.7967	64.5023
	65.2		1.89852	32.2433	11.7835	82.2797	49.1688	46.1544		0.926846	35.2898	5.40194	157.407	49.5095	44.9165
	65.3		0.726256	6.62564	17.8034	64.4635	137.15	39.1944		1.22875	5.60995	12.0184	100.123	140.671	36.3595
	65.4		0.263918	1.68157	13.9889	46.7667	216.551	20.5916		0.333138	4.53339	11.8997	48.4349	208.151	18.6672
	65.5		0.346684	2.07212	3.21339	19.186	129.376	85.4346		0.245589	4.83538	4.03153	14.0126	117.586	26.4531
	65.6		0.514506	1.4362	8.57383	24.8996	68.2587	145.078		0.858385	2.74579	3.00314	8.30226	38.2682	69.212
	65.7		0.999912	4.42651	6.10055	27.8585	86.2661	76.5475		0.622541	1.58714	2.36755	9.51968	30.314	85.1325
	65.8		0.624441	4.30767	8.66665	9.1905	41.4019	6.09129		1.79195	2.33539	2.57375	16.2904	5.13107	42.5744
	65.9		0.343496	6.69693	22.0693	6.6182	18.556	107.069		1.19028	2.4932	12.8273	26.6361	9.75485	114.808
	66		0.499351	3.81228	15.385	1.33731	22.955	160.838		1.72933	4.66675	14.1957	12.8952	27.1053	218.099
	66.1		0.498701	0.915647	7.33883	4.21932	34.3966	98.9993		0.958336	0.731871	21.5361	8.81859	23.5629	134.7
	66.2		0.385926	0.707816	12.6433	13.4135	67.038	22.836		1.22794	0.759678	17.6926	12.21	23.8359	23.9258
	66.3		0.346423	4.19108	27.1696	27.7028	69.9391	11.7362		0.365628	3.97181	27.5999	35.3182	16.0257	24.8846
	66.4		0.778532	2.56424	24.2475	74.1223	27.6289	47.5512		0.914573	2.90966	24.409	90.9359	18.408	48.6931
	66.5		0.948687	9.89539	8.74499	103.252	8.26068	113.527		0.583561	8.79599	5.69472	108.362	27.066	63.4125
	66.6		1.44162	16.7204	52.0695	67.2451	19.7497	163.935		0.58241	9.26301	26.1637	65.1516	38.2715	93.4346
	66.7		1.78241	36.763	163.221	23.3654	43.8541	140.894		2.31535	29.7768	119.554	25.5765	109.982	77.69
	66.8		2.41576	39.441	242.982	54.193	145.842	152.381		4.62205	31.338	166.092	68.1645	210.641	71.7935
	66.9		1.82922	36.9341	300.823	74.1542	190.996	130.059		3.11102	34.2877	215.516	86.9965	212.27	100.563
	67		0.971613	25.0213	196.174	65.0183	169.816	109.315		1.76946	24.4801	129.779	68.1795	137.115	121.752
	67.1		0.613357	17.853	76.5513	57.8386	110.075	92.4282		0.283843	18.7501	58.694	69.2367	61.4238	101.645
	67.2		0.618921	7.75697	7.25579	89.5424	44.2732	117.611		0.448256	7.85809	2.60852	86.036	21.0375	102.452
	67.3		0.424713	5.19279	6.58244	83.6204	27.844	145.602		0.403536	5.99552	8.41647	78.5447	34.0063	101.873
	67.4		0.654713	1.81337	17.4459	41.4163	86.7139	106.943		0.27076	3.74363	16.1546	38.1837	92.8905	46.4642
	67.5		0.790739	2.70674	12.6438	9.48617	82.188	104.203		0.592693	2.35608	8.0499	4.15656	90.3588	45.3811
	67.6		1.10944	2.80003	14.8708	20.1218	37.509	125.072		0.372316	9.08837	17.8881	2.27305	36.2686	60.2759
	67.7		0.742008	1.30478	5.66339	24.8757	6.24492	107.863		1.80715	4.36572	5.36587	2.73414	15.5126	41.0311
	67.8		0.435964	2.52306	5.10897	4.76768	9.01	77.3877		0.753839	10.0566	4.53457	10.1296	37.1142	49.8076
	67.9		0.164156	4.94992	15.2206	6.54385	9.76824	60.2011		0.851376	4.23423	11.3593	21.5072	29.9252	104.92
	68		0.140125	8.43636	15.1526	11.412	24.26	81.7901		0.438021	11.4112	12.1266	7.56387	33.9489	138.792
	68.1		0.037316	2.47748	7.37943	7.39217	38.7547	26.6838		0.393757	1.61118	13.3738	4.61427	39.2357	55.1978
	68.2		0.26346	1.76812	0.539136	8.64019	30.7674	21.9974		0.819755	1.10916	7.29179	17.0492	18.1002	16.8097
	68.3		0.277499	4.62143	1.56678	23.7365	2.2862	77.5921		0.339965	4.78626	4.52764	29.528	7.4992	48.7674
	68.4		0.402754	7.95111	8.15346	29.1265	24.0228	141.545		0.493579	7.40368	6.27037	27.815	45.8149	69.5751
	68.5		0.612466	20.8493	35.305	10.5532	26.9809	90.505		0.375097	18.3762	41.5038	5.80731	41.0025	30.1291
	68.6		1.59018	16.4647	62.7885	9.647	13.8061	58.0063		1.36988	8.38561	78.7435	10.7305	34.7712	21.3279
	68.7		2.37885	14.7533	95.2688	65.3416	84.8657	67.8937		2.49682	10.6133	110.342	46.6404	84.4348	65.3988
	68.8		2.20012	4.35216	102.708	117.052	150.695	143.753		2.78519	2.13786	86.1318	62.7736	108.082	133.963
	68.9		0.892613	4.98046	128.806	110.733	142.559	204.95		1.46794	9.60124	107.975	65.5866	93.7751	169.659
	69		0.436148	4.47755	85.9658	55.5989	85.1374	104.55		0.677784	5.83139	73.6438	31.0823	54.5317	100.708
	69.1		0.48133	11.5357	48.0637	27.8575	52.5177	52.2131		0.88447	12.415	57.9183	15.0749	32.6022	57.7473
	69.2		0.577434	7.99558	8.55688	26.5159	29.6174	70.4996		0.491371	4.17084	13.4573	20.9283	33.1398	66.994
	69.3		0.368806	9.76766	8.59595	14.4787	24.983	118.355		0.719277	5.86867	9.71199	29.9909	53.8409	103.83
	69.4		0.163903	5.60559	24.1287	14.3477	30.7311	127.411		0.422134	1.46318	13.8012	36.1391	56.5825	124.053
	69.5		0.386918	5.50906	15.9637	5.61081	32.5293	69.8327		0.187855	4.47373	14.093	20.2983	42.648	83.1762
	69.6		0.376349	1.29161	6.91207	2.51862	22.43	60.6963		0.525294	1.19956	15.3	11.8765	17.5476	29.819
	69.7		0.344369	1.46178	0.90651	9.13823	39.4338	83.9722		0.370648	1.07536	2.8012	12.4291	36.3368	27.5476
	69.8		0.472562	3.12499	0.939399	5.04192	64.4454	76.9657		1.42696	9.95553	6.98026	6.53828	76.0753	44.8138
	69.9		0.912288	3.7139	1.17015	3.58665	41.9897	30.0748		0.678985	4.32073	3.8043	3.94324	58.8693	48.9784
	70		0.767149	1.40878	1.93005	4.57372	28.1315	31.6499		1.46741	5.90186	8.86041	2.08471	21.1658	59.1791
	70.1		0.232527	1.24081	3.41402	1.69224	10.0814	32.6516		1.22421	1.62556	4.76773	4.34655	0.953922	32.9533
	70.2		0.0926177	0.374465	2.52211	9.38573	3.37922	51.2717		1.52358	1.19104	5.44172	2.95275	10.7457	22.2996
	70.3		0.0805826	1.02213	7.44172	17.6411	10.0933	32.257		0.821194	0.762026	5.83535	9.54006	15.252	12.0579
	70.4		0.246092	1.60281	8.00518	14.7301	25.437	14.7425		0.166256	4.00538	3.21691	4.51252	35.229	3.91742
	70.5		0.19535	5.09834	14.3584	7.00068	34.1853	18.7013		0.49591	7.87438	4.88288	2.24898	53.5571	9.30742
	70.6		0.427161	3.08513	34.2935	28.2797	30.9085	20.3179		0.300145	2.52457	19.537	44.1945	38.8355	5.17532
	70.7		0.483001	5.1863	65.5289	92.0949	39.0003	38.7876		1.0636	6.60846	43.555	102.741	46.0874	55.2102
	70.8		0.595118	2.80984	71.2706	125.325	33.0958	74.1996		0.997187	2.67578	49.6319	117.907	54.2817	98.8952
	70.9		0.721969	3.468	63.6304	100.223	15.1282	126.877		1.64882	7.52856	48.9589	80.7116	32.926	96.7213
	71		1.27826	0.4931	43.4247	37.9138	18.6955	61.0473		1.01262	1.64298	32.3847	38.495	9.23151	34.7685
	71.1		0.873076	1.62206	24.7221	14.8033	26.1322	36.0729		1.63432	2.06334	19.1489	17.8692	17.6907	22.9139
	71.2		0.46926	1.967	11.5924	22.4795	33.1528	11.2154		1.14271	0.199374	4.3395	22.6772	53.1743	14.6601
	71.3		0.25002	4.56001	7.72081	35.0333	51.5338	25.2824		0.9636	3.29195	4.96893	29.8543	82.4174	52.2449
	71.4		0.0804267	1.25947	8.42368	26.4646	38.6995	38.7444		0.767044	0.777118	5.68583	25.3495	56.7787	83.0573
	71.5		0.106894	1.91771	3.4204	10.8363	26.5333	44.6533		0.0769529	2.94	4.95162	22.782	26.2593	77.073
	71.6		0.178295	0.921573	3.64863	13.2135	18.0673	25.8206		0.637897	1.30165	10.8671	20.8394	7.78868	15.3159
	71.7		0.270593	0.938746	1.92471	16.9199	26.6129	22.1814		0.616639	4.23111	4.40302	18.6491	10.9152	6.22013
	71.8		0.567156	1.7176	1.24074	17.0629	32.0087	34.4429		0.7562	7.75819	7.65444	26.0836	14.4413	26.3241
	71.9		0.451327	1.46512	4.55719	29.4705	19.0652	22.8174		1.11045	5.94541	3.19641	45.5389	4.82419	16.7961
	72		0.575368	3.93747	4.57756	35.5734	22.2568	23.0385		0.36945	10.4497	9.61577	47.4052	5.25742	13.3185
	72.1		0.202737	1.72434	6.71636	19.6843	25.3602	52.6692		0.570308	4.86413	2.58982	21.3295	12.1746	34.4703
	72.2		0.185014	1.22621	5.27392	8.5659	19.5733	59.512		0.376785	6.60435	2.24269	14.0886	19.6733	28.8388
	72.3		0.092045	1.19509	8.15628	14.9766	27.6559	6.98207		0.364771	3.14999	6.24419	27.2918	35.8753	5.13967
	72.4		0.296743	1.05148	14.7979	14.8117	39.0329	11.7159		0.208696	2.56221	10.1976	13.2628	44.0009	42.5556
	72.5		0.419543	1.50909	22.9261	17.9797	24.8877	25.8707		0.427717	1.11683	9.89005	33.1857	36.0025	44.5139
	72.6		0.425019	2.38876	51.6999	37.2747	7.14105	0.70717		0.0569407	3.43792	37.1876	69.5698	18.2377	13.3129
	72.7		0.210701	5.28677	67.2838	86.1303	6.45692	42.1322		0.509582	6.92507	47.2143	72.0163	3.12793	84.7793
	72.8		0.376569	5.51343	67.1568	119.831	42.4188	97.3604		0.832778	9.88223	56.9492	76.7804	14.5299	113.062
	72.9		0.32747	4.93176	58.0685	116.287	70.1794	102.101		0.588661	7.02898	49.6836	68.9621	30.5153	85.8105
	73		0.459722	2.52523	45.5331	72.7899	55.5737	54.2356		0.654469	7.31066	38.6973	53.1782	21.3275	41.4218
	73.1		0.662753	1.12446	31.3129	42.7698	16.5605	46.0896		0.140002	2.13283	22.3887	27.7795	2.76079	24.0822
	73.2		0.378704	0.911818	17.6109	29.0528	2.53551	25.6217		0.258479	3.69298	7.62764	18.4516	10.3994	20.4034
	73.3		0.156719	1.45689	10.5832	10.8314	22.5903	30.1537		0.351253	1.75179	2.12351	5.27025	44.7585	42.7488
	73.4		0.327852	1.49466	9.90749	7.88623	23.3697	21.7402		0.219909	4.08719	13.2336	3.39755	57.4782	44.3568
	73.5		0.559342	3.36232	3.16133	12.8282	5.69078	15.1233		0.736672	7.4256	7.44792	13.7534	36.3375	35.1628
	73.6		0.540108	1.6943	5.33957	12.3315	4.99957	7.42174		0.107299	5.08235	10.4462	15.3643	15.8653	3.89717
	73.7		0.225295	3.14014	5.26406	7.57493	12.1359	24.6027		0.293814	11.234	3.23468	8.15342	8.42033	11.9358
	73.8		0.14342	0.941811	4.43182	6.74775	11.1082	27.2426		0.0870848	3.43433	2.80396	4.72175	3.93968	25.3358
	73.9		0.522078	1.11025	4.33797	15.2028	4.7071	6.63993		0.212041	6.04431	3.95279	12.9673	3.90053	12.0679
	74		0.747711	2.47309	7.25306	24.9131	3.00026	23.0027		0.0495284	1.30745	4.43238	24.5448	6.72713	19.8156
	74.1		0.316265	2.13089	7.7224	18.8721	5.40589	22.401		0.44811	2.11873	2.65377	21.6836	7.12986	9.25589
	74.2		0.15587	2.94542	5.35042	13.0481	1.84916	6.26726		0.438566	1.19328	2.61831	16.4572	5.18914	3.63809
	74.3		0.299385	2.25281	6.55712	4.18614	2.42996	19.0565		0.97794	1.08594	2.18215	20.4491	12.179	41.2816
	74.4		0.426084	3.19551	19.4044	5.18351	8.97497	34.3296		0.413227	3.85985	15.5463	15.8316	16.396	46.8868
	74.5		0.34691	0.720868	20.4307	21.8464	6.52018	30.7606		0.504774	0.955895	13.9225	23.1876	8.83352	25.4727
	74.6		0.261347	0.129072	23.2743	39.2517	6.03868	23.501		0.356894	2.05505	21.3419	50.8854	13.4115	39.5153
	74.7		0.114007	1.46255	19.0378	52.5781	39.2486	56.3599		0.105053	0.288239	10.758	56.2402	42.6218	79.1786
	74.8		0.0867277	1.50283	26.6246	42.2978	92.6473	55.2807		0.311	0.437177	17.6724	42.6719	65.6781	51.3885
	74.9		0.121691	4.4009	18.2051	37.7278	82.5389	11.3474		0.290933	2.95975	13.8257	21.8581	38.7971	17.5873
	75		0.316108	2.08946	12.749	39.7524	37.0879	8.53059		0.368838	1.11373	12.4426	24.4065	13.2974	17.4513
	75.1		0.47824	1.7252	6.88969	32.8284	10.0444	25.1214		0.1701	1.28114	6.91056	25.6146	9.72789	11.1788
	75.2		0.586517	0.484898	14.7376	12.249	1.67398	29.0801		0.142399	2.41565	16.9581	21.1021	4.22973	33.8307
	75.3		0.530603	0.581667	15.5569	13.0014	2.3223	29.7267		0.251221	0.27721	12.6214	12.6282	5.387	51.539
	75.4		0.577961	0.840768	12.8092	18.4261	9.82069	26.6474		0.068527	1.13397	16.1176	14.5351	20.6457	45.9781
	75.5		0.234246	0.659429	5.01217	16.3851	3.91439	17.098		0.669025	1.95431	5.56295	16.3013	18.4739	32.9036
	75.6		0.301868	0.982237	1.83089	5.25609	2.55652	3.58218		0.193878	1.63513	1.00979	8.09843	11.1957	5.59981
	75.7		0.711007	1.00671	3.82542	1.84952	10.1576	20.5298		0.297081	3.92179	7.81063	1.0812	6.11205	9.35773
	75.8		0.681103	2.64636	4.79344	6.66107	8.83168	50.4301		0.571046	0.975979	9.86308	1.95178	3.74682	24.6709
	75.9		0.764535	1.83357	8.96719	9.96728	5.23744	38.768		0.369888	2.74527	21.8506	5.879	7.83743	19.1184
	76		0.404488	4.21673	3.116	15.9713	11.5515	59.7924		0.578372	0.981731	9.35382	5.32938	11.2739	24.7927
	76.1		0.144809	1.89604	3.10919	12.0153	15.1432	23.363		0.296649	1.3413	6.53994	7.65047	5.88518	6.60317
	76.2		0.0785269	1.50387	3.99382	9.69587	8.58537	3.64881		0.0229438	0.814596	3.73563	14.5934	1.44808	3.36747
	76.3		0.158048	0.533081	3.27019	7.9673	9.05027	11.9903		0.675502	1.03722	2.68195	27.7914	5.49542	12.7957
	76.4		0.238381	0.951863	6.92571	9.03185	11.0143	8.69908		1.10527	0.706651	4.14762	22.7757	7.18309	11.4777
	76.5		0.410843	1.86829	4.86289	11.1247	3.2181	7.51226		0.500243	1.85098	1.33179	17.0228	5.83575	15.7877
	76.6		0.362016	0.914803	6.22769	8.85791	3.63346	3.72834		0.614219	1.00568	3.99023	15.6917	24.5852	13.6323
	76.7		0.435412	2.62295	5.22503	10.3356	22.6304	5.74354		0.147099	2.29162	6.57279	13.2915	46.4205	13.7674
	76.8		0.524112	1.84272	6.34604	16.9011	35.0306	17.0714		0.146718	0.287148	7.54496	18.6954	37.3774	5.65764
	76.9		0.125501	3.60341	5.96795	30.2755	27.3724	70.5942		0.220405	3.43603	5.69451	19.3197	18.4707	23.2905
	77		0.119552	0.798057	9.75152	33.0679	17.9427	122.468		0.414815	0.594717	10.9228	25.8108	16.6225	55.6289
	77.1		0.276929	1.50776	7.01316	31.6503	12.1372	97.8328		0.129233	1.9754	5.08484	23.5551	18.2608	31.1489
	77.2		0.324748	0.992081	12.9745	15.0419	8.31743	28.0694		0.34063	0.783744	8.97825	21.1231	15.9968	5.19083
	77.3		0.215796	3.86444	8.01988	13.4167	7.55896	19.2406		0.0651641	5.49567	3.69364	13.9255	16.4397	22.5905
	77.4		0.132807	2.92846	3.07066	11.9543	13.2711	21.6632		0.348483	0.945641	2.65605	10.1363	27.2091	32.4161
	77.5		0.0388358	1.23786	5.33396	9.47718	18.6277	16.2131		0.344604	1.7527	12.335	9.31793	30.8595	36.1484
	77.6		0.146058	1.17234	8.19663	1.43018	16.4636	4.24839		0.451789	1.41699	14.4537	1.68086	21.3201	19.2346
	77.7		0.527478	1.94456	14.6954	2.27404	6.25062	11.141		0.400221	4.47984	24.2996	3.12207	7.19168	9.33512
	77.8		0.923153	1.12858	9.3185	9.79881	5.5922	14.9663		0.899587	2.8338	11.0048	11.5631	14.2568	1.40524
	77.9		0.681524	0.910853	4.94995	6.64511	17.0735	12.0534		1.05569	5.36872	7.30716	14.7059	46.9626	6.25837
	78		0.335878	0.357516	1.67778	7.45056	32.9388	16.28		0.317415	1.12784	4.45315	5.63232	56.8726	18.0045
	78.1		0.0176017	0.936851	2.03396	15.986	22.8295	5.13157		0.235377	3.27122	2.48851	9.30825	30.5239	12.916
	78.2		0.0355634	0.518187	4.64335	35.8051	8.63569	6.90888		0.196719	1.05868	2.58161	27.4972	12.0914	7.22345
	78.3		0.183814	2.01208	2.27325	34.1478	7.79374	2.34914		0.162481	5.156	1.26353	40.4511	9.27954	0.218791
	78.4		0.0847352	1.43863	0.319108	17.897	3.60177	4.71624		0.86104	2.02136	1.65405	26.2959	4.2027	3.07172
	78.5		0.224648	1.50364	2.77813	8.02258	3.70882	9.44772		0.214588	1.61242	9.07174	12.7984	16.3543	22.3417
	78.6		0.265174	1.861	8.97925	10.7725	11.5623	8.61388		0.458821	2.77916	9.94946	8.51007	33.7299	22.3242
	78.7		0.42611	1.03506	12.355	16.3803	18.4915	25.9619		0.99589	1.03683	7.91475	14.1357	34.867	26.7543
	78.8		0.487306	1.70675	13.9878	20.6185	20.249	47.631		0.409966	1.29239	11.9636	20.2941	23.861	32.7685
	78.9		0.200027	1.15155	10.5953	24.0043	13.0195	88.7122		0.923093	1.16412	14.9627	23.5817	10.5492	56.0897
	79		0.0255749	1.83858	9.14078	24.0629	12.2168	91.5287		0.340801	2.19237	12.6766	29.0406	8.93207	48.2638
	79.1		0.033935	0.594865	5.19092	36.6464	13.6642	50.1909		0.329449	1.35914	7.62562	32.2019	9.61958	19.2426
	79.2		0.101875	0.206401	1.97741	31.8895	13.3177	13.8488		0.37276	0.366256	1.54153	24.7129	11.3287	2.83834
	79.3		0.265845	1.68493	0.867748	21.3296	11.196	2.01938		0.0729988	3.87127	1.61507	10.3439	16.9415	2.71582
	79.4		0.258759	2.69009	1.88617	5.80438	11.8428	1.83962		0.142807	2.75508	1.88972	3.02178	16.1639	5.62897
	79.5		0.214013	1.63664	2.33273	5.40256	11.3723	6.70642		0.0727976	3.88115	1.32031	4.36259	14.9495	15.9131
	79.6		0.208763	1.11325	6.91304	7.69666	9.81151	5.25248		0.265994	2.34024	4.53497	4.12713	15.2714	20.3542
	79.7		0.246868	1.35658	3.53638	5.18267	1.23553	12.9577		0.319603	0.760388	1.97332	10.7866	6.48634	26.5257
	79.8		0.587932	1.6655	4.634	9.05928	4.12045	5.23656		0.358368	0.387083	8.1786	12.4463	2.218	5.08809
	79.9		0.3858	2.90698	6.58398	20.9588	26.5463	4.224		0.67938	2.09105	5.48034	14.4348	19.7274	2.34953
	80		0.349764	1.09257	11.676	25.2601	55.1053	8.69035		0.363893	0.513973	14.9615	14.5221	48.4982	7.26275
	80.1		0.158594	1.63378	5.46377	22.2044	56.5655	5.74103		0.22268	2.93034	7.66701	9.40267	50.7086	4.65548
	80.2		0.156197	1.12186	4.67134	16.9404	15.6583	4.34846		0.166986	1.03558	6.25068	9.32628	20.4264	6.74839
	80.3		0.204467	2.25124	3.02277	14.0821	1.85339	7.68695		0.0422503	2.29758	1.09297	11.3564	4.06079	7.35797
	80.4		0.0439326	3.19398	2.76594	13.2099	3.79921	11.0603		0.118374	4.20369	1.05181	10.5425	2.08372	13.7121
	80.5		0.1676	2.18451	3.57557	11.8957	5.63681	28.5144		0.271035	1.74267	2.79598	15.6974	9.58058	41.6611
	80.6		0.436478	4.58532	3.69942	8.68976	16.8744	37.6616		0.29159	6.1635	6.51405	16.4728	27.9853	44.385
	80.7		0.396896	2.55013	4.9443	13.9179	16.5548	53.1448		1.04654	1.62203	7.2948	17.1276	31.8224	45.5647
	80.8		0.172167	3.23061	8.49576	18.1008	15.241	27.4371		0.409488	5.02939	15.6092	13.9617	23.7812	21.4496
	80.9		0.0386878	1.90832	16.8837	21.1701	6.84487	32.7104		0.523326	2.90502	24.9044	7.21708	9.33358	22.583
	81		0.0579486	3.90284	14.8718	14.4479	12.822	16.8641		0.24083	7.47195	18.2088	4.11571	7.04363	14.3996
	81.1		0.0109215	1.21192	15.5281	11.7706	15.2415	10.0038		0.177484	1.99838	15.2857	2.93068	14.2928	8.5772
	81.2		0.00713268	0.418658	5.50093	6.46674	13.6051	1.53714		0.295177	1.39755	3.41368	4.55257	27.9891	1.12277
	81.3		0.0750686	0.251101	1.87585	6.35051	9.19919	15.9675		0.178204	0.277017	1.18849	5.20111	21.7546	4.31423
	81.4		0.126817	1.69894	0.220582	8.03485	12.7875	15.8156		0.295774	1.6024	1.90122	5.05774	8.90786	9.92564
	81.5		0.129659	1.2036	0.797195	10.2024	9.46653	19.0097		0.135065	0.669695	3.35022	6.69398	3.34111	27.8515
	81.6		0.102037	1.78082	4.68399	4.69316	4.46904	9.33934		0.609028	3.10525	12.5406	4.0041	5.84499	17.4498
	81.7		0.266487	0.489886	6.88941	5.25342	3.22254	9.08823		0.0627445	0.652723	13.4891	6.27198	4.89821	7.82449
	81.8		0.251713	0.792045	6.74814	13.4562	6.72038	5.90465		0.216865	2.74883	12.8993	13.8653	1.95562	13.1538
	81.9		0.0937266	0.807638	3.62652	16.9437	13.5876	6.30227		0.0915587	0.357142	8.05744	12.4798	6.28921	19.6927
	82		0.112643	0.225297	5.19725	4.43382	16.1262	14.0087		0.119318	1.50696	13.2772	7.98904	14.019	24.9876
	82.1		0.0396779	0.418681	8.54643	3.6231	12.2927	4.99281		0.0549602	1.48923	13.9505	2.39449	21.4864	9.9842
	82.2		0.00686936	0.111671	12.3678	4.34554	5.30356	9.45573		0.0865207	0.27412	16.165	0.38211	21.2864	14.9805
	82.3		0.0674604	0.209062	14.9082	0.955603	2.4245	13.3617		0.0211359	0.241813	19.8282	5.93951	17.679	14.8439
	82.4		0.135478	1.38455	8.04148	4.21729	0.654784	15.3568		0.120155	2.09778	11.5908	8.51311	12.7252	10.0008
	82.5		0.138128	0.791929	6.02538	14.2339	3.05073	2.53202		0.278963	0.634224	8.90073	14.5267	10.0943	6.16739
	82.6		0.0831945	1.48446	3.32523	14.2695	11.3495	2.13554		0.0912637	2.61741	4.72514	9.99166	11.6982	8.93035
	82.7		0.0746948	1.09161	6.81969	9.39569	12.7091	8.4618		0.295367	0.931661	5.99329	6.10748	8.19017	11.047
	82.8		0.323153	3.42377	7.17355	3.91111	15.8638	6.82336		0.260373	4.10574	7.8558	3.94496	12.2739	11.6745
	82.9		0.437677	1.56069	10.9504	3.57044	24.1533	7.57794		0.360054	1.13985	11.8152	7.48498	25.7114	18.865
	83		0.323077	1.77926	9.09413	4.53376	48.3094	10.437		0.300757	4.04911	7.97375	9.02521	52.4702	21.618
	83.1		0.084176	0.0358563	8.76937	6.71258	40.2655	7.78456		0.192444	0.32796	5.82394	13.5654	61.9146	11.7187
	83.2		0.0362067	0.757503	1.91846	7.39404	24.8062	8.82194		0.0471388	1.64417	2.96533	6.6194	48.5412	11.4404
	83.3		0.0632657	0.576631	4.23492	7.12731	10.8392	11.5575		0.0989379	1.02812	7.77181	6.88472	20.2292	16.1835
	83.4		0.135318	1.06235	3.33209	10.4676	10.5381	7.13024		0.178003	1.82635	5.03793	5.47212	9.51441	19.9114
	83.5		0.217299	0.887045	3.33954	9.32952	5.84391	18.0843		0.0606391	1.49902	4.61188	9.57163	3.47948	29.4302
	83.6		0.159792	0.441953	2.83416	5.18246	0.269538	12.119		0.48445	0.128788	1.58437	11.9274	0.878664	15.0432
	83.7		0.100613	0.405048	8.94685	1.99181	4.24119	12.0642		0.13294	1.07913	3.09145	5.66355	5.7013	6.93687
	83.8		0.139869	0.127247	6.65698	3.67689	5.29838	1.8012		0.461252	1.2446	0.396135	2.09875	12.1766	5.26457
	83.9		0.176851	0.255822	5.18118	7.99672	6.6631	7.39496		0.301593	0.748945	0.45149	0.223298	12.6522	16.4495
	84		0.309426	0.09521	0.928674	3.42025	7.67099	23.7441		0.479962	0.416466	2.6744	1.36569	10.8246	31.3282
	84.1		0.179014	0.202017	2.81976	2.35132	7.17761	10.6348		0.158364	1.83497	4.67558	1.59692	15.455	19.9435
	84.2		0.14479	0.106766	5.64887	5.29493	6.48472	16.9387		0.169636	0.47148	9.80852	4.1579	20.0685	25.7245
	84.3		0.308452	0.785386	11.4279	7.26533	5.93405	11.9887		0.120271	2.63678	18.1796	5.99921	19.8555	16.087
	84.4		0.390059	0.595338	7.99449	5.30209	3.42544	8.1466		0.508106	2.22163	13.077	4.53779	9.2325	10.2646
	84.5		0.505057	0.852953	6.80331	1.73709	0.746144	0.868974		0.351153	0.584183	12.9476	1.18989	4.01089	5.50914
	84.6		0.499333	2.01861	3.58848	0.599482	5.23327	4.03653		0.312559	2.03181	6.75669	4.06073	5.29902	12.5191
	84.7		0.528614	1.24349	7.48076	1.50483	7.56707	5.1851		0.575222	0.181911	7.90942	5.16192	2.74958	15.2207
	84.8		0.737415	3.4329	13.6788	1.4423	6.3631	2.2587		0.355638	2.37813	11.2293	4.81323	7.67588	3.24268
	84.9		0.51425	1.39144	11.7746	0.5812	19.3382	6.58485		0.731277	0.682478	11.5114	3.45091	27.1397	8.32244
	85		0.363405	2.53075	13.6648	0.696498	41.1192	22.5219		0.0865402	2.37809	15.8007	2.01429	43.2566	22.9516
	85.1		0.0654347	1.59683	6.53702	0.358867	36.5937	15.9742		0.288891	0.387924	3.9877	2.18039	35.389	13.9268
	85.2		0.154693	2.30308	2.31394	1.45345	24.1255	10.9435		0.346381	2.09722	2.14062	2.01602	21.5638	9.30112
	85.3		0.179239	0.104536	0.584407	2.68289	13.0291	13.1852		0.239493	0.455176	4.33211	4.14248	7.03555	21.5515
	85.4		0.156233	0.159004	0.208454	8.34963	9.44153	7.36087		0.674751	0.334498	1.26235	4.93789	1.40354	23.4993
	85.5		0.340141	0.389369	1.00423	7.8891	3.62732	10.7072		0.152862	1.28681	3.35263	9.49221	3.16407	26.3875
	85.6		0.158006	0.275521	1.37862	6.831	2.16942	2.52704		0.437674	0.16815	2.13471	8.61438	6.74988	8.50534
	85.7		0.104877	0.624271	1.87023	1.10976	5.33254	0.37062		0.415237	0.843556	5.79497	6.67697	8.91337	0.547282
	85.8		0.067168	0.145837	1.33968	0.863984	4.17194	15.008		0.242282	0.28028	2.54246	4.23552	8.18786	11.0356
	85.9		0.105542	0.140048	2.73295	2.38437	8.35426	25.3566		0.663799	1.51726	2.18203	1.98952	11.3875	20.4865
	86		0.132641	0.484195	1.7966	6.67442	23.2096	34.9732		0.0880352	1.25981	0.77496	8.76698	29.3283	26.1257
	86.1		0.0815897	0.0945125	1.8141	12.9726	27.3168	10.0594		0.297595	0.61663	1.73791	15.4759	41.1435	10.4106
	86.2		0.075556	0.206706	2.12771	8.60542	18.1217	18.8407		0.108952	1.3238	1.11134	6.06968	29.55	10.3744
	86.3		0.245496	0.563286	2.25954	1.99246	4.57878	15.8553		0.186295	1.53393	5.54507	2.25804	13.938	8.2502
	86.4		0.459681	0.908026	2.0213	2.56829	4.22448	16.7339		0.779253	2.84185	4.38745	6.7426	8.9512	9.86832
	86.5		0.419172	1.33544	4.43197	5.29258	11.6924	1.75685		0.438299	2.01423	10.9614	8.15266	7.91007	2.45379
	86.6		0.311197	1.03926	2.71022	4.92276	11.3637	3.98921		0.462142	1.3534	9.38982	6.12168	6.26526	4.75238
	86.7		0.223855	0.666889	2.90379	3.98295	8.65403	15.278		0.517809	0.879007	5.87562	4.03787	5.16327	20.2257
	86.8		0.25162	1.79512	2.40002	6.26459	4.78073	5.54103		0.358331	0.785075	2.88377	9.04209	4.18658	13.9574
	86.9		0.146426	1.2091	5.23195	8.60044	8.98539	4.22545		0.614756	0.701995	5.17002	10.8287	5.97796	10.1074
	87		0.238102	1.11893	4.96491	6.57859	12.1099	12.6834		0.146457	0.546938	4.21996	6.81331	8.387	12.3393
	87.1		0.257252	0.336106	2.60352	2.8423	10.4908	23.4554		0.239336	0.737919	2.39419	2.58228	5.87913	19.1274
	87.2		0.345841	0.831846	1.83487	2.64658	8.99759	11.5616		0.267164	1.31718	1.91465	1.07949	3.59353	9.97759
	87.3		0.0584023	0.363561	1.12001	1.16023	9.37897	12.192		0.176421	0.17547	0.377545	1.02055	3.68836	14.8146
	87.4		0.0435361	0.7362	0.819643	0.538883	4.50591	9.03172		0.292321	0.38197	0.957243	1.40042	2.38924	8.25735
	87.5		0.0676883	0.214856	0.898533	1.16685	2.46126	4.31415		0.0873787	1.30213	0.159762	1.46082	1.53829	6.07502
	87.6		0.0705937	0.742326	2.82246	5.19501	0.958726	2.69733		0.136739	0.201353	1.08907	4.02307	4.03758	1.91858
	87.7		0.0753177	0.861358	0.286999	4.89013	2.06181	12.0034		0.191561	1.56976	0.725195	6.18645	7.31793	5.48294
	87.8		0.14955	0.231234	1.08821	3.27891	8.22216	26.5675		0.1388	1.04732	1.21223	2.44756	10.6499	15.8088
	87.9		0.124444	0.186132	1.64346	3.26641	12.6662	22.2932		0.351386	0.465244	2.20107	10.3508	18.1919	14.0953
	88		0.102539	1.32377	3.50312	5.09876	17.7681	13.7752		0.163593	1.06635	2.02099	18.0238	27.831	11.7827
	88.1		0.0981022	1.74106	2.63908	7.32292	12.1455	3.05951		0.135681	0.792143	2.57684	19.0519	21.2402	7.91356
	88.2		0.0874442	1.19453	3.44111	4.86174	7.44198	9.69229		0.24486	0.998927	4.041	6.50274	8.03276	17.5767
	88.3		0.140701	0.902531	1.08351	1.36189	3.32044	9.39058		0.107211	1.38968	2.95945	1.48891	1.98075	22.1106
	88.4		0.150529	0.756375	0.744617	0.864993	2.33449	13.0215		0.473752	1.55409	1.33255	4.52639	3.53236	14.9227
	88.5		0.167879	0.578826	1.7386	3.02384	9.57201	5.21532		0.285015	0.614801	0.904528	5.44003	9.63465	1.76712
	88.6		0.135966	0.581516	1.51924	3.0023	12.3052	4.25889		0.225383	0.563509	0.504828	4.23603	12.9062	1.50176
	88.7		0.0742382	0.421884	5.4291	3.47021	9.13995	1.31063		0.245897	1.14388	5.68385	4.41759	8.06435	1.97452
	88.8		0.0886328	0.503934	4.72907	5.87873	2.97597	6.61643		0.12337	0.517625	6.79194	5.30973	2.17458	11.7767
	88.9		0.0909461	1.09774	6.83457	6.13476	2.2628	36.2183		0.202056	0.584098	13.1848	6.09967	2.20616	40.1636
	89		0.234195	0.636847	2.38472	6.19294	1.21695	28.8289		0.216393	0.869002	3.60658	3.69236	3.64036	37.2199
	89.1		0.320771	0.895674	1.90838	6.00115	2.96698	28.7869		0.150137	0.493033	4.23167	3.27063	3.84029	31.7109
	89.2		0.288245	0.860357	2.16908	10.6772	3.54888	11.9041		0.199751	1.32351	2.10013	5.58035	2.25033	8.94547
	89.3		0.145743	0.457999	5.15326	8.86053	3.52951	11.2053		0.112647	0.217622	3.86326	3.86581	1.71349	5.82035
	89.4		0.0756866	0.370874	1.72869	5.53845	2.03009	2.52698		0.11459	0.518834	1.20635	2.38344	1.9105	1.54926
	89.5		0.0257762	0.645406	0.817716	1.44866	2.51887	0.812551		0.0569777	1.21379	1.57143	2.32596	5.83981	1.84209
	89.6		0.0166896	0.480683	0.438419	0.737147	5.49757	4.05686		0.164428	0.151784	0.648832	3.55845	9.82736	5.90952
	89.7		0.0361413	0.814483	0.661996	0.0882164	7.72453	5.60012		0.131424	1.29734	0.905409	2.52911	10.8115	9.11122
	89.8		0.0438134	0.225691	2.8568	0.771699	12.315	6.47605		0.0426092	0.6187	2.4831	2.10751	7.52152	10.5522
	89.9		0.186948	0.213047	2.32075	1.47215	11.9611	7.16571		0.118159	0.517595	3.55576	5.08419	3.83266	11.7612
	90		0.131239	0.552147	2.89069	1.49865	6.91625	3.11232		0.326574	0.444293	2.72244	4.8173	3.61371	12.3986
	90.1		0.229626	1.14432	1.56423	1.88616	1.2197	2.81493		0.122409	1.03223	1.9559	4.34965	2.65049	17.09
	90.2		0.189897	0.821101	1.43786	1.34752	1.85484	6.93592		0.473076	0.708002	3.18896	4.19594	2.07902	18.9925
	90.3		0.188658	1.03669	1.60663	1.09073	3.16214	3.28045		0.132609	1.81296	2.51974	3.69958	1.32013	10.1938
	90.4		0.205114	0.218751	1.35178	0.61234	1.46795	1.9642		0.25101	0.483179	2.39501	2.15504	0.82269	3.29664
	90.5		0.133851	0.318353	1.94057	0.386278	2.41093	2.12206		0.204458	0.327092	2.74978	1.81319	4.98047	2.26725
	90.6		0.198845	0.404127	1.83823	2.62217	5.0152	5.55813		0.0680327	0.82301	1.8266	1.36763	12.8757	3.48512
	90.7		0.0440395	0.520273	2.63804	5.9203	7.76777	4.55127		0.142798	0.320562	4.34589	6.12538	13.8968	3.51214
	90.8		0.0518242	0.362453	0.610567	13.2292	7.93268	8.84725		0.159244	0.959043	2.405	12.7393	8.28837	7.18937
	90.9		0.177373	0.365367	0.952915	15.4997	5.71609	32.0756		0.214641	0.198369	4.89565	18.4754	3.52726	24.5874
	91		0.336399	0.246779	1.46136	11.9526	2.26842	22.62		0.274606	0.829621	1.9895	11.687	3.57569	19.6608
	91.1		0.332118	0.786338	4.79375	8.38565	5.78421	26.3213		0.208613	0.190953	5.03266	5.33847	7.62663	16.2459
	91.2		0.260988	0.414683	5.36554	13.8212	4.1594	15.7345		0.18726	0.471244	4.57244	10.228	6.71057	5.83249
	91.3		0.0772013	0.475585	5.86146	9.85389	5.85499	20.0172		0.158789	0.529268	6.66821	10.6606	6.51129	5.07877
	91.4		0.0451267	0.209465	1.84959	3.96949	1.54729	7.63269		0.0481083	0.951275	2.53665	5.70408	1.65471	3.87852
	91.5		0.00761497	1.0562	1.46055	1.4342	1.79091	8.91676		0.0908962	2.32178	3.41379	3.34507	4.83662	13.7763
	91.6		0.0145771	0.38774	1.30431	2.85044	6.59107	8.46513		0.0902063	0.476014	0.539387	4.38661	17.7485	19.9272
	91.7		0.0309936	0.616966	1.64527	2.23908	5.94804	2.32777		0.114956	1.18656	1.47006	2.93812	17.5559	9.47909
	91.8		0.046751	0.819973	2.62533	1.65978	3.11516	0.708796		0.158074	0.863561	1.63537	2.36086	4.15424	2.91309
	91.9		0.0933402	0.646812	2.88801	0.661017	2.20585	4.22039		0.0724386	0.321064	3.57767	2.67097	1.29952	8.3597
	92		0.127236	1.65839	0.899988	0.880729	5.70149	5.2177		0.388525	0.943704	1.9642	4.97961	7.09768	16.0688
	92.1		0.12853	1.01559	1.63539	6.1152	2.89312	10.9622		0.106111	1.01834	2.21243	6.70623	6.64766	24.7779
	92.2		0.0352873	0.5564	0.356212	8.56784	2.16941	11.1814		0.224421	0.682265	0.471963	8.64717	3.64867	18.5629
	92.3		0.00833708	0.54417	0.238081	7.0232	5.90979	3.52622		0.0614896	1.04246	0.597378	8.90954	5.25336	7.39505
	92.4		0.0316894	0.363035	0.531649	3.5961	10.2443	0.723575		0.0280372	0.37989	0.57307	9.15216	8.49249	1.98634
	92.5		0.0473279	0.394017	1.0899	1.85423	9.09626	4.40064		0.104401	0.306164	1.32041	4.37232	8.6623	3.26407
	92.6		0.0893916	1.12862	2.46413	3.1384	4.94489	3.60256		0.00486303	0.80307	2.36449	2.98721	5.73691	4.58559
	92.7		0.0265137	0.731311	2.43945	5.59024	5.27929	2.67842		0.218946	0.444253	4.00648	3.26206	7.30467	3.37217
	92.8		0.101748	0.773668	1.51815	9.60608	2.28484	0.51948		0.0567304	1.35846	3.04908	5.6698	5.86426	2.45985
	92.9		0.105873	0.448404	2.54549	10.1704	4.62471	3.24061		0.26927	0.379097	5.08755	9.35845	3.3746	7.5907
	93		0.143842	0.251067	3.71583	8.70268	6.84772	2.90425		0.0442247	1.16538	3.83314	7.9776	5.26445	8.82439
	93.1		0.0488147	0.469554	5.06758	7.16173	8.10292	4.76407		0.0559955	0.17223	6.4522	5.34931	10.506	5.28672
	93.2		0.0598909	0.364079	1.67397	8.56501	4.63834	5.10646		0.107377	0.520022	2.03698	2.79165	9.00227	2.3231
	93.3		0.0248293	0.246305	0.549508	4.31372	8.47493	11.0364		0.00275497	0.496182	1.85849	3.12028	3.16735	1.4632
	93.4		0.0278071	0.152149	1.19759	1.36917	5.83692	2.73963		0.233006	0.117758	1.71446	6.5252	2.84617	2.75464
	93.5		0.0376097	0.182928	1.74528	1.98342	6.19736	3.45253		0.102696	1.00657	2.34209	5.61114	17.1917	7.83507
	93.6		0.0952952	0.223203	2.43269	3.09286	5.05581	2.26171		0.310734	0.288017	1.74923	7.30167	26.2769	7.38904
	93.7		0.173382	0.462032	1.08833	1.72561	2.95895	3.93929		0.284034	0.730517	1.82025	4.41595	17.0218	5.01872
	93.8		0.198526	1.08065	0.967868	1.88997	2.5415	6.87001		0.365414	0.781085	3.13329	2.25352	2.30077	2.10638
	93.9		0.105126	0.442239	1.42594	1.39211	4.61497	12.0889		0.335629	0.345299	2.35208	1.30837	4.32364	6.5017
	94		0.0988142	0.813646	1.26915	1.06437	4.85477	5.08491		0.322171	0.855017	3.79584	0.315655	13.3835	7.5914
	94.1		0.0521187	0.126048	2.17188	2.77956	2.41537	12.1771		0.260624	0.322821	2.38854	3.11782	10.9024	15.6175
	94.2		0.0251871	0.150437	1.69345	2.70553	0.545052	7.39758		0.0839313	0.513575	4.29576	5.15353	2.3946	7.59342
	94.3		0.0242524	0.10771	0.928302	2.43314	1.20239	4.68416		0.0646313	1.28688	1.20995	4.4578	1.33087	3.4963
	94.4		0.0669243	0.176451	2.58452	4.62413	4.36622	0.344501		0.0738842	0.479567	2.48096	5.86502	5.05148	2.02571
	94.5		0.0473172	0.704159	2.70487	7.25918	6.90319	2.32726		0.0931322	1.5089	1.18927	6.29076	6.45647	3.69978
	94.6		0.0777859	0.887414	2.73557	10.8562	4.91081	2.16459		0.0603199	0.964697	1.34729	10.9038	3.99901	3.64506
	94.7		0.0741607	0.790924	2.0372	7.8399	6.37836	4.70713		0.223626	1.4097	3.43595	9.10751	3.47167	2.55331
	94.8		0.264664	0.693832	0.475335	6.27692	4.06939	4.42853		0.108136	1.65488	0.784552	7.13127	3.37689	3.57807
	94.9		0.185916	0.95075	0.813769	4.01232	4.40038	3.83226		0.38926	0.645596	1.80707	2.65092	4.64059	7.02193
	95		0.203768	0.757844	1.56569	4.39417	3.6568	5.80938		0.0353719	0.538911	1.12751	1.71841	4.08051	12.1352
	95.1		0.0927197	1.28194	2.85822	2.64564	2.66206	1.5011		0.0905047	0.833762	4.02207	1.10503	1.95748	4.20497
	95.2		0.0847333	0.714462	1.42081	1.86214	1.79998	2.20344		0.0727597	0.316709	0.831356	1.5719	1.15419	2.49177
	95.3		0.0776983	0.588196	0.922549	0.640676	2.91279	4.45365		0.0439681	1.46465	0.994135	2.06923	2.56396	1.3626
	95.4		0.0437213	0.605208	0.796356	1.1947	2.14398	1.09059		0.0689145	0.276773	0.872855	2.89968	3.91494	1.48838
	95.5		0.0389881	0.321178	0.32872	1.93412	2.96807	2.50819		0.112942	0.180582	0.568535	1.85861	5.99195	4.32408
	95.6		0.0747326	1.73424	0.547018	1.17825	0.496403	0.842525		0.0425543	0.87165	1.07219	1.76146	4.07862	1.29874
	95.7		0.0414286	0.922077	0.183957	0.275084	0.816293	4.50879		0.243396	0.2354	0.389529	1.76906	1.91864	1.79632
	95.8		0.107271	1.93563	0.641457	2.26197	2.63524	6.42586		0.0429177	0.947537	1.73064	3.736	0.76899	2.21568
	95.9		0.0889088	0.949226	1.99291	2.55969	4.25399	8.59328		0.3087	0.490676	1.05437	3.6812	2.90604	4.96724
	96		0.128901	1.32648	0.994652	2.43489	1.91853	4.09774		0.0286501	0.862873	3.29367	2.56906	3.46043	4.80195
	96.1		0.0802005	0.505366	1.08349	1.30175	1.59765	3.22947		0.135301	1.34497	0.996923	1.59595	1.92117	7.08697
	96.2		0.0566987	0.263676	1.31861	1.05845	0.733044	2.4322		0.0601287	0.356233	4.00702	1.98962	1.62522	4.65259
	96.3		0.0276754	0.209998	1.13907	0.789284	1.47614	5.9647		0.0351191	1.73368	1.42256	1.02501	3.69814	6.09896
	96.4		0.0322817	0.0617531	2.61437	0.808278	2.07807	2.13024		0.0642653	0.098987	2.18357	0.568496	2.91905	1.44603
	96.5		0.0373881	0.344335	2.41284	2.43981	1.95126	0.584246		0.0872489	0.819986	2.20752	1.31216	1.70278	0.309718
	96.6		0.121601	0.63569	1.54507	5.27586	0.659986	4.77626		0.0521169	0.776803	0.456787	2.47889	1.46994	3.71014
	96.7		0.101527	1.84299	1.4388	4.21275	5.34633	6.6679		0.236676	1.32439	2.19531	4.62323	5.75346	7.80212
	96.8		0.108184	1.78773	0.667374	4.11985	6.29687	7.35763		0.0187816	1.42757	0.648854	7.85253	8.23288	10.9261
	96.9		0.0434545	1.73158	0.574598	3.19188	5.16788	2.97458		0.203324	1.32831	0.501074	5.58402	6.22422	5.72659
	97		0.0493863	1.25173	0.602723	3.06738	0.368196	5.20751		0.0289701	1.99012	0.663014	5.56346	1.43614	6.16413
	97.1		0.0335817	0.716674	0.937979	2.36833	3.73643	3.44143		0.0727764	0.591289	1.4403	3.09219	1.10393	4.33494
	97.2		0.052473	0.476182	1.83235	2.34461	7.91258	2.20643		0.131512	0.277908	1.05074	2.1661	2.55225	6.26746
	97.3		0.0851314	0.547571	2.6734	1.59636	8.05649	1.26379		0.0280194	1.0548	2.07717	0.72362	3.20824	4.98493
	97.4		0.0504641	0.0493961	0.959011	1.36713	3.09004	0.756383		0.122079	0.0415727	0.209497	0.379676	0.960762	2.44505
	97.5		0.043272	0.108651	0.776004	0.588458	1.59101	1.45833		0.033293	0.867893	0.595826	0.274538	0.716469	0.974679
	97.6		0.00912349	0.297407	0.608132	0.265099	4.39594	7.65307		0.0719072	0.0986009	0.676322	0.635737	1.78864	8.1057
	97.7		0.00815182	0.323245	0.460483	0.695778	1.96375	3.78623		0.0325677	0.440954	0.887847	0.399521	0.750064	6.5742
	97.8		0.0118667	1.19115	1.17936	2.51367	1.17248	3.22918		0.104449	0.354474	0.766661	1.62313	3.07833	4.01407
	97.9		0.0313198	1.23697	4.60842	3.87918	1.80299	1.41674		0.0525862	1.32932	1.76279	3.13298	7.2711	2.82904
	98		0.0188353	1.04215	2.89544	2.67317	2.51316	0.956148		0.0558044	0.565809	2.23949	2.7449	7.00828	2.09984
	98.1		0.0361323	0.859232	1.82018	3.77261	3.17806	1.84623		0.0424769	1.68962	0.885482	1.79562	3.83612	1.24196
	98.2		0.0201629	0.224214	0.404772	1.37699	1.35695	1.01951		0.0582604	0.229962	1.72604	1.17416	1.46546	1.16061
	98.3		0.0208599	0.350905	0.258331	0.372674	1.71022	3.83987		0.130442	1.00547	1.03768	0.232116	0.54841	3.43522
	98.4		0.0216228	0.136657	0.579069	1.09975	3.66416	2.96469		0.0222966	0.226615	0.145146	0.87793	1.35029	1.96774
	98.5		0.0541981	0.809255	0.347129	3.66916	2.88538	1.58075		0.0219637	1.41551	1.16387	1.9736	2.06915	0.94409
	98.6		0.0832462	0.672805	0.473071	3.4274	2.99851	3.38628		0.152401	0.859012	0.523222	2.59892	1.54311	3.72436
	98.7		0.126603	1.15446	0.0303991	1.28129	5.35895	0.210569		0.0922686	1.27314	0.23782	1.21967	2.65632	3.41239
	98.8		0.112639	0.689746	0.399703	0.579165	4.45387	2.10174		0.0911728	0.964172	1.18733	1.65053	3.01526	2.48636
	98.9		0.026634	0.576738	0.245021	0.683903	5.10639	5.3396		0.0916782	0.793503	0.698026	3.0041	2.43151	4.78642
	99		0.049508	0.276417	1.45939	0.998131	3.02072	4.65319		0.15389	0.398245	1.05832	5.43346	1.73537	8.77177
	99.1		0.0692725	0.663094	1.33047	1.61816	5.74659	4.966		0.0556902	0.870492	2.33496	6.7219	2.98289	16.5056
	99.2		0.0666407	0.236401	2.14052	3.4219	5.41593	2.61233		0.160831	0.268449	1.57615	6.79287	2.42382	13.5024
	99.3		0.0411562	0.629908	2.9841	3.41364	4.31129	3.09628		0.0902742	1.62327	2.50854	4.09854	1.78235	7.95111
	99.4		0.0153129	0.182557	1.09937	2.03983	3.12085	4.69713		0.0342315	0.363645	0.23844	2.47355	1.67661	4.3209
	99.5		0.0130915	0.135863	1.04411	0.640333	3.62191	4.8649		0.0508959	0.657601	1.08187	0.289646	6.04691	10.7419
	99.6		0.00425826	0.64247	0.608869	0.225943	5.01392	9.99199		0.0789199	0.338063	1.43242	0.273364	8.6186	22.2205
	99.7		0.019012	0.321317	0.213131	1.12039	1.53322	3.13113		0.0533518	0.288714	0.374929	0.695271	2.73837	8.55674
	99.8		0.0299043	0.709155	0.633644	1.63725	2.81893	1.3776		0.057752	0.114397	0.916128	0.417827	1.91134	2.25524
	99.9		0.0204756	0.235204	2.45048	2.73802	4.57918	4.12822		0.105012	0.586291	1.86113	0.625747	6.62536	2.47641
	100		0.0557845	0.669858	2.58833	1.93153	4.10995	1.48222		0.00857544	0.320629	1.8977	1.24295	7.01243	1.52898
	100.1		0.0362032	0.244624	1.98528	1.95641	1.04609	3.16003		0.111763	0.37323	2.04071	2.01369	2.67822	2.89465
	100.2		0.0467417	0.305573	1.4747	1.91715	0.699911	2.49029		0.0287635	0.152046	1.81623	2.13328	1.12184	2.64645
	100.3		0.0479013	0.153406	0.894138	1.89703	0.783331	4.76241		0.0945034	1.17886	1.90759	2.26721	0.845156	2.56826
	100.4		0.0474593	0.0959408	0.956946	1.45011	2.80926	3.87186		0.12245	0.278169	1.40927	2.16599	2.96392	2.81535
	100.5		0.0872222	0.23585	0.481279	2.90989	2.97781	2.97704		0.0305736	1.22996	0.997203	2.24517	4.5591	3.07387
	100.6		0.0869482	0.315351	0.984239	1.84316	2.37466	7.67312		0.327367	0.967281	1.45191	2.51793	4.4953	8.03906
	100.7		0.106045	0.27448	0.480922	0.872016	3.07754	6.74705		0.16925	0.34305	0.453854	0.533855	3.80801	3.76992
	100.8		0.0991397	0.221416	1.55611	0.776887	2.06046	4.95174		0.297372	0.434523	1.43212	1.2201	2.5879	4.19631
	100.9		0.0855015	0.717197	0.555985	3.39105	3.68642	3.81891		0.222185	0.559998	1.05038	3.66384	2.19769	6.53175
	101		0.112635	0.49871	0.753376	3.82345	3.63214	0.556877		0.197805	0.608241	1.06747	6.60071	1.19932	2.87687
	101.1		0.0477374	0.862453	0.918773	4.34154	4.59795	0.534434		0.171552	1.02757	1.5683	6.5481	0.942144	2.74158
	101.2		0.0394823	0.497226	1.01939	3.69321	3.0627	2.28462		0.0324007	0.516294	0.555802	3.8481	0.819662	1.1744
	101.3		0.0111884	0.613676	2.19757	0.877347	1.76109	2.48563		0.0736311	1.08443	0.954402	0.368852	1.27729	1.63238
	101.4		0.0220699	0.222778	1.93593	0.0201955	2.06538	5.14777		0.100968	0.131038	1.16574	1.2813	3.13315	4.6242
	101.5		0.0995382	0.0199631	1.66797	1.45089	3.48457	4.00651		0.0215341	0.46814	1.31762	3.0565	7.9742	5.78286
	101.6		0.07922	0.463271	1.96043	0.818133	3.51288	8.86453		0.185714	0.122246	1.17081	1.67408	10.15	12.7841
	101.7		0.150249	0.339128	0.256572	0.444133	0.861569	2.75553		0.0060119	0.653666	0.599031	0.464493	4.46778	6.66502
	101.8		0.0516383	0.49433	0.308684	1.43319	1.66068	2.29835		0.169316	0.183589	0.355463	0.155906	0.329488	2.93344
	101.9		0.0481802	0.299708	0.460552	1.31268	2.18154	2.31889		0.0151802	0.234579	1.1845	0.537733	0.824935	2.50925
	102		0.0300143	0.840346	0.308328	1.42719	1.6204	1.14173		0.105256	0.39738	0.195083	0.0746133	1.00033	0.507016
	102.1		0.0629579	0.397629	0.532577	0.123852	1.16771	2.00075		0.035034	0.731999	0.769833	0.70487	0.375841	1.5088
	102.2		0.0501176	0.0902323	1.65508	0.246109	1.60496	4.50543		0.154139	0.10243	1.71399	2.1013	0.473465	2.90977
	102.3		0.0805119	0.464023	1.71803	0.391332	1.30175	4.81067		0.0168723	1.52705	1.62207	2.59098	1.07455	2.70571
	102.4		0.0527814	0.297791	2.77398	0.348962	1.24861	1.47229		0.181447	0.419993	2.04698	1.60147	2.83824	3.72827
	102.5		0.0791913	0.358617	1.33209	0.679109	1.8796	0.985757		0.023972	0.982462	0.863372	1.05812	4.27168	4.94903
	102.6		0.080945	0.338006	2.22204	0.575284	2.97507	6.77734		0.117922	0.509954	1.40092	1.15938	5.097	10.1575
	102.7		0.0489512	0.317488	1.58729	0.537829	3.00078	6.04601		0.112987	0.544665	1.04973	0.654395	5.10014	6.06739
	102.8		0.0606063	0.444973	2.66289	0.581671	2.87747	4.92742		0.0386364	0.636401	3.19349	0.888602	5.30843	5.02356
	102.9		0.022537	0.783374	1.76481	1.19993	2.69403	3.67787		0.0944535	0.476227	3.64166	0.558397	4.38597	4.14828
	103		0.0441762	0.835375	1.2236	0.981381	1.2169	0.272735		0.0604265	0.585246	3.41336	1.42477	2.51611	0.981665
	103.1		0.0229735	0.805617	0.895393	0.658685	1.62323	0.580574		0.0734605	0.711511	1.9867	2.42868	1.53902	1.12943
	103.2		0.034672	0.595474	0.524646	0.99681	1.66964	0.955286		0.0585864	0.517565	0.271096	1.3349	1.29877	0.798274
	103.3		0.0169537	0.193863	0.896184	0.563613	0.16207	1.29821		0.044615	0.460119	0.583541	0.677592	1.01232	1.29398
	103.4		0.00542183	0.181474	3.06768	0.595842	1.47102	3.83272		0.0526917	0.118026	2.20554	0.651368	2.48403	2.66373
	103.5		0.032519	0.0751614	2.04805	1.89518	2.7317	0.880455		0.0253079	0.533192	1.70769	0.560822	4.94827	2.04504
	103.6		0.0436181	0.120104	2.23885	0.494952	0.930358	1.92273		0.0883396	0.0654302	1.60432	0.513323	5.39256	6.74987
	103.7		0.0725391	0.0883733	0.650393	0.2231	1.6727	1.32193		0.0280182	0.636173	0.746623	0.486946	3.71921	5.42191
	103.8		0.0878211	0.160783	0.526105	1.15652	2.46932	2.21088		0.0916918	0.202513	0.245821	0.419667	2.02604	4.42446
	103.9		0.079165	0.0604996	1.59742	1.72981	1.79696	2.8865		0.114797	0.269953	1.98585	0.413377	1.89435	3.28108
	104		0.0918549	0.161328	0.385287	1.86593	0.862431	3.84101		0.0414206	0.229312	0.139065	0.485185	2.26028	1.95037
	104.1		0.0211927	0.252683	0.247153	1.10455	1.56798	4.32391		0.119458	0.791151	0.396813	2.09081	3.47065	2.06545
	104.2		0.0150081	0.058949	1.06789	1.69667	0.732243	4.17186		0.039727	0.10546	1.29294	2.51791	2.19373	2.95519
	104.3		0.0144526	0.339682	1.25984	2.63342	0.221006	2.45554		0.0179536	1.28714	0.975061	2.93116	1.04529	1.1006
	104.4		0.0112459	0.18906	1.97533	2.92811	1.03025	0.665868		0.144116	0.435896	1.65679	2.50606	1.4944	2.20564
	104.5		0.0202387	0.112097	0.788884	3.14485	1.16012	1.47958		0.018807	0.501887	1.01904	2.8849	2.08877	1.16514
	104.6		0.0242553	0.0907841	0.913526	2.57972	1.55501	1.06235		0.0384503	0.463259	1.16369	3.14172	2.51955	2.72979
	104.7		0.0233739	0.323041	0.678653	0.996298	1.81775	0.67026		0.0596193	0.119176	0.980798	1.24967	3.06566	2.08754
	104.8		0.0225076	0.176407	0.831118	1.01701	2.01682	1.754		0.0357727	0.510102	1.59233	1.74417	3.7193	1.1687
	104.9		0.0200852	0.327411	0.812894	1.1535	2.03571	1.56678		0.028813	0.171681	2.1005	0.619355	3.96534	0.553915
	105		0.0127335	0.328538	0.61734	0.736444	3.82911	6.40907		0.0479812	0.803216	1.17205	0.707551	4.72372	0.917426
	105.1		0.00198287	0.215799	0.663814	0.792548	2.77595	3.82373		0.053466	0.10492	1.11189	0.498036	4.02241	0.351604
	105.2		0.0114389	0.232667	0.221304	1.06811	2.22451	4.89921		0.0228876	0.160824	0.417442	0.725559	3.87921	0.797567
	105.3		0.042521	0.238119	0.434228	0.352567	0.84439	1.24366		0.0851055	0.742577	0.470046	0.0526636	2.4615	0.582888
	105.4		0.0417235	0.357216	1.61313	0.0778689	0.858111	1.73166		0.0709441	0.388492	1.95833	0.611692	1.45364	0.529108
	105.5		0.0499726	0.0520862	0.569961	1.34901	0.219458	1.1301		0.0102008	0.289013	0.745943	1.55375	0.662364	0.271062
	105.6		0.0359653	0.339516	0.476826	0.744462	0.476914	0.362436		0.132433	0.387079	0.708323	0.97188	0.417005	0.280636
	105.7		0.10346	0.0434643	0.266845	0.147399	1.56189	4.09749		0.0881711	0.135596	0.652379	0.874609	0.541289	1.88621
	105.8		0.175887	0.252887	0.58378	1.09638	2.0095	5.51583		0.0720347	0.381372	0.551039	0.801067	1.02232	3.97949
	105.9		0.175522	0.101006	2.39653	0.758129	0.897235	11.7403		0.218284	0.141521	2.92952	1.86407	1.30789	7.58246
	106		0.126626	0.111156	1.87637	0.728708	1.36643	5.53945		0.0410634	0.352796	1.70726	1.12249	1.81353	3.17733
	106.1		0.064733	0.164523	2.41211	0.514464	0.796515	8.64981		0.106578	0.380908	2.97244	3.26429	1.45919	4.68929
	106.2		0.021523	0.0360279	0.221606	1.6642	1.54564	4.88358		0.160463	0.119501	0.183676	2.47796	0.673737	3.43161
	106.3		0.0525251	0.105302	0.21726	2.08092	1.1017	3.23252		0.00146364	0.615573	0.656917	2.53457	0.143496	1.58288
	106.4		0.0181258	0.0561567	0.637496	2.14374	1.84731	0.780811		0.0956611	0.336445	1.0503	0.955581	0.618848	0.997391
	106.5		0.0152172	0.142554	0.377262	1.99217	0.583173	3.01033		0.0259435	0.229306	1.02	0.900541	0.844241	3.41259
	106.6		0.0101834	0.0492377	0.986731	2.98466	1.03371	3.46326		0.0583995	0.473097	1.46277	1.75324	0.59855	3.43176
	106.7		0.0185966	0.338291	0.651028	1.65788	0.213832	3.13839		0.0142775	0.087842	0.690838	1.39229	0.0289917	4.90007
	106.8		0.0239522	0.640811	1.72074	1.22028	0.666678	6.32695		0.114717	0.737615	1.47509	1.42372	1.21336	3.88102
	106.9		0.0514251	0.294207	0.523337	0.462258	2.81086	4.41413		0.0102178	0.00785899	0.661422	0.274522	3.8125	1.63677
	107		0.0336828	0.36615	0.503016	0.0653404	4.25288	6.92469		0.0906463	0.355374	1.22511	0.351483	5.34019	0.913431
	107.1		0.0566883	0.159377	0.33958	0.19352	3.21023	2.42739		0.0486007	0.519879	0.347426	0.222285	3.56962	0.553318
	107.2		0.0516566	0.166253	1.29219	0.0784672	1.52822	3.09222		0.135639	0.208754	0.80845	0.186299	1.6666	0.628911
	107.3		0.0380392	0.179779	0.689184	0.153587	0.796094	2.14536		0.0188663	0.505065	0.18232	0.0243099	0.831537	3.12455
	107.4		0.018136	0.205007	1.31869	0.0888929	0.39255	3.97421		0.117691	0.798417	0.861918	0.190875	0.75537	3.78765
	107.5		0.013483	0.0430563	0.192683	0.702713	0.102779	2.68815		0.0292736	0.185838	0.136656	0.342366	0.872567	3.80631
	107.6		0.00800289	0.239458	0.174994	1.19216	0.402703	1.65102		0.0526889	0.576699	0.302476	0.87443	0.953284	2.699
	107.7		0.0419974	0.0586617	1.62804	1.13594	0.226921	6.54076		0.151915	0.223658	1.23451	0.693719	0.400127	2.77833
	107.8		0.116787	0.0430582	2.04873	1.86431	0.677381	6.48435		0.0241068	0.100523	1.03125	0.777498	0.251609	4.32312
	107.9		0.130081	0.322092	4.89215	1.82771	0.470216	9.18511		0.150833	0.857119	4.76639	0.696097	0.446851	6.59474
	108		0.0968949	0.0382962	2.90704	2.13972	1.11124	2.10414		0.0528022	0.108436	2.44103	0.373925	0.593765	2.14802
	108.1		0.0706774	0.205925	2.81529	1.21152	0.685314	5.95697		0.0705456	0.741299	3.54603	0.565704	0.353911	2.86699
	108.2		0.0153948	0.0724107	0.422529	0.369133	2.17954	2.85507		0.0746574	0.188416	0.85754	0.968315	0.7195	0.919098
	108.3		0.0119787	0.0258517	0.322409	0.425971	1.35819	5.83303		0.0169843	0.0749572	0.74879	0.867027	1.249	3.01136
	108.4		0.00406013	0.264233	0.0190854	0.798732	1.41881	2.61738		0.0663186	0.613676	0.477632	0.374942	2.11941	3.22685
	108.5		0.00723973	0.111811	0.0369297	0.923473	0.213988	3.25864		0.0220861	0.211662	0.289297	0.577032	1.08258	7.56755
	108.6		0.0115645	0.248907	0.791172	2.29348	0.881341	3.76305		0.100022	0.376105	0.998895	0.607201	0.476754	10.9735
	108.7		0.0588144	0.0810332	0.539207	0.783316	0.732523	4.89156		0.0294198	0.15525	0.354253	0.431098	0.148292	11.7521
	108.8		0.059917	0.27636	1.08029	0.403242	0.592893	6.01591		0.131076	0.326018	0.542201	0.144725	0.744076	6.31896
	108.9		0.0737753	0.0798946	0.946759	0.667003	2.52773	2.99416		0.0220697	0.118775	0.400238	0.755699	1.55715	3.1013
	109		0.0441373	0.130356	2.29147	0.641498	2.68187	2.43615		0.0737896	0.207594	1.06899	0.803551	1.74063	2.02435
	109.1		0.00492758	0.0830523	1.65837	0.315909	2.39692	2.19301		0.023828	0.346628	0.733836	0.458359	1.22399	2.72098
	109.2		0.0105792	0.0531423	2.25173	0.0176832	0.826701	3.00893		0.0983069	0.0680717	1.76133	0.133064	0.239896	2.01335
	109.3		0.0337782	0.145582	0.704456	0.287249	0.760547	1.80537		0.0174374	0.43297	0.439674	0.405372	0.282536	2.93187
	109.4		0.0450354	0.0981419	0.948859	0.720482	0.523408	2.04581		0.114175	0.156664	1.22106	1.2246	0.639217	3.6447
	109.5		0.0604758	0.0418441	0.0347972	0.50572	1.45984	0.710035		0.0235018	0.20651	0.213141	0.72272	1.42257	2.54984
	109.6		0.0189041	0.272016	0.0650911	0.339063	2.91684	0.414117		0.0446914	0.15699	0.188433	0.501915	3.03811	1.9726
	109.7		0.0263983	0.0371774	1.87813	0.254331	1.40299	1.7778		0.0543186	0.371906	1.86628	0.249295	2.01774	0.887952
	109.8		0.0304657	0.187548	2.25887	0.6167	1.27744	0.516267		0.0240223	0.201849	1.87646	0.466837	0.594362	0.912585
	109.9		0.0522045	0.0147875	4.14113	0.638532	1.54494	2.55869		0.0631888	0.558369	4.30955	0.267875	0.846451	1.88439
	110		0.0382375	0.164775	2.88496	0.808515	2.49291	0.475217		0.0502461	0.44303	3.13224	0.538127	1.7599	1.61026
	110.1		0.0528739	0.0414863	3.06865	0.216568	1.56987	3.16913		0.018262	0.201338	3.32974	0.980857	2.38694	1.69079
	110.2		0.0237003	0.219937	1.90207	0.529255	3.89912	3.39636		0.0859832	0.489766	1.9805	0.335067	4.63543	2.2909
	110.3		0.0291858	0.0861838	1.79789	1.14229	4.62276	3.18998		0.00990934	0.210178	1.64726	0.21069	4.28849	2.45741
	110.4		0.00536446	0.152735	1.10376	1.75794	2.82461	1.35223		0.082126	0.300011	1.27348	1.17419	2.02337	2.62234
	110.5		0.0317541	0.0929983	0.584163	1.18496	0.612155	0.944765		0.0136214	0.299203	0.588803	1.42939	0.271027	4.951
	110.6		0.0382316	0.332899	1.75207	0.356229	1.00225	3.21619		0.150482	0.150076	1.87593	0.691092	0.242083	7.25866
	110.7		0.0773057	0.291222	1.08444	0.866696	1.28055	2.25627		0.0565115	0.347795	1.36746	1.36683	0.256433	5.92224
	110.8		0.0969962	0.518676	2.7919	2.20019	0.769612	3.58941		0.14311	0.758339	2.85671	3.03236	0.180132	3.9191
	110.9		0.0490751	0.216562	2.03247	2.85052	0.301291	1.75612		0.0564902	0.195927	1.61233	4.50675	0.0860635	1.99769
	111		0.0478931	0.358739	3.85293	1.7415	0.161253	1.35281		0.0747137	0.560486	3.21698	2.7692	0.201972	1.08418
	111.1		0.00432538	0.0634765	2.11582	0.524156	0.210202	0.466071		0.0331237	0.0947508	1.06964	0.936041	0.394604	1.09612
	111.2		0.0205958	0.142453	2.74785	0.2814	0.180286	1.24792		0.0820953	0.212289	2.46974	0.276289	0.720716	0.352465
	111.3		0.039395	0.152806	0.977227	1.03864	0.441524	0.337246		0.00889838	0.365969	0.362216	0.407886	1.04591	1.49988
	111.4		0.0256432	0.204213	1.27978	1.68026	0.331376	1.17188		0.139715	0.0924331	1.10401	1.52221	0.710937	1.64349
	111.5		0.0337857	0.589054	0.0632213	1.81678	0.626652	0.936497		0.0322038	0.533395	0.780048	2.57703	1.16496	2.14089
	111.6		0.00744932	0.267413	0.330983	0.660395	0.694365	1.91983		0.052153	0.109256	1.17791	1.68909	1.6908	2.63028
	111.7		0.00679916	0.521486	1.16365	0.223165	0.310893	1.08149		0.0822407	0.612446	1.08005	0.579753	1.52159	1.83994
	111.8		0.0070209	0.0121293	1.59831	0.110779	0.641908	0.4454		0.0261091	0.109659	1.27553	0.329187	0.816572	1.31181
	111.9		0.0111381	0.056344	2.03239	0.315912	0.618866	0.506705		0.034159	0.172375	1.89716	0.456278	0.208961	0.206787
	112		0.0195815	0.152628	1.83189	0.704381	1.33659	0.575982		0.0476458	0.585917	1.70698	0.942006	0.860802	0.53614
	112.1		0.0310252	0.18261	2.16242	0.544603	0.664323	0.260092		0.0471629	0.148378	2.14312	1.14701	1.09392	0.534981
	112.2		0.0339996	0.167867	2.18238	0.917371	1.19626	0.88548		0.0394887	0.461274	2.42731	0.674222	1.53184	0.894892
	112.3		0.0406763	0.236705	1.24638	1.71468	2.37288	0.364988		0.0260744	0.323322	1.85281	0.582111	1.44151	0.624794
	112.4		0.0452151	0.0159743	1.59288	1.01618	1.97466	0.347828		0.0893492	0.079767	2.35957	0.607279	0.849098	0.722919
	112.5		0.0760257	0.116171	0.551995	0.741052	1.18641	0.194186		0.0382071	0.386661	0.732848	0.870633	0.366985	0.534925
	112.6		0.10138	0.185548	1.03106	0.58621	0.400863	2.56855		0.108523	0.253864	1.5156	0.358821	0.305882	0.823975
	112.7		0.0744288	0.0633015	0.463668	0.458691	0.525107	0.488703		0.0829963	0.277751	0.753414	0.663846	0.149891	0.631499
	112.8		0.0915306	0.295879	0.808635	0.604449	0.520982	1.19165		0.0930553	0.334824	0.797306	1.19604	0.189466	0.858122
	112.9		0.0409667	0.111997	0.284099	1.02428	0.871003	0.257765		0.124975	0.270989	0.310115	2.77733	0.508694	0.614244
	113		0.0626931	0.378058	1.22131	1.21389	1.00022	0.479734		0.0455011	0.298278	1.66685	2.65107	1.29652	0.158769
	113.1		0.0306889	0.00411769	0.504705	0.671413	2.31091	1.26505		0.0742798	0.235695	0.897289	1.75712	2.49542	0.339741
	113.2		0.0178148	0.0337029	1.08469	0.433342	1.19754	0.700509		0.0380449	0.127363	1.7627	0.701769	1.50004	0.351274
	113.3		0.0354407	0.428021	0.275697	0.419798	1.00424	0.187268		0.0152567	0.460327	0.376228	0.0891614	0.65395	1.1782
	113.4		0.0187825	0.110089	0.616335	0.583239	0.443373	0.843906		0.0597385	0.0641736	0.656972	0.491197	0.289437	1.50815
	113.5		0.0195215	0.379505	0.196973	1.71476	0.561032	1.10524		0.0399901	0.490694	0.689321	1.76065	0.413504	2.69156
	113.6		0.00952917	0.0789771	0.856729	0.933735	0.810012	1.50433		0.0373004	0.143563	1.64195	1.46113	0.501978	1.35639
	113.7		0.00538228	0.0445865	0.13768	0.436078	0.249188	0.857399		0.0364569	0.221309	0.280908	0.25376	0.338517	0.706001
	113.8		0.0191834	0.246653	0.252281	0.521224	0.570441	0.32697		0.0678894	0.433811	0.298747	0.529069	0.0685909	0.165422
	113.9		0.0165163	0.0177288	0.249681	1.61109	0.637183	0.552626		0.0463896	0.139262	0.410428	1.39708	0.333711	0.375474
	114		0.0284479	0.132089	0.471946	2.46558	0.47156	1.38661		0.0213918	0.313143	0.622955	1.79583	0.980703	0.572667
	114.1		0.0145476	0.135465	0.342127	1.01702	0.347095	0.191829		0.055968	0.187458	0.411045	0.755533	1.41614	0.0775422
	114.2		0.0156484	0.0389228	1.04319	0.295333	0.119625	0.358406		0.0364545	0.146818	1.79832	0.871585	1.24399	0.436674
	114.3		0.0221034	0.326937	0.439251	0.771685	0.309291	1.57973		0.021956	0.350598	0.719312	0.508589	0.853159	1.35421
	114.4		0.0226893	0.193717	1.23598	0.308184	0.183694	1.58642		0.0818319	0.19023	1.94851	0.80421	0.297694	1.16485
	114.5		0.0280796	0.200537	0.508745	1.01246	0.267116	1.6347		0.0337925	0.459468	0.707007	1.1995	0.159972	0.821924
	114.6		0.0387382	0.159574	1.15513	1.53647	0.29756	5.85425		0.0424694	0.307306	1.1026	1.55012	0.589569	2.63828
	114.7		0.013522	0.0352138	0.516057	2.0203	0.339686	1.35811		0.0712328	0.367901	0.461284	1.9575	0.536293	0.472921
	114.8		0.0247363	0.0673035	1.27636	0.806902	0.258116	0.435662		0.0275756	0.258549	0.747545	0.754305	0.374159	0.576137
	114.9		0.0235824	0.0437401	0.658441	0.432081	0.678312	0.992205		0.0950558	0.309054	0.409817	0.273594	0.547679	0.271322
	115		0.0292908	0.0927377	1.4335	0.164283	0.447954	1.08939		0.0442951	0.4756	1.5243	0.497335	0.933214	0.629326
	115.1		0.0258811	0.0356237	0.522784	0.105943	1.09862	0.943496		0.0437726	0.135194	0.87398	0.366946	1.87896	0.938399
	115.2		0.0055815	0.164352	0.681892	0.19687	0.450427	3.18958		0.066753	0.439033	0.780927	0.458019	1.10189	2.52475
	115.3		0.0229375	0.0416324	0.182249	0.802728	0.40705	1.33709		0.0269613	0.1006	0.372657	0.836024	0.767183	0.956071
	115.4		0.0330608	0.158002	0.630803	0.853857	0.913133	1.53589		0.0674645	0.259652	0.769269	0.946314	0.739913	0.507255
	115.5		0.0183909	0.063903	0.114888	1.62432	1.07015	1.008		0.0679439	0.127324	0.442171	1.72359	0.799804	1.25501
	115.6		0.033564	0.0832187	0.209199	0.796546	0.649932	1.688		0.0254133	0.230711	0.773187	1.11514	1.0878	0.900849
	115.7		0.0156716	0.171819	0.225726	0.411447	0.449632	1.42308		0.0654592	0.320675	0.122112	0.319913	1.15726	0.888032
	115.8		0.0297184	0.0473177	0.0752377	0.983407	0.218994	1.50241		0.0334524	0.172569	0.146459	1.46225	0.753084	0.439298
	115.9		0.0271356	0.191815	0.361225	1.93841	0.104292	1.29806		0.100267	0.440593	0.431081	1.45236	0.269717	1.31386
	116		0.0250951	0.00197206	0.167881	1.82681	0.223504	2.57582		0.0137577	0.147797	0.361693	1.4403	0.161682	2.25622
	116.1		0.0191675	0.101466	0.219431	0.265146	0.0853354	1.08469		0.0845035	0.213721	0.0585281	0.208686	0.189944	0.546596
	116.2		0.0024297	0.05407	0.664413	0.0337238	0.595486	0.796632		0.0212449	0.172908	1.06254	0.473063	0.446228	0.817039
	116.3		0.0179889	0.0443301	0.222886	0.392527	0.244707	1.92769		0.0315298	0.238257	0.159758	0.0966908	0.460641	1.4053
	116.4		0.0161985	0.0720746	0.559897	0.42784	0.318029	0.0546422		0.0422417	0.179487	0.835524	0.150096	0.690686	0.626326
	116.5		0.0138906	0.128747	0.195206	0.896183	0.248256	0.345106		0.027256	0.198598	0.170219	0.380187	0.831997	0.46071
	116.6		0.00653807	0.040303	0.71869	0.795343	0.0839919	1.47539		0.0474297	0.19583	0.46728	0.199767	0.597805	0.410162
	116.7		0.0120083	0.25919	0.369474	0.925184	0.672906	0.207208		0.0242546	0.389608	0.663189	0.338525	0.726464	0.0996008
	116.8		0.0087141	0.023919	0.742416	0.201157	0.178455	1.04927		0.0473637	0.107959	0.383986	0.491779	1.05228	0.666462
	116.9		0.0124137	0.242861	0.531926	0.542014	0.522543	1.10635		0.0381181	0.398358	1.0702	0.584565	1.32765	0.440475
	117		0.0196216	0.0195028	0.657569	1.02439	0.41487	1.22825		0.0218492	0.162543	0.219176	1.13589	1.09745	0.221949
	117.1		0.00483477	0.236992	0.489943	1.34349	0.41817	0.819044		0.0392101	0.410293	0.45663	0.995343	0.44051	0.782028
	117.2		0.00731396	0.00494307	1.08217	1.13037	0.569227	0.58427		0.0310752	0.106598	0.444437	0.315796	1.1011	0.158695
	117.3		0.00654091	0.10752	0.338585	0.669263	0.734837	0.313657		0.0361372	0.297234	0.189392	0.439166	1.35776	0.404776
	117.4		0.00567051	0.0319378	0.303817	0.380344	0.307466	0.714295		0.0318922	0.151454	0.264882	0.248422	0.934875	0.55385
	117.5		0.0126597	0.101512	0.252422	0.496624	0.331265	0.537826		0.0217632	0.180805	0.123414	0.216058	0.742328	0.835884
	117.6		0.00401328	0.080062	0.239904	0.365214	0.162119	0.0762914		0.0642069	0.275578	0.437157	0.13537	0.258251	0.775986
	117.7		0.0310858	0.0955692	0.346256	0.511924	0.32973	1.2031		0.0172029	0.0885221	0.14801	0.143553	0.25961	2.28484
	117.8		0.0060401	0.165064	0.251171	1.08381	1.36686	0.466869		0.0769835	0.490462	0.666876	0.792974	0.661373	0.397034
	117.9		0.0225354	0.0625362	0.134018	1.12016	1.93541	1.70016		0.0366574	0.0968047	0.0771431	0.9153	1.04142	2.02741
	118		0.0105778	0.0718319	0.358736	1.47759	1.0993	1.37078		0.0737142	0.43804	0.996167	1.25503	0.652112	3.15612
	118.1		0.0234062	0.0580258	0.127457	1.27707	0.356273	1.54758		0.032927	0.0877873	0.0379233	0.699197	0.435218	2.0124
	118.2		0.00550613	0.0771432	0.333304	1.49572	0.308977	0.577885		0.0591585	0.343811	0.800629	0.666794	0.320213	0.205941
	118.3		0.0111977	0.0953537	0.100736	0.365669	0.0415779	3.50673		0.0261436	0.161712	0.120791	0.41306	0.341397	0.868001
	118.4		0.0186314	0.0770006	0.450248	0.447104	0.222645	1.34771		0.0275806	0.237201	0.812309	0.337607	0.636959	0.214691
	118.5		0.0051678	0.0687091	0.212056	0.723844	0.734345	1.37477		0.0521288	0.272279	0.298925	0.782677	0.907666	0.730461
	118.6		0.0131727	0.0726149	0.644561	0.918867	0.230596	0.654036		0.0321603	0.124685	0.323043	0.350882	0.589531	0.232397
	118.7		0.00822239	0.0949895	0.378115	0.879208	0.945906	0.362954		0.0404804	0.550624	0.485067	0.572916	1.60771	0.458856
	118.8		0.0214755	0.0236914	0.434104	0.501181	1.85182	1.39774		0.0451456	0.120249	0.0315398	0.254059	3.50649	0.862196
	118.9		0.0027108	0.267874	0.505417	0.896418	2.15629	0.34491		0.0477063	0.725882	0.485841	0.591009	3.5824	1.11303
	119		0.0162212	0.0302384	0.157378	1.96839	1.16075	0.528633		0.020803	0.136902	0.197412	0.730397	1.61127	0.75184
	119.1		0.00068774	0.226301	0.164871	3.34529	0.759049	0.307721		0.0400958	0.423444	0.116244	1.79647	0.835732	2.03325
	119.2		0.0052354	0.0772287	0.59822	3.42053	0.445036	1.53334		0.020206	0.170945	0.506227	1.14995	0.435572	1.32251
	119.3		0.00589605	0.0189623	0.143683	2.30255	0.491176	0.45491		0.0552537	0.0995101	0.127334	1.17094	0.0972454	1.05597
	119.4		0.0101562	0.150773	0.170107	0.356639	1.71792	1.12978		0.0186271	0.32191	0.336751	0.906792	1.10915	0.324123
	119.5		0.00583432	0.026018	0.0295096	0.0913459	2.53921	0.201555		0.0273358	0.151111	0.145576	0.501	2.06323	0.864913
	119.6		0.0116218	0.243901	0.1234	1.63971	1.40724	0.0350146		0.0633668	0.382765	0.183072	0.541922	1.30826	0.24653
	119.7		0.0205105	0.0756995	0.162046	1.95987	0.248111	1.01672		0.00474787	0.191847	0.174023	0.916608	0.262259	0.756111
	119.8		0.0101123	0.287067	0.429518	3.04602	0.748887	0.208391		0.107668	0.294026	0.333383	1.51698	0.436434	0.404219
	119.9		0.0215135	0.14255	0.620247	2.2399	1.47174	0.863809		0.00428126	0.142304	0.459652	0.922733	0.766933	2.13172
	120		0.0129013	0.0967334	0.616333	2.39699	0.851433	0.591637		0.0916071	0.255996	0.391939	1.2392	0.567099	2.31361
	120.1		0.0146008	0.13166	0.510454	1.41369	0.180863	0.966024		0.00721444	0.167448	0.499505	0.582332	0.465028	2.5464
	120.2		0.0106309	0.0988976	0.321123	1.10918	0.18604	0.157117		0.0523954	0.274398	0.196103	0.728353	0.494638	1.00107
	120.3		0.00899754	0.0784304	0.262908	0.164909	0.487783	1.66921		0.0497997	0.229914	0.181211	0.293827	1.20164	1.49265
	120.4		0.0142806	0.196121	0.0570275	0.182766	1.62965	0.416803		0.0200485	0.306877	0.256871	0.353915	2.38328	0.551292
	120.5		0.0031619	0.044997	0.0819667	0.305113	2.10395	1.56285		0.0505005	0.246183	0.0938438	0.223938	2.10637	1.13213
	120.6		0.0112251	0.292287	0.440476	0.215997	0.912592	0.18239		0.0404266	0.163118	0.323211	0.197292	0.607311	0.188151
	120.7		0.00399866	0.100812	0.247994	0.462152	0.288438	0.518831		0.038985	0.362707	0.201756	0.289165	0.375596	0.370164
	120.8		0.0124258	0.108785	0.320826	0.487048	0.0845556	0.126253		0.0260234	0.0629019	0.304762	0.427279	1.16131	0.21141
	120.9		0.00373974	0.14097	0.254477	1.2473	0.53288	0.528468		0.0569341	0.450295	0.4941	0.448998	1.58099	1.06233
	121		0.010171	0.0107041	0.29422	1.22963	0.43391	0.444754		0.0101848	0.0473748	0.612424	0.432361	0.653501	1.08285
	121.1		0.00297074	0.0773902	0.373802	1.72195	0.532824	0.209323		0.0579498	0.336258	0.645028	0.532405	0.212	1.26241
	121.2		0.0209055	0.0664233	0.464251	1.26277	0.367892	0.751939		0.00698392	0.107102	0.429182	0.722128	0.241424	0.781351
	121.3		0.0122603	0.0566657	0.177234	1.04337	0.311968	0.410143		0.0684048	0.251964	0.270215	1.07387	0.281397	0.707051
	121.4		0.0233397	0.145621	0.228711	0.497895	1.03203	0.185611		0.0127295	0.131069	0.114717	0.88305	0.954252	0.192202
	121.5		0.0191743	0.259941	0.0395753	0.634676	1.38422	1.78924		0.0359382	0.449945	0.347155	0.974396	1.43181	0.757757
	121.6		0.0197767	0.0984098	0.0807518	1.15414	0.986751	0.382353		0.0444759	0.0544325	0.101033	1.47763	1.18232	0.198896
	121.7		0.0259823	0.263954	0.338394	1.0334	0.419078	1.05142		0.0319274	0.458336	0.485135	1.27093	0.220748	0.4892
	121.8		0.0222653	0.0631263	0.113641	0.830388	0.351195	0.227961		0.0532526	0.0615496	0.107205	0.863241	0.366999	0.224221
	121.9		0.00880215	0.408756	0.496929	0.320631	1.81464	0.681281		0.056992	0.478833	0.350859	0.416265	1.53175	1.32189
	122		0.00837632	0.0909282	0.133116	0.641091	2.45069	0.846831		0.0203202	0.0754791	0.183093	0.82552	2.15353	1.00735
	122.1		0.00435422	0.346808	0.340189	0.368586	2.08242	1.32884		0.0390416	0.398344	0.412388	0.872989	1.71627	1.79904
	122.2		0.0099631	0.0280661	0.0441894	0.487771	0.924676	1.04474		0.0248407	0.102485	0.046198	0.940439	1.22153	0.45686
	122.3		0.00119008	0.0804785	0.434244	0.24018	0.495213	0.292763		0.0344572	0.28906	0.541578	0.386261	0.952648	0.180427
	122.4		0.0141186	0.100992	0.0506407	0.146049	0.920641	0.0790598		0.0266025	0.139751	0.134468	0.329816	1.03751	0.262007
	122.5		0.00323406	0.0640137	0.0767167	0.154619	0.670744	1.28961		0.0268086	0.305028	0.409906	0.104936	0.542489	1.12466
	122.6		0.00990085	0.178634	0.339385	0.159088	0.611749	0.530392		0.0236974	0.182999	0.242212	0.16944	0.851597	0.698616
	122.7		0.00587044	0.0751259	0.363588	0.36558	1.34665	1.17779		0.0352749	0.219429	0.283362	0.249945	1.70076	1.38125
	122.8		0.00662735	0.169306	0.368965	0.647841	1.19192	0.317584		0.0127688	0.331454	0.69744	0.342295	1.4906	0.67603
	122.9		0.00444076	0.0373044	0.0875763	0.919181	0.729522	1.20857		0.0511656	0.147768	0.26514	0.763462	1.06611	1.8363
	123		0.00543105	0.0756674	0.248107	0.904501	0.556919	0.301601		0.0164796	0.27776	0.48822	0.438972	0.59486	1.92646
	123.1		0.00161955	0.0455896	0.0974964	1.31043	0.558208	0.520487		0.033551	0.112477	0.27948	0.971084	0.40044	0.723157
	123.2		0.00722802	0.039842	0.286854	0.927247	0.602892	0.147565		0.0378322	0.280355	0.498176	0.659669	0.437614	0.354307
	123.3		0.00866562	0.101715	0.038752	0.662559	0.324622	0.519963		0.0273765	0.148978	0.232252	1.03352	0.158598	0.443067
	123.4		0.0119314	0.00991505	0.0887047	0.188717	0.240928	1.06675		0.0283125	0.118214	0.0274078	0.47546	0.1494	0.706956
	123.5		0.0120506	0.213417	0.122915	0.513797	0.355272	1.17556		0.0435781	0.240825	0.722551	0.81876	0.189767	1.62496
	123.6		0.012832	0.017789	0.0678857	0.532227	0.128038	0.462845		0.0217961	0.15781	0.159464	0.842117	0.138487	0.897944
	123.7		0.00645513	0.195443	0.396776	0.364688	0.336345	0.168831		0.0452161	0.209711	0.367294	0.550098	0.271775	0.587148
	123.8		0.015625	0.0455768	0.324943	0.0488297	0.857562	0.602002		0.0160888	0.194355	0.305461	0.117026	1.56169	0.283481
	123.9		0.000658895	0.272935	0.342351	0.0515858	2.34828	0.230683		0.0475466	0.264087	0.207393	0.101071	3.81773	0.855329
	124		0.0067846	0.23277	0.45268	0.382214	2.76724	1.4699		0.0175113	0.372084	0.334705	0.153904	4.03193	1.81065
	124.1		0.0026641	0.22261	0.144311	0.157529	1.55172	0.45226		0.0276427	0.170311	0.270104	0.168839	2.46556	0.954892
	124.2		0.0102053	0.112935	0.160623	0.237859	0.94448	1.27513		0.0303292	0.213645	0.139841	0.274409	0.87322	0.949027
	124.3		0.000762273	0.0836958	0.145594	0.140299	0.217942	0.726423		0.0190299	0.231662	0.37343	0.258804	0.348435	0.563816
	124.4		0.00839434	0.0223802	0.0841374	0.148738	0.327509	0.640171		0.0403785	0.0706466	0.328914	0.380962	0.37146	1.02995
	124.5		0.0133945	0.0754124	0.0314854	0.174326	1.42496	1.46352		0.0156936	0.210488	0.304792	0.206371	1.01755	1.69394
	124.6		0.00915236	0.115679	0.141587	0.047034	3.03677	0.589724		0.0411283	0.232624	0.604397	0.121698	1.81223	0.785938
	124.7		0.0181188	0.031186	0.0331805	0.253196	3.83067	1.51352		0.0240599	0.131349	0.141149	0.255362	2.41218	1.77997
	124.8		0.0163103	0.206156	0.237413	0.03592	3.09808	0.85211		0.0204764	0.345051	0.431449	0.12626	2.11085	1.07807
	124.9		0.016514	0.0253412	0.0703779	0.359807	1.97592	1.15646		0.0371911	0.179839	0.0630848	0.555462	1.42727	0.90869
	125		0.0161755	0.120028	0.363488	0.440708	1.3193	0.379997		0.0385195	0.266071	0.420006	0.495961	0.855231	0.424862
	125.1		0.00949817	0.0317369	0.0667408	1.06906	0.565258	0.878267		0.0216609	0.166288	0.0484122	0.819496	0.502025	0.0969153
	125.2		0.00592406	0.179194	0.0531194	0.409007	0.364992	0.138885		0.0303903	0.263322	0.284347	0.489738	0.30089	0.255515
	125.3		0.00703785	0.0280058	0.175715	0.230413	0.313296	0.948914		0.0455001	0.166973	0.257686	0.483109	0.444156	0.914595
	125.4		0.00601964	0.108747	0.074772	0.14416	0.585939	0.864531		0.0149173	0.219466	0.0740845	0.114247	0.732805	0.715032
	125.5		0.00551243	0.0305131	0.277065	0.428177	0.774155	1.27669		0.0440916	0.161927	0.407495	0.159457	0.609098	1.6843
	125.6		0.00806373	0.0621436	0.177777	0.228903	0.315764	0.261259		0.0247665	0.134585	0.274588	0.481283	0.381701	0.562758
	125.7		0.000881152	0.0716299	0.186962	0.108475	0.412228	0.827975		0.0326323	0.199974	0.0725755	0.252102	0.944258	0.947064
	125.8		0.0115583	0.114338	0.481118	0.201759	0.869514	1.0767		0.0322534	0.162287	0.45437	0.311565	1.61736	0.377139
	125.9		0.000585119	0.081418	0.0989496	0.169198	1.11722	0.584065		0.0252071	0.140062	0.135726	0.165323	2.09743	0.37054
	126		0.0087069	0.205229	0.415469	0.303473	1.32499	1.58978		0.0354969	0.226193	0.506411	0.175769	1.57984	1.60634
	126.1		0.00356871	0.0316982	0.0341231	0.122062	0.890225	0.267411		0.0224039	0.165215	0.178437	0.0510406	0.97948	0.5563
	126.2		0.0026884	0.0849918	0.190661	0.193726	0.871864	0.41341		0.0336537	0.121906	0.211727	0.259359	0.497946	1.1067
	126.3		0.00883044	0.0508417	0.0315267	0.0934801	0.285837	0.600117		0.0206966	0.149881	0.162468	0.35659	0.360905	0.950064
	126.4		0.000802507	0.0405839	0.0790579	0.259756	0.549151	0.573854		0.0314101	0.2249	0.377704	0.477461	0.824008	1.13324
	126.5		0.0110854	0.0205661	0.0906843	0.304789	1.41371	1.42259		0.0239487	0.0635714	0.193795	0.230243	1.77792	1.38644
	126.6		0.00178903	0.0975217	0.0693168	0.186807	1.1596	0.519677		0.0194238	0.255959	0.523805	0.110186	1.51071	0.315374
	126.7		0.00983108	0.0113032	0.108453	0.0803251	0.666619	1.03821		0.0358963	0.0929504	0.125918	0.091573	1.16063	1.04703
	126.8		0.00708484	0.114745	0.212157	0.136541	0.399532	0.133476		0.0319966	0.214227	0.390332	0.225166	0.774613	0.611203
	126.9		0.0147272	0.0155036	0.0684521	0.0634583	0.442667	0.331767		0.0263157	0.131345	0.107893	0.584525	0.840154	0.626451
	127		0.00532409	0.105307	0.179986	0.138041	0.736089	0.110698		0.0425561	0.192667	0.340111	0.365012	0.704107	0.0947616
	127.1		0.0145561	0.0468156	0.0828886	0.130594	0.523248	0.59212		0.0205637	0.172858	0.124071	0.537944	0.665105	1.33172
	127.2		0.00215347	0.0834392	0.0142568	0.134869	0.168691	0.554308		0.0318113	0.166976	0.132912	0.0510044	0.41624	0.737577
	127.3		0.00581893	0.0330698	0.190187	0.275016	0.180205	0.959372		0.0289311	0.13247	0.18401	0.320216	0.301996	0.929375
	127.4		0.00372148	0.0928831	0.0436158	0.331942	0.279476	2.06226		0.0253437	0.244315	0.164539	0.184992	0.237477	0.970789
	127.5		0.000468102	0.00916432	0.281454	0.337658	0.241441	0.723677		0.028723	0.11846	0.145389	0.370647	0.15739	0.518696
	127.6		0.00892198	0.0690318	0.138946	0.0752472	0.104872	0.644483		0.023486	0.175589	0.296265	0.216069	0.228831	0.342997
	127.7		0.00241569	0.0373436	0.23258	0.0903175	0.264531	0.0994933		0.0299822	0.143933	0.101309	0.315497	0.563072	0.153053
	127.8		0.00700247	0.0809625	0.209665	0.213551	0.55333	0.568528		0.0288807	0.19735	0.283339	0.45409	0.396601	1.08318
	127.9		0.0064757	0.0449578	0.0366302	0.538336	0.752388	0.159411		0.025574	0.10867	0.21417	0.520803	0.370432	0.18163
	128		0.0011584	0.093152	0.157895	0.345202	0.303701	0.229114		0.0271296	0.205765	0.201214	0.372859	0.33644	0.13129
	128.1		0.00641676	0.0721511	0.0132096	0.213211	0.0733799	1.89229		0.0233288	0.162561	0.337721	0.215823	0.280294	0.698178
	128.2		0.003485	0.0596738	0.172121	0.128296	0.104824	0.677589		0.0299738	0.137822	0.159888	0.0987552	0.227075	0.331753
	128.3		0.00524935	0.0634958	0.0470137	0.0341268	0.0673071	0.75628		0.0222283	0.124826	0.134939	0.105152	0.115474	0.580907
	128.4		0.00505452	0.110988	0.208115	0.0611283	0.375334	0.288305		0.0233279	0.239568	0.502439	0.140702	0.298861	0.468252
	128.5		0.00353549	0.0357432	0.0196965	0.431265	0.677727	0.807295		0.0339465	0.0674533	0.0818961	0.360764	0.662992	0.910182
	128.6		0.00565303	0.099438	0.0325131	0.304749	0.479051	0.695769		0.0192097	0.316651	0.265147	0.38534	0.648227	0.577095
	128.7		0.00918849	0.028475	0.136103	0.431142	0.170432	0.462411		0.032795	0.0347667	0.169991	0.294331	0.236424	0.284264
	128.8		0.00327083	0.131534	0.0476086	0.104089	0.263836	0.658196		0.0427008	0.507504	0.153598	0.0421464	0.0959537	0.080894
	128.9		0.0131764	0.0317443	0.291526	0.0690368	0.739681	0.593887		0.0150634	0.0534079	0.300337	0.317821	0.267991	0.178962
	129		0.00107637	0.129421	0.0583037	0.196717	0.775403	0.65295		0.053734	0.437142	0.130585	0.196349	0.256347	0.0582868
	129.1		0.00802609	0.0812562	0.292569	0.119473	0.398074	0.620108		0.0100571	0.133933	0.360675	0.292839	0.132513	0.712634
	129.2		0.00963541	0.0597195	0.0176327	0.303169	0.336984	0.482102		0.0394364	0.241562	0.0848543	0.096747	0.162198	0.223731
	129.3		0.00286626	0.0831127	0.00853808	0.372144	0.135795	0.857408		0.0199955	0.148139	0.132065	0.339624	0.0489675	0.333761
	129.4		0.00802256	0.047241	0.223357	0.274783	0.110995	1.15624		0.0298256	0.177172	0.333158	0.0671496	0.08197	0.444358
	129.5		0.00508958	0.0290769	0.00729328	0.342459	0.489823	0.527234		0.0190709	0.142198	0.113406	0.268988	0.265546	0.279125
	129.6		0.00224396	0.0573588	0.220602	0.242254	0.0537328	0.571239		0.0431837	0.154773	0.284852	0.315329	0.205965	0.670847
	129.7		0.00716539	0.0276117	0.119322	0.376457	0.218645	0.112908		0.0137195	0.112223	0.155814	0.292572	0.252859	0.289915
	129.8		0.00178414	0.146721	0.322526	0.239435	0.57163	0.346441		0.046477	0.283934	0.210277	0.134133	0.308559	0.116886
	129.9		0.00723146	0.0724155	0.092861	0.653925	0.462796	1.61332		0.0123777	0.0881405	0.241432	0.259224	0.259381	0.299075
	130		0.00119102	0.232313	0.140217	0.485515	0.766908	2.20266		0.0449601	0.259422	0.114637	0.17448	0.489305	0.295685
	130.1		0.00219243	0.0472408	0.0316977	0.427902	0.13744	2.50105		0.0122925	0.135719	0.173843	0.294314	0.336709	0.962591
	130.2		0.00557043	0.131291	0.239418	0.149652	0.223952	1.14069		0.0373086	0.26249	0.198174	0.0174513	0.506577	0.70635
	130.3		0.00358504	0.0168541	0.117206	0.0203363	0.0736795	0.823052		0.019663	0.0587716	0.147136	0.0878288	0.152313	1.17158
	130.4		0.0146407	0.056408	0.265773	0.0501973	0.332593	0.221975		0.0213045	0.265169	0.178093	0.0721072	0.165253	0.267346
	130.5		0.00704038	0.0466937	0.34157	0.225287	0.803327	0.527083		0.0396678	0.111491	0.34842	0.37133	0.369025	0.275622
	130.6		0.0146546	0.0239195	0.0575365	0.260829	0.769726	0.848464		0.0161919	0.144379	0.0936586	0.407398	0.553733	0.307651
	130.7		0.00161425	0.0590198	0.326057	0.29754	0.773821	0.808655		0.0307829	0.174196	0.308758	0.359903	0.592099	0.275789
	130.8		0.00840906	0.0192911	0.140729	0.172158	0.169802	2.845		0.0370416	0.164969	0.102377	0.11745	0.251799	1.59894
	130.9		0.000575359	0.0875881	0.370401	0.0322742	0.388953	2.01297		0.0170597	0.28561	0.299207	0.0886772	0.296272	1.24926
	131		0.00883726	0.0173605	0.134209	0.0931063	0.308745	2.60923		0.0359169	0.101747	0.150443	0.253241	0.457294	2.12895
	131.1		0.00282896	0.0538801	0.333995	0.0578417	0.398048	1.04507		0.0233707	0.256457	0.286533	0.227655	0.520068	0.57713
	131.2		0.00915899	0.0195168	0.0304873	0.0874295	0.231056	0.680345		0.0248862	0.110544	0.0840397	0.0937079	0.415614	0.530324
	131.3		0.00563234	0.0673367	0.0799609	0.190088	0.266534	0.436454		0.0252541	0.232677	0.251961	0.157978	0.326944	0.0602022
	131.4		0.00305793	0.0113918	0.141424	0.107352	0.320814	0.530545		0.0303357	0.0867872	0.20495	0.0734015	0.170334	0.467331
	131.5		0.00620662	0.0740101	0.150538	0.160857	0.69516	0.27492		0.0140168	0.208771	0.31341	0.17623	0.451484	0.05548
	131.6		0.000735586	0.0271644	0.16164	0.229111	0.437751	0.485085		0.038521	0.147824	0.137319	0.305231	0.272782	0.150734
	131.7		0.00882208	0.00735329	0.0578019	0.244435	0.0245627	0.618415		0.0166223	0.065107	0.257012	0.229255	0.0453365	0.505287
	131.8		0.00443948	0.24596	0.141012	0.300744	0.42354	0.579153		0.0412935	0.330477	0.100746	0.0987979	0.217025	1.27394
	131.9		0.00990219	0.0447272	0.0527243	0.040023	0.515798	0.938474		0.0170025	0.0433251	0.16848	0.297319	0.329638	1.67894
	132		0.00568994	0.230733	0.133362	0.148622	0.610366	0.741797		0.04368	0.323903	0.277221	0.158116	0.312744	1.16881
	132.1		0.00408826	0.0114219	0.0595206	0.27034	0.158865	0.751142		0.0330634	0.0383007	0.070779	0.574279	0.285515	1.21862
	132.2		0.00249596	0.144434	0.162608	0.283966	0.428988	1.11636		0.0219399	0.37031	0.205693	0.223602	0.56945	1.30947
	132.3		0.0026025	0.00814012	0.21077	0.281693	0.257094	1.68745		0.0408709	0.0487819	0.267235	0.276959	0.319039	1.34622
	132.4		0.0144634	0.115582	0.0450342	0.190696	0.24271	1.20862		0.0131182	0.193811	0.0661209	0.247344	0.127721	1.07037
	132.5		0.0085744	0.0328674	0.287892	0.267623	0.24432	0.294729		0.0378558	0.177555	0.38207	0.134493	0.223056	0.557848
	132.6		0.0205009	0.0358907	0.0150608	0.115077	0.26911	1.81175		0.0292561	0.0827143	0.0512751	0.17093	0.114202	1.39262
	132.7		0.0127252	0.0629063	0.124601	0.0404935	0.302359	1.59449		0.0262984	0.240002	0.528776	0.0472236	0.174864	1.07563
	132.8		0.0180108	0.0320547	0.0508384	0.118916	0.0912425	4.49202		0.0376226	0.0683896	0.0547796	0.354555	0.219849	3.1268
	132.9		0.0132176	0.0328236	0.0651114	0.140496	0.164266	3.24125		0.0187657	0.252088	0.530707	0.263615	0.234231	2.63755
	133		0.0124503	0.0861837	0.0878207	0.0878319	0.265162	2.93546		0.0266833	0.0618982	0.119279	0.269914	0.285569	2.68847
	133.1		0.00761113	0.00831384	0.0959357	0.0360608	0.212005	0.894234		0.0232871	0.215256	0.367685	0.204031	0.204423	0.945225
	133.2		0.00533319	0.0579569	0.0643941	0.081506	0.106653	0.185571		0.0225199	0.0815527	0.0874022	0.00378968	0.128002	0.448481
	133.3		0.00339585	0.0541961	0.101371	0.108104	0.0946577	0.23123		0.0234753	0.250967	0.831453	0.123941	0.058825	0.195452
	133.4		0.00493801	0.00745997	0.05311	0.135461	0.270611	0.298413		0.022624	0.0668564	0.106165	0.211711	0.11494	0.074538
	133.5		0.00203018	0.0840222	0.156988	0.119195	0.493131	0.0625569		0.0328281	0.218266	0.417549	0.196318	0.524818	0.0191691
	133.6		0.00394863	0.0236122	0.0382753	0.253773	0.430053	0.973486		0.0237515	0.119229	0.156635	0.438291	0.556337	0.921946
	133.7		0.00455245	0.082765	0.096847	0.10052	0.243236	0.628016		0.0368935	0.152941	0.123366	0.268889	0.282075	1.60132
	133.8		0.00461172	0.090152	0.115436	0.201517	0.021681	2.09244		0.0300911	0.153259	0.319751	0.200592	0.040277	4.81792
	133.9		0.00865175	0.139689	0.340435	0.165348	0.245346	0.604148		0.0339434	0.226394	0.173863	0.119056	0.103559	3.21392
	134		0.00385398	0.0240845	0.152344	0.16352	0.184226	1.29888		0.0268454	0.120242	0.332599	0.188286	0.0501113	3.5309
	134.1		0.00560476	0.0342638	0.348682	0.374844	0.225461	0.708387		0.0427206	0.129506	0.423143	0.383327	0.139763	1.2318
	134.2		0.00244772	0.0718474	0.0202098	0.198381	0.614279	2.00661		0.0142129	0.174121	0.0850805	0.364306	0.280357	1.85487
	134.3		0.0014669	0.0728347	0.119074	0.242612	0.559212	1.53412		0.0326385	0.187646	0.423346	0.362005	0.188759	1.64924
	134.4		0.00851209	0.0339291	0.0257301	0.234693	0.448725	2.03068		0.0244769	0.07667	0.0881906	0.405553	0.0853886	2.51607
	134.5		0.00620111	0.156576	0.053958	0.147374	0.0831008	0.303556		0.0218903	0.31265	0.206431	0.155744	0.0415418	1.36427
	134.6		0.00716824	0.0159442	0.0582628	0.0592907	0.147306	1.10971		0.0319262	0.0510651	0.0842472	0.11713	0.135479	2.33794
	134.7		0.00597686	0.132399	0.058285	0.249603	0.26681	0.30886		0.0167276	0.311739	0.166474	0.380114	0.342554	0.891013
	134.8		0.00775749	0.0124771	0.154155	0.286103	0.433559	1.56235		0.0348528	0.0549185	0.255316	0.410326	0.228167	1.46071
	134.9		0.00626997	0.104028	0.0294614	0.262462	0.561835	0.63418		0.0140273	0.230455	0.0993712	0.505958	0.284025	0.357399
	135		0.00478836	0.0145493	0.229029	0.123304	0.367565	0.700507		0.0335366	0.0724233	0.346668	0.126598	0.404994	0.443619
	135.1		0.00322046	0.0631596	0.0153838	0.0272717	0.456138	0.421704		0.0151855	0.204627	0.143019	0.333889	0.334294	0.0673581
	135.2		0.00336741	0.027086	0.143414	0.134901	0.209581	0.335905		0.0265406	0.0794149	0.0982169	0.0712715	0.239568	0.417511
	135.3		0.0018058	0.0411182	0.0447766	0.0292662	0.303659	0.247371		0.0300589	0.185438	0.378516	0.115619	0.128549	0.278165
	135.4		0.00417712	0.0181128	0.0377068	0.116656	0.450233	0.128888		0.0106055	0.107915	0.0909401	0.0878171	0.191505	0.57982
	135.5		0.00340702	0.0627347	0.0775878	0.0913437	0.424503	0.371692		0.0446662	0.129054	0.265097	0.110516	0.17975	0.262721
	135.6		0.00425972	0.0117315	0.01721	0.1901	0.497293	0.639984		0.0131679	0.117254	0.0772756	0.412766	0.314009	0.985955
	135.7		0.00422687	0.108534	0.155521	0.235786	0.403048	0.501494		0.0470447	0.20078	0.189461	0.260062	0.0606037	0.699145
	135.8		0.00665033	0.00907747	0.0807476	0.196604	0.17894	1.51535		0.0156483	0.0613152	0.171694	0.252737	0.051838	1.81196
	135.9		0.00412135	0.105475	0.347905	0.351626	0.299065	0.803099		0.0348132	0.187404	0.294221	0.25458	0.226314	1.01843
	136		0.00561776	0.0212305	0.229243	0.100832	0.835362	1.3406		0.0151178	0.1308	0.266013	0.238092	0.4037	1.63458
	136.1		0.00328714	0.0406324	0.250464	0.251917	0.533101	1.24936		0.0312346	0.100739	0.438802	0.204984	0.274558	1.01135
	136.2		0.00641595	0.026219	0.17587	0.17493	0.824108	1.61826		0.0238667	0.147807	0.218324	0.275839	0.486802	1.90724
	136.3		0.004774	0.0801031	0.0552517	0.182465	0.429172	0.88873		0.0185037	0.154807	0.220658	0.211157	0.258077	1.06635
	136.4		0.00633795	0.0181948	0.0968195	0.256251	0.329276	1.03303		0.0291925	0.105837	0.203364	0.401696	0.149087	1.9306
	136.5		0.00434815	0.0931564	0.103176	0.0422556	0.0266672	0.0903462		0.0203147	0.173671	0.113583	0.19901	0.047658	0.519399
	136.6		0.00303644	0.0141553	0.0578834	0.0437423	0.226905	0.873021		0.0214945	0.100491	0.14618	0.164824	0.129848	0.999775
	136.7		0.00141624	0.0878762	0.0937891	0.0736018	0.267058	0.0300728		0.0232898	0.163979	0.106867	0.0732588	0.101977	0.112543
	136.8		0.0057543	0.0123463	0.142762	0.0609413	0.204072	0.663056		0.0241802	0.102543	0.288015	0.136624	0.0921262	0.240252
	136.9		0.00239457	0.0861207	0.109939	0.0447372	0.121652	0.0987983		0.0218942	0.16579	0.201859	0.0573517	0.166719	0.136925
	137		0.00418719	0.0212647	0.169577	0.233125	0.0592645	0.258647		0.0224777	0.0885795	0.373402	0.121195	0.474157	0.092714
	137.1		0.00296117	0.0304882	0.0670417	0.211509	0.208088	0.303306		0.0208258	0.154741	0.128634	0.122589	0.48174	0.149109
	137.2		0.00250016	0.0412861	0.142709	0.162839	0.250704	0.396087		0.0240223	0.111704	0.176805	0.0808365	0.659062	0.187486
	137.3		0.00395217	0.0474766	0.141561	0.24439	0.231167	0.424903		0.0213427	0.137414	0.0870038	0.125864	0.409039	0.0874944
	137.4		0.00375921	0.0181925	0.0513455	0.055285	0.301092	0.126733		0.0216438	0.114183	0.146481	0.0581851	0.339389	0.0956766
	137.5		0.00339398	0.0588341	0.176529	0.0845013	0.354033	0.543269		0.0231706	0.154242	0.151946	0.114648	0.290417	0.381539
	137.6		0.00544657	0.00977165	0.00145857	0.0131007	0.469457	0.222985		0.0173681	0.0730793	0.0972676	0.123692	0.291546	0.0517801
	137.7		0.000930994	0.0899938	0.106818	0.171452	0.401234	1.05645		0.0315183	0.23103	0.185238	0.250538	0.212532	0.108926
	137.8		0.00592582	0.0196682	0.104571	0.156187	0.477624	0.9768		0.0145373	0.0613098	0.232543	0.09816	0.29103	0.589474
	137.9		0.000511146	0.0619064	0.137663	0.145978	0.138425	0.96506		0.0319542	0.166346	0.238688	0.414024	0.282653	0.65486
	138		0.0059343	0.0806118	0.36054	0.163866	0.334148	1.43107		0.0184731	0.159423	0.519205	0.194798	0.306319	1.84545
	138.1		0.00270928	0.0103823	0.179729	0.0575902	0.319605	0.943501		0.019042	0.0873124	0.277291	0.241595	0.305139	1.17619
	138.2		0.00806553	0.05376	0.306356	0.164353	1.02106	1.14891		0.0354955	0.128474	0.569399	0.100558	0.554648	1.37534
	138.3		0.00604689	0.0433199	0.0191718	0.107235	0.840405	0.714347		0.0102169	0.180069	0.0589848	0.200419	0.520129	0.469052
	138.4		0.00284892	0.0107892	0.0445487	0.217328	0.74672	0.36486		0.0335632	0.0943043	0.263771	0.160134	0.359398	0.235344
	138.5		0.00337386	0.0685972	0.064175	0.0309885	0.139626	0.926919		0.0171391	0.160988	0.126748	0.166553	0.0690953	0.399231
	138.6		0.00223406	0.0212976	0.0123739	0.187021	0.0928561	0.586624		0.0223792	0.140857	0.0608957	0.0495104	0.0807728	0.347957
	138.7		0.00409263	0.0286162	0.0753619	0.0343984	0.102762	0.964149		0.0208133	0.0928252	0.262849	0.105256	0.126311	0.742705
	138.8		0.00408156	0.0606726	0.0507681	0.153531	0.364624	0.289833		0.0294637	0.162189	0.116993	0.13859	0.362256	0.293204
	138.9		0.00571319	0.018192	0.0299295	0.102396	0.365274	0.721146		0.0155398	0.101724	0.209992	0.19929	0.601292	0.558193
	139		0.00167494	0.0557551	0.21406	0.141911	0.435204	0.219629		0.0332457	0.145661	0.201144	0.0819912	0.49678	0.147426
	139.1		0.00443208	0.0334487	0.0687848	0.266465	0.126402	1.08468		0.0133965	0.136933	0.139699	0.149049	0.333338	0.573072
	139.2		0.00124888	0.0281207	0.180604	0.265743	0.153918	0.392024		0.0351272	0.100509	0.291787	0.0520552	0.316995	0.239721
	139.3		0.00492256	0.0648753	0.0653505	0.282001	0.103479	0.823883		0.0149773	0.16483	0.146066	0.159604	0.3468	0.503345
	139.4		0.00106572	0.0164743	0.0170572	0.12134	0.0189344	0.243959		0.0259763	0.101199	0.13312	0.0841002	0.29511	0.090638
	139.5		0.00257882	0.062801	0.0797959	0.0788006	0.178039	0.327094		0.0224412	0.146351	0.123178	0.163911	0.257434	0.0994102
	139.6		0.0025678	0.0348881	0.0631683	0.040518	0.0639554	0.275637		0.0156878	0.120212	0.366083	0.0942761	0.0286773	0.423376
	139.7		0.00159672	0.0423951	0.0344591	0.160207	0.177725	0.484044		0.0309986	0.149426	0.0530073	0.196342	0.0186847	0.480246
	139.8		0.00331344	0.0512408	0.179692	0.256637	0.33389	0.264447		0.0132437	0.137705	0.536368	0.0403575	0.16409	0.475681
	139.9		0.000966266	0.0201281	0.0395913	0.147734	0.468524	0.484036		0.0304039	0.115243	0.01323	0.398336	0.276642	0.625734
	140		0.00499128	0.0773813	0.296041	0.387835	0.523289	0.651709		0.0178659	0.168633	0.571327	0.312093	0.392159	0.693762
	140.1		0.00127193	0.0169612	0.0384158	0.114034	0.3238	0.890556		0.0218817	0.0773996	0.0204208	0.415981	0.304391	0.912438
	140.2		0.0053629	0.0648003	0.157754	0.193837	0.522128	1.113		0.023634	0.183699	0.487585	0.0791061	0.380018	0.878134
	140.3		0.00283421	0.0221157	0.0245889	0.0669287	0.335578	0.374819		0.0216278	0.0776821	0.0491538	0.249792	0.355577	0.427032
	140.4		0.00160556	0.0394212	0.0996374	0.0831747	0.275679	0.222969		0.0214193	0.165351	0.262462	0.0701239	0.15776	0.0777207
	140.5		0.00297301	0.0265032	0.0466377	0.0197533	0.0189823	0.280184		0.0245431	0.106011	0.129881	0.177555	0.0183803	0.0619724
	140.6		0.00265201	0.0446848	0.0193968	0.113922	0.0883826	0.180916		0.017576	0.125902	0.0856992	0.141026	0.142333	0.262264
	140.7		0.00229097	0.0175159	0.0874554	0.110135	0.0529209	0.678612		0.0206765	0.127211	0.2392	0.0927781	0.0270985	0.439725
	140.8		0.00226542	0.0785047	0.0702165	0.448247	0.0610726	0.54667		0.0241455	0.126178	0.0928066	0.242448	0.0447994	0.602779
	140.9		0.00329307	0.0473093	0.150789	0.50295	0.31514	1.62399		0.016164	0.202547	0.271583	0.23086	0.35327	1.63092
	141		0.00124845	0.0538427	0.196059	0.75816	0.423115	0.321869		0.0263251	0.0715266	0.157785	0.338131	0.48809	0.484547
	141.1		0.00365884	0.0447374	0.179671	0.330766	0.509806	1.03414		0.0207384	0.232835	0.375383	0.206095	0.469788	0.871548
	141.2		0.00125691	0.0182273	0.0647345	0.271852	0.136304	0.268628		0.0219301	0.0702574	0.0593792	0.12564	0.125978	0.10253
	141.3		0.00361873	0.0545319	0.0964163	0.126963	0.161706	0.423597		0.0291065	0.127399	0.265337	0.0549515	0.121542	0.100667
	141.4		0.00195076	0.0549231	0.0261124	0.00874053	0.023005	0.411013		0.0142258	0.177745	0.108723	0.136887	0.074267	0.19487
	141.5		0.00175131	0.023536	0.0577953	0.125388	0.0702598	0.0505729		0.0295282	0.0591455	0.0880883	0.487707	0.0756502	0.186268
	141.6		0.00314678	0.0661037	0.0698626	0.120779	0.0830262	0.440801		0.0161101	0.207009	0.269563	0.284457	0.0618025	0.209335
	141.7		0.00461589	0.0112623	0.0264048	0.252639	0.0225919	0.0779391		0.0228119	0.0655447	0.0731204	0.450688	0.00990024	0.149277
	141.8		0.00128721	0.0474886	0.170407	0.143026	0.157359	0.374619		0.0249189	0.155047	0.307425	0.0748233	0.0972299	0.145449
	141.9		0.00448251	0.0281537	0.152121	0.110469	0.242655	0.059719		0.0162451	0.10775	0.141367	0.181005	0.160527	0.00747188
	142		0.00130362	0.0558038	0.216793	0.0799524	0.31746	0.702818		0.0208404	0.171858	0.263526	0.0858201	0.269365	0.307626
	142.1		0.00309756	0.0184448	0.13392	0.235059	0.229382	0.830058		0.0261669	0.0589539	0.148582	0.215029	0.184276	0.472311
	142.2		0.00163358	0.0813905	0.095448	0.197533	0.0917766	1.11029		0.0135202	0.216954	0.215735	0.14348	0.149706	0.341887
	142.3		0.00245159	0.0130405	0.00629429	0.455054	0.0674879	0.909119		0.027696	0.0747349	0.107569	0.455569	0.0821917	0.339283
	142.4		0.00391238	0.0721701	0.173008	0.215446	0.116794	0.528691		0.0150826	0.193043	0.1674	0.326106	0.0947402	0.13795
	142.5		0.000660399	0.0113288	0.0113352	0.14235	0.0410493	0.517663		0.0271475	0.0898489	0.209633	0.3761	0.111062	0.212912
	142.6		0.003838	0.0688003	0.0795157	0.0198228	0.407085	0.437953		0.0135804	0.14107	0.0507492	0.119413	0.413204	0.595775
	142.7		0.00229103	0.0591904	0.0897406	0.0400101	0.148214	0.249957		0.0250266	0.163468	0.335201	0.0841422	0.287311	0.529333
	142.8		0.00177894	0.0329556	0.0348602	0.191075	0.191825	0.0600004		0.0196483	0.0606855	0.0460814	0.308194	0.190405	0.1498
	142.9		0.00390869	0.0662914	0.211664	0.234579	0.078021	0.900858		0.0189129	0.222572	0.448503	0.323516	0.0262828	1.03255
	143		0.000795733	0.0260675	0.0249348	0.315059	0.0532797	0.23083		0.0203887	0.12656	0.0547537	0.413124	0.0449842	0.470369
	143.1		0.00358006	0.0393146	0.187599	0.188264	0.100388	0.693231		0.0245275	0.135996	0.474308	0.111199	0.0348794	0.929124
	143.2		0.00212835	0.0408515	0.0153434	0.0279195	0.113619	0.0761117		0.0131389	0.167361	0.0449866	0.106562	0.134985	0.06423
	143.3		0.00188712	0.0196148	0.0439785	0.176022	0.119937	0.430924		0.0323666	0.080842	0.235633	0.0821088	0.220143	0.358359
	143.4		0.00348495	0.0705166	0.064509	0.16868	0.131823	0.00668756		0.0134285	0.16288	0.0804399	0.15476	0.203486	0.0183321
	143.5		0.00149464	0.00714034	0.0160781	0.350183	0.0321856	0.578807		0.0240488	0.0776907	0.135871	0.358712	0.0866796	0.289755
	143.6		0.00130415	0.0640077	0.096077	0.176677	0.0365555	0.0464151		0.0265518	0.161691	0.116005	0.282406	0.0197977	0.0152727
	143.7		0.00591303	0.016732	0.0394458	0.129968	0.0531969	0.497079		0.0117145	0.0850803	0.134344	0.20906	0.0307836	0.271509
	143.8		0.000618465	0.0417752	0.0901856	0.0369133	0.0439926	0.423979		0.0319512	0.157345	0.135433	0.195933	0.154989	0.279181
	143.9		0.00447796	0.0521835	0.119456	0.0457442	0.0553995	0.76584		0.0150292	0.0715369	0.249915	0.0626519	0.225929	0.563806
	144		0.0024402	0.029204	0.0434636	0.0144536	0.0661922	1.069		0.0197845	0.181432	0.0772971	0.0741894	0.368382	0.882477
	144.1		0.00294391	0.0644333	0.117188	0.12557	0.0825953	1.20964		0.0260149	0.10558	0.293598	0.0597211	0.166491	0.851657
	144.2		0.0057489	0.0205342	0.0314958	0.185642	0.0358142	0.633899		0.0131463	0.130689	0.0617068	0.145847	0.0438535	0.425991
	144.3		0.00217766	0.0310743	0.0319317	0.398872	0.0885237	0.624998		0.0277113	0.158498	0.183875	0.267141	0.0618226	0.204745
	144.4		0.00743195	0.0539388	0.0817501	0.300361	0.0822755	0.179879		0.0126934	0.109331	0.100392	0.529781	0.0155529	0.131152
	144.5		0.00258415	0.0408461	0.110454	0.224254	0.104213	0.532722		0.0264133	0.154242	0.199326	0.415364	0.0145108	0.239707
	144.6		0.00231551	0.0474351	0.0572996	0.0786267	0.0247962	0.0514868		0.0183955	0.0957204	0.0490956	0.348175	0.0685459	0.0200075
	144.7		0.00407768	0.0770492	0.105795	0.0707155	0.0652346	0.156428		0.0166806	0.122832	0.27815	0.0408224	0.0654575	0.155035
	144.8		0.00231247	0.01745	0.0319369	0.0102877	0.0859244	0.497544		0.0261757	0.150937	0.0571716	0.0531698	0.0664289	0.269598
	144.9		0.00312886	0.0387474	0.0474453	0.0798177	0.144612	0.453551		0.01614	0.0548291	0.165168	0.118728	0.0295841	0.289485
	145		0.0020622	0.0308312	0.0979269	0.0169891	0.196129	0.442503		0.0194427	0.220695	0.103091	0.0672381	0.031793	0.372307
	145.1		0.00134536	0.0355891	0.0604776	0.120198	0.255501	0.483404		0.0250412	0.0747601	0.156701	0.0175436	0.0672669	0.189206
	145.2		0.00377519	0.0181615	0.0569253	0.0298486	0.156247	0.206046		0.0140309	0.134572	0.0670224	0.109219	0.0412125	0.18508
	145.3		0.00195004	0.041058	0.0864224	0.120749	0.11394	0.271865		0.0233526	0.132133	0.182486	0.00702787	0.123362	0.115126
	145.4		0.00314424	0.025179	0.0725581	0.162668	0.0509403	0.132518		0.0229076	0.0829028	0.0913287	0.10265	0.109261	0.147503
	145.5		0.00376741	0.0244563	0.0909027	0.242538	0.0778432	0.214024		0.0116472	0.150427	0.157795	0.0730752	0.189727	0.0867814
	145.6		0.000671128	0.0332863	0.055399	0.112378	0.052883	0.0447807		0.033166	0.103401	0.126175	0.167915	0.0937848	0.074023
	145.7		0.0036388	0.030858	0.0578805	0.0389731	0.0406326	0.519564		0.0104201	0.102374	0.14011	0.0802072	0.062622	0.234136
	145.8		0.00129409	0.0303827	0.0244511	0.043914	0.0992421	0.152161		0.0288641	0.146109	0.137344	0.0736128	0.0217758	0.179903
	145.9		0.00237872	0.0525331	0.0276555	0.0294783	0.0637424	0.778158		0.0166096	0.10102	0.0858515	0.223294	0.0624802	0.403556
	146		0.00168638	0.0108394	0.0788225	0.0808751	0.159351	0.677763		0.0209185	0.0983982	0.175405	0.106161	0.112043	0.5001
	146.1		0.00210032	0.0622234	0.0334002	0.0817704	0.11301	1.09281		0.0223701	0.161503	0.0832632	0.172475	0.1338	0.749514
	146.2		0.00452627	0.0222052	0.104121	0.109699	0.298755	0.142665		0.0135605	0.0691253	0.154251	0.100508	0.282384	0.205272
	146.3		0.00214297	0.0285772	0.0164759	0.0989101	0.192846	0.52838		0.0276465	0.152884	0.0730213	0.0537329	0.304654	0.612408
	146.4		0.00342069	0.0328733	0.0478902	0.055847	0.118006	0.239958		0.0166676	0.0858725	0.115695	0.164835	0.194806	0.167754
	146.5		0.00275037	0.0355952	0.0787362	0.05836	0.158569	0.538012		0.0191502	0.151284	0.182873	0.053323	0.147183	0.345956
	146.6		0.00189188	0.0130555	0.0124832	0.0555556	0.030494	0.159222		0.0241246	0.0713735	0.0477247	0.149763	0.0549887	0.044288
	146.7		0.00253459	0.0596696	0.0772852	0.0203913	0.147807	0.124304		0.0163632	0.156058	0.193008	0.0762195	0.0681122	0.0796706
	146.8		0.00247112	0.0126543	0.0335961	0.074373	0.00766137	0.399402		0.0199037	0.0974392	0.0871306	0.0592751	0.0109019	0.528554
	146.9		0.0017511	0.0407794	0.0583	0.0333878	0.291041	0.224831		0.0225682	0.104824	0.163969	0.0713561	0.135946	0.299706
	147		0.0028528	0.0223125	0.0324617	0.123936	0.164502	0.0399852		0.0139966	0.12925	0.0604772	0.131368	0.126252	0.205951
	147.1		0.000993818	0.0395249	0.0849156	0.112919	0.360213	0.359842		0.0241075	0.108453	0.202957	0.188127	0.236523	0.245627
	147.2		0.0041029	0.0187041	0.0137828	0.117065	0.0651314	0.266368		0.0176656	0.0942623	0.0606452	0.171174	0.0560611	0.0627589
	147.3		0.00324296	0.0419352	0.0744055	0.0475774	0.127663	0.0360654		0.0168975	0.141124	0.148417	0.0672431	0.0517871	0.152647
	147.4		0.00204736	0.0395298	0.045757	0.0463512	0.068613	0.224738		0.023021	0.102371	0.118047	0.0949568	0.107875	0.0668427
	147.5		0.0038479	0.0232869	0.0773578	0.0877716	0.0327133	0.338743		0.0158155	0.11923	0.150432	0.0399047	0.126693	0.222305
	147.6		0.00123481	0.0338706	0.033036	0.123699	0.185806	0.0227292		0.0216634	0.133623	0.128944	0.164527	0.178799	0.0591111
	147.7		0.00312522	0.0302277	0.0292963	0.0156056	0.168065	0.383152		0.0183782	0.0911516	0.096779	0.0828827	0.158398	0.35026
	147.8		0.00165567	0.0237393	0.0695734	0.0384034	0.324237	0.0678801		0.0197968	0.128251	0.172874	0.0870749	0.292275	0.11829
	147.9		0.00281175	0.0539039	0.0108016	0.103581	0.333466	0.821123		0.0241179	0.117839	0.0743711	0.174767	0.364088	0.521685
	148		0.00372778	0.0154705	0.112046	0.17835	0.339295	0.344452		0.0129826	0.112537	0.157011	0.143964	0.540668	0.247692
	148.1		0.000724285	0.0353304	0.03895	0.174235	0.242767	1.2375		0.0295896	0.0939101	0.0632784	0.191633	0.311909	0.601768
	148.2		0.0050894	0.0496062	0.170262	0.193569	0.455604	0.163243		0.0135741	0.155933	0.203521	0.0781363	0.298517	0.186304
	148.3		0.000904113	0.00679262	0.0436317	0.0537146	0.119003	1.11932		0.0190725	0.0648516	0.0703426	0.0703713	0.0484527	0.939034
	148.4		0.0039183	0.0684248	0.0693877	0.0357492	0.150202	0.495899		0.02441	0.146589	0.129762	0.0639069	0.0385436	0.783476
	148.5		0.00142876	0.017357	0.0788906	0.0557107	0.0496216	0.634927		0.0151464	0.0954975	0.141515	0.0327098	0.0189356	0.747981
	148.6		0.00328873	0.026447	0.00416643	0.0826948	0.056493	0.097117		0.0183608	0.113694	0.0750719	0.089802	0.0256453	0.143692
	148.7		0.00185098	0.0457745	0.113662	0.184547	0.128534	0.491543		0.0224455	0.104074	0.162152	0.194014	0.0471369	0.642128
	148.8		0.00191036	0.0209838	0.0241181	0.115742	0.191032	0.0223404		0.0134598	0.128844	0.0710281	0.136105	0.0898669	0.129882
	148.9		0.00173682	0.0327764	0.0548007	0.26398	0.134753	0.627528		0.0251659	0.0971343	0.168046	0.275318	0.11743	0.578495
	149		0.00353551	0.031633	0.0206354	0.126768	0.134303	0.170736		0.0137448	0.117355	0.0969917	0.231195	0.13155	0.246251
	149.1		0.00149098	0.02958	0.0790532	0.293542	0.289423	0.512378		0.0223995	0.10303	0.15901	0.326629	0.250901	0.798589
	149.2		0.00426275	0.0307453	0.00925735	0.0875165	0.10318	0.131549		0.0169455	0.117115	0.103157	0.143671	0.111358	0.199451
	149.3		0.00207999	0.0200283	0.0603933	0.129396	0.257681	0.310159		0.0187083	0.0850282	0.135884	0.0538431	0.0949038	0.432629
	149.4		0.00193566	0.0435107	0.0228486	0.0292889	0.0640711	0.111459		0.0194649	0.146992	0.0687705	0.0732339	0.0566695	0.0222189
	149.5		0.00149764	0.0173983	0.103483	0.0258337	0.0607269	0.220601		0.0173406	0.0743884	0.17965	0.057879	0.0113683	0.347844
	149.6		0.00308248	0.0308539	0.0164771	0.113334	0.078132	0.159651		0.0189012	0.134921	0.0775854	0.204828	0.0670883	0.0636089
	149.7		0.000911059	0.0296781	0.0306298	0.0408609	0.311921	0.203026		0.0199352	0.10403	0.125368	0.19202	0.161147	0.343803
	149.8		0.00434261	0.0233355	0.057299	0.0962454	0.409921	0.0137706		0.0148428	0.116697	0.142202	0.205539	0.234501	0.0413744
	149.9		0.000686327	0.0398048	0.00989341	0.0290195	0.633296	0.379528		0.0255457	0.118198	0.0671186	0.217631	0.240845	0.166377
	150		0.00431953	0.0174698	0.117939	0.195435	0.666044	0.10818		0.0103706	0.109061	0.223911	0.207932	0.385211	0.0117565
	150.1		0.00138591	0.0455601	0.0467124	0.0683204	0.486852	0.299856		0.0270192	0.134826	0.0860548	0.170049	0.251559	0.166938
	150.2		0.0034443	0.0197852	0.157022	0.233827	0.388848	0.400112		0.0148748	0.0954135	0.236968	0.0944527	0.207834	0.33425
	150.3		0.0033809	0.032512	0.146225	0.0551631	0.157389	0.883165		0.0187787	0.12457	0.195645	0.0373035	0.105617	0.467302
	150.4		0.00206339	0.0240018	0.0552413	0.102701	0.0491302	0.8878		0.0178335	0.102092	0.115586	0.0611744	0.0547212	0.748561
	150.5		0.00435652	0.0364239	0.18089	0.015665	0.0864866	0.376744		0.0195832	0.105075	0.254559	0.0279196	0.0370091	0.174281
	150.6		0.00130119	0.0165975	0.0132408	0.0137024	0.0245411	0.281319		0.0153581	0.118533	0.0242884	0.0344588	0.0290747	0.0546443
	150.7		0.00383418	0.0338845	0.100001	0.0675137	0.160534	0.395075		0.0224245	0.0912207	0.235025	0.0362665	0.173952	0.362417
	150.8		0.00139077	0.031422	0.0369443	0.0408992	0.308207	0.159065		0.0149681	0.134188	0.0938571	0.06541	0.194568	0.0528005
	150.9		0.0033994	0.0218637	0.0494515	0.114323	0.252309	0.164083		0.0221262	0.0769753	0.106443	0.149541	0.170769	0.243457
	151		0.00198267	0.0351092	0.0210482	0.100824	0.147358	0.178245		0.0159876	0.157764	0.117822	0.0735562	0.0500123	0.0931729
	151.1		0.00306172	0.0318773	0.0826234	0.0307648	0.0612631	0.237252		0.0215187	0.0721718	0.0870213	0.166838	0.0284888	0.460147
	151.2		0.00159235	0.0213372	0.0144777	0.0675298	0.0464586	0.418054		0.0166633	0.131076	0.135468	0.0355201	0.010534	0.417304
	151.3		0.00241706	0.0347677	0.0334815	0.0147368	0.0117625	0.196969		0.0187204	0.0971064	0.0828298	0.159629	0.0269681	0.415462
	151.4		0.00160854	0.0257626	0.0180294	0.0578776	0.08807	0.654324		0.018616	0.104128	0.120674	0.0681184	0.0198342	0.226315
	151.5		0.00157114	0.0273048	0.0571123	0.0441395	0.0286233	0.0853521		0.0174103	0.106143	0.111831	0.163162	0.0366189	0.0339808
	151.6		0.00215142	0.022517	0.0144128	0.0279478	0.0287572	0.538926		0.0178186	0.101654	0.108981	0.0935226	0.122645	0.204626
	151.7		0.00141851	0.0317259	0.0553272	0.110753	0.0590956	0.132268		0.0195976	0.109997	0.11814	0.13708	0.252589	0.135443
	151.8		0.00241101	0.0225679	0.028778	0.028135	0.038763	0.324183		0.0143524	0.0880795	0.123089	0.0512774	0.42084	0.286919
	151.9		0.00129036	0.0585725	0.0648285	0.039431	0.187577	0.0440497		0.0235597	0.152629	0.203439	0.0838484	0.38866	0.197923
	152		0.00248208	0.00272183	0.0353795	0.135059	0.176049	0.299353		0.0134632	0.0452097	0.0689443	0.143239	0.474721	0.0656795
	152.1		0.00177462	0.0735332	0.131152	0.134885	0.240572	0.0726274		0.0210556	0.218051	0.278337	0.128663	0.390738	0.110023
	152.2		0.00128774	0.00913687	0.00891844	0.13427	0.128676	0.316364		0.0180755	0.0369057	0.0451123	0.0754248	0.283923	0.176435
	152.3		0.00309707	0.0490916	0.129543	0.0634461	0.217235	0.0845376		0.0167404	0.188107	0.293104	0.0296818	0.276989	0.0645848
	152.4		0.000877882	0.00753552	0.000597734	0.05638	0.249912	0.583024		0.0201672	0.0527961	0.0357025	0.067783	0.249595	0.297271
	152.5		0.00342691	0.060832	0.093065	0.093203	0.174087	0.094393		0.0152662	0.147552	0.216524	0.018875	0.112459	0.0392659
	152.6		0.000713928	0.00911306	0.0263264	0.0437247	0.119496	0.341453		0.0203786	0.0935072	0.0491316	0.06087	0.0784115	0.0723103
	152.7		0.00453213	0.0382605	0.0431604	0.0579913	0.274288	0.197731		0.0156786	0.0772358	0.144749	0.0397411	0.198882	0.0726303
	152.8		0.00114049	0.0389563	0.0501593	0.0171806	0.262143	0.197984		0.0201945	0.160953	0.109985	0.0352678	0.18277	0.0340162
	152.9		0.0031441	0.0132703	0.0330943	0.0190508	0.142106	0.157782		0.0165792	0.062382	0.10186	0.110788	0.193101	0.159689
	153		0.00183329	0.0440664	0.0156355	0.112845	0.0381892	0.142007		0.0189169	0.150061	0.0980493	0.104234	0.127314	0.02735
	153.1		0.00285704	0.0201656	0.045382	0.0952132	0.172717	0.10807		0.0187357	0.0890143	0.116062	0.239609	0.221168	0.124292
	153.2		0.00147124	0.0302749	0.0300722	0.113712	0.174747	0.328238		0.019352	0.11328	0.115275	0.191185	0.143344	0.194949
	153.3		0.00182806	0.0322812	0.0237336	0.146163	0.174165	0.0324031		0.0173932	0.0882989	0.0883081	0.188545	0.0784592	0.0312229
	153.4		0.00221789	0.0425478	0.0534727	0.0417638	0.0541378	0.180502		0.0174515	0.139279	0.146033	0.0987874	0.0250721	0.169194
	153.5		0.00194375	0.0217695	0.0575045	0.108413	0.0733133	0.315902		0.0179562	0.069858	0.146619	0.0535199	0.0135871	0.0618196
	153.6		0.00201278	0.0404805	0.015762	0.0317835	0.0348468	0.042616		0.0167595	0.154732	0.0673903	0.0671181	0.0885559	0.0791119
	153.7		0.00151537	0.023975	0.108772	0.050914	0.16885	0.348049		0.0198061	0.0720596	0.232038	0.0388428	0.139869	0.260231
	153.8		0.00253335	0.0217383	0.00870707	0.0481461	0.183352	0.0796066		0.0138493	0.12002	0.0506045	0.0623333	0.163224	0.0417601
	153.9		0.00168649	0.0599614	0.147126	0.011537	0.0952126	0.331396		0.022025	0.127804	0.241087	0.10649	0.110951	0.26202
	154		0.00328481	0.00356535	0.0287098	0.0535479	0.0715922	0.35546		0.0158161	0.0583975	0.107034	0.104687	0.092826	0.117304
	154.1		0.00253299	0.0653311	0.117518	0.039192	0.0513713	0.315097		0.0182205	0.164044	0.185017	0.10001	0.125723	0.147784
	154.2		0.00156981	0.0222061	0.0395145	0.0316165	0.131311	0.612396		0.016827	0.0860139	0.0837461	0.0720784	0.109409	0.400734
	154.3		0.0034618	0.0534355	0.0743918	0.0218013	0.265132	0.276384		0.0190605	0.136152	0.181778	0.0267641	0.157222	0.158163
	154.4		0.00095317	0.0258813	0.0183111	0.037106	0.124843	0.330864		0.0177556	0.10351	0.0675382	0.0866264	0.0530467	0.287699
	154.5		0.0032277	0.0620306	0.0655409	0.0359003	0.330926	0.273913		0.0152694	0.0998065	0.146211	0.00744243	0.0502645	0.096915
	154.6		0.000785017	0.0514753	0.029031	0.0153031	0.0893383	0.0821792		0.0214544	0.102803	0.0738404	0.143788	0.0140159	0.0700216
	154.7		0.00274952	0.0245768	0.0231914	0.096766	0.189859	0.349965		0.0139938	0.102116	0.122416	0.0632813	0.0260755	0.247961
	154.8		0.00145495	0.0510704	0.0855022	0.0124139	0.0269948	0.0504319		0.0187345	0.099513	0.0762508	0.155729	0.00136052	0.0625073
	154.9		0.00198046	0.0195254	0.0615346	0.0527034	0.115961	0.404336		0.0162948	0.0962941	0.153605	0.0644989	0.0593264	0.517924
	155		0.0013091	0.0333225	0.0439059	0.00704469	0.451424	0.0665		0.0207292	0.119694	0.0558743	0.113315	0.156197	0.0985807
	155.1		0.00213604	0.028592	0.0592777	0.0909333	0.52799	0.306938		0.0138544	0.0778518	0.145948	0.118313	0.284517	0.447142
	155.2		0.00116099	0.0431285	0.0166113	0.0224159	0.426864	0.148486		0.0206203	0.129726	0.0783602	0.161977	0.187263	0.132171
	155.3		0.00250356	0.0272533	0.0369057	0.116894	0.231978	0.247932		0.0158674	0.084249	0.131933	0.0528691	0.120916	0.309218
	155.4		0.00163099	0.0636933	0.026364	0.0824628	0.109347	0.104896		0.0192326	0.114217	0.0748845	0.127952	0.0343442	0.0335688
	155.5		0.00257884	0.0135308	0.0557052	0.050507	0.0928369	0.167247		0.0152073	0.0955382	0.198905	0.024424	0.0503748	0.049119
	155.6		0.00175874	0.0432725	0.010149	0.0858284	0.00971366	0.300052		0.0185254	0.0944967	0.0516587	0.0941199	0.0303252	0.315454
	155.7		0.00129188	0.0293823	0.0919989	0.0295287	0.0837917	0.228457		0.0176137	0.149401	0.133247	0.161185	0.0833794	0.131595
	155.8		0.00299622	0.0136594	0.0739308	0.106372	0.0516717	0.34545		0.0156536	0.0532964	0.200834	0.133074	0.112782	0.221083
	155.9		0.00174095	0.0572392	0.0845262	0.0797455	0.110698	0.264628		0.0181644	0.18378	0.0787108	0.249364	0.129189	0.127424
	156		0.00443252	0.00883779	0.124215	0.122466	0.081426	0.53149		0.0163016	0.0639336	0.243479	0.12224	0.0747702	0.348005
	156.1		0.0025497	0.0390683	0.0394695	0.0864194	0.153826	0.389949		0.0193383	0.118536	0.0795992	0.250222	0.0821953	0.316164
	156.2		0.00284736	0.0363923	0.119246	0.0778088	0.0371689	0.419545		0.013843	0.101979	0.138534	0.0722933	0.0144441	0.5229
	156.3		0.00296754	0.017342	0.0333031	0.0534012	0.117936	0.23529		0.0198373	0.0908252	0.106826	0.16954	0.0516264	0.233926
	156.4		0.00161598	0.0509955	0.0776627	0.0289504	0.0871182	0.31713		0.0182135	0.109061	0.126696	0.0342415	0.0428652	0.382178
	156.5		0.00278327	0.00966026	0.035376	0.0118343	0.0725917	0.100923		0.0135092	0.0925227	0.0937042	0.0343647	0.0730952	0.0990892
	156.6		0.00107565	0.0637589	0.0394299	0.0682337	0.0309566	0.396037		0.0203053	0.0945965	0.123802	0.104182	0.0795784	0.368662
	156.7		0.00243773	0.00659314	0.0371443	0.0543181	0.0571211	0.0912722		0.0154875	0.103733	0.101598	0.00502829	0.141324	0.0137027
	156.8		0.00131237	0.057049	0.0219723	0.0898174	0.101345	0.0685821		0.017412	0.100465	0.0817658	0.113603	0.156816	0.141368
	156.9		0.00170449	0.0080844	0.108168	0.0505703	0.369098	0.360328		0.0155965	0.0884671	0.133177	0.0153369	0.3966	0.3915
	157		0.00184138	0.062553	0.0074471	0.0357611	0.525372	0.174407		0.0189385	0.111364	0.0671753	0.104245	0.440466	0.357872
	157.1		0.00196886	0.00805474	0.0554531	0.0923642	0.637865	0.305331		0.0153944	0.0984669	0.128539	0.0526027	0.54455	0.459119
	157.2		0.00166881	0.0457297	0.0395989	0.0221088	0.25163	0.0968741		0.0179918	0.086745	0.090993	0.162343	0.26189	0.285856
	157.3		0.00250341	0.0136231	0.0124022	0.032721	0.109294	0.319984		0.0138446	0.111642	0.0855129	0.0185037	0.15108	0.20532
	157.4		0.0015437	0.0413338	0.0465259	0.0281546	0.052436	0.0641243		0.0249805	0.0900276	0.115203	0.0723333	0.0118564	0.0816379
	157.5		0.00148939	0.0187694	0.0230643	0.0539622	0.0270367	0.156051		0.0093096	0.106101	0.0750673	0.0794382	0.0158483	0.046536
	157.6		0.00284771	0.0276428	0.0526258	0.0888449	0.109562	0.191025		0.0228693	0.0779967	0.144856	0.0318883	0.120553	0.116251
	157.7		0.000926947	0.0389427	0.017246	0.160501	0.0896758	0.0856783		0.0155497	0.133127	0.0377428	0.212337	0.152878	0.114753
	157.8		0.00463527	0.0133059	0.121495	0.0993964	0.0799098	0.2166		0.0146802	0.075698	0.225166	0.048521	0.145303	0.0973631
	157.9		0.0026123	0.0503041	0.0042767	0.116305	0.0542715	0.167196		0.0193364	0.120485	0.0844242	0.192638	0.0849078	0.224212
	158		0.00364888	0.0108388	0.160027	0.0750344	0.03697	0.31722		0.0145158	0.0826777	0.179588	0.0408861	0.00180263	0.254151
	158.1		0.00336744	0.0382131	0.022886	0.115246	0.0342776	0.353368		0.0180668	0.118411	0.0993864	0.180963	0.016792	0.444133
	158.2		0.00197927	0.021146	0.122431	0.0708311	0.121466	0.233654		0.0181351	0.0798095	0.125392	0.0657998	0.0911248	0.195723
	158.3		0.00311911	0.030387	0.00718817	0.103811	0.032066	0.159705		0.0137067	0.110699	0.0575014	0.146499	0.0626068	0.140897
	158.4		0.00161028	0.033098	0.0952819	0.0404545	0.130189	0.361621		0.0199054	0.0974554	0.176551	0.0427089	0.0863566	0.272418
	158.5		0.00227666	0.0187867	0.0092328	0.0256894	0.0228398	0.192783		0.014354	0.0894245	0.0533751	0.0731805	0.0312365	0.141393
	158.6		0.00148914	0.0433216	0.14818	0.0437249	0.0260768	0.247798		0.0175061	0.109475	0.232261	0.0418484	0.0147137	0.250494
	158.7		0.00200363	0.0107374	0.00645148	0.0989729	0.10261	0.389446		0.0155579	0.0849569	0.0647784	0.0625591	0.035547	0.0498462
	158.8		0.00172891	0.0402161	0.107336	0.0645616	0.0214315	0.0451427		0.0166288	0.0958942	0.190016	0.0408381	0.0122461	0.0838907
	158.9		0.00209045	0.0137587	0.0605058	0.173216	0.10593	0.385365		0.0165004	0.103584	0.128047	0.0318166	0.0887691	0.159874
	159		0.00169252	0.0297105	0.0546167	0.0396049	0.0111356	0.222638		0.0170052	0.0828293	0.0702341	0.0698912	0.0420135	0.277477
	159.1		0.00241699	0.0213453	0.0571589	0.151188	0.105468	0.256966		0.0143411	0.111519	0.146299	0.0297117	0.0916926	0.16888
	159.2		0.00150625	0.0318522	0.0607501	0.0183929	0.0290236	0.13256		0.021379	0.0932153	0.0741755	0.0549058	0.0343916	0.112426
	159.3		0.00211149	0.0160236	0.0447062	0.109969	0.0478952	0.3435		0.0114165	0.0861769	0.126494	0.0704783	0.042058	0.185113
	159.4		0.00147279	0.0434027	0.0344052	0.0268538	0.0285333	0.131664		0.0209188	0.117923	0.0858121	0.100852	0.00361622	0.0533251
	159.5		0.00126418	0.0149958	0.015124	0.149335	0.0487628	0.0563267		0.0153206	0.0792641	0.119888	0.16847	0.0379865	0.0362683
	159.6		0.00291697	0.025726	0.0618887	0.051009	0.0576512	0.403307		0.013887	0.0971423	0.0955517	0.103144	0.107482	0.213539
	159.7		0.00182847	0.031649	0.00698046	0.0842594	0.0521562	0.393908		0.0205184	0.0996287	0.113236	0.100172	0.160325	0.188847
	159.8		0.00256914	0.0134544	0.0371567	0.0641098	0.151176	0.708358		0.0133795	0.0833624	0.0738233	0.0423433	0.101128	0.339325
	159.9		0.00252897	0.0423349	0.0319711	0.0749201	0.221642	0.867818		0.0169894	0.114858	0.139695	0.0326856	0.100946	0.502955
	160		0.00114314	0.0145979	0.033348	0.208609	0.231015	0.596076		0.0186517	0.071529	0.0775144	0.0706539	0.112818	0.37749
	160.1		0.00307186	0.0349413	0.0275653	0.092294	0.208017	1.01805		0.0122721	0.118006	0.0701422	0.033786	0.112584	0.764106
	160.2		0.00105014	0.0257154	0.0668253	0.0790571	0.18877	0.270704		0.0220935	0.0771588	0.152196	0.0902833	0.136118	0.261738
	160.3		0.00334552	0.0251383	0.0181568	0.0329992	0.0937944	0.559608		0.0119711	0.106442	0.0642733	0.0378297	0.0719093	0.405676
	160.4		0.00121469	0.0379802	0.0999886	0.0180088	0.162834	0.119677		0.0183694	0.102036	0.148299	0.110515	0.138047	0.159082
	160.5		0.00245897	0.0131824	0.0111048	0.0352516	0.0301396	0.203853		0.0149482	0.0731048	0.0543567	0.0659641	0.0804247	0.180751
	160.6		0.00128559	0.0502668	0.140499	0.0197049	0.168427	0.240365		0.0170235	0.128037	0.220712	0.0599545	0.140722	0.158444
	160.7		0.00260334	0.0074108	0.0682181	0.0597988	0.0549285	0.120988		0.0153376	0.0673764	0.0950782	0.0520778	0.0780881	0.0936948
	160.8		0.001032	0.0396765	0.0816019	0.0585793	0.191258	0.325724		0.0155054	0.116197	0.146022	0.061855	0.148691	0.193812
	160.9		0.00289295	0.015575	0.149327	0.0965453	0.189774	0.169638		0.0169326	0.0749112	0.165893	0.0383217	0.200958	0.127493
	161		0.00127645	0.0294347	0.0198395	0.0860274	0.206886	0.225911		0.0175183	0.116811	0.0580096	0.15412	0.179888	0.141835
	161.1		0.00224117	0.0176979	0.11358	0.0647462	0.138702	0.24251		0.0119368	0.0755058	0.110582	0.0370692	0.163379	0.199536
	161.2		0.00102028	0.0337372	0.00818986	0.0207005	0.0698711	0.187409		0.022827	0.105831	0.102404	0.121954	0.0537623	0.147132
	161.3		0.00229416	0.0144345	0.0399999	0.0691661	0.103241	0.395542		0.0116651	0.0834363	0.0883076	0.0176895	0.0664415	0.323534
	161.4		0.000976584	0.0361379	0.041966	0.0564797	0.0304772	0.311238		0.0177091	0.0967316	0.0966608	0.071003	0.0201543	0.235024
	161.5		0.00179934	0.0150957	0.0122382	0.104342	0.0506549	0.280119		0.0164318	0.097003	0.0896799	0.103547	0.0649136	0.0445039
	161.6		0.00173968	0.0251892	0.0601016	0.078774	0.0938478	0.139171		0.014843	0.0785453	0.103301	0.0530428	0.10343	0.183502
	161.7		0.00121138	0.0314918	0.0213143	0.0147764	0.126039	0.485947		0.0157455	0.114805	0.0886544	0.079632	0.09496	0.694286
	161.8		0.00193641	0.01237	0.0314451	0.0906554	0.210199	0.311624		0.0174504	0.0640917	0.10056	0.0584535	0.0854493	0.572395
	161.9		0.00131621	0.0353416	0.0277163	0.0950069	0.200872	1.02054		0.0143403	0.126144	0.0695177	0.081688	0.0530888	1.0729
	162		0.00134984	0.014682	0.0514147	0.233292	0.208784	0.26612		0.0168345	0.0651306	0.146728	0.144794	0.116109	0.318175
	162.1		0.00198822	0.0281024	0.0194897	0.11287	0.121465	1.0809		0.0150791	0.118766	0.0761333	0.0882742	0.0962738	0.82335
	162.2		0.00130385	0.0207358	0.0370644	0.0848612	0.168113	0.164687		0.016277	0.0710407	0.125286	0.106598	0.127698	0.185367
	162.3		0.00219911	0.0230108	0.0492963	0.0258581	0.069615	0.76322		0.0151164	0.110941	0.133227	0.0267412	0.0589871	0.515043
	162.4		0.00150109	0.0260124	0.0204333	0.0391126	0.131158	0.0600069		0.016067	0.0825713	0.0750442	0.0724315	0.0762703	0.0274735
	162.5		0.00163448	0.0167902	0.0240303	0.00702132	0.0444529	0.17522		0.0155947	0.0944655	0.0967006	0.0207663	0.0199423	0.163818
	162.6		0.0014713	0.0354235	0.03353	0.0531859	0.0917501	0.239818		0.0156885	0.0936219	0.10601	0.0590681	0.0458365	0.104467
	162.7		0.00175771	0.0117446	0.0372378	0.0439237	0.0728087	0.0359792		0.0155907	0.0839805	0.10522	0.0117585	0.0209774	0.0882013
	162.8		0.0013275	0.0349229	0.0051687	0.0289602	0.0105728	0.371573		0.0171957	0.107482	0.074753	0.0729672	0.00560388	0.266492
	162.9		0.00168592	0.0148382	0.0812992	0.0638929	0.150848	0.144336		0.0136146	0.07351	0.106137	0.000982471	0.113161	0.21805
	163		0.00159337	0.0305832	0.0381595	0.0606142	0.191876	0.22858		0.0195263	0.10703	0.126525	0.122501	0.153033	0.246756
	163.1		0.00150256	0.0194655	0.0434878	0.124781	0.283846	0.275147		0.0125569	0.0835775	0.0495438	0.0355745	0.267211	0.385558
	163.2		0.00153844	0.0212255	0.0415924	0.0543189	0.135198	0.156266		0.01785	0.098617	0.159429	0.129366	0.131425	0.250983
	163.3		0.00144072	0.0245846	0.0227664	0.0644785	0.0824675	0.177773		0.0161985	0.0798308	0.0501621	0.0327149	0.0868177	0.238713
	163.4		0.00171743	0.0282242	0.031896	0.0154667	0.0724331	0.287725		0.0132801	0.106004	0.121778	0.0543835	0.0419536	0.128152
	163.5		0.00106738	0.0192841	0.0279327	0.0440189	0.133843	0.0389276		0.0179448	0.0891176	0.0883647	0.0119461	0.0554339	0.0318291
	163.6		0.00225993	0.0184357	0.0352514	0.0336103	0.159765	0.138911		0.0144216	0.073172	0.0789327	0.0551933	0.1504	0.0308042
	163.7		0.00112141	0.0335329	0.0503976	0.0357903	0.125367	0.332684		0.0156086	0.119703	0.186851	0.0470497	0.0955514	0.499195
	163.8		0.00210532	0.0131585	0.0141415	0.0453641	0.0574044	0.0164078		0.0148916	0.0662849	0.0355197	0.0547829	0.101275	0.202846
	163.9		0.00187849	0.0299466	0.0404741	0.0376903	0.057054	0.546082		0.0177667	0.105387	0.16691	0.0892036	0.108341	0.51149
	164		0.00127505	0.0187256	0.0201252	0.118569	0.0752627	0.0102639		0.0127005	0.0982457	0.0622427	0.0872289	0.112917	0.085139
	164.1		0.00197922	0.025675	0.026069	0.0998056	0.0408274	0.382444		0.0170964	0.0764958	0.103491	0.13671	0.122999	0.28387
	164.2		0.00126045	0.0164851	0.033561	0.103781	0.0570726	0.0296866		0.0162736	0.105011	0.0813976	0.0784229	0.114886	0.0463803
	164.3		0.00167329	0.0375272	0.0196485	0.0680967	0.112211	0.374884		0.0132061	0.0863163	0.0914577	0.108177	0.122292	0.327958
	164.4		0.00179769	0.00919782	0.0411127	0.0378711	0.0871479	0.073227		0.0174142	0.0857228	0.0933968	0.0310586	0.087924	0.0669256
	164.5		0.00119957	0.0376166	0.0199755	0.0520112	0.177743	0.239441		0.0144114	0.0974227	0.0882353	0.0809708	0.0653709	0.191503
	164.6		0.00151961	0.0269587	0.0301927	0.0205093	0.205018	0.158207		0.0168555	0.10486	0.0850493	0.0155272	0.11541	0.0525391
	164.7		0.00171523	0.0127826	0.0313685	0.0895838	0.229365	0.0334941		0.0127859	0.0646606	0.100388	0.0415936	0.135476	0.0367172
	164.8		0.00135323	0.037962	0.0317022	0.0283194	0.105255	0.271469		0.019786	0.127167	0.0899107	0.0356084	0.110053	0.117684
	164.9		0.00156378	0.0152865	0.0220486	0.110449	0.0652545	0.0887994		0.0120754	0.0614324	0.0817971	0.0544458	0.0238308	0.0658853
	165		0.00138977	0.0228766	0.0476125	0.0426316	0.0691238	0.0458578		0.0174066	0.105295	0.119577	0.0632059	0.0400193	0.151065
	165.1		0.00149536	0.0260897	0.022341	0.117941	0.0499108	0.393049		0.0149838	0.0796062	0.0811871	0.0913725	0.0334134	0.292758
	165.2		0.00144492	0.017882	0.0208732	0.0490595	0.0797637	0.200629		0.0147089	0.0980167	0.10544	0.0441041	0.0488551	0.255822
	165.3		0.00135447	0.0271523	0.0299832	0.0819533	0.045049	0.188628		0.0160411	0.0795188	0.0904572	0.0842042	0.00382471	0.127245
	165.4		0.00159124	0.0237505	0.0239626	0.00849643	0.113295	0.0443155		0.0140278	0.0928257	0.0833527	0.0281464	0.0296876	0.0171715
	165.5		0.00137514	0.0216731	0.0294449	0.0452435	0.0779985	0.311694		0.015974	0.0925128	0.127268	0.047469	0.0252908	0.174459
	165.6		0.00179416	0.0177926	0.00859877	0.0050414	0.109896	0.0134191		0.0147088	0.078106	0.0377725	0.0171196	0.03463	0.00648828
	165.7		0.00172651	0.0334183	0.0769013	0.0386805	0.0736416	0.236795		0.0161453	0.0975854	0.198	0.0527878	0.0622614	0.0722785
	165.8		0.00199825	0.0132958	0.0099897	0.0257623	0.0344315	0.125667		0.0136524	0.0838017	0.0596879	0.0185741	0.0251569	0.0722829
	165.9		0.00173765	0.0291653	0.045474	0.0569254	0.0689509	0.138238		0.0176453	0.0792185	0.124726	0.0675703	0.0711949	0.0845415
	166		0.00176632	0.0185556	0.0365632	0.0847952	0.025805	0.109509		0.0144755	0.10634	0.0967276	0.0625638	0.0151383	0.0496565
	166.1		0.0015589	0.0288237	0.00578915	0.185928	0.0524066	0.141113		0.0139365	0.0707965	0.0615683	0.122387	0.0714319	0.137522
	166.2		0.00143775	0.0122555	0.062132	0.0714372	0.0916251	0.137417		0.0191356	0.0918481	0.128223	0.0716175	0.0518527	0.14213
	166.3		0.00142793	0.0405809	0.0226653	0.112049	0.0986009	0.254856		0.0108631	0.0974661	0.0710506	0.0921035	0.0932438	0.129359
	166.4		0.00136454	0.0171513	0.0282126	0.0178284	0.118211	0.250439		0.0191461	0.0729132	0.0853482	0.0359934	0.0337842	0.21824
	166.5		0.00161492	0.0295608	0.0448641	0.0494052	0.101701	0.260179		0.012148	0.099247	0.122482	0.0560104	0.04681	0.113974
	166.6		0.00119154	0.0370438	0.0148779	0.0481061	0.148911	0.110027		0.0177359	0.089191	0.0504458	0.0409901	0.0575047	0.0469797
	166.7		0.00210592	0.00892244	0.0393716	0.0456701	0.120895	0.179909		0.0121927	0.0817167	0.128512	0.0479339	0.0883898	0.160099
	166.8		0.00125488	0.035152	0.0289782	0.0667406	0.124193	0.0661225		0.0173127	0.0876311	0.0649227	0.0430174	0.0713685	0.0337103
	166.9		0.00165999	0.0185619	0.0294497	0.0137777	0.116528	0.369519		0.0142467	0.0885202	0.117125	0.0948352	0.074633	0.266621
	167		0.00172058	0.0205387	0.01602	0.0412979	0.0525075	0.243573		0.0140245	0.087041	0.0661926	0.0544861	0.0283358	0.220282
	167.1		0.00102479	0.0215212	0.0389924	0.00709112	0.124123	0.310537		0.0167163	0.0781703	0.12658	0.067504	0.0537063	0.234355
	167.2		0.00176539	0.0274667	0.0224233	0.017737	0.0105896	0.18695		0.0130906	0.100852	0.0715195	0.0323626	0.00717333	0.231694
	167.3		0.00121539	0.0196565	0.0213391	0.0242431	0.044385	0.136859		0.0154098	0.0761778	0.0905846	0.0360999	0.0232623	0.076901
	167.4		0.00137882	0.0233112	0.0250634	0.0115439	0.0503328	0.0648995		0.0155843	0.0900153	0.0914952	0.0449394	0.00803642	0.0282616
	167.5		0.00153316	0.024986	0.0288763	0.0278114	0.0226773	0.126219		0.0129354	0.0874014	0.0810568	0.0247681	0.0121885	0.0933009
	167.6		0.00126755	0.014139	0.0146651	0.0190514	0.0559942	0.135347		0.0166551	0.0807459	0.0933416	0.046274	0.00840489	0.0241063
	167.7		0.00158774	0.0304725	0.0430012	0.0344386	0.0727778	0.0326479		0.0132101	0.0935211	0.0706309	0.0220129	0.0159398	0.0613226
	167.8		0.00147922	0.0156536	0.0293326	0.0113363	0.0057435	0.303412		0.0169778	0.0793436	0.108242	0.0419345	0.00136374	0.0539135
	167.9		0.0019651	0.0262232	0.0263451	0.0656065	0.0982355	0.0222904		0.0118806	0.0931804	0.0672883	0.0755157	0.0428032	0.0876833
	168		0.00113518	0.0146061	0.0273822	0.0508628	0.0463998	0.329757		0.0192655	0.078741	0.103944	0.0403238	0.0444794	0.0699417
	168.1		0.00227723	0.0381791	0.0238918	0.129318	0.0960618	0.0615041		0.0107873	0.104321	0.0698268	0.0841736	0.0805988	0.0438128
	168.2		0.00108491	0.00845749	0.0196138	0.0671951	0.0339391	0.236902		0.0180499	0.0648067	0.105245	0.0367724	0.0149251	0.122461
	168.3		0.00153922	0.0415534	0.0274844	0.0706146	0.10175	0.0491941		0.0132309	0.107063	0.0840198	0.0410262	0.0379497	0.0446373
	168.4		0.00187201	0.0259773	0.0256931	0.0336459	0.0129094	0.236965		0.0149836	0.0806454	0.0805287	0.0291173	0.0209028	0.072999
	168.5		0.000800321	0.0209738	0.0236561	0.0158344	0.0820934	0.0588171		0.0152108	0.0867426	0.0937545	0.0264293	0.0233098	0.0788176
	168.6		0.00210177	0.0360461	0.0295439	0.0207978	0.026448	0.122386		0.0141492	0.101075	0.0821768	0.0309729	0.00813739	0.0319818
	168.7		0.00131486	0.0160918	0.0177693	0.0248497	0.0630522	0.160678		0.014568	0.072789	0.0866077	0.0311524	0.0358781	0.243376
	168.8		0.00142429	0.0195185	0.0556845	0.00899246	0.0606464	0.129924		0.0147134	0.0908465	0.119056	0.029046	0.0368137	0.140227
	168.9		0.00151296	0.0272339	0.00744857	0.04822	0.127564	0.173356		0.0147006	0.0790013	0.0623058	0.0535479	0.0612095	0.231507
	169		0.0014576	0.0218763	0.0624079	0.044255	0.101074	0.286762		0.014012	0.0950361	0.154128	0.0557607	0.0873362	0.199911
	169.1		0.00144685	0.0131837	0.0135046	0.0970189	0.192881	0.16326		0.0150416	0.0718082	0.0480398	0.0649826	0.12351	0.122246
	169.2		0.00143478	0.0322594	0.0622058	0.0236557	0.0679088	0.167096		0.0142195	0.0956044	0.156162	0.0307783	0.0670568	0.124042
	169.3		0.001484	0.0158547	0.0146378	0.0400452	0.062929	0.141431		0.01399	0.0802477	0.0504391	0.0335681	0.0357445	0.106933
	169.4		0.00136406	0.0220019	0.04866	0.0149538	0.0411215	0.0565892		0.0155115	0.0857065	0.15059	0.0246658	0.0145421	0.0269379
	169.5		0.00146066	0.0208364	0.0124734	0.0301153	0.0467448	0.208343		0.0131389	0.0819149	0.0699293	0.0262314	0.0136536	0.0861263
	169.6		0.00100317	0.0235926	0.0239832	0.00563051	0.0218469	0.136017		0.0160189	0.0846425	0.0782416	0.044644	0.0019143	0.0559208
	169.7		0.00209383	0.0180414	0.0469441	0.0441897	0.0664505	0.159498		0.0119086	0.0845579	0.156489	0.0269159	0.0367201	0.0405945
	169.8		0.000820407	0.0204497	0.00471941	0.0141768	0.0321153	0.263543		0.0187433	0.0779352	0.031062	0.059836	0.0160586	0.170089
	169.9		0.00215377	0.0356025	0.0512458	0.0307504	0.0842424	0.0804718		0.0111219	0.104296	0.173575	0.0460265	0.0835764	0.0231436
	170		0.00117944	0.00702148	0.0140538	0.0583015	0.115994	0.272544		0.017184	0.0533492	0.0372053	0.0492186	0.0705215	0.165402
	170.1		0.00166661	0.0429276	0.0270582	0.0323247	0.0962911	0.166598		0.014256	0.128366	0.136503	0.0327279	0.113563	0.105991
	170.2		0.0015734	0.019543	0.0277246	0.0400481	0.0238806	0.121532		0.014075	0.0608436	0.0561361	0.0450786	0.0179821	0.0346167
	170.3		0.0011154	0.025951	0.0275099	0.029382	0.0419171	0.181107		0.0144176	0.0988513	0.134826	0.0217123	0.0142005	0.130378
	170.4		0.00178994	0.0415458	0.0219631	0.0187267	0.0350397	0.107993		0.0146338	0.0968459	0.0571314	0.0428795	0.00972105	0.016156
	170.5		0.00126749	0.0123992	0.0387208	0.0287822	0.03581	0.143483		0.0136786	0.0754675	0.113394	0.0196546	0.00987627	0.0654862
	170.6		0.0014016	0.0209145	0.0121938	0.0118132	0.072671	0.0845885		0.0148698	0.0887729	0.0634031	0.0360826	0.0385209	0.0668541
	170.7		0.00164035	0.0353119	0.029135	0.0424341	0.0278552	0.186774		0.0139878	0.0947055	0.0894722	0.0284394	0.0274814	0.0943249
	170.8		0.00132597	0.00611456	0.0307854	0.0245927	0.0530049	0.122585		0.014502	0.0595586	0.0900691	0.031165	0.0314908	0.101173
	170.9		0.00120666	0.0390319	0.0134568	0.0429531	0.0399224	0.140067		0.0142861	0.110038	0.0712373	0.0603327	0.0569262	0.084659
	171		0.0016951	0.0139814	0.0415444	0.0368987	0.0612765	0.13282		0.0136232	0.0662404	0.11154	0.0219232	0.15754	0.133799
	171.1		0.00115239	0.0241763	0.00754334	0.049909	0.0696822	0.122193		0.0157211	0.0908433	0.0516229	0.103849	0.125248	0.0554418
	171.2		0.00155436	0.0200089	0.0603447	0.022676	0.0643836	0.073009		0.0126115	0.0822551	0.138826	0.0174714	0.09316	0.18492
	171.3		0.0013253	0.0185265	0.00400138	0.0485238	0.0407915	0.163706		0.0154174	0.0760207	0.0463904	0.0719842	0.00910524	0.0304454
	171.4		0.00119694	0.0248542	0.0459609	0.0122904	0.136893	0.0660768		0.0131663	0.093274	0.123912	0.0457223	0.0327463	0.0654603
	171.5		0.00158702	0.0173995	0.0362411	0.0497821	0.0915345	0.288739		0.0156106	0.0724345	0.0939798	0.0157753	0.065769	0.12432
	171.6		0.0011153	0.018392	0.0019231	0.00777308	0.109517	0.0541996		0.0126821	0.0874716	0.0484743	0.081983	0.0467914	0.0147905
	171.7		0.00148132	0.0324411	0.103546	0.0376464	0.0222904	0.224872		0.0152152	0.0815184	0.158012	0.0212096	0.0278506	0.162264
	171.8		0.00153875	0.00646338	0.0172506	0.0457382	0.0589222	0.129042		0.0133167	0.0793398	0.057195	0.0765452	0.0258434	0.0663562
	171.9		0.00121968	0.0454221	0.0762433	0.0129418	0.0320975	0.187541		0.0153602	0.0875566	0.153849	0.0267091	0.0630101	0.157759
	172		0.00174082	0.00991794	0.00956812	0.0242808	0.0574542	0.227266		0.0121581	0.0740158	0.0556957	0.0383215	0.0743388	0.123672
	172.1		0.00107625	0.0302539	0.0757602	0.0226698	0.0651556	0.275398		0.0167542	0.0831891	0.154327	0.0212941	0.0907323	0.221364
	172.2		0.00192628	0.0287725	0.00511831	0.0493278	0.0567209	0.133827		0.0117999	0.0922906	0.0486017	0.0686344	0.0404686	0.0428112
	172.3		0.000955896	0.0112942	0.0894751	0.03265	0.0437751	0.224496		0.0153602	0.0662109	0.157328	0.0292591	0.011966	0.107397
	172.4		0.00163973	0.0350182	0.00922318	0.0862708	0.0334295	0.0879831		0.013321	0.0994515	0.0640436	0.10254	0.00820573	0.0712533
	172.5		0.00135826	0.013337	0.0463041	0.0303542	0.0446629	0.119715		0.0147557	0.0710749	0.109963	0.0245014	0.0235749	0.0608162
	172.6		0.00139289	0.0205978	0.0285184	0.0633188	0.0941777	0.107265		0.0128362	0.0792116	0.0723594	0.0846857	0.0498424	0.0847455
	172.7		0.00138428	0.0264193	0.0181705	0.0249227	0.119837	0.164168		0.0156736	0.09864	0.0895037	0.0233764	0.0864864	0.0864649
	172.8		0.00149279	0.0135003	0.0198586	0.0219335	0.0650973	0.0475872		0.0122704	0.0631974	0.0690186	0.035223	0.0201667	0.0159458
	172.9		0.00131061	0.031499	0.0399995	0.024613	0.0734665	0.36747		0.0161568	0.0997843	0.0895271	0.0471328	0.0562408	0.150632
	173		0.00146231	0.0143687	0.0127163	0.0263546	0.0745952	0.0768407		0.0114323	0.0851907	0.0877686	0.0103639	0.0830244	0.0141342
	173.1		0.00130571	0.0255142	0.0300295	0.0526861	0.0701181	0.637848		0.0163405	0.069932	0.0649588	0.0530432	0.124003	0.231861
	173.2		0.00152151	0.0253297	0.026738	0.00985044	0.0986389	0.139149		0.0118593	0.100052	0.0987802	0.0315669	0.0696371	0.0466771
	173.3		0.00103025	0.0127991	0.0199272	0.0416609	0.116942	0.397671		0.015871	0.0622	0.0719306	0.0162774	0.0704738	0.249902
	173.4		0.00174431	0.029181	0.0145291	0.0104722	0.122437	0.0934795		0.0116227	0.0984257	0.0796957	0.072735	0.0762201	0.0488566
	173.5		0.000947063	0.0167641	0.0448676	0.0147651	0.18195	0.0825651		0.0160359	0.0723542	0.0855349	0.0118465	0.125888	0.0779887
	173.6		0.00174954	0.0190977	0.0149152	0.0695614	0.0761707	0.147338		0.0123661	0.0800589	0.0842901	0.0676793	0.0812116	0.0768387
	173.7		0.000860383	0.0224267	0.0505137	0.0169151	0.0552749	0.0777497		0.0143499	0.0856094	0.0791828	0.045608	0.044075	0.0193081
	173.8		0.00188192	0.0176494	0.0463214	0.0806067	0.0392647	0.0889275		0.0141919	0.0728168	0.118472	0.0408094	0.024756	0.0583923
	173.9		0.000839737	0.0212252	0.0333922	0.00628224	0.0218495	0.208802		0.0130874	0.0907183	0.0590253	0.0379506	0.0182428	0.0847946
	174		0.00167349	0.0210242	0.0365829	0.0360494	0.0953744	0.0599884		0.0140211	0.0684715	0.145243	0.0196751	0.0582306	0.0356958
	174.1		0.000976709	0.0173085	0.0473574	0.0144599	0.0983848	0.351283		0.0138295	0.0893262	0.0475195	0.019724	0.0513408	0.1787
	174.2		0.0015462	0.0260787	0.0436914	0.0704448	0.179142	0.047778		0.0134208	0.0733213	0.128149	0.0638346	0.104708	0.0380286
	174.3		0.00129787	0.0153867	0.0277078	0.0340843	0.0784476	0.156688		0.013974	0.0829243	0.0620769	0.0263365	0.0401275	0.117337
	174.4		0.00101898	0.0210493	0.0579023	0.0864273	0.0469642	0.217125		0.0128863	0.0808369	0.118471	0.112402	0.0322894	0.052497
	174.5		0.00174824	0.0222152	0.00462936	0.0593478	0.0473725	0.169166		0.0150261	0.0753687	0.0581921	0.0434195	0.00725103	0.0827686
	174.6		0.00089367	0.0155612	0.0504618	0.0494875	0.0773069	0.143671		0.0120608	0.0833349	0.125801	0.0845548	0.0546314	0.0767892
	174.7		0.00153087	0.0276981	0.0315673	0.0698187	0.111437	0.105334		0.0151188	0.0819163	0.0587409	0.0253875	0.0943927	0.0355086
	174.8		0.00110542	0.016139	0.0114921	0.0209189	0.0976514	0.127229		0.0125811	0.0819135	0.0896225	0.0379578	0.102249	0.0458405
	174.9		0.00135436	0.0288497	0.0573654	0.0540407	0.0709115	0.171321		0.014646	0.0788645	0.080298	0.0178558	0.0560657	0.107883
	175		0.00121378	0.0246507	0.0101094	0.0318151	0.117014	0.271179		0.0129521	0.0921404	0.075693	0.0394614	0.0608393	0.104255
	175.1		0.00125883	0.0172423	0.0282067	0.0560209	0.0793617	0.349361		0.0140628	0.0673781	0.0794985	0.0209793	0.0334794	0.240191
	175.2		0.00141946	0.0273278	0.0341107	0.0177549	0.0861079	0.34673		0.013474	0.0965018	0.0801167	0.0496761	0.0311984	0.230486
	175.3		0.00112108	0.0159491	0.0133601	0.0143914	0.0599231	0.184464		0.0132723	0.0661724	0.0711738	0.0230825	0.0221167	0.148474
	175.4		0.00139416	0.0195412	0.0331197	0.0472493	0.0428078	0.0936841		0.0146225	0.0858536	0.100678	0.0636972	0.0283169	0.066424
	175.5		0.00123814	0.0278704	0.0169254	0.0213141	0.0678752	0.162742		0.0116429	0.0804965	0.0519224	0.0430546	0.0310196	0.059762
	175.6		0.00121603	0.0116655	0.0414649	0.0805797	0.0721197	0.0969975		0.0160256	0.0718477	0.120356	0.0361731	0.0414894	0.0847659
	175.7		0.0013079	0.0326119	0.0143672	0.0371113	0.0408699	0.224279		0.0112279	0.0906165	0.0443894	0.0325989	0.0174665	0.232466
	175.8		0.00113883	0.0112827	0.0552841	0.0492035	0.0777485	0.0603766		0.015379	0.0652157	0.119486	0.026481	0.0731598	0.0919471
	175.9		0.00150684	0.0290937	0.00589911	0.0346853	0.0931823	0.188281		0.0125167	0.0949166	0.0470033	0.0272516	0.136093	0.189507
	176		0.00121113	0.0127659	0.0659709	0.00568382	0.142987	0.0277782		0.0139131	0.0629149	0.1177	0.0400069	0.19659	0.0346506
	176.1		0.00144047	0.025399	0.00208719	0.0259655	0.132157	0.237025		0.013215	0.0916512	0.0529852	0.0197404	0.208892	0.0915844
	176.2		0.00125067	0.0152877	0.0619178	0.0190733	0.117841	0.0403786		0.0134505	0.0689677	0.120481	0.0411076	0.16316	0.0806587
	176.3		0.00157889	0.0225578	0.00423223	0.00595062	0.0817136	0.242061		0.013665	0.080527	0.040028	0.0284323	0.12773	0.0784299
	176.4		0.00106275	0.0182	0.0457445	0.058822	0.04972	0.108257		0.0124954	0.0818933	0.152509	0.0643122	0.0478815	0.0504159
	176.5		0.00149486	0.0188752	0.0112087	0.0196282	0.0331929	0.348651		0.0145623	0.0721392	0.035838	0.0844768	0.0149295	0.143733
	176.6		0.00142218	0.0242426	0.0294811	0.0896982	0.0638996	0.0480936		0.0122546	0.0819829	0.13644	0.0441084	0.0322455	0.0375757
	176.7		0.00118736	0.0146049	0.0296544	0.0168293	0.0764132	0.121736		0.014026	0.0737754	0.0693386	0.0538906	0.0507001	0.0902878
	176.8		0.00153174	0.0320438	0.0111996	0.0530292	0.0821675	0.155193		0.0132154	0.0832996	0.0794209	0.0401518	0.123214	0.0426571
	176.9		0.00108245	0.009779	0.0353006	0.0094883	0.041673	0.0517236		0.0130649	0.0702785	0.0972825	0.0116721	0.0508911	0.0393225
	177		0.00150182	0.0305321	0.0290531	0.0415747	0.0508682	0.432655		0.0136825	0.0861435	0.0652793	0.0551286	0.054819	0.171508
	177.1		0.000956121	0.0140563	0.012533	0.0265067	0.0431537	0.113526		0.0128766	0.0660713	0.0714213	0.00876437	0.0110166	0.050352
	177.2		0.00145628	0.0196856	0.0443557	0.038	0.0510909	0.445954		0.0137038	0.089694	0.0965945	0.0355967	0.0167766	0.230736
	177.3		0.00120357	0.0220605	0.00823829	0.0074174	0.0707468	0.097271		0.0127636	0.0673827	0.0595548	0.0331226	0.0281229	0.0427984
	177.4		0.00109562	0.014143	0.0364519	0.0383657	0.0371861	0.0990624		0.0134067	0.0820316	0.100894	0.014194	0.0205508	0.088632
	177.5		0.00141665	0.0299848	0.0125754	0.0307706	0.0522625	0.184126		0.0134739	0.0765384	0.0598709	0.0541361	0.0372169	0.0790029
	177.6		0.0011658	0.00792315	0.0339638	0.0515181	0.0282811	0.0428581		0.0122454	0.0708878	0.0931702	0.00925482	0.0116541	0.0151525
	177.7		0.00122155	0.0398246	0.0133335	0.0330877	0.0336715	0.180215		0.0148668	0.0910949	0.0753586	0.0484262	0.0269616	0.176156
	177.8		0.00148943	0.0060912	0.0413421	0.0296533	0.0237707	0.070376		0.0113573	0.0573489	0.0711559	0.0247062	0.0204292	0.0188766
	177.9		0.00107826	0.0389492	0.0199895	0.0255317	0.0842724	0.168194		0.0147733	0.102361	0.0956657	0.0213745	0.08814	0.17916
	178		0.00162773	0.00805894	0.0252743	0.00891607	0.057805	0.0405343		0.0122648	0.0554617	0.0545781	0.0431057	0.0602377	0.0186503
	178.1		0.00102009	0.0303282	0.0280646	0.0134626	0.0951448	0.1652		0.0134479	0.0940987	0.0923816	0.0213308	0.103075	0.11326
	178.2		0.0014713	0.0132969	0.0235616	0.0413	0.0769187	0.124703		0.0128428	0.0673016	0.0730423	0.0457223	0.0498939	0.0720589
	178.3		0.00114454	0.0226894	0.00933273	0.016573	0.0768575	0.159025		0.0137846	0.0782135	0.0738631	0.0421456	0.0805141	0.0941804
	178.4		0.00135779	0.0175158	0.0484879	0.0686562	0.0862124	0.0777135		0.0118629	0.07575	0.0818164	0.0291739	0.0455307	0.0421053
	178.5		0.00102579	0.0182931	0.013185	0.0687889	0.0468043	0.163662		0.0144972	0.0771014	0.0853649	0.0736185	0.0531088	0.111127
	178.6		0.00147461	0.0217722	0.0357706	0.0605151	0.07487	0.0594786		0.0120856	0.0733312	0.0719045	0.0307824	0.0243116	0.0190994
	178.7		0.000995312	0.0160428	0.020649	0.11184	0.0545499	0.15802		0.0131448	0.078968	0.0806592	0.0844215	0.0409181	0.138114
	178.8		0.00143462	0.0207861	0.025861	0.0281426	0.0969663	0.0648472		0.0135149	0.0729605	0.0736443	0.0473633	0.0384894	0.0214074
	178.9		0.00102208	0.0193404	0.0082203	0.0742048	0.0396566	0.137476		0.0124523	0.0799435	0.0730556	0.042738	0.029116	0.0874422
	179		0.00130124	0.0196422	0.0553782	0.00883201	0.0643265	0.179413		0.0134214	0.0749556	0.084616	0.0441566	0.0215235	0.0720427
	179.1		0.00131913	0.0182523	0.00277641	0.0326206	0.0561155	0.19544		0.0123678	0.0737597	0.065672	0.0116268	0.0157898	0.113818
	179.2		0.00102166	0.0280427	0.0417771	0.0103556	0.0734633	0.154451		0.0138008	0.0782928	0.0757701	0.0392204	0.0166483	0.0943028
	179.3		0.00131561	0.010655	0.0156725	0.0301254	0.119495	0.11986		0.0123008	0.072146	0.0882741	0.0208822	0.0295261	0.0802308
	179.4		0.00126754	0.0319571	0.0205358	0.006318	0.0792456	0.0731849		0.0130834	0.0771876	0.0591554	0.0263437	0.0223423	0.0507256
	179.5		0.00107432	0.012878	0.0273454	0.0372957	0.0482519	0.103175		0.0131843	0.0769112	0.0858128	0.0350824	0.00599266	0.0437019
	179.6		0.00135911	0.0168463	0.015094	0.0157013	0.041307	0.105176		0.0125614	0.0648136	0.0722439	0.0146474	0.0252614	0.0607183
	179.7		0.00110699	0.0297143	0.0429521	0.0341837	0.0201089	0.0933141		0.0130212	0.0978407	0.0825102	0.0414172	0.00295748	0.0557839
	179.8		0.00135582	0.0104398	0.00763173	0.0119185	0.0539969	0.0598762		0.0132778	0.0536909	0.070668	0.0312691	0.0194605	0.028005
	179.9		0.00106947	0.0377206	0.0519951	0.0316338	0.0837867	0.189491		0.0122212	0.10418	0.0827195	0.04212	0.0165706	0.109523
	180		0.00145205	0.0150439	0.00449896	0.00863162	0.0711614	0.0805146		0.0133639	0.0624329	0.0627174	0.0278807	0.0257506	0.0691786
	180.1		0.00111321	0.0268732	0.0380535	0.0183157	0.063905	0.133685		0.0129255	0.0837118	0.0916288	0.0623096	0.0161367	0.0851064
	180.2		0.00127339	0.0182529	0.0130064	0.0281128	0.0369452	0.201667		0.012196	0.0784952	0.0574287	0.024467	0.0118757	0.142922
	180.3		0.0013365	0.0180651	0.0267985	0.0321771	0.0751276	0.119244		0.0138549	0.0654331	0.0947103	0.0792175	0.0185271	0.0811437
	180.4		0.00107713	0.0235208	0.0133582	0.0235341	0.0533599	0.178997		0.0115549	0.0866843	0.0641789	0.0167252	0.0126134	0.0884753
	180.5		0.0013952	0.0124915	0.0379573	0.0384198	0.079674	0.0648218		0.0142856	0.0630822	0.0842607	0.0339884	0.0326806	0.0650281
	180.6		0.00102662	0.0306782	0.00607725	0.0170191	0.0332864	0.0916724		0.0114482	0.0864959	0.0659355	0.0442913	0.00579964	0.0124293
	180.7		0.00140683	0.0090177	0.0380814	0.0490287	0.056269	0.146884		0.0135472	0.0623067	0.0858859	0.0287885	0.0202005	0.139843
	180.8		0.00105048	0.0377735	0.01699	0.0468989	0.0192911	0.0643808		0.012458	0.0919001	0.0613044	0.0545461	0.00500616	0.0540763
	180.9		0.00133867	0.00694658	0.0145406	0.0343676	0.0371534	0.249255		0.0128322	0.06043	0.0810726	0.0314695	0.0196979	0.183005
	181		0.00102534	0.0389661	0.0320206	0.0307051	0.0255711	0.0416881		0.0124828	0.0902804	0.0725414	0.043779	0.0044243	0.0169764
	181.1		0.0013612	0.00700145	0.0142307	0.0245156	0.0369635	0.215796		0.012926	0.0653624	0.0726078	0.0221006	0.00509253	0.159608
	181.2		0.00111268	0.0321731	0.0226981	0.0309911	0.0580445	0.0548845		0.0124018	0.0793705	0.0730045	0.0458478	0.0163982	0.0207635
	181.3		0.00109418	0.0117436	0.0240021	0.0154135	0.044648	0.151528		0.0130279	0.070576	0.0837363	0.0227559	0.00190455	0.0946312
	181.4		0.0013381	0.0207574	0.0148313	0.0239083	0.0477291	0.128842		0.0124982	0.0760552	0.0653144	0.0347984	0.0219822	0.120654
	181.5		0.00115956	0.0217121	0.040059	0.0175093	0.0299358	0.0783501		0.0122051	0.0724467	0.0836831	0.0212245	0.00760145	0.0140662
	181.6		0.00113415	0.0128497	0.00446342	0.0097649	0.0309271	0.0948966		0.0135858	0.0748165	0.063558	0.0238744	0.0102195	0.0447174
	181.7		0.00131226	0.0282104	0.0521105	0.0196089	0.0356905	0.11826		0.0116928	0.0776949	0.0835317	0.0267801	0.0196862	0.116645
	181.8		0.00116323	0.0248501	0.00478848	0.0133707	0.024785	0.106491		0.0133389	0.0790691	0.0588678	0.012607	0.00661213	0.0609073
	181.9		0.00120853	0.0210485	0.0455936	0.00939037	0.0522702	0.118155		0.0121469	0.0726777	0.0943093	0.0478764	0.0250519	0.10082
	182		0.0011357	0.0318323	0.00747706	0.0259328	0.0199025	0.113037		0.0127805	0.0855929	0.0501824	0.00667241	0.0219975	0.0627629
	182.1		0.00144057	0.0129834	0.0397738	0.0205271	0.0490296	0.101562		0.0125514	0.0668944	0.0924069	0.078292	0.0106175	0.0745188
	182.2		0.000916786	0.0237939	0.0263153	0.0239573	0.0256838	0.0999575		0.0125114	0.0802247	0.080199	0.0159177	0.00823991	0.0632172
	182.3		0.0014538	0.015132	0.0162686	0.0180138	0.04171	0.0958172		0.0126197	0.0665757	0.0584063	0.0598557	0.00867844	0.112009
	182.4		0.000997117	0.0216391	0.050172	0.0204393	0.0405709	0.104513		0.0120819	0.0810793	0.112154	0.0218941	0.00369865	0.050953
	182.5		0.00120457	0.0117574	0.0059782	0.00666699	0.0478696	0.117555		0.0132283	0.0636868	0.0490551	0.0171326	0.0115395	0.128273
	182.6		0.00115783	0.0314543	0.0365288	0.0403673	0.0361736	0.0620102		0.0122381	0.0820383	0.091056	0.045119	0.00708516	0.0152249
	182.7		0.00117946	0.00639866	0.013539	0.00914347	0.0399192	0.106981		0.0118231	0.0639794	0.0684685	0.0156647	0.0263573	0.0285644
	182.8		0.00108016	0.03823	0.0277935	0.0130738	0.0300188	0.147217		0.0137722	0.0836586	0.0688668	0.0305159	0.0102367	0.11913
	182.9		0.00125717	0.00886454	0.0137018	0.0267517	0.041062	0.0807732		0.0114954	0.0612638	0.0721761	0.0233573	0.0214664	0.0229601
	183		0.00107251	0.0289515	0.0298592	0.0076589	0.0436136	0.118748		0.0127906	0.0821969	0.0778769	0.0309325	0.0111556	0.0971177
	183.1		0.00119913	0.0160215	0.0123153	0.0193056	0.0426952	0.106309		0.0124558	0.0653876	0.0635104	0.0251631	0.0158985	0.0183657
	183.2		0.00118631	0.0178525	0.0312258	0.0278351	0.0356862	0.0858569		0.0122627	0.0784949	0.0856012	0.0378124	0.0184692	0.0850051
	183.3		0.00108251	0.0202779	0.0137321	0.0259605	0.0462071	0.0842839		0.0125518	0.0662299	0.062566	0.0254765	0.0189913	0.0103897
	183.4		0.00114965	0.0161255	0.0278085	0.0141545	0.0780635	0.187076		0.0126043	0.0753509	0.079852	0.03441	0.0362897	0.142339
	183.5		0.00127097	0.0189718	0.0205667	0.0285711	0.0554234	0.0470837		0.01167	0.0717894	0.0663869	0.0233418	0.0146393	0.0105939
	183.6		0.000998253	0.0297715	0.022165	0.00657419	0.0615199	0.105918		0.0131893	0.0741529	0.0860374	0.0250588	0.0148381	0.0239387
	183.7		0.0012371	0.0103274	0.020372	0.0147604	0.0177108	0.110539		0.0121042	0.0652495	0.05922	0.0315146	0.0027365	0.12973
	183.8		0.00112079	0.0446566	0.0159906	0.0177927	0.0352648	0.0710979		0.0121341	0.0904725	0.0776995	0.0244334	0.0249495	0.0390489
	183.9		0.00119153	0.00483801	0.0347228	0.0132628	0.0511948	0.123997		0.0125568	0.0547997	0.0729894	0.0320073	0.0280116	0.0988512
	184		0.000999883	0.0346209	0.00911475	0.0159675	0.0693368	0.0793099		0.0124394	0.0916804	0.0678407	0.0175368	0.0574709	0.0578753
	184.1		0.00147713	0.0111346	0.0212643	0.0166748	0.0580443	0.109902		0.0116965	0.0579888	0.0702122	0.0372203	0.0283006	0.0224129
	184.2		0.000859461	0.0201423	0.036648	0.0171482	0.0520357	0.100899		0.0132891	0.0817671	0.0867344	0.00914065	0.033995	0.0701763
	184.3		0.00148507	0.0168992	0.00467567	0.0123174	0.0438507	0.0904348		0.0113269	0.065018	0.0503429	0.0392586	0.00524232	0.0641131
	184.4		0.00101626	0.0209002	0.0452525	0.0218474	0.0261481	0.0896756		0.0129789	0.0751259	0.0979448	0.0161358	0.021237	0.0284013
	184.5		0.00140339	0.0128969	0.00877166	0.0155232	0.047687	0.0977376		0.0116912	0.0704371	0.0529185	0.0298138	0.00362777	0.123312
	184.6		0.00103432	0.0244427	0.0319758	0.0176041	0.0602166	0.156894		0.0132245	0.0720934	0.0791744	0.0159699	0.0176341	0.0700183
	184.7		0.00126077	0.0129784	0.00972276	0.0434203	0.0670181	0.0469092		0.0110771	0.0681061	0.0752625	0.0335257	0.00923492	0.0255946
	184.8		0.00129021	0.0236358	0.0308489	0.0540831	0.0578997	0.157684		0.0131197	0.0817439	0.0582603	0.0210892	0.0109334	0.0789004
	184.9		0.000993407	0.0134882	0.0149752	0.062631	0.124577	0.12336		0.0122017	0.057645	0.0849507	0.0327402	0.0399487	0.167057
	185		0.0012708	0.0214042	0.0218594	0.053149	0.089665	0.0888317		0.0119524	0.0869917	0.0634156	0.0360644	0.0316433	0.076347
	185.1		0.00110505	0.0172832	0.0197901	0.0118571	0.154397	0.198091		0.0123795	0.0593906	0.0730067	0.0268549	0.0864001	0.220986
	185.2		0.00118705	0.0166567	0.022653	0.0255415	0.0738312	0.080956		0.0122113	0.0788505	0.0701745	0.0346924	0.0341598	0.0273446
	185.3		0.0010494	0.0185485	0.0141137	0.0133412	0.0819924	0.072063		0.0119012	0.0700123	0.0688843	0.0317138	0.046973	0.0986146
	185.4		0.00116594	0.0196642	0.0322125	0.00995127	0.0404563	0.177875		0.0129053	0.0680809	0.0727599	0.014304	0.0176853	0.0461412
	185.5		0.00113732	0.0115991	0.0160331	0.0286746	0.0456418	0.0537164		0.0111747	0.0710571	0.0703979	0.0313065	0.0170628	0.0280319
	185.6		0.00113585	0.0322096	0.0151221	0.00826892	0.0167437	0.140396		0.0126051	0.0798513	0.0676661	0.0251188	0.0192449	0.075341
	185.7		0.00102784	0.00511604	0.0416174	0.0323504	0.0344761	0.062952		0.0124825	0.0524043	0.079143	0.0192473	0.0118458	0.0396848
	185.8		0.00127412	0.0352943	0.0018636	0.00306449	0.0268111	0.0888186		0.011102	0.0958083	0.0585015	0.0426338	0.0137113	0.115449
	185.9		0.00106315	0.00812526	0.0713574	0.0333728	0.0640974	0.165451		0.0130137	0.0499716	0.0897422	0.0220833	0.0173529	0.0115159
	186		0.00107097	0.0261496	0.00323985	0.00836595	0.0774812	0.103151		0.0114571	0.0877626	0.0580932	0.0246833	0.0236407	0.0606507
	186.1		0.00121896	0.0111717	0.0350856	0.0310123	0.10741	0.348408		0.0121313	0.059063	0.0748827	0.0494251	0.0310178	0.115214
	186.2		0.00109899	0.0246619	0.0290455	0.011658	0.0704645	0.0353547		0.0122119	0.0757063	0.0775334	0.0203524	0.0314423	0.0320254
	186.3		0.00110093	0.0108715	0.0106098	0.0300946	0.0676592	0.167279		0.0119604	0.0692354	0.0637834	0.0484784	0.016885	0.0581916
	186.4		0.00127402	0.0245882	0.0420222	0.0110965	0.0508037	0.10616		0.0119463	0.068995	0.0901261	0.0334765	0.0297009	0.100008
	186.5		0.000942267	0.0126516	0.00571991	0.030663	0.0153942	0.0646957		0.0122313	0.0681051	0.0539908	0.0323361	0.00930867	0.026361
	186.6		0.00159871	0.0215416	0.0453036	0.0303097	0.053706	0.231049		0.0118947	0.075176	0.0861679	0.0332426	0.030906	0.2022
	186.7		0.000713096	0.0145108	0.00768595	0.0343824	0.0120103	0.0529076		0.0123165	0.0623568	0.0595634	0.0282953	0.00773561	0.00866598
	186.8		0.0015781	0.0222474	0.0304997	0.0839629	0.0439688	0.0963722		0.0114845	0.0810208	0.0770469	0.062281	0.00777707	0.042397
	186.9		0.000946035	0.0139354	0.018667	0.0274304	0.0459891	0.155195		0.0124301	0.0601022	0.0629919	0.0404716	0.0383334	0.112117
	187		0.0011972	0.0204201	0.0268373	0.0872978	0.0634773	0.0566295		0.0121001	0.0783393	0.0793058	0.086204	0.0238364	0.0566608
	187.1		0.00105862	0.0174862	0.0130629	0.0104768	0.089323	0.243006		0.0114041	0.0690308	0.0575125	0.0618244	0.0553108	0.205016
	187.2		0.00121018	0.0156688	0.0481312	0.0559846	0.0545349	0.0854026		0.012569	0.0641685	0.0825836	0.0585873	0.0154188	0.0948909
	187.3		0.000974711	0.0188967	0.00178925	0.0136991	0.0407983	0.172389		0.0113829	0.0799455	0.0572493	0.0457147	0.0143265	0.112615
	187.4		0.00120143	0.0169053	0.0507336	0.0195891	0.0204925	0.0985617		0.0123792	0.0598084	0.0774088	0.0298355	0.012328	0.0411189
	187.5		0.00105961	0.0146243	0.00785414	0.0152639	0.0211096	0.0872165		0.0115171	0.0736083	0.0687611	0.0184739	0.00926999	0.0381161
	187.6		0.00110673	0.0221488	0.0210308	0.016887	0.0461732	0.155009		0.0118204	0.0712895	0.0585613	0.0323978	0.0166633	0.0695639
	187.7		0.00109608	0.0118384	0.0325389	0.0466194	0.0160402	0.0562036		0.0121537	0.0619493	0.0904551	0.0419852	0.00568536	0.0544079
	187.8		0.00114236	0.0229032	0.0108225	0.0320569	0.0352686	0.0797928		0.0115212	0.0764239	0.0469235	0.0437326	0.00601514	0.0719665
	187.9		0.00103708	0.0124484	0.0520615	0.0637565	0.0355265	0.163316		0.011839	0.0635169	0.099739	0.0720716	0.0157518	0.0896068
	188		0.00117311	0.0217847	0.0168151	0.0260535	0.0239725	0.0242273		0.0120451	0.0726034	0.0536905	0.0612014	0.0188776	0.0083404
	188.1		0.00103141	0.0137402	0.0245147	0.0580006	0.0632639	0.276668		0.011597	0.0656467	0.0765092	0.0594319	0.025672	0.196342
	188.2		0.00118763	0.0189978	0.0309757	0.0118572	0.0609986	0.0428579		0.0117802	0.0716477	0.069324	0.0692809	0.0193157	0.00691002
	188.3		0.00100106	0.0156833	0.00792815	0.0335257	0.070671	0.112458		0.0120231	0.0629098	0.0624339	0.0322549	0.0143823	0.0998177
	188.4		0.0012026	0.0178749	0.039065	0.00571689	0.0948807	0.105032		0.0116657	0.078849	0.0766763	0.0448727	0.0351042	0.048888
	188.5		0.000975898	0.0171764	0.00728969	0.0255675	0.0553914	0.0471424		0.0117642	0.0563649	0.0612173	0.0242453	0.0238223	0.0412854
	188.6		0.00115371	0.0156688	0.0321682	0.0129508	0.0496962	0.146633		0.0118593	0.0803578	0.0723047	0.0190941	0.0308369	0.0879511
	188.7		0.00124156	0.0193611	0.0107118	0.011207	0.0326061	0.0431718		0.0117237	0.0620171	0.0653035	0.0292391	0.00455412	0.00914357
	188.8		0.000837368	0.0151306	0.0315297	0.0230837	0.0295137	0.157381		0.0120127	0.0736038	0.0751518	0.0134047	0.0264642	0.12265
	188.9		0.00143962	0.018406	0.00995178	0.00917884	0.0797323	0.0573436		0.011254	0.0668173	0.0666594	0.045829	0.0342699	0.0110423
	189		0.000857959	0.016462	0.0430978	0.0277562	0.0463193	0.214937		0.0122852	0.0702602	0.0775231	0.0210709	0.0464047	0.17184
	189.1		0.0011357	0.0167459	0.00461339	0.0382472	0.103402	0.0571333		0.0115301	0.0667837	0.0646522	0.0538323	0.0473056	0.01275
	189.2		0.00124914	0.0173147	0.0391997	0.0241343	0.0294486	0.192781		0.0115932	0.0690345	0.0673986	0.0325873	0.0262802	0.145981
	189.3		0.000856054	0.0162143	0.0124232	0.034133	0.0392751	0.039938		0.0118004	0.0659987	0.0714908	0.0204523	0.0105142	0.0110957
	189.4		0.0012727	0.0177462	0.0257278	0.00959258	0.0375436	0.162357		0.0117082	0.0720678	0.0637947	0.0311507	0.0145051	0.066231
	189.5		0.00104555	0.0150415	0.0252895	0.0162076	0.0472996	0.045023		0.011483	0.0597007	0.072014	0.0191042	0.0223566	0.0438661
	189.6		0.00106692	0.0194134	0.0101792	0.0244024	0.0620431	0.116036		0.0117689	0.078165	0.0656678	0.0449613	0.0385411	0.0134933
	189.7		0.00100651	0.0141817	0.033121	0.0408463	0.0425	0.0984455		0.0113335	0.0602869	0.0676527	0.0455623	0.0365165	0.0968658
	189.8		0.001307	0.0191659	0.0144323	0.0535031	0.0198164	0.0819577		0.0120676	0.0684542	0.0684129	0.0954071	0.0103577	0.00879793
	189.9		0.000868071	0.0151218	0.0381019	0.0507901	0.0272788	0.111226		0.0111504	0.0704286	0.0684921	0.048251	0.00868011	0.103518
	190		0.00120312	0.0175049	0.0194061	0.0443683	0.0430557	0.0424211		0.0115827	0.0641731	0.0713416	0.0793718	0.0358902	0.00141832
	190.1		0.00114884	0.0152291	0.0251858	0.0388167	0.0424743	0.161812		0.012357	0.0675544	0.0667571	0.0314556	0.0217607	0.162263
	190.2		0.000985652	0.0194335	0.0204039	0.0161814	0.0484938	0.0537491		0.0103401	0.0710464	0.0671657	0.0474021	0.030319	0.0329836
	190.3		0.00116211	0.0130962	0.016375	0.0301403	0.0394974	0.229778		0.0128644	0.0597928	0.0700847	0.0360283	0.00638721	0.230547
	190.4		0.00103038	0.0190677	0.0186411	0.00783891	0.0420094	0.101114		0.0107036	0.075997	0.0622372	0.0346446	0.0121946	0.048586
	190.5		0.00111918	0.0183813	0.0190908	0.0351879	0.0715204	0.16195		0.012059	0.0624676	0.069137	0.0325175	0.025445	0.119536
	190.6		0.000948801	0.0129618	0.0205693	0.0206471	0.043239	0.0987459		0.0112864	0.067568	0.0780542	0.0314868	0.00939686	0.0238871
	190.7		0.00124434	0.0222923	0.0133461	0.0156998	0.0423891	0.0799083		0.0116245	0.0737593	0.0530368	0.0267018	0.00570345	0.0406614
	190.8		0.000923211	0.012208	0.0365862	0.0177835	0.0479808	0.0997735		0.0114572	0.0595153	0.100874	0.0280551	0.0184421	0.068512
	190.9		0.00113692	0.020963	0.00682184	0.025424	0.0617334	0.122297		0.0118728	0.0764376	0.0419636	0.0263994	0.0296726	0.0866772
	191		0.00121193	0.0134767	0.0397932	0.0146325	0.0827692	0.108588		0.0107394	0.0606685	0.105371	0.0254112	0.0508985	0.0696164
	191.1		0.00082338	0.0187104	0.00803068	0.0387021	0.0360857	0.177449		0.0124332	0.0681042	0.0437348	0.0249747	0.0242291	0.10714
	191.2		0.00134552	0.0158986	0.0260827	0.017123	0.0436139	0.0936272		0.0107784	0.0707461	0.0838982	0.0196842	0.0261771	0.0419734
	191.3		0.000956291	0.0165422	0.0172225	0.0166759	0.0130277	0.16999		0.0118039	0.0588193	0.0583568	0.0258922	0.000958757	0.0677525
	191.4		0.0010087	0.0171117	0.0155633	0.0157654	0.0219193	0.0690253		0.0112114	0.0763251	0.0660089	0.0174501	0.00420172	0.0235641
	191.5		0.00115425	0.0156547	0.022559	0.0141801	0.0502069	0.184191		0.0118477	0.0572057	0.0758826	0.0189501	0.0204295	0.0725383
	191.6		0.00113759	0.0184922	0.0161442	0.0307408	0.0241347	0.033193		0.01076	0.0740219	0.0494306	0.0399525	0.00971972	0.0340371
	191.7		0.000847045	0.0139649	0.0178688	0.0197341	0.0357233	0.133886		0.0123325	0.0622971	0.0872577	0.0223849	0.027437	0.0533837
	191.8		0.00127369	0.0195262	0.0255833	0.0444028	0.0234836	0.0642455		0.0103793	0.068459	0.0515408	0.052815	0.00236464	0.0532936
	191.9		0.00105135	0.0134446	0.0160062	0.0182594	0.0271995	0.0958383		0.0126692	0.0619839	0.0732733	0.0217967	0.00635794	0.0252136
	192		0.000917927	0.0196553	0.025168	0.0508028	0.0770597	0.0738483		0.00996013	0.0753117	0.0649035	0.0390389	0.0447945	0.0503646
	192.1		0.00130002	0.0127114	0.0149606	0.0187407	0.0648744	0.102909		0.0129278	0.0561721	0.061513	0.0190476	0.034892	0.0331202
	192.2		0.000847929	0.0204286	0.0200679	0.0335318	0.0519667	0.16673		0.0102164	0.077166	0.0711932	0.042744	0.0333924	0.0949304
	192.3		0.00118976	0.0139542	0.0183131	0.0193362	0.0470476	0.129824		0.0120603	0.0585555	0.0553166	0.0229926	0.0197968	0.0790608
	192.4		0.000995875	0.0158506	0.0172847	0.0318708	0.0179283	0.221503		0.0111685	0.0682488	0.0825847	0.043391	0.00193621	0.147153
	192.5		0.00105505	0.021506	0.0177388	0.0126354	0.0650577	0.124859		0.0111976	0.0727726	0.0445449	0.0317976	0.0292959	0.0843359
	192.6		0.00111278	0.00962872	0.022868	0.0328913	0.0264959	0.0654335		0.0117004	0.0540046	0.0913868	0.0317672	0.00292895	0.0385689
	192.7		0.000980732	0.0252514	0.0155008	0.0100146	0.0373517	0.230372		0.010753	0.0811186	0.0454772	0.0236631	0.010636	0.173955
	192.8		0.00112461	0.00996248	0.0296317	0.0242188	0.0170887	0.0241888		0.0116925	0.0545173	0.0888445	0.0304232	0.00466127	0.0276237
	192.9		0.000963837	0.0214294	0.012448	0.0123953	0.0187256	0.29458		0.0112197	0.0722836	0.0475495	0.0140771	0.00174555	0.185443
	193		0.00109425	0.0134248	0.0291625	0.0162366	0.0308924	0.0577869		0.0109326	0.0639825	0.0838569	0.024944	0.0111911	0.033871
	193.1		0.00105347	0.018123	0.0129319	0.00890016	0.014566	0.208296		0.0117724	0.0622486	0.0528758	0.0224197	0.00103794	0.141054
	193.2		0.000931019	0.0139517	0.0190383	0.0165867	0.0286986	0.0712439		0.0105446	0.0695034	0.0727101	0.0152337	0.00819317	0.0280773
	193.3		0.00121522	0.0195859	0.0207138	0.00722026	0.0204542	0.161484		0.0122266	0.0642676	0.0583782	0.0250576	0.00746941	0.111556
	193.4		0.000955875	0.0135617	0.0138282	0.0220224	0.0237552	0.0348538		0.00998487	0.0642981	0.0677403	0.0206094	0.0108674	0.0084757
	193.5		0.00101294	0.0164905	0.0235765	0.00805126	0.0345082	0.170037		0.0126658	0.0651923	0.064583	0.0154074	0.0214065	0.0713416
	193.6		0.00117753	0.0185313	0.0135731	0.0324283	0.0158159	0.0355354		0.00983409	0.0684792	0.0616012	0.030206	0.0164785	0.0389688
	193.7		0.000998064	0.0129257	0.0264639	0.00539026	0.0374632	0.118914		0.0126168	0.0573758	0.0682328	0.0178532	0.0103209	0.0307805
	193.8		0.000928889	0.0198998	0.0128092	0.0423109	0.0234877	0.0996948		0.0101064	0.0775683	0.0600877	0.0258998	0.00423098	0.0776383
	193.9		0.00126598	0.0155029	0.0258274	0.00193541	0.0496433	0.0957345		0.012035	0.0519403	0.0724703	0.0253181	0.0207621	0.046146
	194		0.000849678	0.0161841	0.01684	0.0422509	0.0402204	0.100958		0.0107883	0.0782669	0.0561923	0.0231559	0.0232086	0.041138
	194.1		0.00118334	0.0169279	0.0212151	0.00581117	0.0387898	0.0619846		0.0113122	0.0563848	0.0720077	0.0321431	0.0328879	0.058219
	194.2		0.000995379	0.0162034	0.0152802	0.0473029	0.0329246	0.149548		0.0111686	0.0722277	0.0601967	0.0226839	0.0215724	0.0404635
	194.3		0.00109162	0.015684	0.0217817	0.00868604	0.040775	0.0339604		0.0110773	0.0599467	0.0687757	0.0463885	0.0289285	0.0210987
	194.4		0.00105808	0.0146774	0.016282	0.0572064	0.0165506	0.151763		0.0111824	0.0649183	0.0615034	0.0197696	0.00771497	0.06227
	194.5		0.00102634	0.0201863	0.0176854	0.0132115	0.0695884	0.064682		0.0109005	0.0723899	0.0651553	0.0502195	0.0313218	0.0217595
	194.6		0.00106331	0.0108741	0.0237619	0.0410837	0.00932268	0.0585594		0.0114415	0.0527282	0.0675029	0.0219863	0.0108298	0.0453926
	194.7		0.00106474	0.0210886	0.0113332	0.0131165	0.055369	0.142855		0.010685	0.0772765	0.0552841	0.0373003	0.0269475	0.0600971
	194.8		0.000974055	0.0129747	0.0445047	0.0230548	0.00795472	0.0736233		0.011222	0.055736	0.0843372	0.0243135	0.0224191	0.0836892
	194.9		0.00102603	0.0181422	0.00467555	0.0151554	0.038322	0.109651		0.0112015	0.0706736	0.0430249	0.0322503	0.0282208	0.0595077
	195		0.00109962	0.0133405	0.0491734	0.0149957	0.0171234	0.135794		0.0106429	0.0584615	0.0923645	0.0181569	0.0351828	0.134109
	195.1		0.000902844	0.0186367	0.00494461	0.0125025	0.0367328	0.0769116		0.0115956	0.0706421	0.0468755	0.0348836	0.0153762	0.0588261
	195.2		0.0011185	0.0140718	0.0291091	0.0147134	0.0158689	0.132834		0.010436	0.0565276	0.0725933	0.0136831	0.0182342	0.119348
	195.3		0.000972973	0.0160189	0.0142606	0.00963959	0.0371743	0.0655332		0.011431	0.0722571	0.0612606	0.0280064	0.0163573	0.0300665
	195.4		0.00103975	0.0168398	0.0147846	0.0214627	0.0116623	0.0763705		0.0111596	0.0587616	0.0611655	0.0187372	0.029072	0.0398884
	195.5		0.000999016	0.0151971	0.0251629	0.00784728	0.0413272	0.0830957		0.0104251	0.0643414	0.0648307	0.0211198	0.0219081	0.041217
	195.6		0.00101011	0.0159148	0.00993708	0.0222198	0.0198607	0.0802131		0.0118539	0.0668524	0.0632075	0.0221133	0.0158561	0.0289062
	195.7		0.00103805	0.0191343	0.02942	0.007164	0.0271481	0.0649548		0.0102201	0.0616136	0.0637663	0.0227752	0.0089916	0.0304456
	195.8		0.00098687	0.0121728	0.0182548	0.017553	0.0218488	0.117288		0.0115644	0.0653444	0.0618591	0.0199062	0.00174224	0.0363049
	195.9		0.00100807	0.0231769	0.0194612	0.00861305	0.0170182	0.0588483		0.0105779	0.0671025	0.0685816	0.0226746	0.0155361	0.0426149
	196		0.00110888	0.0103294	0.0255376	0.0195093	0.033249	0.109998		0.0110948	0.060325	0.061338	0.0221686	0.0165447	0.0252332
	196.1		0.000899851	0.0201068	0.0138697	0.00631956	0.0282858	0.0621177		0.0109806	0.0679184	0.0654053	0.0249467	0.0417878	0.0615518
	196.2		0.00117784	0.0137919	0.0182178	0.0250076	0.0372949	0.116051		0.0107524	0.0603162	0.0588338	0.0180916	0.0250343	0.0146725
	196.3		0.000910235	0.0167761	0.0176013	0.0183583	0.0330715	0.0751059		0.0110352	0.0672573	0.0712778	0.0302969	0.0301655	0.0661102
	196.4		0.00110726	0.0144296	0.0186837	0.0170716	0.0251991	0.104194		0.0109543	0.0574423	0.0520759	0.0158264	0.00594107	0.0183284
	196.5		0.000977159	0.0161984	0.0134965	0.0310666	0.0284973	0.0875993		0.0106825	0.0701706	0.0715215	0.0327393	0.0105598	0.044441
	196.6		0.00100427	0.0162665	0.0251855	0.0107186	0.0184901	0.0618552		0.0110794	0.0587694	0.059088	0.0149106	0.0174518	0.0343656
	196.7		0.00104384	0.0146895	0.00768167	0.014283	0.0303687	0.115231		0.0107989	0.065459	0.0569492	0.0364599	0.0152367	0.026962
	196.8		0.00102043	0.0149583	0.0361801	0.0216283	0.0236506	0.0718753		0.0107896	0.0623017	0.0778765	0.0088754	0.0370397	0.0501444
	196.9		0.000949641	0.0186079	0.00712622	0.00349459	0.0327021	0.108491		0.0108463	0.0660687	0.0466323	0.0406827	0.0247715	0.0153698
	197		0.00107872	0.011754	0.0312858	0.0284932	0.027413	0.109469		0.010987	0.0574411	0.0738187	0.00638986	0.0356354	0.0730092
	197.1		0.00102873	0.0187412	0.0138881	0.0045774	0.0243863	0.0317098		0.010493	0.0698351	0.0609136	0.0357351	0.0114153	0.0175746
	197.2		0.00092314	0.0137358	0.0169184	0.019413	0.0125021	0.138687		0.0113216	0.0562728	0.0566356	0.0128831	0.00775797	0.0570731
	197.3		0.0011941	0.0176184	0.0216907	0.0143981	0.0282423	0.0839641		0.0101184	0.0684615	0.0702541	0.0243672	0.00391137	0.0491259
	197.4		0.000908653	0.0118989	0.0125089	0.0133529	0.0182685	0.0694468		0.011553	0.0577965	0.053479	0.0184082	0.0051051	0.0183282
	197.5		0.00106791	0.0222325	0.0202833	0.0149706	0.0170781	0.174425		0.0102867	0.0684377	0.0691811	0.0179492	0.00368297	0.0606539
	197.6		0.00102959	0.00900875	0.0176553	0.00769886	0.0263546	0.0651245		0.0109116	0.054286	0.0582204	0.0194369	0.00801495	0.0252953
	197.7		0.000928496	0.0241047	0.0149832	0.0182876	0.0221115	0.0867955		0.0110623	0.0749267	0.0621372	0.0205409	0.0127314	0.0315724
	197.8		0.00111968	0.00861726	0.026705	0.0143209	0.0317386	0.129504		0.0102233	0.0493512	0.0662527	0.0204635	0.0122736	0.046121
	197.9		0.000843685	0.0233146	0.0115989	0.0139201	0.0532746	0.0468932		0.0114421	0.0774489	0.0579877	0.0181174	0.0450921	0.0195763
	198		0.00118466	0.0103159	0.0223693	0.0146964	0.0466976	0.136329		0.0101008	0.0502013	0.0634897	0.0239863	0.0362367	0.0433388
	198.1		0.000818075	0.019825	0.0185328	0.00891233	0.083429	0.0728076		0.0110948	0.072676	0.066028	0.0150214	0.0834033	0.0379994
	198.2		0.00118451	0.0125291	0.01214	0.0129849	0.0380456	0.0796749		0.0107078	0.0571366	0.0538741	0.0260216	0.0408073	0.0179529
	198.3		0.000841693	0.0172732	0.0231448	0.0126455	0.055039	0.140624		0.0103898	0.0610391	0.0686999	0.0163926	0.0436575	0.0559258
	198.4		0.00111095	0.0148248	0.013619	0.0120756	0.0213099	0.0522807		0.0111165	0.0684238	0.0603365	0.0220481	0.00839747	0.0188792
	198.5		0.000912246	0.0145636	0.0193183	0.00852746	0.022292	0.142953		0.0103407	0.0537409	0.0580814	0.018565	0.0046516	0.0589802
	198.6		0.0010361	0.016119	0.0165844	0.0188168	0.021255	0.0341934		0.010826	0.0701437	0.0722104	0.0212938	0.0074911	0.0237449
	198.7		0.000918332	0.0153115	0.016471	0.011567	0.0129041	0.136749		0.0106326	0.0565724	0.0504604	0.0227859	0.00421418	0.0656504
	198.8		0.00106493	0.0147076	0.0200477	0.022798	0.0364555	0.0407626		0.0106306	0.0642576	0.0761755	0.0202217	0.011952	0.0154608
	198.9		0.000927284	0.0157469	0.0155549	0.0199993	0.0116314	0.100024		0.0106437	0.0614185	0.0533028	0.0204373	0.00253756	0.0547287
	199		0.000978718	0.0153807	0.0197762	0.018486	0.0332104	0.0617329		0.0106424	0.0617343	0.069447	0.0254775	0.0131154	0.0236339
	199.1		0.00105941	0.0149998	0.0169109	0.0224111	0.0189564	0.10403		0.0106379	0.0601725	0.0564766	0.0132772	0.00219168	0.0448896
	199.2		0.000925483	0.0152811	0.0161124	0.0112967	0.0231012	0.0328352		0.0104774	0.0644584	0.0669255	0.026733	0.00989307	0.0172306
	199.3		0.00100715	0.0162075	0.0214614	0.0157603	0.0315518	0.213412		0.0110043	0.0584839	0.0622862	0.0133919	0.00866322	0.0841002
	199.4		0.00102121	0.0134428	0.0137627	0.0136764	0.0234938	0.0127872		0.00989091	0.0622116	0.0542278	0.0307998	0.0119881	0.00126749
	199.5		0.000960272	0.0184459	0.022265	0.00827343	0.018473	0.260549		0.0115437	0.0645874	0.0693055	0.0141529	0.00593506	0.111237
	199.6		0.000999168	0.012613	0.0164185	0.019476	0.0236694	0.0153764		0.00965123	0.0546933	0.0636344	0.0248245	0.00960119	0.00470678
[truncated: 12,350 more rows]

## Sheet: Fig. S5(b)
	Laser-intensity-dependent harmonic Intensity (arb. units) of configurations 3, 4 and 5.
			Harmonic intensity (arb. units) of configuration 3							Harmonic intensity (arb. units) of configuration 4							Harmonic intensity (arb. units) of configuration 5
	Harmonic order		laser intensity I0 10TW/cm^2	laser intensity I0 15TW/cm^2	laser intensity I0 20TW/cm^2	laser intensity I0 25TW/cm^2	laser intensity I0 30TW/cm^2	laser intensity I0 35TW/cm^2		laser intensity I0 10TW/cm^2	laser intensity I0 15TW/cm^2	laser intensity I0 20TW/cm^2	laser intensity I0 25TW/cm^2	laser intensity I0 30TW/cm^2	laser intensity I0 35TW/cm^2		laser intensity I0 10TW/cm^2	laser intensity I0 15TW/cm^2	laser intensity I0 20TW/cm^2	laser intensity I0 25TW/cm^2	laser intensity I0 30TW/cm^2	laser intensity I0 35TW/cm^2
	0		125908	181226	184748	164109	209020	364897		630564	600619	719046	580722	641065	955881		129.551	1761.26	2399.65	5657.86	30692	84146.2
	0.1		5098.43	2465.36	14513.2	37869.1	10572.7	52702.7		25643.2	48291	8587.82	55568.3	26726.8	84087.6		146.486	883.013	7046.1	20473.1	783.632	36191
	0.2		2977.76	156.934	8126.78	9713.53	27558	23910.5		7506.63	4703.64	18417.5	30367	132436	111600		1733	2439.34	6640.85	3314.87	36241.2	28128.6
	0.3		1377.98	3432.63	2535.73	61358.2	91351.7	150506		3387.93	401.699	3084.89	10854.6	123186	169606		2476.14	1291.02	317.875	39923.4	79485.5	146315
	0.4		1881.67	4590.28	12935	145343	165780	384047		1939.57	5977.09	20348.5	131669	196243	422754		2548.3	4294.39	22942.8	173502	186396	370413
	0.5		9208.5	26198.9	161767	703118	1.7651e+06	3.49932e+06		6787.58	43857.4	210585	598546	1.54791e+06	3.18665e+06		5419.87	27364.5	188664	736808	1.69104e+06	3.03206e+06
	0.6		91889.5	693392	4.3039e+06	1.017e+07	2.02564e+07	3.60278e+07		56791.1	714951	4.21632e+06	1.05082e+07	2.08194e+07	3.64982e+07		73058.1	694683	4.01231e+06	9.23281e+06	1.82947e+07	3.31726e+07
	0.7		554121	6.4249e+06	4.0982e+07	1.17578e+08	2.49161e+08	4.54915e+08		623255	6.508e+06	4.1186e+07	1.18288e+08	2.53602e+08	4.67588e+08		612753	6.49746e+06	4.12025e+07	1.12323e+08	2.32761e+08	4.26042e+08
	0.8		2.42192e+06	3.04499e+07	1.96446e+08	6.32806e+08	1.44544e+09	2.69678e+09		2.34586e+06	3.10202e+07	1.99987e+08	6.40845e+08	1.48054e+09	2.76359e+09		2.62453e+06	3.13678e+07	1.99527e+08	6.20971e+08	1.39664e+09	2.59366e+09
	0.9		2.38769e+07	8.58451e+07	4.47745e+08	1.5083e+09	3.62376e+09	7.03851e+09		2.35813e+07	8.54736e+07	4.49603e+08	1.51522e+09	3.67941e+09	7.18087e+09		2.40875e+07	8.59989e+07	4.49472e+08	1.48392e+09	3.51262e+09	6.80647e+09
	1		8.54265e+07	1.38914e+08	4.7299e+08	1.66517e+09	4.24122e+09	8.59481e+09		8.83961e+07	1.41689e+08	4.78446e+08	1.68269e+09	4.31312e+09	8.75685e+09		8.45159e+07	1.38801e+08	4.72219e+08	1.63853e+09	4.12281e+09	8.31674e+09
	1.1		2.02261e+07	3.96342e+07	2.66932e+08	1.09396e+09	2.89871e+09	5.89474e+09		2.10241e+07	4.06363e+07	2.69761e+08	1.09901e+09	2.94862e+09	6.00663e+09		2.01441e+07	4.04988e+07	2.6778e+08	1.07528e+09	2.80975e+09	5.68272e+09
	1.2		1.47815e+06	2.36043e+07	1.54755e+08	5.17231e+08	1.20319e+09	2.28828e+09		1.48469e+06	2.2791e+07	1.5227e+08	5.18587e+08	1.2229e+09	2.34337e+09		1.4495e+06	2.3515e+07	1.52493e+08	5.03276e+08	1.15353e+09	2.18136e+09
	1.3		396080	4.8931e+06	3.2671e+07	9.89626e+07	2.11815e+08	3.81625e+08		397321	5.37366e+06	3.3745e+07	1.01097e+08	2.18436e+08	3.9605e+08		403427	4.97318e+06	3.22858e+07	9.4879e+07	1.9879e+08	3.58619e+08
	1.4		64350	503403	3.2746e+06	7.74561e+06	1.3958e+07	2.2439e+07		71087.9	548498	3.38033e+06	7.70871e+06	1.43337e+07	2.33626e+07		59507.6	518363	3.27481e+06	7.03981e+06	1.24106e+07	2.00041e+07
	1.5		6046.75	9717.1	138012	494640	1.31204e+06	2.77219e+06		20811.7	11935.2	172563	577787	1.3e+06	2.66289e+06		8337.48	3230.66	128202	459554	1.195e+06	2.54843e+06
	1.6		3512.09	4283.27	7174.75	32687.1	53421.2	340489		5695.97	4178.32	10653.9	32661.2	27352.7	253019		5031.37	5161.45	20504.2	35319	73780.5	299747
	1.7		1633.73	6660.66	3045.42	102541	68856.2	131365		4130.6	14894.4	24904.6	108818	50144.7	189324		1458.87	4528.33	4522.02	103595	55646.3	134593
	1.8		972.373	5358.6	4207.55	12976.9	20332.9	85358.7		3146.28	6952.11	2512.62	25612.7	32009.3	82730.3		673.493	3000.27	8590.73	10997	8531.79	66289.7
	1.9		7464.71	6305.06	7287.61	60957.2	36874.2	76980		20102.3	19113.5	13328.9	40458.7	65974.1	65578.7		2037.65	6319.52	3511.55	31239.8	21949.7	97568.6
	2		483.368	34349.3	5992.43	6461.96	27034.4	67147.8		135830	138009	111061	117306	109867	127102		1620.22	8558.49	6492.63	7069.13	19685.4	73251.1
	2.1		2495.78	5153.09	8935.67	1280.77	19993.2	111788		30329	15643.4	26200.8	37774.9	123276	73239.6		1814.72	3919.2	7106.89	5457.7	10677.1	56148.8
	2.2		5619.82	8496.26	10116.2	1689.74	20194.1	68208.7		17689.2	50329.4	14543	53479.6	17208.4	62972.9		1714.75	2128.79	2141.93	8874.58	20733.7	52443
	2.3		2217.96	5071.8	5345.79	7553.95	35120.8	114609		11466.5	22286.8	8841.4	12766	50415.3	124263		976.708	1914.24	2182.88	2334.12	35867.4	92166.6
	2.4		2942.76	4150.6	789.828	9404.42	47392.8	148683		16931.5	6448.6	32518.4	8642.15	81462.7	178086		2793.29	1075.74	22814.8	19888.9	55158.6	129664
	2.5		9490.18	19061.8	6231.06	86000.1	65574.7	148441		21481.5	26747.6	25799.7	93418.8	49890.2	167777		4294.02	16572	23633.6	95905.8	43482	121637
	2.6		10998.9	30666.9	143591	97106.5	674774	1.84303e+06		29199.5	34847.4	200727	49339.8	667515	1.75551e+06		6377.22	27470	211072	88745.7	689843	1.79322e+06
	2.7		17070.2	15719.8	159766	1.74008e+06	2.53281e+06	5.38652e+06		20615	9394.06	250642	1.73738e+06	2.52304e+06	5.81958e+06		13280.7	14244.6	200614	1.58424e+06	2.01426e+06	4.74538e+06
	2.8		75782.3	309786	1.18772e+06	3.8388e+06	1.58736e+07	2.51986e+07		70097.4	374629	1.15777e+06	4.03567e+06	1.73163e+07	2.64919e+07		54673.3	233575	1.29335e+06	3.85318e+06	1.52833e+07	2.38278e+07
	2.9		71390.7	509642	1.51048e+06	9.71828e+06	2.15921e+07	6.34799e+07		83739.6	517491	1.62349e+06	9.93702e+06	2.21936e+07	6.91709e+07		92556.8	558995	1.54432e+06	9.9317e+06	2.0029e+07	5.94793e+07
	3		83809.4	262310	823785	6.64453e+06	2.70558e+07	5.70795e+07		50992.2	232307	781377	7.08326e+06	2.90239e+07	6.09777e+07		41035.4	284315	955873	6.95625e+06	2.75341e+07	5.59431e+07
	3.1		85491.8	145099	477743	2.96807e+06	1.69692e+07	3.95273e+07		51276.7	118487	442725	3.10236e+06	1.88653e+07	4.15747e+07		60892	118082	549511	2.97759e+06	1.67419e+07	3.8182e+07
	3.2		14005.2	39500.6	235206	2.20686e+06	5.76467e+06	1.78358e+07		56116	30919.8	252525	2.41674e+06	5.87377e+06	1.91051e+07		11707.1	43985.5	338568	2.44731e+06	5.26353e+06	1.6409e+07
	3.3		9005.74	9412.53	90078.1	1.48636e+06	1.7789e+06	3.35471e+06		15058.5	4614.14	92233.1	1.60048e+06	1.67791e+06	3.79166e+06		3978.18	11637.3	96032.3	1.55102e+06	1.55118e+06	2.74123e+06
	3.4		3446.55	3113.03	25261.2	314820	720959	134289		1121.56	1284.65	49841.4	386924	805035	113644		816.005	7675.77	34836.4	317955	621386	132447
	3.5		556.501	2867.81	23880.2	24357.7	156713	4082.08		951.788	7514.12	55819.8	34718.1	162999	10835.9		1224.62	5909.86	27617.6	52186.6	206981	8964.33
	3.6		321.493	9526.68	14747.4	43949.9	203461	83571		1598.31	6050.74	18423.8	75804.8	235935	68332.7		494.808	4448.33	22119.7	68629.8	227180	85783.4
	3.7		1791.46	3379.52	8572.42	27128.7	152486	51506.3		675.374	983.703	19402.2	36964	114099	25585.8		1179.17	2266.5	14055.2	60009.2	165531	73724.9
	3.8		4351.16	3246.62	14882.6	39594.6	170578	151449		314.779	1370.04	25248.3	39446.3	181576	109715		444.313	1177.33	11111.2	59017.3	174099	153285
	3.9		7802.28	1962.4	18842.4	48639.3	223573	238041		202.503	2916.53	21513.4	60992.2	224132	145970		444.217	2433.7	10301.9	86499.3	258085	200571
	4		10610.1	2556.55	26186.9	83522.3	227835	175647		2672.13	5030.43	13401.1	96671.9	186328	123657		492.042	2562.55	11402.4	93652.3	256063	193372
	4.1		5348.41	3534.23	8029.07	107113	201866	214477		1609.62	17990.3	5398.44	126075	211179	252694		836.39	2589.3	10488.4	126532	170548	216266
	4.2		1316.74	3348.3	14086.8	115352	215781	241595		3726.28	9169.31	15860.1	115564	214951	304535		262.391	4346.35	11473.7	144190	218318	281089
	4.3		765.907	8793.01	7849.65	146471	295272	308969		2389.91	5554.82	15507	181781	254989	261694		240.596	5859.44	10902.6	174717	244134	252293
	4.4		703.831	13069	11732.3	162283	376911	638018		461.424	7470.24	6131.59	162315	348574	627195		87.1943	6789.21	20702.4	190927	355785	557916
	4.5		560.989	14254.5	30164.8	162650	326551	1.08932e+06		1856.4	7441.62	24616.1	158707	338303	1.11037e+06		30.6727	13907.5	26324.3	155914	353452	1.02676e+06
	4.6		502.815	15453.9	29738.9	295400	304042	504318		1092.12	17049.5	40971	338608	372260	547167		611.422	15569.9	32464.9	305452	312026	531925
	4.7		1543.52	44809.3	3613.62	341141	658032	542770		3763.45	53828.9	16056.5	405547	794365	624294		1322.33	51395.4	8289.44	425889	704278	536626
	4.8		11512.4	166093	135020	61034.9	309049	421737		16133.6	197611	166094	44831.9	329921	405125		12272.4	202038	117356	76266	335581	350359
	4.9		26809	345348	574203	319886	210262	390832		28615.9	403242	674151	348357	215895	333077		21584.7	379674	488702	239048	132837	195603
	5		26215.7	354092	807625	753799	1.13312e+06	1.33585e+06		23726.4	395754	912685	815889	1.17978e+06	1.2614e+06		21286	400506	719785	596661	876990	955844
	5.1		15007.8	192366	515874	564688	779203	1.08129e+06		13095.8	227585	620225	645658	859421	1.08094e+06		16044.3	227421	488038	450058	567486	805855
	5.2		5250.06	58689.6	164337	170189	186553	340433		3095.45	63267.4	219358	209778	215771	360235		6294.72	65528.1	156131	135270	126629	254471
	5.3		1797.17	11979.4	22822.8	22877.1	76900.3	138302		318.558	8817.64	29922.5	13978.2	87715.3	176397		373.535	6521.63	19639.3	22162	68768.3	123834
	5.4		707.856	2083.83	3472.86	50924.5	83843.7	117464		1260.99	1868.99	2148.26	66514	96048.6	144102		408.745	1553.3	4608.5	49447.2	69629.7	117133
	5.5		146.458	1182.34	1362.68	28716.6	37031.1	67653.9		1340.99	5607.97	233.454	31938	32760.9	78411		395.62	1169.63	2286.9	24935.8	22868.8	71915.4
	5.6		118.645	818.205	1950.83	1509.39	3167.92	3879.87		1183.48	4038.94	2457.54	2395.59	6521.85	5554.71		259.437	1084.85	4382.11	1277.71	14407.2	6026.02
	5.7		185.48	1228.78	5560.82	2629.4	27472.1	18280.3		199.23	1697.16	7652.33	7591.16	38193.2	26726.3		149.399	1576.24	6489.77	9480.32	47341.1	28953.3
	5.8		200.307	1493.23	6097.54	482.559	26724.8	6737.69		181.034	1137.96	8903.5	661.785	37291.3	10795.4		23.9866	589.287	4813.76	2265.51	37443.2	8959.28
	5.9		547.621	1231.07	1819.23	5490.16	13327.3	18183.1		100.159	680.556	6101.24	8579.91	13015.6	10803.9		83.6499	638.335	848.348	2360.75	13586.3	17149.6
	6		733.149	1660.08	3726.13	5919.03	41556.5	67178.2		151.872	450.707	3605.59	6952.33	38578.5	40676.4		118.045	1394.92	2593.1	3307.18	31444.5	41500.5
	6.1		388.101	480.85	1405.49	10539	22135.7	87034.7		129.072	1079.46	353.363	11311.4	15101.5	72862.5		99.1045	507.611	1481.45	14354.6	17993.6	84034.9
	6.2		137.458	1067.31	2993.67	12162.8	48015.1	119306		167.101	806.752	4370.54	18013.8	45118.5	131949		58.5681	141.688	2198.85	16475.1	39173.9	128011
	6.3		67.9519	3866.91	5480.65	8949.23	83720.3	135689		248.729	1000.01	11317.3	14934.6	73892.4	122447		123.882	2685.07	6526.21	12137	66722.9	116118
	6.4		43.4249	3952.58	1872.78	28709.2	52877.5	47157.6		118.972	1375.72	4498.16	25004.3	58032.6	50814.9		117.626	3011.21	5285.3	33655.3	41551.4	44305.3
	6.5		147.451	1677.72	3096.19	35941	33228.2	63743.1		271.415	451.112	3222.78	23741.1	31101.8	61488.1		69.5686	2182.11	3567.02	30084	30401.3	43356.5
	6.6		296.004	666.275	13018	57941.7	57144.4	26146.9		754.24	1165.14	22322	64322.4	75157	47324.1		102.79	1049.04	13558	44829.6	61222	30679.7
	6.7		270.976	1579.31	21391.7	182891	539226	596597		130.443	4180.7	38907.5	202112	577931	646158		310.456	3261.63	31388.5	162435	433808	466988
	6.8		63.6271	6168.47	15612.8	340635	1.39511e+06	2.59818e+06		287.176	8667.34	23540.7	342645	1.48506e+06	2.81367e+06		169.418	7577.43	30240	330975	1.21876e+06	2.2037e+06
	6.9		580.283	16238.2	2503.14	324503	1.78343e+06	4.36401e+06		1371.42	20104.3	3627.18	334412	2.00072e+06	4.84856e+06		1050.59	13789.9	11662.4	355132	1.73997e+06	3.98933e+06
	7		1338.04	21885.8	689.672	216147	1.35996e+06	4.03474e+06		1779.68	28211.1	2443.92	243841	1.56625e+06	4.51553e+06		1915.64	25309.5	1752.11	247740	1.36264e+06	3.71912e+06
	7.1		851.128	16306	1195.49	132416	889367	2.43499e+06		1029.9	25215.6	2532.72	162146	980728	2.63487e+06		671.898	21035.2	1668.53	162520	877378	2.15871e+06
	7.2		346.226	7336.55	1417.56	83184	456616	926362		182.47	10342.1	1240.96	101315	464219	986143		168.937	10372.5	4251.74	106469	408262	751519
	7.3		257.986	2785.61	2975.67	40503.8	167132	164699		62.1571	3369.95	4811.03	49471.7	166070	191464		377.399	3801.69	9005.23	50593.3	123987	111765
	7.4		226.314	1000.43	3922.12	16748.3	21120.8	18888		125.61	1299.67	6641.38	22454.7	22052.7	28971.2		260.144	2068.44	6908.63	15950.5	8729.99	18202.6
	7.5		290.162	268.488	3146.46	3935.18	6767.89	40133.6		99.027	1001.28	4365.06	8643.49	3492.17	46540.3		142.238	844.234	4350.88	3223.24	7471.6	31475
	7.6		222.211	737.919	1519.23	644.513	8218.8	23181.3		10.8416	1191.01	2215.83	2114.07	6048.4	23424		157.508	696.206	2037.97	377.059	10713.6	10712.8
	7.7		76.0279	1732.36	1606.36	2414	4446.6	4465.44		158.566	1560.12	2310.23	505.209	3475.79	7143.22		64.7489	1378.18	1830.78	3460.44	4014.42	2552.21
	7.8		46.3784	1131.65	1568.68	3632.92	1901.51	7512.96		102.036	1555.23	1695.55	945.367	1991.34	10105.3		42.0628	606.11	1980.55	3727.38	2257.65	8859.45
	7.9		35.5994	214.925	279.655	103.821	195.407	17711.2		13.6461	300.157	790.092	455.515	1034.55	15340.7		27.6059	301.643	313.154	504.799	605.078	13421.9
	8		26.8922	915.064	1589.23	2031.73	4973.44	17699.7		109.438	177.411	3470.07	2372.33	5113.63	12869		7.52792	925.934	2435.02	1085.32	8585.72	10338.1
	8.1		34.4082	786.074	1349.8	1696.29	5770.59	8572.13		20.9022	483.648	3600.47	1250.29	10941.5	4048.13		5.92968	507.519	2758.31	1111.75	10325.1	7478.71
	8.2		78.6933	40.4287	215.526	698.556	8346.81	16443.2		54.4276	226.992	400.14	1118.48	14571.5	22458.2		18.9038	223.31	127.046	801.313	7713.15	15152.7
	8.3		131.917	698.26	2121.69	1581.38	13047.3	75093.4		184.943	917.815	566.985	3703.46	14399.2	87656.6		81.4892	865.02	1051.44	1467.67	10423.7	52071.5
	8.4		342.273	1149.5	1961.25	3725.14	2340.28	109555		261.759	848.55	876.533	4760.6	4021.7	141878		351.207	1351.4	1520.16	2543.42	3115.13	88421.9
	8.5		328.602	1109.07	461.397	7391.98	6795.17	87638.3		260.811	663.763	946.149	5351.97	4948.33	120627		228.764	1676.74	413.501	4962.48	4722.15	86447.9
	8.6		662.75	1510.99	3690.66	2820.38	10212.2	72565.4		445.16	1532.47	5281.05	5532.18	7265.73	84508.5		373.044	1383.62	3478.41	3344.22	10225.9	75169.8
	8.7		1769.36	1281.65	8720.23	14773.7	13868.7	64392.6		1495.89	878.723	9133.16	17702.4	16268.9	58500.9		1161.71	1235.53	10921.4	9493.28	9020.33	66676.1
	8.8		2107.63	1406.53	13055.5	60833.5	91824.7	90726.4		1533.83	434.681	11113.6	60428.5	121640	90619.1		1375.72	967.908	15560.7	45529.3	70389.9	82494.5
	8.9		1491	1718.68	18458.1	120884	283952	289855		1270.75	514.736	15064.5	126203	362575	342457		860.705	1656.14	19247.6	102869	246140	251219
	9		903.642	2460.43	24514	147754	433299	522004		1056.84	1023.34	19974.1	165262	523675	590253		591.518	1884.41	22439.6	128632	373484	429577
	9.1		944.535	2759.47	23359.2	123482	399171	428986		1413.15	1117.59	20016.5	148970	460974	443468		830.567	2357.68	21902.2	107756	336899	318577
	9.2		957.497	2527.14	14800.7	78002.5	205487	130946		1401.25	1630.99	12833.8	96599.4	237353	131167		1185.48	2079.44	13266.3	65535.8	161512	79011.4
	9.3		1007.99	2037.75	6354.24	36011.6	69057.1	10279.2		1513.92	1664.71	5346.24	41015.1	78381.4	14949.6		932.963	2045.98	5528.55	26514.9	44382.7	8411.48
	9.4		938.516	2073.12	3306.74	11853.1	19650.7	20943.8		1038.65	2203.19	3065.07	11821.2	18136.4	19599.7		604.362	1090.39	3077.93	7071.01	10451.9	16787
	9.5		838.627	1768.45	1585.58	3985.58	4623.45	23640.2		918.729	1504.67	3519.64	4363.12	4550.87	25030.9		386.245	744.239	1879.7	2346.19	2187.17	17551.2
	9.6		799.518	2082.62	569.54	1731.47	4280.96	14039.5		791.859	641.723	2125.3	3230.91	6127.96	17728.3		523.435	1133.46	814.359	1685.75	3167.17	11105.1
	9.7		517.937	2719.49	1836.8	1224.51	1860.41	6151.57		332.722	399.703	509.333	2053.74	1633.26	6517.83		402.384	1415.3	852.158	1357.32	1178.22	4032.84
	9.8		233.69	1422.46	1764.02	2871.15	1875.11	357.548		65.5898	812.763	1188.92	1152.6	2615.23	1620.72		119.781	873.57	943.424	1412.56	1228.74	540.75
	9.9		87.2982	267.433	178.598	581.036	1617.64	5001.11		72.5925	2772.73	352.924	1662.88	4408.06	10266.2		35.4229	270.579	147.373	149.407	1328.92	5404.89
	10		130.6	1244.18	2834.77	2929.25	1251.49	10584.1		154.145	5485.03	976.857	5585.4	1801.05	14175.2		77.2509	1490.05	1395.71	2815.15	3087.49	10954.6
	10.1		230.871	939.813	1991.57	1960.91	4280.4	4885.08		332.334	2427.78	1228.43	3665.21	5096.68	5356.39		182.04	1013.4	787.7	2926.37	10151.2	4230.22
	10.2		121.174	544.594	238.795	1455.99	1567.2	2705.75		142.27	321.521	1424.83	690.063	3220.04	2323.32		145.243	250.145	626.325	1119.41	4269.25	2893.29
	10.3		73.631	2661.74	3024.34	8325.33	3721.93	11487.7		42.8793	1446.67	2261.93	3971.84	4851.74	10420		125.257	1683.27	2929.06	5397.91	3347.64	8261.26
	10.4		444.275	3555.9	2875.01	6012.59	4858.37	52180.8		506.592	2412.61	981.297	2687.74	8519.36	61927.8		305.318	2462.66	2150.78	4806.49	3687.96	31208.5
	10.5		1173.16	1811.22	2450.5	2169.34	12176	101429		1065.78	2578.76	1276.29	2709.86	20841.8	127478		960.379	1036.25	2133.24	1449.2	7894.96	71441.7
	10.6		1716.03	2656.52	1804.11	4744.63	30953.3	113946		1461.99	4514.03	1713.51	4221	30731.1	137417		1592.83	2436.23	2240.46	3330.67	15300.7	85498.4
	10.7		1569.39	5947.46	1893.78	11379.6	63126.3	161984		1133.57	6426.61	1342.8	10522.8	53147	175292		1454.51	6075.56	1267.88	5510.48	32032.6	124475
	10.8		2427.79	4495.37	6700.63	25565.2	96180.9	250853		2459.7	3945.72	3879.24	29810.4	88763.4	255584		1798.25	5164.82	5186.7	16656.4	56843	200411
	10.9		4334.31	3640.42	8466.12	35266.7	109139	317808		3933.56	2321.23	7666.82	44754.2	111081	300570		2869.83	3137.58	11032.1	28958	75526.3	259187
	11		6087.04	4619.49	7392.55	33143.2	123634	347552		5435.47	2847.72	9133.95	47364.7	144044	329031		4010.74	3997.14	12893.9	28876.8	89219.8	269365
	11.1		5141.13	7254.21	6867.75	39031.2	113623	300685		4648.96	5451.86	8229.78	51930	141707	309446		3072.38	6900.59	9016.51	31050	84373.4	237298
	11.2		5040.28	7312.28	5848.14	38576	85968.1	197901		4335.41	6718.93	4427.24	43982.3	115182	235087		2597.96	7395.83	5527.34	27536.9	61816.7	163262
	11.3		3547.98	6156.79	4658.68	30969.2	60262.7	134984		2749.14	7245.51	2693.01	29628.5	77432.4	166836		2164.09	5952.07	5755.9	17460.5	37369.1	107940
	11.4		2897.98	5828.97	4158.87	13521.4	29113.4	77280.1		2215.75	6593.17	4673.99	13203.9	31155	96239.1		1916.7	6769.4	7988.77	9295.94	12473.9	50476.1
	11.5		2670.32	4280.73	4569.11	5280.56	13393.7	27735.4		1775.49	5825.26	5837.45	6276.09	15262.4	36686.1		2091.38	5032.65	7466.69	6798.12	6734.4	17236.1
	11.6		1832.75	5169.13	3817.92	3952.92	9779.17	16406		1172.17	4486.85	2414.25	4404.58	19231.9	26913.3		1252.83	4435.36	4238.05	3936.5	6336.23	10519.2
	11.7		1650.61	7912.12	12898.9	11641.3	16858.8	24761.1		1262.2	4728.39	6589.81	8711.56	29331.2	35955.7		1480.39	4854.6	9483.74	10790.3	16592.9	20176.5
	11.8		396.265	4849.65	10782.2	13128.5	11765.9	11766.3		556.221	3046.15	8644.87	13123.1	10709.2	18448.8		587.989	2516.82	8452.53	11223.3	11757.7	12254.6
	11.9		95.9344	434.791	778.594	1452.63	694.628	4929.43		365.629	1177.81	2216.55	1171.09	1021.67	3778.47		342.841	537.748	1314.42	842.129	302.438	1748.49
	12		617.318	2022.83	13682.1	13862.5	19902	7427.13		1106.44	3503.69	14703.5	10518.9	26266.2	6707.93		863.935	2581.58	12164.7	11761.4	22422.7	9254.49
	12.1		493.888	3161	11622.6	9687.74	19612.4	10903.9		1107.54	5840.4	13648.9	8469.77	23287.3	11131.2		919.618	3105.12	12396.7	7435.99	18408.7	12882.1
	12.2		84.4743	1065.84	550.508	1824.84	3195.11	12870.5		221.537	2192.07	1585.79	5073.46	3139.7	11795.1		3.58649	1027.54	743.992	2014.79	2468.82	7437.77
	12.3		1103.18	7241.07	16209.5	7821.01	9020.23	15649.3		612.811	4952.98	12557.7	8458.75	11095	21422.4		727.602	4973.4	10105.6	6951.6	7763.62	9815.42
	12.4		3212.92	11106.7	15113.3	3155.89	26016.5	42346		1925.43	5488.38	10215.2	7736.02	36089	58258		1911.74	6233.29	11328.5	3581.75	22187.9	30337.5
	12.5		4717.74	11158	5022.35	4477.46	50517.6	89011.3		3581.18	10463.5	6296.44	10655.9	62297.1	116523		2563.31	8733.19	6306.06	5776.74	40680.6	66459.4
	12.6		6558.2	13191.1	6812.21	5984.5	50706	92444.6		6657.37	15041.5	9934.85	12886.5	73949.9	112393		4268.28	12173.2	6029.41	6562.76	41178.7	57110
	12.7		13521.9	9189.45	8337.2	20201.8	106467	189528		14599.8	8557.62	8322.14	22251.1	116964	217886		9920.53	10349.2	7377.93	13757.4	72054.3	129949
	12.8		18995.7	11027.3	7053.26	25961.5	131471	318541		16853.6	10186.4	10007.6	37172.1	162275	381705		14317.2	6466.39	6988.47	16896.4	99139	251464
	12.9		16633.8	31307.4	14895.6	38004.7	107864	280400		14882.1	32780.9	22385.6	50253.8	159379	375760		11219	22788	13972	25045.3	85219.4	244773
	13		16642.9	25062.2	8599.18	49294.2	150877	332123		14801.5	24010.9	14491.1	63003	198087	414315		11239.3	19329.6	9769.81	29312.8	112293	288918
	13.1		13550.9	19330.6	6867.3	54079.9	170554	301223		12581.8	17378.2	15383	61613.1	200749	351693		8468.38	13449	12410.3	30776.2	123556	248685
	13.2		21355.1	10063.6	3050.92	30844.1	101576	157094		17841.4	11022.2	6694.39	46106.2	138628	212397		16158.2	6224.47	2683.96	16773.4	84002.9	142601
	13.3		16136	13356.1	6039.72	34389.6	73756.8	77716.9		14000.1	13476.5	5160.2	38572	98258.5	102122		13359.4	9024.41	1892.3	17946.7	50302.4	57937.4
	13.4		14760.2	17255.2	1900.4	11518.8	55163.3	48808.5		13611.5	18606	3507.91	13496	63340.6	49454.1		12034.2	14810.1	1827.34	7378.58	37956.4	26793.2
	13.5		6810.05	13427.6	8804.13	3986.06	37255	20805.4		7139.68	20265.7	10202.6	4170.62	35602.4	21763.1		5520.04	16022	7955.23	1422.19	24271.3	11250.5
	13.6		8449.12	8027.58	6151.27	6221.35	20065	31040.5		7663.69	8136.93	6144.43	2802.35	32306	54362.3		6190.09	8379.68	6779.82	2077.77	21851.5	33054.3
	13.7		2685.76	24251.2	13453.9	12240.1	18295.1	32442.5		1343.11	10559.3	7280	10434.5	24785	43708.6		1469.06	13000.5	9707.25	9504.2	19208.3	29936.9
	13.8		1855.16	8106.12	18238	19645.6	10124	5329.42		1265.63	2730.28	16146.3	20818.4	12861.3	9970.63		1509.45	3103.48	12874.9	16353.1	8708.96	5840.99
	13.9		365.978	1998.4	5085.17	332.122	3231.93	4631.6		244.519	2856.94	5814.59	2264.15	5690.86	10569		413.333	1468.59	3899.17	309.868	2959.19	6105
	14		2308.18	3710.46	15595.7	16304.4	35382.3	19586.5		2330.49	7536.44	21880.5	8007.04	26124.2	32496.2		2400.55	2894.56	16514.7	7797.85	24957.6	16472.7
	14.1		1533.49	3306.62	14407.1	23553.7	36363.2	16563		1874.86	8055.27	12609.6	14574.7	25500.9	25289.3		1167.17	6551.04	12060.9	15129.5	27504.2	11228.5
	14.2		1426.37	2062.42	2166.39	2499.89	4910.52	13380.7		1978.87	1645.53	4239.86	8144.56	2668.75	13013.4		2151.98	1032.76	3022.71	4589.47	3303.17	7562.44
	14.3		1145.15	11257.4	29958.7	16832	3324.04	4948.7		437.692	7196.27	29805.3	10862.6	4759.68	5031.69		793.428	7798.31	28397.4	10703.6	2275.53	3054.9
	14.4		4697.36	13895.1	10198.9	11112.3	6642.77	43656.2		2563.77	8136.24	6106.31	6723.68	12483.5	54981.3		4031.02	11619.3	6797.67	6006.85	8027.9	39102
	14.5		8926.86	9388.75	6928.41	3336.06	16959	59482.5		9083.88	9369.41	6486.64	5861.24	25605.9	82561.6		7969.95	8085.7	5761.13	5193.9	14463.7	59146
	14.6		12624.9	9188.69	29530.2	6569.01	61891	59443.3		9825.79	13148.3	29952.1	9527.41	55011.6	55053		11833.1	11102.2	29285.4	8370.47	44468.8	31260.5
	14.7		19267.5	20190.5	3852.51	10279.5	101956	171918		18971.8	15417.7	6670.13	7707.33	86279.1	155871		20798.3	19505.6	4317.47	5510.55	75209.3	126935
	14.8		22987.2	27478.7	10626.3	14280.8	86090.2	181083		21918	27291.9	9362.9	14605.8	88148.8	202886		19672.5	31560.5	11667.6	13611.2	70418.7	145170
	14.9		24210.9	44165.2	24783.4	31126.9	69777.3	155272		20781.4	44672.9	18648.3	36905.7	97678.1	189848		18761.9	46383.5	23812.3	25314.9	67001.2	134298
	15		21260.1	39503.2	12669.9	62283.2	140796	300981		18454	41492.2	8512	60134.9	141824	294586		19071	39696.7	12310.3	49344.1	114420	252848
	15.1		26391.7	27481.3	11784.6	55271.1	161553	302675		22781.5	28240.3	10295.8	52926.7	162752	296235		23905.9	28039	12859.5	37287.2	141145	251334
	15.2		29829.2	19848.8	12180.6	27863.8	90008.2	156942		24403.5	17047.7	11143.6	32598.5	104966	209138		26026.6	19972.9	13204.2	21232.2	86876.5	146758
	15.3		20185.8	19764.6	8565.01	27482.2	54659.3	75223		16675.8	15087.1	4127.36	24041.5	59424.6	100113		19218.8	17187.1	8929.15	22366.9	51166.7	62927.9
	15.4		15939.4	23420	6889.28	21375.2	54575.1	57841.6		11856	25530.7	5622.93	15433.4	41118	53651		13120.6	22425.4	6071.15	18935.6	36232.3	33082.3
	15.5		11209.7	16847.8	15532.3	14239.6	46275.4	32425.4		7507.21	23200.3	18934.5	11243.7	29837.6	24558		9528.91	16750.5	12065.9	13050.2	31054.9	18428.5
	15.6		9064.33	12601.5	5967.13	9915.81	23117.2	37559.8		5502.31	11188.4	8494.51	8984.14	32836.2	49603.9		7701.07	10909.8	5431.09	7293.54	25150	42348.2
	15.7		7697.95	23207.8	5086.51	9744.72	14583.6	24229.9		5085.65	11564.2	2707.94	10477.8	20873.5	34427.7		7441.91	15903.4	3461.79	6447.21	9071.15	24521.2
	15.8		3296	14809.9	19882.5	17659.7	19624.1	21835.5		1365.79	7129.46	20979.2	20498.7	20257.4	22203		2417.27	9802.53	22014.6	14357.3	17645.7	22132.6
	15.9		2839.02	1443.44	1737.8	4640.18	2794.69	14273.6		1325.11	3423.9	12801	13490.4	2063.4	9274.71		1880.92	1049.31	5116.25	6737.91	2834.26	15267.1
	16		3119.64	10316.1	18346.5	14417.3	60637.6	24343.5		2558.25	12246.1	16114.9	10299.1	57006.6	35018.2		1956.03	9044.58	13966.1	5677.71	51525.6	21831
	16.1		3173.72	5978.89	12569.1	13803.9	51092.5	42347.6		2054.61	13649.1	9016.3	18731	48389.7	54411.1		1848.15	7323.44	11697.4	10712.9	41332.2	40377.9
	16.2		2464.24	2115.07	13284.8	12651.4	4654.37	7916.88		1416.49	3451.68	12497.5	23827.9	3885.43	7105.14		1341.62	2350.26	12334.2	12329.9	4503.3	7755.52
	16.3		1540.81	16794.1	34104	13237	13211.3	7971.8		1393.72	11205.8	28353.5	14925.8	14877.1	10833.4		2116.28	10936.8	32483.9	9676.45	10718.1	8679.28
	16.4		5687.14	8015.99	2626.17	10588.3	11341.4	68731.9		5402.26	5288.5	1572.43	7722.67	19956.4	82142		5123.14	8033.78	2305.02	6859.69	12118.6	59760.2
	16.5		15843.7	8479.8	33868.7	17236.6	10900	81705.7		11266.6	11498.8	28335.7	22936.4	25483.5	97276.9		12375.4	8359.3	28468.6	21433.7	13897.7	74801.5
	16.6		24337.5	15667.3	43422.5	17216.1	98092.1	139306		19932.6	12822.6	38768.9	12604.2	77403.7	128217		20671	13835.7	40151.7	19054.9	67695.6	104172
	16.7		41087.5	9479.17	5866.64	40581.4	189419	201529		33393.4	6570.27	3761.16	24729.4	156546	199797		37833.4	12000.2	8229.61	33668	153792	152668
	16.8		47032.5	44044.8	28250.4	36013.2	127839	191888		37474.6	37909.6	17660	27104.6	129208	212071		41678.8	47134	30956.7	32903.8	119004	133909
	16.9		52770.1	69081	34575.5	22254	123621	273370		44923.2	66646.1	26613.3	31636.2	138518	284557		43255.9	70709.5	40986.2	21652.5	120439	219903
	17		69876.8	86654.6	45757.1	53588.8	185320	341886		67859.2	84864.7	36829.2	63478.4	179448	319704		58595.7	80463.5	43266.9	33609.1	187613	334936
	17.1		82013.7	98604.3	72619.8	84484.1	185389	250077		74463.8	99955.7	63423.1	90828.5	183687	252724		71015.3	92578.6	76589.5	63593.6	178172	242740
	17.2		74005.6	98881.1	116255	92768.6	141343	175497		63184.4	93349.2	100830	95458.2	165219	204920		69498	88456.3	114217	99815.8	134889	145709
	17.3		51727.4	66718.3	117106	117611	139013	120933		48189.9	58309.4	92899.8	92599.5	153629	161352		52929.1	62536.8	114349	136402	129047	99012.2
	17.4		33109.8	38686.2	79650.7	61663.7	131196	124820		33927.9	40747.2	65726.3	35695.4	99065.6	106044		32203.8	41470.2	84257.3	71173.3	115572	110328
	17.5		19492.7	22873.3	92021.8	50173.8	26480.1	58780.1		19094.3	26309.4	102556	59105.7	27619.7	56112.5		16168.1	22295.8	100281	64846.8	46315.5	77770.2
	17.6		10936.4	11986.9	52735.3	86247.7	21866.6	34947.4		9965	7213.61	53652.9	76325.4	26925.8	46590.4		10217.7	8557.37	48588.1	82646.6	41481.7	47721.6
	17.7		6775.86	20794.7	12310.5	49891.2	41297.5	21752.4		5953.36	11745.2	6818.41	25158.1	19240.5	13057.2		7822.18	19759	10694.5	36103.4	34349.2	20467.9
	17.8		1752.98	9847.25	17375.1	36096.7	45070.8	45304.3		2165.26	8740.79	22465.7	43470.2	42794.8	46659.3		2609.29	8503.43	21666.7	34580.5	45610.1	56859.8
	17.9		1238.63	5781.46	2357.65	11087.9	4469.62	990.329		1664.86	7011.26	3491.46	19012.6	5783.31	2785.05		945.711	4024.24	1909.93	10689.3	5249.06	750.07
	18		4852.17	21911	20250.4	25786.9	69701.9	89805.6		5054.39	18395.4	3543.59	14572	60376.2	81457.4		3846.58	18600.6	6766.25	13625.2	57458.9	78941.7
	18.1		1968.73	8833.23	4576.4	18797.8	48277.5	45669.1		4367.05	7573.73	1853.08	21084.2	46863	41033.4		1858.36	7133.26	537.504	14358.8	41899.3	41530.3
	18.2		975.969	3563.06	13025.2	23111.9	25989.9	11508.5		1732.9	7873.21	22623.3	31626.7	34861.8	12083.3		2390.95	4752.52	15482.3	22545.3	36940.9	19633
	18.3		5222.78	19092.2	12564.4	56330.9	41171.8	45531.3		2519.04	15507.5	8839.79	38065.2	32342.1	24540.1		5383.69	16197.7	10701.5	49990.2	40175.8	43068.6
	18.4		8286.46	14415.4	30501.6	97743.7	39459.1	28928		6340.82	7977.27	26326.8	60233	22449.4	13559		6609.02	8538.38	28089.9	79790.8	41072.1	23153.4
	18.5		12941.3	12803.8	93469.8	74153.8	26018.9	83030		12457.6	20670.6	99557.3	76591.6	44252.7	93365.2		10711.8	14259.2	94025.2	76791.8	46017.7	74156.3
	18.6		18381.1	37951.4	121481	65295.8	83088.5	195610		18965.9	42913.6	123409	61621.4	65016.8	170655		18373.9	34536.5	118787	70088.2	66181.3	154421
	18.7		29246.7	73893	175814	149160	175644	295202		28397	65035.8	139544	120547	146555	290986		28978.4	60029.5	158080	152766	145250	229247
	18.8		51051.7	148209	245412	182361	199740	359898		45793	133402	192250	165851	209260	386295		48826.8	122126	218773	180128	173005	302494
	18.9		66301.8	206440	301109	235666	300336	415995		61742.6	212035	256431	210280	286470	401049		58178.9	188169	274782	218527	265650	361999
	19		57470.8	197133	321008	277415	370923	493994		55097.7	199676	267445	225929	336545	443096		48094.8	185108	292142	262773	354094	465338
	19.1		42439.4	136902	259330	208597	284102	475346		40754.3	135180	215570	172360	275263	449369		33176	126082	249610	225731	298281	462887
	19.2		27195.5	82685.2	192445	159900	137010	244376		23089.2	74067.8	167326	139189	148565	266083		21117.2	71246.7	187296	176295	157791	245513
	19.3		14673.8	48011.8	121101	104957	102485	100571		11370.3	36698.7	103936	81840.3	73848.6	95100.6		11790.9	39774.2	110877	104789	107131	103638
	19.4		6683.55	28066	67232.2	35881	55971.7	66529.8		5752.67	25071.6	61284.8	25988.7	27082.5	32861.7		5927.61	24019	57905	36178.3	52324.1	55174.5
	19.5		3142.27	12891.6	43764.5	50088.7	10729.6	16766.6		2987.2	17858.7	46364.9	53785.4	16543.3	13748.2		2593.19	11659.6	38524.1	46840	17035.1	24416.8
	19.6		1304.38	5529.15	12184.7	49243.3	15156.5	13914		1369.05	7794.47	11704.1	40116.7	15790.2	12648.9		689.571	4489.38	11161.5	37403.3	13966	18511.2
	19.7		706.253	6654.35	5936.6	16491.9	18481.3	11219.3		404.351	4951.14	3927.58	5127.67	12695.4	7873.84		352.37	4503.57	5139.4	8645.37	12604	7061.05
	19.8		499.259	4986.99	11194	15243.5	15488.1	24379.6		242.949	2937.74	8270.54	15928.2	17044.9	19600		245.064	3181.46	8983.91	14267.8	17556.2	23377.6
	19.9		341.275	862.245	4929.43	1611.94	2663.6	2556.28		204.315	702.847	756.957	5771.82	798.13	2730.88		90.3995	60.1476	485.822	3352.82	717.851	1639.19
	20		312.202	3391.85	12867.8	7903.22	27944.5	32210.3		296.629	4112.89	5633.08	4500.55	20766.2	36974.8		253.554	2907.18	7323.82	6329.51	17288.2	25752.7
	20.1		219.067	4908.64	5454.3	9447.6	23202.4	16817.3		116.471	5277.05	2596.11	8100.79	15440	11778		248.017	4499.86	3175.56	9888.85	16970	9307.24
	20.2		324.523	3484.95	3734.53	6047.65	17832.6	17610.1		175.883	2820.01	6256.46	10439.6	12142.2	13751.7		239.62	2125.98	4492.37	6689.25	12395.1	14515.8
	20.3		701.299	6201.17	10807.5	25207.1	15481.2	10282.5		371.347	4557.97	10206.7	25922.9	17672.5	8688.56		355.795	4808.3	11699.1	26715.3	13568.6	8280.29
	20.4		1632.71	10685.8	10731.8	26978.9	20675.8	24581.3		1351.1	11165.6	9598.56	17588.7	15830.4	13313.2		1478.94	11253.7	10895.3	19943.7	13052.9	20138.9
	20.5		3070.42	13374.8	22965.5	27165.5	30174.2	66202		2810.77	12585.3	20166.3	26330.8	29684.9	59182.1		2408.66	11001.9	18715	19640	32488.9	66681.9
	20.6		5403.13	12316.2	38120.4	51446.3	55343.7	109535		3865.83	12291.4	33822.4	47348.6	46395.3	94304.5		3144.2	10343.2	33460.2	40823.9	51363.9	101925
	20.7		6428.32	17041.6	46366.5	74822.2	137230	223419		5366.47	17363.4	38913.5	71339.2	123967	192021		4155.93	14028.9	32510.7	66224.2	131836	218963
	20.8		7712.25	21503.1	52528.3	98979.4	223788	358547		7804.45	22826.4	42627.4	83193.1	202418	318372		4821.37	17594.1	37104.1	89236.1	222123	356860
	20.9		8125.97	27625.6	42117.4	92893.3	264970	460443		8524.67	28883.4	31835.5	74164.4	231430	392832		5404.08	20180.2	28687.1	85926	268455	454386
	21		7468.04	21223.3	24721.7	69456.7	214519	438356		7891.39	22832.2	17244.7	57879.7	191941	371802		4509.21	16837	16213.2	63072.6	224575	433878
	21.1		5344.1	12714.4	16130.9	40458.2	117718	276900		5437.53	14554.2	12152.9	37837.6	112017	234538		2936.92	9740.4	10582.3	37489.6	130221	269846
	21.2		4103.22	8972.48	12520.3	23020.1	52583.1	114154		4071.32	10399.1	11372.6	20437.4	50607.5	99942.5		2189.18	6756.27	8943.49	20078.4	54772.3	116567
	21.3		2985.07	8367.78	10096.5	13178.8	26387.3	39465.4		2898.49	8952.7	10751.1	9875.1	24030	33707.5		1922.25	5853.25	7598.37	10052	26453.6	44773.5
	21.4		2186.78	7244.04	7834.52	8632.88	10513.8	12351.5		2080.78	7103.99	9434.14	5273.32	8311.5	9926.15		1912.2	4660.55	5590.91	6591.17	10470	13442.6
	21.5		1331.39	3749.38	6197.01	3457.31	2798.37	3037.27		1301.81	3948.91	6240.53	2398.8	3531.05	4440.59		1108.2	3149.71	4283.65	3715.49	4192.13	3240.55
	21.6		563.229	1112.31	3762.78	2512.02	2276.21	5923.62		355.949	1487.76	3093.02	3288.42	2142.53	2770.09		500.528	1459.93	3127.71	3908.99	4500.18	6695.93
	21.7		490.394	921.278	5151.87	8327.08	9091.76	7920.12		85.1797	1046.78	6201.59	11298.8	10666.6	5189.34		196.812	1405.06	4612.51	7819.79	9378.59	8022.12
	21.8		369.818	1029.51	3546.16	3645.72	7573.58	5726.9		50.3007	771.197	6106.69	4425.61	7196.19	3901.05		179.484	1055.67	3918.55	2260.8	4729.69	4108.4
	21.9		131.568	420.884	592.353	4185.89	533.624	768.005		81.1192	627.629	1146.75	1104.96	2710.82	5530.68		38.5472	246.513	1036.07	3562.73	1708.34	1954.46
	22		204.292	1155.02	4155.8	12392.9	12494.5	8429.85		235.134	527.111	3119.17	4697.83	13793.3	16375		134.308	632.549	5293.23	10137.3	14167.6	6924.08
	22.1		165.516	1478.76	3881.24	5037.61	5941.8	1842.41		301.686	258.221	2359.73	3096.05	6097.42	3514.98		185.786	1107.01	3468.89	4181.55	8779.08	2390.71
	22.2		151.736	1686.88	4570.19	6950.42	1099.64	4701.53		243.845	1091.69	2545.95	5144.11	2360.93	3734.84		200.288	1433.36	1768.49	4221.27	1716.7	5209.47
	22.3		212.672	1027.62	5557.12	5788.24	4014.69	269.908		247.064	2325.48	6455.96	7812.38	6163.94	763.62		145.641	1305.2	4888.68	4283.22	3947.86	396.7
	22.4		166.105	1925.12	8448.99	3762.33	3613.76	14434		164.323	1567.67	9391.49	6200.89	3577.7	9446.47		58.502	2052.64	8169.91	3885.81	3956.33	14355.1
	22.5		743.88	7600.51	12297.3	2969.45	6804.25	25836		160.098	6015.3	11284.8	2054.91	3478.35	20108.4		961.357	6514.05	9868.73	3827.09	6534.21	21437.2
	22.6		1847.26	8493.85	7610.02	4706.92	14371.8	24401.9		1265.4	7291.86	7921.82	3573.76	14797.7	28639.6		2349.37	6068.9	5626.52	4462.19	12562.3	21995.9
	22.7		2277.73	9962.69	4783.72	7164.03	17001.6	32639.7		2361.32	10178.3	3405.67	6150.99	17632.4	31939.2		2200.7	7484.74	3840.57	5411.68	15562.7	28124.5
	22.8		2732.64	14831.7	5221.76	3203.87	19144.5	56670		2919.01	15803.8	4130.52	3621.12	17369.3	45080.5		1984.12	11387.9	5526.48	3080.9	17204.2	47851.3
	22.9		3025.42	12168.3	6270.32	1286.61	25338.6	83005.5		2501.34	12770.1	4327.76	2129.88	25806	75221.5		1853.18	9284.54	5762.05	1741.82	21885.3	75055.5
	23		3204.18	7483.21	6074.37	4086.3	29114.6	79512.4		1940.17	8831.83	3552.18	3377.13	28289.5	75735.7		1785.85	5728.81	6515.43	3690.98	23975.4	67534.9
	23.1		2399.38	5080.89	4390.89	6809.94	22972.1	48013.4		1477.71	7446.12	4049.36	6419.3	20020.3	51607.2		1733.65	4234.19	5916.2	7019.78	18017.4	39815.5
	23.2		1457.15	4214.71	5898.48	5297.9	14976.4	28656.8		1263.01	5381.79	7512.87	4584.02	12339.2	28803		1427.85	3961.78	6023.88	6078.74	13217.4	22651.3
	23.3		668.95	3637.3	10613.1	3759.62	10502.7	18495.4		469.054	4166.33	11000.5	1953.78	5485.74	12061.6		955.686	3466.45	9397.13	4104.75	8667.31	13640.1
	23.4		370.756	1983.9	8443.47	3778.9	6997.4	7586.56		139.871	1679.94	8878.5	4028.7	4115.6	4670.76		489.964	2150.93	7670.78	4466.83	6039.2	6450.1
	23.5		105.003	1139.17	3021.71	6129.2	2065.29	2255.05		311.863	593.568	4169.23	7282.55	2583.78	2272.8		172.722	1463.4	3536.26	6186.38	1846.7	2126.11
	23.6		159.402	658.552	1677	5784.88	2302.46	3179.13		519.391	445.052	2591.45	8050.21	6688.61	5744.45		190.796	808.514	2562.1	6535.39	5418.48	4979.87
	23.7		445.481	233.151	1617.44	5131.26	10152.1	15404.3		406.38	522.581	1622.18	8282.18	13644	17257.8		276.169	471.905	1730.06	5771.72	11101.4	17403.3
	23.8		537.951	266.579	96.8553	4281.85	5668.92	6418.09		161.225	828.466	717.33	3322.68	3615.39	5261.08		145.412	173.384	364.354	2588.52	1488.72	3120.17
	23.9		405.342	443.274	537.947	3291.18	4317.79	5084.93		33.8456	1295.32	2125.02	663.443	3431.05	5402.68		95.5773	274.284	872.578	1970.67	5031.79	6387.49
	24		374.582	884.531	892.472	4788.69	7296.53	13338.4		28.1422	1021.9	800.631	3396.65	6642.59	17139		148.395	854.741	499.518	5220.38	9714.08	14306.2
	24.1		168.602	368.408	3201.65	4710.38	4990.7	7879.04		46.5975	422.439	782.174	2152.36	3912.51	10566.1		104.557	253.241	1913.32	4249.71	4380	5738.81
	24.2		28.6101	227.326	4328.97	3730.82	9492.23	2972.65		139.552	1160.75	3285.13	1947.41	6101.79	2892.72		52.1847	702.842	3134.01	2200.58	5855.86	2816.46
	24.3		252.321	1105.5	1770.28	2571.21	6667.77	5316.25		367.774	1671.61	2550.41	4644.38	6363.68	4942.43		367.051	1575.65	2152.85	3584.58	4304.37	6029.9
	24.4		705.881	1728.93	1990	5341.15	2896.26	8722.59		805.804	814.154	1092.43	8002.93	4747.84	7400.09		733.324	1774.57	2260.06	6510.37	3179.71	11105.3
	24.5		443.826	1757.94	2616.45	5514.98	5024.4	4939.08		554.025	1498.39	2821.48	5333.23	5012.57	4545.59		587.927	2197.75	2659.72	5911.82	6058.14	6635.16
	24.6		948.045	1508.47	6204.34	1618.34	7866.01	4990.36		842.344	1644.12	7532.1	2818.34	5516.19	4232.25		948.467	1373.13	5441.73	3446.04	11418.5	6924.32
	24.7		1844.73	550.091	7524.77	1431.21	7973.99	15233.1		939.079	1012.41	9892.05	3859.39	7980.73	16205.2		1484.88	859.892	6624.52	2001.61	11808.4	16535.5
	24.8		2655.99	1848.98	7672.93	5171.68	5517.02	18559.2		1246.67	1295.57	10315.8	5309.4	7320.52	25550		2593.07	1891.85	7931.91	5281.46	8989.71	17839.4
	24.9		2675.79	2879.77	6628.94	4946.52	4946.04	22855.9		1722.82	1770.43	9054.41	5583.79	6640.28	33928.5		2840.68	2246.66	6655.77	4903.03	9489.68	21321.5
	25		1908.9	2586.55	6156.24	3340.2	5627	25720.6		1341.35	3078.23	11167.1	9148.8	5581.68	35903.4		2168.64	2351.25	6466.77	3641.26	7513.54	24005.8
	25.1		1404.92	1975.98	11176.5	5483.31	3868.03	19021.3		1348.38	3310.48	15021.1	9013.75	3128.4	26897.2		1533.77	2556.53	9095.68	5082.35	4712.09	16697.7
	25.2		1158.71	1739.53	9254.21	5760.76	3365.51	9447.8		1187.86	2724.59	12779.1	7717.93	3572.37	11604.4		1047.52	1822.08	8855.1	6803.34	4103.82	8300.25
	25.3		681.831	1956.31	3461.28	7424.16	5082.5	4793.14		761.109	2561.68	6252.23	11179.6	8105.95	4464		720.173	1620.6	4455.93	9216.84	6217.27	4792.97
	25.4		427.551	1799.82	1050.88	8084.86	6899.15	6355.2		538.026	1903.27	2406.59	8185.19	8500.11	5392.27		448.164	2139.84	1661.35	7795.92	7324.45	8401.03
	25.5		323.8	1413.71	1587.41	3520.14	5976.18	5389.69		288.981	1156.98	3061.33	3188.9	5517.22	5913.38		366.153	1570.53	2640.27	2970.8	5470.58	6597.62
	25.6		194.516	710.709	1251.1	645.627	3607.74	2067.89		86.0059	525.888	1993.2	952.406	3926.04	3781.6		181.193	651.607	2215.66	796.613	4023.62	1521.92
	25.7		62.1467	493.3	749.017	1175.25	3447.66	4793.32		52.366	218.85	712.154	1180.25	2570.28	3554.49		56.793	295.943	1106.99	1532.59	3486.37	3096.76
	25.8		111.83	611.452	887.113	927.44	3922.01	4023.39		33.7189	618.029	2526.96	2091.61	1316.15	1505.51		7.73615	268.113	573.042	1257.78	2486.56	2883.17
	25.9		167.422	572.575	943.59	912.177	873.981	1958.16		19.4946	1159.32	3169.05	2077.13	165.781	1257.9		16.3997	192.975	800.185	1343.95	1074.18	1425.07
	26		69.0926	415.987	1240.18	278.207	561.909	4323.64		47.7556	1506.11	1805.29	845	2354.74	3530.81		17.268	166.325	899.726	1129.3	2170.02	2376.96
	26.1		32.4454	99.917	945.576	1391.82	1891.76	2672.6		32.9193	947.562	951.098	136.719	1470.74	3827.19		35.7895	98.806	562.408	436.153	1896.25	3254.96
	26.2		136.517	108.955	584.958	4243.02	2373.91	2317.32		49.2776	946.937	801.366	2111.49	683.312	3276.84		78.4258	229.133	543.893	2549.78	644.8	2745.58
	26.3		260.901	372.987	1646.92	3362.38	3545.43	2239.99		97.0926	1026.32	1228.94	2409.01	2990.38	2902.75		110.296	312.225	1408.96	2659.69	2886.29	980.756
	26.4		184.955	525.972	2364.99	168.45	2881.5	3015.53		205.672	336.519	1660.21	132.085	3491.05	4225.79		151.292	324.889	2845	59.8622	3055.1	2634.93
	26.5		102.065	648.321	1860.79	2284.73	1383.89	4610.05		144.907	816.535	2111.5	2325.5	2374.12	6380.23		150.446	1648.65	2822.19	2231.25	1617.43	5370.12
	26.6		236.963	1841.34	710.229	4759.25	480.078	4251.27		272.695	2586.22	1722.9	5878.36	1233.39	5597.14		258.662	3599.18	1482.12	5105.88	666.692	6654.63
	26.7		702.488	4106.57	708.942	3961.74	1626.36	3409.37		663.443	2940.34	573.247	7044.35	2063.32	2987.87		454.096	5391.3	1922.96	5787.28	1923.38	5541.34
	26.8		1201.38	5797.04	2115.92	3943.3	3533.35	2378.37		953.837	4003.28	548.818	5474.29	3210.95	2467.83		894.149	5907.89	2801.12	5357.57	3573.43	4572.56
	26.9		1314.24	6540.33	1543.25	4587.36	3034.62	5016.37		1178.92	4729.65	413.075	6227.09	5779.69	7834.83		1037.3	5759.12	1171.65	5854.89	2902.1	7350.5
	27		905.345	4746.24	412.801	8366.43	10031.3	16522.4		943.222	4029.37	603.158	13297	14713.2	17127.9		1096.45	3863.07	594.796	9372.97	9993.04	14005.3
	27.1		665.005	2565.1	1293.22	10285.1	10514.7	16594.9		753.65	2281.52	1918.65	14927.4	13365.9	14587		827.203	2360.2	1487.09	11849.1	9661.48	10998
	27.2		394.98	1357.66	2236	7775.95	3918.19	6119.12		298.382	1331.65	2912.03	8302.83	4045.94	7341.59		614.965	1596.77	2246.74	8383.29	3213.8	5603.25
	27.3		239.401	942.191	1409.74	2951.03	1920.36	5320.4		210.576	945.56	2222.82	2925.8	2880.4	5357.53		352.467	1595.71	1345.78	2976.5	2002.76	5577
	27.4		196.616	690.013	924.52	834.362	4162.26	4940.77		262.314	974.148	1208.49	1190.55	4965.91	2926.67		193.794	1275.36	933.744	934.961	4573.22	3880.7
	27.5		90.9692	490.767	860.201	411.449	4430.23	3752.99		184.195	635.893	570.04	329.859	3524.17	2837.46		114.716	764.935	827.481	298.034	4237.63	3055.06
	27.6		71.3167	514.626	652.364	645.497	1828.23	1968.37		59.9195	103.811	354.333	46.6735	1558.45	4506.47		96.1412	371.794	326.462	204.446	1983.44	2700.71
	27.7		270.253	484.231	473.615	855.318	721.037	502.185		25.2127	206.411	663.675	663.967	437.521	1349.74		98.2784	383.916	397.936	269.431	792.183	1143.96
	27.8		380.321	107.06	459.44	1519.25	1081.32	2437.04		42.7687	232.639	1025.88	1777.2	380.324	1075.16		42.4888	325.072	954.858	374.937	221.412	1360.02
	27.9		372.167	33.8682	291.165	895.448	3749.67	2506.01		55.2098	177.897	472.686	1741.4	2319.53	2821.02		4.03247	84.4885	316.289	130.791	2113.59	432.319
	28		257.204	259.948	1006.43	463.038	3345.97	2035.83		49.7595	256.198	888.799	2798.24	2980.83	3488.89		17.3859	54.549	733.286	1438.28	2376.53	1298.04
	28.1		166.958	223.314	633.612	1375.57	1395.98	2091.99		44.6661	279.119	756.401	3277.85	515.936	751.587		13.5154	138.075	199.652	2429.2	377.303	263.246
	28.2		31.3547	246.802	252.683	205.503	3538.94	5178.03		9.21087	135.242	1008.23	922.492	2459.51	2760.31		20.1185	115.619	874.784	429.078	2763.58	3524.2
	28.3		9.34127	761.952	1496.48	1623.19	2029.83	3202.44		9.19927	158.058	2446.87	364.981	2706.4	3558.79		19.8271	606.899	2377.61	570.491	2523.58	3934.75
	28.4		25.5409	1304.69	1202.27	2259.32	849.79	2263.58		8.8498	846.322	1284.69	1189.56	1179.52	3954.56		20.2907	1225.68	1331.89	2404.03	1020.73	2674.4
	28.5		101.39	1202.4	590.421	1215.74	6414.1	6046.05		128.343	995.356	599.126	1097.08	7570.23	9762.57		120.349	1463.91	505.015	1682.58	7490.88	8729.96
	28.6		210.571	1419.3	2094.04	795.35	5425.76	4801.45		285.49	1257.66	3039.57	851.892	7477.82	7529.94		250.031	1272.3	3291.24	916.172	5819.65	7261.41
	28.7		333.133	3326.72	5131.2	6035.96	3605.92	1565.66		498.363	3262.98	5360.46	4887.64	3603.15	1613.34		419.794	2870.52	7575.68	7642.58	3545.75	1307.26
	28.8		306.313	5274.04	11970.1	20362.3	7658.01	701.318		543.875	5385.39	12645.4	18585.3	9078.09	1819.46		539.554	4784.25	14170.7	23060.6	9081.2	1103.11
	28.9		271.899	4737.44	16084.2	26694.8	14881.6	4153.12		611.294	5172.26	18162.7	25719.6	17114.5	6009.77		458.875	4383.88	19046.7	28938	15723.3	5554.29
	29		183.791	2914.83	11039.1	17857.4	15771.8	7195.58		422.431	2989.55	13270.6	19394	17909.2	7982.08		303.074	2096.56	12624.5	19698	16439.1	7979.82
	29.1		68.1212	1423.78	4308.19	6387.9	13822.4	7050.49		254.866	1198.04	5276.82	7939.95	15676.6	9258.14		162.16	791.894	5099.99	7714.88	15854.5	9696.47
	29.2		39.5308	966.85	1692.57	2480.74	10083.8	4885.72		131.548	652.781	1834.71	2161.46	9203.27	6462.01		86.3293	536.986	1846.11	2445.78	11530.8	7576.83
	29.3		31.8645	581.053	875.965	1918.83	8885.89	4478.85		47.717	291.075	926.968	1122.2	4811.52	3513.78		40.9937	354.304	896.491	1301.53	8510.91	4722.43
	29.4		15.1104	312.298	486.012	880.506	5867.99	3628.66		4.64588	313.012	1317.35	346.123	2647.4	2875.16		20.1143	167.74	455.416	345.568	4938.69	2495.77
	29.5		20.563	158.861	373.453	176.374	1943.08	4062.19		46.1165	241.624	1277.15	88.6817	1989.48	5158.38		33.236	124.132	624.555	187.063	1867.62	3911.76
	29.6		23.5072	96.5229	682.934	512.575	1126.98	4808.83		41.2329	165.614	631.771	619.705	1326.11	6664.63		23.5258	123.794	678.82	427.804	1071.16	6839.23
	29.7		27.9418	106.878	714.813	420.542	168.115	1851.7		39.2225	81.7647	644.213	1675.53	301.803	2983.78		29.9554	75.1932	616.679	577.077	131.586	3447.42
	29.8		18.8528	230.913	405.271	420.303	721.9	1572.42		33.4292	88.9094	1088.22	1695.53	1120.71	1605.83		59.217	66.1964	768.234	391.276	211.465	311.033
	29.9		73.7738	185.001	235.713	54.7012	599.474	6719.28		75.4954	263.612	1184.12	1210.99	1157.07	4033.68		89.3787	47.6613	778.472	133.809	188.268	3237.74
	30		109.303	65.2145	224.307	782.351	497.271	6224.77		109.981	252.728	743.979	1889.4	1158.84	3375.33		87.1615	136.109	309.528	1248.22	955.249	2981.45
	30.1		89.8826	178.836	454.633	743.279	1645.99	2104.39		66.3113	185.472	524.489	1379.5	1646.69	1012.43		64.1525	210.516	288.208	838.869	1917.74	949.063
	30.2		28.6945	196.338	718.381	222.334	988.867	1298.06		33.7507	151.265	489.023	1075.08	363.115	1140.84		49.8935	69.0793	319.746	437.819	456.474	1464.97
	30.3		24.7178	84.0519	490.52	1589.63	2072.5	917.736		42.9951	171.538	195.948	1997.39	947.848	1589.3		45.323	57.166	121.965	1755.17	1071.98	1290.08
	30.4		29.9787	69.8006	922.182	1817.44	4086.2	2759.99		60.9847	204.525	613.501	1180.71	2775.58	3674.1		42.1312	56.594	586.69	1466.2	3078.29	3691.18
	30.5		57.8079	34.0911	1565.31	676.997	3536.59	9445.96		79.9528	69.9499	1624.04	402.569	3937.59	11762.5		28.544	38.7348	1472.05	486.485	3712.18	12375.5
	30.6		115.344	122.699	1917.27	1481.36	2400.38	7487.8		105.313	107.994	2981.27	1952.23	2625.62	8483.77		64.6301	76.2061	3052.43	2474.91	2309.13	8788.7
	30.7		214.788	439.799	4176.05	8005.65	12836	4627.49		296.355	441.308	6113.52	8008.19	11130.6	4169.43		162.437	435.112	6695.79	10013	12062.9	4727.93
	30.8		304.916	694.797	7248.65	19176.4	35666.9	22443.4		524.838	765.354	9146.79	20836.8	36176.7	24682.4		295.445	948.453	9613.74	23066.2	40147.9	26650.6
	30.9		409.847	720.96	7450.66	23440.7	47364.5	41443		540.753	994.272	8878.34	28524.7	51225.2	45698.5		398.671	1011.81	9452.42	30270	58306.4	49556.8
	31		406.5	471.481	5208.68	16157.4	36428.2	37088		436.182	742.621	6506.5	21798.8	39040.5	37499.2		416.65	789.221	7041.85	22771.9	47196.1	41824.7
	31.1		361.166	334.944	2918.17	7348.63	16865.4	15706.5		362.361	361.669	3827.94	9560.63	18632.4	14921.3		361.49	758.272	4148.72	10531.4	21978.1	16617.5
	31.2		284.167	562.685	881.45	3235.25	4294.51	2872.5		211.745	512.096	1378.14	3101.78	5339.24	2906.87		203.956	808.037	1433.5	3909.56	5322.27	2767.44
	31.3		156.877	703.575	622.31	2184.07	631.533	2725.91		134.707	669.627	1022.87	1014.62	1657.59	1038.43		153.656	581.036	1130.25	1847.09	1222.83	1963.39
	31.4		86.0163	413.899	1098.26	1301.65	132.316	3313.36		138.508	400.419	1614.09	128.446	291.62	1416.35		153.738	302.513	1877.61	632.914	248.208	2206.68
	31.5		69.1513	200.097	1127.02	290.776	791.481	1567.52		99.1616	226.341	1439.93	212.895	895.587	1732.15		103.489	127.61	1696.23	65.4681	1288.3	1668.26
	31.6		56.8627	277.654	491.076	350.08	943.688	189.316		24.6663	184.194	755.755	925.694	2157.1	834.241		30.7895	101.278	640.028	551.411	2337.78	582.909
	31.7		61.4414	391.936	417.477	867.1	330.198	330.937		37.4977	118.172	272.51	1079.9	909.047	514.433		14.8933	146.463	310.761	640.674	929.917	97.491
	31.8		57.2979	236.258	1116.05	295.93	787.009	1174.11		34.8333	22.9492	125.897	530.937	854.132	1749.69		22.6657	95.7912	442.71	301.67	877.566	479.05
	31.9		50.9585	66.8189	1517.34	310.548	312.809	781.363		36.8162	120.108	58.4495	539.556	1429.9	2347.52		27.3533	81.4554	441.463	518.284	451.619	446.285
	32		70.7448	124.589	979.772	1114.21	177.034	1001.02		63.703	296.805	25.636	1478.83	1594.92	2444.62		21.2591	225.222	297.532	1250.51	545.316	1359.35
	32.1		47.116	201.64	414.566	1056.01	278.866	1299.97		113.94	139.824	223.964	1730.86	915.578	1230.57		20.1753	161.007	156.278	1327.92	354.96	1048.82
	32.2		30.8382	235.358	424.016	371.359	541.079	1237.71		63.515	100.669	454.742	771.922	541.824	244.366		34.7139	120.787	239.315	598.559	390.631	641.995
	32.3		76.2984	283.341	697.052	244.794	827.276	1969.65		69.6131	174.999	550.835	72.4636	932.59	919.134		67.6596	247.572	497.54	172.049	733.918	1299.25
	32.4		81.2612	285.555	256.239	994.62	801.32	1779.07		43.0864	265.834	245.333	1124.63	927.407	1152.8		45.3953	354.863	285.632	994.323	458.194	1090.47
	32.5		65.3988	426.611	141.143	1004.53	1625.93	1949.78		32.4522	333.026	131.991	2118.54	1301.25	1691.65		26.7703	399.312	256.479	1357.55	1644.25	1611.11
	32.6		97.2689	293.046	654.86	732.323	2916.77	1789		90.836	249.131	892.87	2069.16	2120.37	1844.68		99.206	310.878	942.92	1634.68	3604.64	2035.64
	32.7		86.3269	367.647	1004.9	2795.97	9347.44	5560.06		180.476	637.38	1458.4	4856.66	7732.72	4635.13		145.053	490.449	1365.75	4340.61	10682.7	5748.36
	32.8		72.9793	979.614	1560.02	6713.09	20372	19014.8		199.297	1552.21	2097.39	9459.08	19815.2	18085.8		162.857	1154.04	2394.06	8908.63	23311	20411.1
	32.9		101.366	1543.34	1492.66	7961.18	20303.8	32039		155.55	1948.75	2383.59	10553.2	22508.1	33152.2		178.43	1769.65	2615.76	10724.1	26765.6	38646.8
	33		162.894	1506.08	1185.18	6493.71	12067.8	31555.5		177.8	1546.11	1739.61	7584.68	15699.2	33072.1		285.43	1482.71	2264.7	9033.61	18278.8	39630.3
	33.1		204.393	880.605	1610.5	3065.43	6651.78	21691.3		272.08	787.157	1722.94	3325.99	8095.69	21077.6		360.655	807.87	2882.93	3909.4	9464.75	25171.3
	33.2		278.06	449.974	1837.44	825.862	6390.06	12073.8		256.439	594.513	1700.59	1000.64	6011.83	12360.3		327.896	662.075	2726.58	788.302	8344.07	15507.9
	33.3		231.854	337.484	1139.35	1404.35	5389.72	4799.46		159.635	403.981	1105.71	1292.76	4091.25	6032		199.242	652.975	1391.35	1643.93	6242.48	7137.84
	33.4		159.324	296.005	434.229	2101.46	2130.82	300.92		99.2476	244.558	517.644	1524.34	899.536	639.459		114.296	454.446	633.307	2432.63	1750.52	392.601
	33.5		80.6827	153.354	489.571	966.244	250.492	1310.92		36.5903	140.752	527.466	769.27	376.972	2031.33		51.8901	189.355	733.893	1130.05	409.912	2459.22
	33.6		67.9788	127.963	571.255	238.915	397.259	2154.57		27.1239	135.586	466.728	445.413	966.384	3217.23		30.6471	244.117	459.564	355.653	794.984	3529.18
	33.7		60.0325	169.678	544.383	843.407	495.662	187.53		28.7542	182.144	354.315	626.47	761.097	658.606		37.8622	275.682	258.72	505.865	607.265	339.902
	33.8		39.2419	103.427	401.507	981.992	580.294	1156.3		51.6583	45.9547	178.843	496.319	961.819	595.793		22.6683	73.6222	115.037	369.853	935.189	751.028
	33.9		16.4678	50.5776	121.627	855.956	432.274	621.918		36.7973	20.7751	158.679	138.742	480.763	691.206		6.59075	46.4053	183.856	198.797	364.409	618.842
	34		29.1429	191.699	564.392	728.155	971.059	86.058		17.5464	95.2168	834.538	146.922	858.423	897.113		27.2001	147.091	767.902	242.227	377.576	462.626
	34.1		45.8777	234.332	477.832	60.1234	766.492	135.046		48.0417	138.544	606.83	46.6776	1289.49	1154		33.3475	221.126	486.235	124.126	479.012	281.269
	34.2		68.956	62.2736	99.5808	618.238	332.158	322.597		66.2755	136.297	19.1279	816.943	438.469	983.739		36.1224	75.0096	69.9993	633.885	189.411	491.987
	34.3		58.5568	104.855	528.571	842.467	571.746	225.615		50.5815	147.161	472.696	1162.93	395.465	996.709		20.6974	28.8899	567.976	857.755	356.141	399.135
	34.4		41.7388	260.359	824.156	210.341	721.962	17.8263		13.3784	226.117	688.253	487.881	820.357	334.696		5.71811	156.138	769.483	267.747	636.022	14.7665
	34.5		106	209.143	833.028	153.368	459.104	517.801		30.5735	150.504	808.109	57.4346	727.263	418.921		57.9053	182.521	569.868	207.344	457.643	302.444
	34.6		193.73	324.262	339.245	405.609	417.86	1300.43		90.0422	478.326	449.145	266.765	512.12	802.179		150.106	250.964	286.656	398.717	291.961	855.612
	34.7		227.849	837.092	207.808	183.383	158.237	1725.01		150.875	1118.47	246.481	169.412	253.091	1044.44		209.465	511.42	689.607	364.116	97.205	1008.49
	34.8		195.644	1300.08	1765.15	400.833	467.453	2670.36		148.306	1744.99	1723.37	481.906	903.291	2020.88		200.779	731.997	2762.53	1464.88	702.602	1912.2
	34.9		202.664	1307.8	3505.73	925.834	993.711	3151.87		178.677	1714.81	2832.37	1174.32	1601.56	3846.62		263.924	746.762	4454.61	2318.96	1744.51	3125.7
	35		212.29	1131.9	3099.5	894.454	667.663	3706.99		225.954	1496.85	2147.32	862.521	1114.91	4298		311.032	754.02	4091.23	1886.59	1473.81	3746.33
	35.1		175.448	874.41	1474.21	311.529	255.725	5481.64		197.454	1346.99	978.827	250.552	313.63	5488.18		256.568	664.957	2543.55	870.343	436.776	5737.28
	35.2		91.5318	554.907	453.437	595.013	1220.83	5922.5		111.961	974.722	305.355	848.062	1101.63	5831.32		143.491	624.924	1068.62	1075.44	1736.91	7841.94
	35.3		49.9958	275.473	521.828	777.652	1939.76	4313.18		67.8715	475.648	532.014	1010.69	1458.22	4029.44		61.4768	491.181	410.639	1122.36	2877.44	5576.98
	35.4		11.3293	183.964	811.766	338.301	1503.09	1476.54		20.7594	308.979	807.961	244.242	1014.84	1038.14		37.5194	398.85	726.785	527.245	1927.82	1368.8
	35.5		32.7274	178.267	534.879	428.228	680.301	40.4494		40.8481	193.246	541.319	410.676	539.69	80.7308		50.5522	277.874	824.982	659.594	942.18	394.766
	35.6		40.0459	105.089	109.608	692.915	215.326	437.622		47.9347	130.407	150.01	748.128	209.997	664.211		54.8036	95.6266	283.56	869.819	563.663	727.942
	35.7		18.2565	93.9778	76.0281	669.785	597.041	529.384		30.7656	166.716	183.515	418.02	341.235	348.056		38.9589	85.1703	44.06	409.6	260.914	343.307
	35.8		60.5876	109.028	143.83	912.203	921.925	304.673		12.3478	106.155	190.012	576.649	938.126	474.985		10.818	76.4102	119.866	335.492	499.189	327.47
	35.9		140.149	92.8596	18.3807	505.976	545.705	82.3573		32.2637	48.2269	76.1456	725.499	433.692	222.427		25.3549	83.2807	32.5518	190.487	283.653	75.0122
	36		154.896	166.08	101.115	466.987	368.175	408.484		58.8858	89.4804	80.738	879.107	166.524	377.902		38.9996	131.658	113.598	449.939	134.475	216.694
	36.1		61.8062	141.383	222.15	385.301	129.803	272.744		30.2127	91.8874	40.9057	484.848	164.692	482.978		8.82461	135.512	199.128	497.526	115.514	161.88
	36.2		41.2487	51.3151	159.151	223.852	340.182	77.7349		12.353	45.3328	123.882	128.526	487.05	36.2306		21.3576	54.0075	124.32	379.981	351.229	84.3936
	36.3		128.44	106.863	86.624	452.263	353.908	342.606		81.3406	122.755	152.251	398.216	380.341	225.483		104.158	116.64	81.3724	641.289	263.526	296.379
	36.4		204.074	202.338	6.86231	625.147	31.9778	190.954		193.08	227.585	20.7388	523.34	118.007	389.834		133.22	232.352	57.8603	578.187	169.397	301.003
	36.5		218.869	181.521	107.029	813.831	184.393	324.624		189.989	119.477	45.4654	764.97	122.181	425.51		159.531	121.027	220.203	717.355	293.569	836.242
	36.6		161.004	94.5833	411.825	695.703	658.427	1819.91		108.506	39.8481	303.056	545.201	693.536	1577.55		105.695	19.7871	623.736	648.651	838.222	2386.77
	36.7		93.3483	131.232	1061.03	394.853	1155.3	3362.48		62.7027	99.8796	1320.4	165.448	1069.61	2651.92		76.9924	71.0067	1308.3	746.88	1170.7	4120.02
	36.8		90.0869	123.572	2004.89	679.689	879.659	3240.48		92.0701	100.349	2253.96	426.98	338.205	2269.95		90.2667	177.679	1995.1	1380.4	1268.55	3569.07
	36.9		122.358	166.577	2532.42	1438.6	1109.52	2700.76		70.4823	177.996	2387.56	1138.48	514.568	2208.6		140.069	289.405	2182.42	2142.69	1872.33	2717.88
	37		149.583	313.843	2560.97	1514.82	1209.71	2370.86		109.715	293.778	2693.61	1326.58	836.396	2346.75		147.108	388.19	2812.53	2061.29	2087.62	2332.25
	37.1		131.121	472.892	2243.47	484.963	1471.88	2191.99		122.262	407.377	2430.65	515.907	1135.63	1855.09		120.237	350.03	2947.65	1072.34	2576.99	2431.59
	37.2		121.125	556.359	1473.64	613.171	1563.5	1853.17		135.469	405.629	1405.06	578.186	1429.19	1342.43		125.747	387.217	2131.63	709.279	2351.33	2382.94
	37.3		115.694	547.181	541.591	1453.87	1288.62	1270.61		133.934	429.89	488.635	1445.62	1266.26	804.919		116.631	397.389	873.211	1355.49	1481.09	1858.69
	37.4		102.949	362.329	159.987	1295	243.253	1262.85		101.9	356.957	154.466	1214.24	296.874	1051.89		102.341	366.329	166.831	1386.5	393.515	1491.19
	37.5		64.2595	115.367	243.176	432.32	221.278	786.028		53.5915	194.736	242.324	295.61	184.4	831.001		38.5869	180.049	194.358	604.947	225.663	802.974
	37.6		27.1248	25.5251	233.875	85.8065	935.223	208.069		4.51252	49.0552	206.968	9.61618	837.513	179.171		11.0704	41.1429	171.475	112.427	1188.78	254.519
	37.7		19.0829	33.6028	305.982	115.339	417.36	347.05		13.166	96.3642	220.559	55.2093	250.62	205.024		13.9547	31.6248	166.988	166.636	528.54	123.258
	37.8		39.5638	31.7352	557.782	99.9879	77.5909	616.424		19.7594	136.242	283.039	40.3292	524.892	551.31		11.6528	49.4188	206.718	228.583	22.7407	169.81
	37.9		56.3658	19.7736	212.994	19.9617	323.564	832.341		16.3726	124.891	60.1108	142.68	1156.26	610.053		17.7226	68.3668	20.2092	17.7453	446.615	282.358
	38		39.1338	60.4286	61.8673	92.6794	441.627	1004.02		9.92302	94.9192	56.7509	211.47	748.364	479.377		14.7335	44.5753	81.8469	200.953	679.904	256.183
	38.1		11.1956	42.7619	233.725	260.074	199.67	371.003		6.32625	50.828	140.866	148.495	143.43	123.128		8.75807	36.684	232.33	354.842	261.244	122.772
	38.2		7.36748	164.233	77.538	288.218	141.926	252.132		6.02779	133.574	24.3169	191.761	228.262	115.849		8.44895	157.145	103.942	183.4	469.622	168.677
	38.3		6.23157	201.031	43.0381	146.509	477.588	136.883		5.36172	202.678	62.8367	121.068	490.538	109.997		16.0209	189.33	36.479	37.6482	613.222	156.814
	38.4		2.05209	47.4573	266.215	174.49	446.555	113.974		14.691	53.4098	289.562	97.7471	275.187	44.9339		20.0141	56.6344	344.07	234.439	396.501	189.557
	38.5		6.68244	118.426	330.654	311.664	966.946	468.744		8.63283	178.48	382.499	170.002	705.812	519.213		11.7318	177.678	409.659	447.653	1093.72	774.287
	38.6		26.5437	303.045	211.736	323.808	1766.38	1724.59		18.994	390.614	205.812	392.955	1288.34	2021.91		40.6541	454.554	240.93	722.185	1913.84	2479.39
	38.7		75.4591	465.845	489.867	692.955	1190.04	3730.28		66.9471	529.031	517.478	852.219	1088.51	3390.28		92.7596	743.752	515.874	1189.52	1358.87	4405.71
	38.8		107.928	717.416	1136.03	1616.61	232.729	3631.21		122.428	751.155	1109.07	1396.91	438.743	2378.61		100.913	1087.59	1493.59	1945.05	303.478	3514.64
	38.9		146.289	999.646	1413.52	2780.4	881.289	2269.17		155.846	879.195	1453.04	2307.48	769.819	1200.5		120.951	1375.79	2119.14	2788.76	993.009	2136.3
	39		138.976	971.302	1134.08	3051.3	1225.72	1172.5		155.32	873.955	1307.3	2826.33	884.905	755.459		125.45	1192.91	1884.64	3022.19	1495.35	1534.74
	39.1		82.1549	622.189	955.192	2043.78	444.055	804.65		83.364	664.602	997.775	2076.53	292.862	561.509		98.6599	846.444	1340.05	2297.48	639.072	1306.54
	39.2		56.4049	246.295	787.867	623.421	339.349	1070.46		62.3354	267.489	740.965	716.87	390.805	901.442		71.4469	375.508	951.557	1211.41	356.897	1245.09
	39.3		33.6169	187.934	451.224	124.006	1224.97	997.568		29.5389	94.3914	478.387	118	1432.1	994.933		48.0371	137.902	473.084	279.155	1226.89	1182.7
	39.4		20.7688	216.868	110.348	247.738	827.974	216.809		34.7208	57.665	178.071	168.201	1008.6	316.221		22.1806	130.81	155.996	107.17	919.731	528.971
	39.5		22.4895	121.781	62.5602	527.144	290.847	159.38		39.951	46.6223	82.1873	340.417	274.678	105.622		27.2498	112.816	64.812	355.528	213.363	55.413
	39.6		50.0384	34.6965	180.968	453.509	136.414	357.038		35.1683	39.4971	156.722	173.38	99.7587	451.689		31.5816	51.3821	202.999	171.046	121.034	426.264
	39.7		80.6298	23.26	141.537	188.272	190.276	142.719		37.3827	19.535	172.938	101.753	206.616	95.0953		31.5249	26.0093	223.912	77.4634	290.005	251.512
	39.8		56.1251	81.8507	129.309	114.586	88.7526	113.381		2.77332	23.1871	103.757	56.8631	237.976	379.511		13.7995	44.9102	77.3772	39.4775	71.7794	23.9887
	39.9		42.6608	157.359	298.554	46.989	131.879	243.823		2.30341	29.8558	142.259	27.4748	485.242	636.664		6.92656	102.578	206.122	53.5285	249.943	168.903
	40		28.8183	111.121	328.253	77.7577	391.139	268.64		5.78059	44.8823	272.57	83.8483	599.084	215.588		4.97766	105.472	383.894	119.953	618.449	247.422
	40.1		30.3456	42.1961	89.9255	132.371	250.439	63.1431		1.44781	39.9466	180.969	167.378	154.455	15.89		6.23165	52.7279	191.385	182.056	292.094	52.1968
	40.2		30.0623	12.4759	177.406	269.447	715.582	165.516		11.3123	15.9616	146.466	303.46	494.993	327.758		10.9488	20.9661	116.33	277.577	531.719	272.638
	40.3		17.5042	23.9784	513.732	31.3962	583.908	271.008		12.5175	25.5392	313.529	90.2861	470.888	404.408		25.0182	17.3207	425.852	32.0141	408.054	410.924
	40.4		3.91569	168.821	352.755	319.852	242.403	164.314		4.22807	149.965	290.962	334.454	346.597	141.725		23.8613	133.921	415.862	370.569	362.233	175.66
	40.5		35.2173	376.48	26.0362	684.173	825.443	1189.4		28.4227	364.892	59.9808	803.265	653.1	862.917		36.9011	470.148	30.4795	814.846	1137.77	1298.86
	40.6		92.3394	426.206	228.627	560.329	717.345	2903.25		63.6351	442.237	222.644	746.801	648.48	2329.3		92.2071	585.019	263.961	586.464	871.996	3181.04
	40.7		166.563	317.446	930.191	573.325	404.139	2033.09		133.936	310.581	893.366	466.546	355.883	1428.77		143.235	444.658	1086.61	639.754	278.725	2008.82
	40.8		229.797	208.044	1652.22	1466.59	959.845	814.543		192.675	163.45	1445.38	1071.96	821.588	520.252		207.585	276.371	1757.74	1799.55	1049.84	836.089
	40.9		254.191	176.995	2056.81	2254.49	2037.36	1040.63		233.911	122.691	1650.31	1950.34	1655.31	663.361		265.558	321.646	2204.82	3131.5	2296.54	1372.88
	41		202.47	271.572	2181.54	2138.97	2133.96	759.451		207.811	270.638	1527.98	2087.62	1941.38	469.365		272.423	443.349	1993.51	2983.14	2171.21	966.492
	41.1		124.158	454.952	1461.72	1179.13	1021.84	246.633		164.416	381.751	1019.68	1272.68	1015.09	215.17		196.087	740.115	1336.27	1555.38	1018.95	373.286
	41.2		73.4886	659.204	480.551	527.454	241.544	632.478		95.7375	517.963	414.512	530.421	227.737	551.494		98.2775	851.367	509.057	511.976	231.366	741.375
	41.3		44.5813	518.288	206.539	285.499	330.733	853.324		45.8266	362.757	208.671	197.758	194.344	936.522		62.2425	545.606	253.434	230.319	176.059	925.722
	41.4		18.7639	264.247	386.217	324.521	306.288	441.76		40.0892	179.865	378.942	197.626	240.006	602.179		24.4844	230.333	539.216	181.157	263.113	385.126
	41.5		3.39375	79.0299	394.624	351.394	281.928	203.169		24.8991	53.9943	404.488	210.969	201.04	208.796		17.0381	55.0103	533.107	239.685	166.585	193.773
	41.6		1.61626	55.087	138.704	244.913	168.062	95.4285		25.4778	15.2034	205.394	177.709	114.935	114.955		15.2665	54.8146	208.097	216.484	73.8844	168.485
	41.7		9.15731	104.923	82.8945	346.372	44.6955	106.69		17.0422	45.9542	342.763	184.029	79.4993	290.192		9.41623	90.3412	194.715	251.322	83.1526	238.371
	41.8		12.8335	64.8635	37.7296	598.143	174.935	37.2302		4.34856	48.9502	436.341	229.588	197.551	277.427		5.60687	43.4394	155.618	291.913	88.6897	107.835
	41.9		28.9511	15.568	27.8433	552.534	250.701	180.677		2.37304	32.5525	169.925	141.469	435.789	210.697		6.34326	11.4655	90.5554	251.351	225.1	165.105
	42		42.122	18.5444	54.2716	288.53	171.239	518.126		16.9373	66.7507	68.7307	110.288	363.983	474.944		14.5455	20.4113	93.1978	234.368	282.548	592
	42.1		31.6839	28.2481	131.403	78.663	96.1121	288.095		19.0564	78.63	49.4647	48.1695	121.511	347.911		16.6692	14.0261	103.47	140.892	71.0529	304.147
	42.2		14.6537	27.1042	262.222	34.9539	143.836	548.479		12.4311	46.5863	143.723	24.2776	134.983	407.507		10.9321	22.8182	287.27	16.5686	74.7504	427.591
	42.3		12.415	122.993	145.234	413.522	56.8504	285.983		7.56149	81.9764	140.298	226.286	41.2407	200.852		12.603	109.486	163.631	206.219	98.9452	198.47
	42.4		24.2528	135.372	19.0627	702.37	267.889	61.9278		12.5326	50.8082	81.2178	394.852	235.878	233.215		20.2668	74.1751	28.4463	454.33	443.309	152.723
	42.5		30.4485	25.0371	158.168	430.542	543.84	586.117		41.2938	2.94303	195.603	271.531	476.788	676.625		27.1165	4.88891	171.47	283.423	608.308	805.573
	42.6		22.0962	20.2167	359.63	76.7746	92.7177	686.076		49.4177	35.9983	428.08	60.6245	100.684	533.216		35.0726	51.6303	405.623	74.6528	113.849	754.486
	42.7		46.159	78.9383	682.422	390.573	299.424	301.46		80.3429	112.886	583.848	290.535	289.247	128.687		45.4557	91.8269	847.185	552.094	422.394	168.67
	42.8		90.7209	181.116	985.213	836.53	1257.61	292.556		105.488	211.395	656.747	848.868	1283.04	178.999		95.5841	163.55	923.66	1041.25	1529.55	344.247
	42.9		110.135	385.252	1066.56	799.176	2147.46	864.183		130.121	314.067	634.088	802.662	2073.55	578.649		139.924	327.476	853.988	1053.45	2840.22	1128.87
	43		75.3453	374.767	1108.65	780.287	1645.39	940.328		94.2011	232.689	662.557	747.981	1650.24	748.334		105.009	278.369	773.028	1008.04	2382.47	1289.33
	43.1		60.4995	191.274	868.795	534.256	828.175	363.76		74.4531	108.053	692.463	566.106	698.211	358.654		66.3522	128.521	658.92	835.584	1102.09	578.986
	43.2		39.3931	56.1165	412.155	235.971	81.0239	148.089		30.5484	68.245	436.679	280.307	62.8493	99.62		38.5948	52.3232	287.779	360.482	84.987	109.17
	43.3		28.9959	69.5128	43.4171	25.421	157.248	226.075		17.3434	61.9675	65.3841	17.1361	146.965	123.906		24.5885	74.9682	35.7782	33.2286	70.1044	156.781
	43.4		19.5005	110.954	78.3409	62.1611	121.565	124.066		14.9555	84.3902	77.8797	36.5132	76.3151	251.084		21.548	84.2018	80.6711	46.1384	63.9514	216.438
	43.5		7.23177	86.8935	254.698	28.5073	101.348	54.1691		6.23843	49.9586	204.748	61.1009	83.3826	235.188		19.3283	45.7114	194.78	26.0079	28.1528	140.375
	43.6		3.41788	25.6031	104.556	36.8209	114.039	122.079		3.75661	3.46012	85.3859	60.5224	121.961	169.364		7.66697	19.1535	68.7242	45.907	22.5715	151.467
	43.7		10.6893	9.97358	11.5378	164.474	29.5893	94.3		9.88545	17.2752	52.3026	71.2387	29.0312	96.3716		5.40733	28.2437	43.0558	78.8292	31.8529	64.2273
	43.8		8.07585	7.73002	64.1751	72.7125	141.723	62.9618		5.46401	46.0138	91.1127	72.4932	64.3437	80.973		8.46027	26.515	72.9067	14.4367	27.7642	40.4704
	43.9		5.41061	15.6318	95.2035	31.486	134.163	417.656		4.54296	68.4106	44.0538	147.843	57.8028	499.87		5.36799	44.763	28.2362	66.1405	3.33248	354.961
	44		8.10625	64.2936	118.474	168.319	98.2786	405.566		2.34231	106.168	24.7822	219.752	38.54	493.997		3.46567	81.5477	26.039	182.957	3.65457	333.849
	44.1		4.74991	72.7318	90.3717	99.1927	81.6647	12.8571		3.49019	86.0229	29.8006	108.415	76.9572	38.2677		3.26193	52.1999	30.009	58.1237	76.7444	12.7933
	44.2		5.89375	29.4942	34.1635	218.432	97.719	262.076		4.60597	25.3154	34.5127	130.619	128.469	170.378		2.59608	5.0963	39.8413	161.007	159.82	203.784
	44.3		9.87598	21.2056	11.8597	578.55	89.7009	120.003		5.67183	16.9514	12.9584	276.121	88.3137	81.8505		5.16469	31.9131	10.3176	426.851	113.7	57.7315
	44.4		9.75084	30.3922	98.952	409.999	123.792	103.237		9.72603	25.753	112.809	154.849	44.0303	171.179		6.42771	38.2746	101.909	288.585	98.1564	245.359
	44.5		11.8721	58.3315	407.6	89.5332	201.978	322.877		27.1528	83.6817	466.147	82.4164	143.343	409.27		9.86386	82.3247	583.118	50.0849	207.149	437.102
	44.6		9.21519	80.7415	750.489	516.178	219.214	362.697		21.9259	134.979	609.409	485.61	241.039	363.377		17.5049	131.957	931.42	532.035	412.657	489.915
	44.7		22.747	129.464	578.169	914.27	443.969	298.693		25.6224	156.874	278.354	852.472	648.214	269.77		45.3124	122.97	704.344	798.142	879.607	471.828
	44.8		42.2293	235.856	224.939	793.557	1008.16	437.582		39.2134	174.234	71.1463	740.015	1060.97	297.309		76.7423	194.175	213.681	691.999	1463.79	598.554
	44.9		48.4364	340.724	64.1911	954.284	1475.35	977.662		45.2619	235.246	35.5485	755.791	1173.91	721.758		87.8842	276.219	65.5364	872.402	1909.41	1258.66
	45		36.1322	260.714	72.7143	1322.61	1183.31	792.932		43.7553	158.779	29.8	959.157	958.279	787.421		68.1143	270.82	44.0192	1046.41	1671.96	1249.64
	45.1		16.9317	157.941	159.348	1212.37	488.904	479.157		28.4534	120.152	76.4112	926.326	498.954	402.427		30.1849	157.656	125.671	968.351	933.346	660.051
	45.2		7.18062	72.0798	239.712	625.639	195.539	455.456		10.4946	55.7655	142.487	498.434	156.021	296.686		14.3902	74.8988	208.801	515.145	256.719	468.135
	45.3		4.31892	34.498	224.807	72.9291	138.065	573.586		9.41596	44.5739	195.442	75.8028	83.9692	564.742		9.93003	50.9883	244.167	90.8392	62.92	602.329
	45.4		7.33582	35.4507	100.017	98.0643	155.841	333.689		7.3417	57.4301	134.183	136.022	122.564	364.023		10.0608	59.1754	99.3979	98.3226	148.773	426.871
	45.5		10.4235	52.2782	23.4785	186.782	123.365	83.5496		9.20758	27.232	42.484	214.989	194.233	82.132		6.95132	48.6637	32.7133	122.256	105.019	92.18
	45.6		3.92336	49.7752	23.1946	70.6987	91.843	192.127		5.59644	23.0117	25.6756	32.2082	214.103	60.3788		3.99724	25.6345	44.6901	29.853	72.5973	77.9801
	45.7		0.61908	46.9703	51.2194	56.6414	75.4321	114.737		0.748232	31.8192	86.9048	54.4269	102.324	67.8696		1.47793	33.8646	68.0429	34.521	34.818	91.5758
	45.8		3.26149	37.1108	58.8618	57.5801	56.087	100.93		3.44317	29.9736	119.376	124.101	14.3228	74.861		3.54888	40.1016	68.5459	36.5431	34.8029	61.0542
	45.9		3.88809	39.9202	84.0118	25.5823	71.5455	372.442		7.45216	9.99211	81.2769	48.2842	86.0957	156.201		8.54972	12.2525	50.3798	34.4971	83.7664	148.312
	46		4.60946	66.1578	107.887	20.8145	183.471	297.878		8.88662	6.81164	70.1703	27.7807	265.382	197.753		10.3986	9.66842	82.912	57.0367	183.974	132.323
	46.1		3.82375	77.1379	56.4022	89.3489	197.392	46.8431		2.02444	4.09052	42.4076	15.8184	207.903	97.3436		6.78455	12.7277	46.46	21.9223	132.432	29.4143
	46.2		8.8315	42.455	21.3979	166.707	160.66	50.8965		4.01792	13.6933	19.1493	124.571	42.3428	170.219		6.23941	21.7525	9.05721	123.535	58.3374	144.189
	46.3		12.2353	52.2739	61.4043	149.864	325.613	145.25		11.6964	37.1331	54.0746	206.178	163.392	240.443		8.57762	70.8754	36.8607	171.052	184.511	194.85
	46.4		10.1619	69.3389	143.704	89.3809	281.381	253.973		10.3264	56.021	103.611	131.407	152.831	370.227		12.8133	108.386	107.826	92.5249	180.441	296.769
	46.5		8.09956	77.6058	283.222	85.8128	25.431	523.537		13.9938	69.8763	213.928	83.2239	48.8363	568.862		11.4002	85.1211	326.975	73.6712	52.6711	582.057
	46.6		5.34633	57.3124	219.705	289.434	226.649	497.326		7.22077	44.7255	228.667	228.651	107.68	446.137		12.3108	39.2121	301.987	294.54	309.507	533.66
	46.7		9.43326	42.3178	63.6881	485.38	442.455	333.535		12.6346	51.2536	128.297	361.866	243.007	301.507		23.6459	42.7504	154.804	485.156	446.132	498.669
	46.8		33.5274	57.7183	102.14	325.892	569.358	331.687		41.1676	125.838	185.924	205.03	515.395	300.773		37.0722	123.084	184.859	349.367	686.794	630.821
	46.9		46.8371	84.4742	234.757	305.776	1099.24	594.07		50.5384	207.139	266.631	165.311	980.033	462.928		36.3565	123.896	260.847	253.289	1205.18	864.753
	47		43.8118	73.632	197.913	433.26	1593.27	563.086		45.6556	135.415	198.563	219.018	1544.15	464.02		25.8669	74.1329	160.843	292.398	1784.02	838.966
	47.1		24.496	38.7707	74.6117	489.763	1070.55	324.616		20.758	44.7792	64.9508	238.658	1235.69	355.471		17.049	29.7919	82.3568	328.742	1220.64	546.693
	47.2		10.248	14.2897	44.0759	367.133	496.64	296.729		7.0802	5.60679	35.0829	195.327	650.188	297.985		10.2472	17.4941	65.7643	341.294	570.908	366.307
	47.3		6.02385	20.4535	153.283	216.195	98.0661	311.48		8.35319	28.836	136.305	261.872	84.8787	219.633		6.39361	29.3973	153.702	312.083	116.46	187.428
	47.4		2.73599	33.5601	206.425	269.59	168.54	244.133		5.18027	40.5827	188.657	444.874	130.613	191.151		4.8939	32.6247	156.679	328.039	130.926	190.781
	47.5		4.33507	39.9779	121.593	339.522	209.357	270.047		10.9269	27.7778	121.222	453.93	270.793	273.48		2.45704	26.7213	100.232	330.603	218.678	213.552
	47.6		5.2498	30.3212	35.6396	145.476	241.405	243.531		15.9734	13.9887	36.729	170.756	285.013	157.129		1.76614	12.7629	14.568	142.87	213.683	83.3845
	47.7		4.12951	7.71861	23.2895	16.4673	301.047	75.0023		14.3472	6.14345	10.8322	14.8637	239.764	45.8358		2.51621	1.64256	7.50431	3.41361	168.204	52.2037
	47.8		3.44624	7.04313	45.3599	119.57	67.6516	65.8733		14.2751	5.94068	32.9601	55.6831	80.8636	39.5443		3.83758	3.69851	39.9495	63.9141	15.9411	66.0906
	47.9		0.478523	16.9516	59.8067	291.34	86.4989	149.733		3.21924	10.4046	58.1383	76.7569	197.313	61.4069		5.34284	21.7761	49.2143	111.481	207.285	66.2324
	48		0.470801	16.0902	36.1418	338.722	288.362	109.058		5.77346	13.4991	67.7255	104.546	386.491	87.0046		6.48771	25.7498	45.3385	153.143	443.627	62.5862
	48.1		0.703259	12.0653	23.2579	214.558	204.934	64.9763		2.3183	5.78406	63.3076	100.792	234.037	97.5072		4.12006	21.7224	34.6779	120.439	234.774	64.3329
	48.2		0.0944521	4.4026	22.2016	64.719	92.2131	196.047		4.34425	15.0967	59.8713	51.3492	38.9663	139.683		2.37699	5.29685	8.43544	65.1475	66.7359	172.197
	48.3		2.35393	3.54763	22.0808	9.57676	361.542	413.6		4.26566	24.9148	45.2672	15.8717	228.531	241.894		2.39395	3.87724	16.3535	34.1904	359.468	360.556
	48.4		6.28578	19.0993	11.2489	42.4575	432.063	398.04		5.15495	22.8491	8.24054	27.626	369.73	364.121		7.9517	10.1175	9.90868	37.4899	455.901	372.177
	48.5		10.9302	42.6308	10.3542	179.51	219.12	154.492		7.83807	30.4876	54.413	186.864	227.889	241.37		11.8485	28.4669	18.8756	221.706	302.333	165.927
	48.6		11.7475	90.5726	65.739	252.043	488.804	48.5542		11.7826	75.9178	76.3819	337.305	373.29	33.2725		11.2201	70.8094	85.085	365.844	702.733	35.6177
	48.7		13.561	162.332	118.191	287.105	571.446	174.019		10.513	149.195	94.2398	417.9	441.472	66.9112		14.0109	159.71	134.002	395.165	708.43	210.043
	48.8		20.4072	230.943	213.034	432.007	498.682	676.376		23.058	238.056	192.804	582.903	455.531	596.015		20.707	270.196	235.408	566.868	645.859	864.663
	48.9		13.5246	219.551	338.458	603.297	661.037	1184.48		14.5583	242.259	237.988	721.179	531.497	1247.78		26.308	302.315	358.625	745.253	706.38	1487.54
	49		9.09766	130.842	280.001	556.794	974.452	1003.7		14.4033	182.324	172.541	671.799	656.38	1135.19		16.494	207.131	300.01	567.184	927.035	1193.59
	49.1		4.70829	71.3545	153.492	227.926	847.569	574.107		3.47568	97.8705	92.8072	329.735	592.186	605.024		11.9086	119.113	150.96	149.342	780.867	605.946
	49.2		7.81338	32.8893	50.581	108.728	627.655	305.686		9.99018	34.8763	43.3031	118.791	530.58	243.836		8.67791	45.2569	46.8506	45.3605	611.067	299.643
	49.3		5.35828	13.8739	25.5782	77.045	231.821	145.718		5.66666	10.9562	37.1189	62.9095	271.023	69.9713		8.60417	10.1386	20.0259	102.068	241.03	160.551
	49.4		2.50207	5.98609	45.5126	55.1448	168.501	202.006		4.14808	3.73808	48.8764	49.189	270.694	216.127		6.54305	4.22455	28.5147	66.6389	203.926	187.307
	49.5		2.68253	4.54213	58.8369	40.1732	89.9019	442.414		1.49492	1.15967	49.6531	35.8668	97.3972	476.638		4.97993	5.80209	49.1939	17.9503	70.9987	353.695
	49.6		2.98892	11.3549	29.6301	33.5486	52.3556	421.847		0.612392	7.45075	39.6819	42.7009	8.75208	473.561		2.43743	16.2892	36.7572	39.7152	7.61747	349.954
	49.7		3.96944	6.94138	2.74755	70.9896	90.4173	252.051		1.53085	11.4237	26.082	81.1774	114.067	258.767		1.20511	19.0806	14.9573	63.4433	69.5006	191.859
	49.8		2.76175	3.34471	39.6869	74.2876	45.3338	25.7921		5.70539	6.39113	43.187	73.5279	131.909	55.6933		1.3314	10.1744	26.5569	51.8818	59.5023	21.0801
	49.9		7.30449	4.33654	141.962	65.8279	64.7005	186.66		9.5117	7.3732	66.5983	90.0403	97.2027	302.16		1.65225	3.68893	105.005	57.1641	78.0846	265.293
	50		5.84465	6.8045	209.995	103.879	43.2215	629.405		10.875	14.2347	73.8507	132.746	24.3463	742.649		2.77721	11.0385	130.947	96.7596	14.4469	672.22
	50.1		3.03524	7.55803	120.833	120.559	69.9739	542.579		4.78839	26.26	27.1919	66.014	71.1622	507.508		2.60714	9.02956	62.6779	93.2119	39.0261	464.383
	50.2		2.41983	3.19262	13.9179	34.8031	81.7853	289.909		5.02957	15.3358	9.06712	0.722992	118.411	168.221		1.55905	3.56839	15.414	24.7679	141.273	255.214
	50.3		1.57773	5.9998	14.4734	49.5421	88.7137	303.829		2.6009	4.65542	9.19524	49.233	207.171	133.448		2.43162	7.04164	22.4316	32.9747	161.294	309.877
	50.4		1.6651	4.82996	10.5656	141.989	121.599	280.881		5.13472	11.3311	14.0195	109.437	288.275	208.36		4.94397	31.5556	16.8737	116.046	187.593	218.756
	50.5		6.1357	5.87989	34.8202	215.644	146.446	186.139		3.62683	29.4983	72.6681	163.476	138.791	174.897		12.196	33.6507	28.7193	248.712	181.79	192.907
	50.6		14.6881	27.0893	64.3974	223.515	282.732	317.919		14.4669	34.8852	66.4841	247.875	182.701	221.959		19.4804	33.4574	44.1171	357.371	440.6	454.215
	50.7		18.1181	59.9022	56.1246	248.297	298.183	460.973		13.2528	43.069	19.5125	385.944	369.017	354.508		19.7689	53.6291	23.5847	431.256	557.506	676.983
	50.8		24.1362	83.3286	79.5579	394.043	237.963	514.045		16.8032	82.7567	51.4448	579.858	411.189	503.627		23.926	82.5052	57.9912	621	530.137	886.273
	50.9		26.0058	70.7915	103.068	506.655	246.994	814.332		11.331	77.9694	92.6319	624.712	428.436	755.331		31.3948	104.656	145.058	729.704	597.986	1198.77
	51		24.07	77.7868	86.6134	564.334	189.856	813.183		11.2782	70.6143	69.0004	594.945	266.326	618.302		27.172	102.162	135.725	630.94	452.569	941.935
	51.1		18.7393	68.2362	46.1655	496.388	108.1	460.321		8.24605	42.7337	27.1092	438.423	168.538	380.691		20.9762	110.605	50.3982	514.237	229.65	501.263
	51.2		11.6255	53.3974	27.447	233.526	181.801	257.373		10.867	45.0334	24.7406	229.489	104.262	272.054		10.6611	57.7259	30.0878	269.766	197.566	294.24
	51.3		4.93245	20.949	41.3719	82.1233	217.772	173.574		4.87085	19.5959	73.6423	111.075	117.152	198.992		6.13059	16.2911	82.9327	114.064	227.106	211.384
	51.4		1.63353	4.30357	31.4237	44.2965	263.967	93.0788		5.07831	4.48673	71.4416	92.347	232.563	123.598		3.13892	5.0624	103.275	70.0557	283.905	152.734
	51.5		1.57209	10.4895	11.4215	32.9955	124.055	166.179		3.97255	3.61067	45.2569	96.2864	129.183	150.264		2.32495	9.17521	35.9038	67.5375	119.124	114.778
	51.6		2.41559	18.6693	4.51917	48.6213	127.135	257.669		1.5537	11.1379	18.8866	59.8219	85.9247	220.34		1.91026	14.6486	6.60231	39.765	105.392	177.627
	51.7		4.29812	9.97613	23.1713	25.7732	88.0744	213.494		3.45886	5.12555	17.4541	41.0401	31.6166	201.126		1.88516	8.76552	39.6601	11.3077	43.2436	191.502
	51.8		5.46664	8.58916	54.9612	18.0437	16.9682	46.8664		1.08216	5.74719	51.646	83.0325	27.6889	122.263		0.896018	3.32176	83.38	46.1486	31.1705	28.3883
	51.9		3.70595	16.2664	62.2183	25.3086	98.9137	51.4086		1.17919	3.79833	85.3405	58.3346	41.5554	100.61		0.955025	4.24598	72.731	34.0909	43.4182	82.4388
	52		2.76663	23.18	54.8355	16.7486	231.722	153.401		2.59763	9.68721	55.3142	23.2015	103.517	146.317		0.495667	15.2839	40.9007	7.12329	161.88	197.361
	52.1		2.45017	18.1151	46.5538	58.0848	174.841	56.291		0.440076	14.6077	23.1341	41.1502	165.829	83.8571		0.762797	8.07836	18.7168	28.0344	203.428	72.3002
	52.2		2.25851	8.8377	15.4257	77.8877	19.147	12.5051		0.73781	13.1663	3.81991	50.6777	50.7404	19.3886		0.721537	5.88991	6.98478	42.9858	17.9955	22.3431
	52.3		2.07228	18.7729	5.31103	51.7352	27.2771	142.631		5.97538	17.9836	2.31015	38.0339	16.3597	146.507		2.42428	23.7331	5.1432	40.9452	11.5702	193.353
	52.4		2.05901	20.1192	11.9518	17.7101	18.0494	330.166		5.48315	29.1921	20.7093	16.3589	10.7911	335.924		7.18558	22.6861	12.9122	25.3028	6.3049	342.965
	52.5		3.82266	6.06425	16.0213	61.5839	58.734	412.006		8.78649	16.562	34.3985	63.4401	30.8266	409.837		7.61446	5.49441	24.2372	64.8237	59.9747	435.962
	52.6		2.22481	6.96573	31.5863	113.925	104.741	397.929		2.3463	2.76845	57.229	107.175	111.293	452.631		4.07325	3.47771	46.7004	121.584	169.892	491.059
	52.7		1.56662	7.58705	65.6645	139.552	126.541	244.716		0.728982	3.56843	91.8339	132.319	236.952	328.902		2.77113	17.9679	139.57	171.8	272.444	344.967
	52.8		4.40137	15.9891	120.329	148.728	411.809	139.836		2.24785	16.1676	116.342	143.039	536.632	191.135		3.5896	24.5887	199.104	206.776	667.802	277.243
	52.9		5.26024	21.4154	131.078	160.727	685.861	188.568		1.51993	18.5376	92.1758	146.249	843.058	262.878		3.75564	26.1145	168.848	255.917	1066.25	412.287
	53		8.7666	16.8056	82.9856	187.818	771.734	245.102		5.59667	12.7127	53.3106	176.701	847.165	300.368		1.8841	9.67127	82.6916	294.597	990.235	453.26
	53.1		4.89827	15.0568	54.861	166.537	604.922	225.631		2.48984	1.92634	42.0499	148.67	575.088	283.987		3.27631	6.09749	63.3929	212.178	602.573	330.193
	53.2		1.29401	14.8012	65.3783	97.5799	191.461	192.844		2.5199	8.92233	62.5389	81.449	197.505	207.765		1.63652	7.69621	84.2187	97.3461	186.156	223.6
	53.3		0.786464	5.31813	37.2719	47.3534	11.4596	217.235		0.898808	18.8937	48.0982	45.4282	41.5497	248.835		1.50925	5.30406	80.4174	57.8297	31.8101	259.703
	53.4		4.7	5.97949	11.7987	38.6852	51.2197	183.939		1.56051	8.62505	13.8791	32.6741	52.4194	136.386		4.53043	9.42484	23.2472	49.7782	42.3199	224.47
	53.5		6.74264	12.9516	21.6007	54.0122	37.3477	113.961		1.15655	4.10632	18.4337	30.8012	30.5731	50.7006		3.80759	14.9844	8.02703	50.0996	32.2841	109.817
	53.6		3.60249	12.8676	11.8337	52.3468	59.463	120.677		1.60236	3.51889	21.7624	24.382	55.9495	25.0994		1.71573	4.76322	14.2622	29.8599	55.7258	58.8
	53.7		2.01949	2.65383	12.0011	14.1704	69.5186	70.4978		1.77342	0.928029	20.9436	17.4105	42.5319	20.8172		1.00721	2.29377	7.99533	12.4679	44.8727	13.1946
	53.8		1.3058	0.855774	11.5656	43.9263	45.6731	7.83813		0.449333	2.5648	20.1862	55.4589	39.6938	52.015		1.1309	3.26417	9.62291	55.8219	43.3358	5.13701
	53.9		2.26847	4.67382	9.93449	39.3369	42.9286	54.8772		1.04267	2.47055	16.9398	45.2453	22.5257	119.346		0.90663	4.96526	9.15192	44.093	31.1458	41.9769
	54		1.71581	2.88334	18.8191	8.62719	129.48	157.551		0.707401	1.02065	22.7167	11.8434	87.8414	189.606		0.411846	3.69543	41.65	5.819	123.863	124.629
	54.1		2.38945	4.07768	41.0861	43.7038	121.659	131.622		1.0441	2.09054	33.1164	32.7217	120.664	205.605		1.43127	0.715724	68.6084	15.349	134.13	146.311
	54.2		2.25593	20.052	26.6134	56.019	34.5502	39.3913		1.38366	10.4243	24.679	35.0018	37.7582	113.58		1.30756	5.33583	49.5405	36.7858	34.329	51.9418
	54.3		2.5656	21.7687	3.03857	32.2864	15.5135	31.538		3.51754	9.166	8.49694	22.6486	17.9403	52.9926		1.59756	9.49647	10.0113	25.642	16.5288	43.6818
	54.4		2.23967	9.05653	6.22865	10.7251	48.4799	129.345		3.33608	5.78808	2.95514	9.39543	32.5285	140.55		3.21388	2.39435	5.27625	7.19248	41.3024	120.662
	54.5		3.15397	3.34948	4.48795	31.8598	94.1869	104.489		4.15738	13.7982	3.58487	20.3815	74.8689	123.35		4.22874	12.7447	4.72652	20.1618	124.85	93.7169
	54.6		4.5829	19.7879	17.5858	30.1435	169.854	3.16411		7.11556	25.0427	33.9832	29.9988	163.805	23.14		3.89988	46.7182	29.1998	26.7638	329.354	14.9082
	54.7		7.27508	19.5339	45.2813	9.60283	155.53	62.9482		6.52884	34.8728	82.1908	9.93026	167.052	77.9815		8.92476	43.156	77.1917	1.7701	307.727	109.494
	54.8		12.0992	7.67189	48.0829	31.117	204.307	272.527		12.9247	24.4654	76.8659	20.9779	265.561	318.452		11.0864	22.4647	48.2547	34.2439	308.997	443.758
	54.9		10.142	14.2738	35.2426	64.2807	278.909	425.817		7.7844	22.185	49.7727	70.3192	347.213	457.854		8.95959	17.5992	28.4255	93.1582	355.56	746.302
	55		8.56792	17.2682	42.942	68.7397	462.741	357.637		9.7986	18.4183	40.5443	101.349	475.087	383.835		5.54164	19.3872	26.1488	94.1884	582.011	628.847
	55.1		4.84294	17.5275	61.9587	35.8618	329.025	190.954		6.6204	9.22511	36.5753	56.8672	332.712	253.49		5.39452	15.6203	44.3788	48.2103	377.608	233.41
	55.2		1.54989	6.54116	63.5636	10.8435	156.443	83.0777		6.80103	2.89694	38.8479	4.58855	158.492	157.806		3.33009	8.21232	43.5519	11.8653	221.024	135.261
	55.3		0.467901	6.33416	35.3226	3.03991	57.2739	53.2652		3.10473	4.41631	24.5795	7.27434	77.072	91.6647		2.32698	10.0294	34.4783	4.15971	92.8289	109.182
	55.4		0.79063	28.8503	17.9276	13.5736	40.0557	43.5263		1.06697	5.04968	8.07981	11.8249	52.319	27.5143		1.53499	24.6249	19.0048	14.5505	62.6378	42.6167
	55.5		0.50743	36.3595	18.1542	46.9845	9.38957	51.7738		2.51526	11.5029	11.0179	22.6221	5.10369	18.8417		1.2503	35.9539	21.7969	22.4712	3.39203	48.3003
	55.6		0.788066	28.6582	20.8535	86.7617	40.0565	108.625		0.538233	15.2778	17.9707	44.4668	82.9702	40.1027		1.71649	17.5107	27.7173	51.3773	55.5361	83.792
	55.7		0.62526	13.4224	7.45105	60.6454	92.1065	108.691		1.55518	7.6941	15.0452	55.8357	149.436	21.6868		0.760293	5.98033	18.1933	66.018	114.193	73.8844
	55.8		1.01226	8.43005	5.53447	32.3374	65.9018	48.3279		2.15266	3.95348	24.3177	58.3155	101.197	8.94286		0.360638	12.4597	14.9533	72.104	52.516	33.1508
	55.9		2.38314	9.95459	6.74629	32.8513	32.43	17.2875		0.364082	13.453	33.2268	39.1488	6.8604	15.5027		1.04476	14.3942	16.4085	47.4158	19.2167	11.1734
	56		4.71311	4.00284	7.965	45.6151	101.056	50.4985		1.10203	10.3349	24.0395	55.4684	51.3235	36.4399		1.87816	9.36605	12.1293	44.9303	92.7665	47.1811
	56.1		4.09031	2.57887	17.5604	55.6928	104.349	48.5077		1.71906	8.79711	17.6791	49.817	84.8285	29.4585		1.63958	6.85363	18.2884	61.7505	93.044	24.0853
	56.2		1.05379	1.75723	20.6763	47.3795	38.8381	59.4924		0.719863	5.49773	10.7287	36.0124	23.554	38.2224		0.672688	9.85986	20.1911	46.2433	25.1053	31.0709
	56.3		0.377394	1.83295	21.9007	18.4004	7.18007	19.4304		0.943128	6.30547	14.1127	15.007	13.2706	27.7704		0.0329727	9.35905	21.4115	7.21148	19.6979	18.622
	56.4		0.377406	1.14105	20.2225	15.8661	20.7155	31.1534		1.05803	1.84061	11.6206	20.1486	34.2847	16.1147		0.200931	2.14553	12.6584	9.60225	59.9346	29.7686
	56.5		1.79199	3.21607	11.4114	16.7555	53.5399	114.956		1.61693	6.30146	8.13274	29.1857	60.7773	105.754		1.48195	3.37108	15.6966	19.4491	100.353	161.609
	56.6		5.86853	8.08857	12.5271	7.62554	89.5838	81.3063		4.11802	9.90107	15.8928	17.0118	95.4985	119.85		4.00604	12.1066	19.709	9.68384	152.725	186.652
	56.7		12.9383	10.3737	18.8067	13.6707	41.6646	91.4602		6.37155	17.5956	24.5889	6.677	42.1453	144.94		9.70192	9.93088	22.3195	25.0369	86.2228	218.293
	56.8		16.9455	12.031	16.8816	47.6979	80.4412	253.983		12.0377	12.5711	29.5121	13.6828	61.5241	290.357		11.5335	10.6264	31.2861	56.1288	110.482	372.88
	56.9		14.0021	10.906	49.5155	117.588	144.716	437.107		11.8699	11.6446	59.2613	40.537	114.031	453.41		15.1093	11.7722	48.9353	80.7966	174.924	440.298
	57		14.1776	8.36391	85.558	138.667	207.291	459.5		18.9637	9.84325	57.7238	65.4649	199.741	470.678		11.8049	7.98702	55.4112	96.5288	270.027	464.056
	57.1		9.54279	4.34794	80.3055	105.363	113.295	278.833		11.0355	10.248	39.4579	78.8122	113.685	297.029		10.1241	6.26214	37.5299	100.931	117.629	317.146
	57.2		3.57325	2.38126	34.1697	66.3297	68.9483	118.201		6.37465	8.09237	23.5205	77.5631	75.3402	129.35		3.60123	7.51545	31.4056	104.388	80.5886	165.511
	57.3		0.288377	3.34673	16.5724	44.2766	24.79	44.4399		0.395691	10.2914	19.3069	56.8482	29.3594	52.101		1.13538	0.756876	32.1036	86.2476	40.4553	79.267
	57.4		0.842978	2.18904	10.9249	15.0297	25.692	13.8056		1.15915	1.13932	3.56548	24.2258	17.1561	15.5308		0.630451	1.80385	26.878	41.4595	32.1864	26.9872
	57.5		0.992701	6.4922	16.8923	17.4277	22.5132	17.0133		0.54816	3.03726	8.94461	10.3727	17.6237	20.5212		0.982492	7.18549	30.2106	34.2537	19.5001	17.5875
	57.6		0.933753	9.70834	25.5465	39.5004	18.7238	68.7536		0.534119	11.9544	23.166	18.3779	11.4232	86.2814		1.43423	6.33074	24.8922	44.3135	13.6865	64.3385
	57.7		0.860452	6.88278	13.6752	50.6331	23.8735	77.2376		1.93419	5.29386	20.8933	41.6573	12.5138	91.1362		0.805611	5.5288	11.7717	56.9431	15.2491	88.2404
	57.8		0.810947	2.56698	4.62472	49.1084	31.4225	23.5489		1.02283	5.40126	9.13886	43.8465	21.9004	26.7148		0.64713	3.71997	5.64697	60.258	36.8134	38.013
	57.9		1.58769	2.73521	5.47008	19.9527	12.4762	36.9968		4.46086	11.6433	10.1937	11.1529	7.55857	35.331		1.19753	8.8165	6.52397	30.5507	14.6699	32.818
	58		2.05072	4.29327	15.0436	13.6283	7.92403	126.657		2.2286	14.1218	15.1663	2.39489	5.6741	120.02		2.25342	14.3177	11.1015	32.7082	16.7681	129.312
	58.1		1.0391	4.81883	26.2199	42.3946	25.5353	82.9256		2.73478	11.459	19.7422	16.9775	12.3763	86.0271		0.819944	13.3235	18.5585	38.98	4.01585	84.5646
	58.2		0.264624	3.92416	22.4547	36.0986	20.5917	12.4376		0.120924	6.49219	19.2797	16.8562	14.318	18.7538		0.277516	4.83887	26.6908	17.8173	7.81215	11.5869
	58.3		0.369996	5.38731	13.8776	29.0859	6.34731	14.0518		0.738356	3.44116	18.5221	26.2117	21.0268	23.3103		1.3474	8.42636	38.9774	22.853	15.1536	21.0836
	58.4		0.950232	14.4891	19.5753	29.8617	22.7926	11.3469		2.25677	13.3508	14.692	39.2206	51.5333	13.1129		1.21551	15.9571	24.86	38.9662	43.1714	14.2522
	58.5		2.12515	20.4646	31.6386	24.4801	29.3412	51.9496		1.64476	14.1614	20.0825	16.258	62.4556	52.3705		1.82574	19.2734	30.825	27.3097	42.8291	91.8918
	58.6		4.93879	15.4052	31.7652	17.0365	49.0748	76.3488		4.82386	5.82792	30.3235	9.83996	76.3644	81.6833		4.72907	15.4461	34.0338	33.628	41.6187	137.471
	58.7		6.66429	10.4899	40.9091	23.8161	17.87	83.1489		5.452	13.0363	37.8298	26.9518	18.9415	81.8778		9.6802	11.6047	29.7059	48.5464	7.86926	106.609
	58.8		10.4505	24.1683	51.6017	38.4111	43.388	158.579		11.7692	29.3867	38.0186	25.9778	37.2312	147.1		11.5288	22.9	25.5341	53.2415	46.909	150.236
	58.9		9.41338	29.2633	36.5556	80.4668	45.7042	278.626		6.69142	29.3744	32.4513	55.9826	48.6757	206.798		13.3367	40.0425	26.4578	83.1759	56.1837	264.526
	59		9.34849	24.0547	30.683	108.739	41.5035	317.341		9.47475	20.9785	25.756	60.8996	75.0372	248.962		8.96483	34.2003	28.6554	87.8703	56.6785	310.284
	59.1		3.75659	12.4848	34.6455	86.5131	23.7866	210.007		3.59739	13.0497	26.1708	36.855	60.1953	194.025		5.3918	21.4868	25.0854	56.3316	22.0253	211.85
	59.2		1.56365	8.56059	17.6992	47.8561	33.4487	86.1109		3.34126	10.0846	17.479	30.8366	45.8185	74.6947		1.91744	17.3878	25.1216	38.3708	28.2024	104.63
	59.3		0.844466	10.9274	8.14918	36.5813	24.593	52.4966		0.683029	13.0213	11.3681	36.4199	3.71876	42.7678		1.50247	14.1168	26.4668	38.4493	12.8309	67.8742
	59.4		1.03425	8.76619	7.1084	29.2888	23.3269	46.7448		2.0603	7.43139	3.70671	34.8786	17.1378	68.5314		1.01915	10.3352	22.5351	27.159	30.8162	49.8751
	59.5		0.425329	6.80777	6.84623	7.54296	47.8847	51.786		0.22649	6.06513	2.9669	16.8269	46.0357	83.9153		0.743997	3.59903	9.28309	11.6999	58.2078	46.7319
	59.6		0.601866	4.52777	13.7795	2.62178	62.1275	69.4489		0.704872	9.69538	11.2358	9.71049	49.8981	73.489		0.36831	2.97275	7.74457	5.81089	61.2185	54.4831
	59.7		0.518437	1.59862	9.5309	3.12802	21.2761	54.847		0.981805	5.48394	8.70595	7.82603	14.0232	26.612		0.282362	5.31845	4.34972	1.47041	18.3792	32.3784
	59.8		0.918245	1.24783	2.33851	8.20283	9.91249	19.5185		1.38427	6.55588	2.93492	7.93958	23.659	8.40089		1.05358	5.04458	3.34325	3.3166	9.85355	8.68222
	59.9		0.469047	5.0006	6.22495	16.6019	56.4735	28.4883		3.60344	11.24	3.12964	11.5298	65.0791	17.4074		1.83939	12.7817	2.76608	12.4494	38.5903	24.0999
	60		0.60468	11.6291	6.44841	31.1716	91.5626	81.1929		2.68766	22.3116	3.36123	22.3113	91.4287	29.2296		2.22732	14.6791	1.881	32.266	58.9826	41.6023
	60.1		0.552564	8.3676	3.78792	47.2418	84.6874	110.52		1.82105	11.8648	4.1716	19.2231	49.3987	60.7711		1.66762	17.105	14.8221	31.6814	51.4492	59.2202
	60.2		1.07594	9.25236	21.1455	27.7041	42.4573	71.1781		1.9909	12.3328	13.0239	4.68304	29.4378	86.6219		1.13103	15.9304	23.4263	14.6682	29.2076	43.8603
	60.3		1.00165	14.6477	26.1852	20.2869	23.5911	19.5902		1.18008	15.8038	11.8987	14.616	18.7967	42.067		1.11781	25.1287	19.8633	19.0025	23.7218	34.1399
	60.4		1.61821	21.473	17.8412	28.1476	27.1287	31.165		3.00213	19.5855	11.7708	26.6695	39.5928	42.4886		0.771724	26.3698	17.0237	30.3363	43.1025	57.5562
	60.5		1.13568	17.7909	22.94	39.8073	25.83	52.469		0.878906	15.5829	12.58	14.3984	48.1372	59.1203		1.10129	12.854	27.3276	20.6086	31.0685	83.0192
	60.6		1.83044	7.05874	23.0335	67.1854	30.5219	31.7712		3.70441	4.93174	11.5579	40.6173	33.459	37.8729		1.48844	9.76674	31.7088	48.4659	34.2355	46.7704
	60.7		1.72694	9.22375	14.5317	137.026	52.1979	44.6578		1.6845	9.89598	18.7537	116.576	23.6664	30.1215		2.30178	13.7718	15.0856	132.696	75.578	20.0184
	60.8		2.94839	11.571	29.8461	240.205	137.325	104.642		3.67636	11.7946	44.3057	199.51	88.9787	97.3514		2.19843	12.8135	23.9702	221.064	170.875	87.3923
	60.9		2.77451	7.04261	41.8176	247.992	243.715	163.643		0.792518	8.88645	52.8862	217.352	172.898	195.378		2.73537	7.62277	31.2201	239.413	243.521	167.74
	61		2.65644	6.28363	25.86	167.393	170.897	157.722		3.08924	8.25013	29.5679	144.593	105.494	199.303		1.08515	1.79355	16.472	176.197	157.694	151.59
	61.1		1.88764	5.83509	8.00012	78.9229	83.0755	106.398		0.773558	9.0379	13.9809	52.01	63.9631	123.454		0.801654	1.13469	8.92263	72.4148	87.1867	95.1256
	61.2		1.8098	1.9761	4.94639	22.9324	28.7772	74.1063		0.959535	2.60855	13.4541	5.56653	27.3718	65.9824		1.52595	3.9344	19.9376	15.5197	52.0634	51.424
	61.3		0.990118	3.23984	10.2084	9.14977	13.4775	55.9513		0.688773	3.40431	17.4095	3.42378	18.7209	27.8811		2.38934	4.12393	19.6184	12.9547	23.9386	50.564
	61.4		0.37943	8.70117	10.5759	14.6704	4.35539	47.7199		2.1322	7.02184	13.4426	5.07851	7.60415	17.0458		1.86824	7.185	17.9327	18.2382	10.9459	66.0178
	61.5		0.155455	15.849	12.4182	8.79107	5.24824	25.7076		1.00442	13.2517	15.5128	4.81628	4.79999	3.70378		2.10905	5.84007	13.1286	6.35771	7.19256	27.04
	61.6		0.405326	12.4437	16.2068	3.6582	22.4871	23.7681		1.05119	9.24523	23.2428	13.9626	10.9881	11.9454		1.62749	8.54154	10.4524	8.24227	19.5818	10.0152
	61.7		0.321667	7.4698	8.37368	13.8847	21.469	40.8546		1.40379	3.55353	12.8074	29.9727	14.0054	16.4236		0.455752	2.91333	8.63335	21.1186	25.639	35.4591
	61.8		0.647557	3.45013	7.95752	11.1611	32.3389	23.2085		0.597744	3.22509	5.65643	22.769	31.1707	5.66066		0.228836	0.426207	5.21684	7.03168	48.4831	11.7914
	61.9		0.312001	2.59293	10.5624	6.73958	28.8108	10.0097		3.26809	2.64618	3.58939	14.2912	16.7422	16.5084		0.744052	2.97206	7.21039	5.22286	43.1769	4.86655
	62		1.37761	1.42635	4.8502	13.0293	8.84123	28.8458		4.27783	7.47296	2.60435	16.3812	3.79676	20.1156		1.26178	3.30122	4.57445	15.3002	5.19149	21.4199
	62.1		2.21157	0.727528	1.57362	18.853	35.1648	42.7376		2.9018	6.01499	4.31529	15.7619	8.42408	11.8257		1.81633	8.95591	5.17444	18.2404	15.7482	17.5697
	62.2		2.52722	3.48922	9.29886	12.2079	33.6716	38.3142		2.90581	12.5308	7.03673	15.1933	20.0705	16.7586		0.945129	12.283	2.10089	17.1311	31.9545	14.9205
	62.3		0.641415	7.4777	9.54302	9.17995	4.20036	13.5537		0.710309	15.2516	2.10567	9.0839	11.8264	11.3334		0.540794	14.6732	4.38564	6.69177	16.1788	14.6463
	62.4		0.138397	8.77281	11.801	6.49598	8.38052	10.4143		0.674023	12.206	4.40018	9.26678	8.5492	21.548		0.726215	16.7797	11.0385	6.10561	7.78754	30.2888
	62.5		0.753216	14.3064	20.0201	18.3699	27.461	43.0077		1.72201	20.3302	17.1885	15.593	18.1201	56.2393		0.800091	17.5381	22.949	27.1087	21.6436	53.8511
	62.6		1.583	18.2053	32.9735	39.2174	14.4772	64.9728		1.95719	24.0641	31.9311	37.7211	9.34465	61.6867		1.66147	30.9051	33.839	48.943	25.1065	55.4254
	62.7		2.76963	31.1964	31.6567	46.2904	46.3661	76.8117		2.84661	39.9445	33.9009	63.1821	21.7556	65.4836		2.88488	47.4911	22.9032	86.0444	41.3677	67.1113
	62.8		3.18335	41.9217	17.8748	57.0712	144.036	85.0449		3.40572	41.5378	30.5626	81.5441	88.1823	89.0578		2.62126	66.038	18.5759	87.7594	101.499	83.3827
	62.9		2.8401	52.4353	19.7761	51.0277	174.882	85.9842		3.57226	44.986	27.6707	64.2423	124.398	72.1999		2.05167	65.2941	15.5808	53.3418	156.285	81.7447
	63		2.38284	40.0007	31.8695	37.9375	116.262	39.0427		2.24207	30.273	19.3325	35.3196	77.9891	47.2241		1.74256	49.6426	25.2561	33.9713	124.578	38.7497
	63.1		0.857742	20.1628	38.8863	24.1632	48.6609	37.0356		1.05181	18.5661	21.7556	13.85	26.0935	82.1135		0.961373	24.0401	28.557	22.7098	39.7198	54.0973
	63.2		0.122444	5.10911	30.5458	18.3654	19.5998	56.7598		0.240639	6.60743	23.6932	13.7907	6.47213	75.641		0.127733	12.2274	34.6737	21.0538	7.78042	63.6597
	63.3		0.756033	3.787	29.0054	19.3286	18.449	38.8452		0.858698	4.49384	21.2127	13.7453	20.7729	40.5172		0.579454	7.32093	26.2392	25.3813	14.4993	40.5061
	63.4		1.22194	3.49962	37.0978	11.8299	3.89177	12.6856		0.649554	3.20176	19.2086	5.22437	6.6579	14.6052		1.0445	4.79224	32.1495	16.2617	10.7994	20.9763
	63.5		0.682144	4.28398	35.2317	4.22677	1.92716	2.17846		0.622844	5.87515	13.8008	3.10413	9.01508	13.2442		0.74648	1.38555	28.1708	2.97117	13.7946	2.62914
	63.6		0.0327482	2.51958	15.594	13.4867	17.2625	15.154		0.290674	2.57151	4.03992	8.60335	10.2391	22.301		0.617155	2.33769	12.1794	11.4847	7.26181	12.2599
	63.7		0.411323	2.12586	3.96967	22.3483	11.1773	24.0777		0.0900507	1.85336	2.63086	15.3182	30.1068	18.7817		0.286645	1.4363	4.70183	18.4297	12.2483	28.2515
	63.8		1.53359	1.71012	12.6049	7.94522	6.17544	15.5644		1.13743	1.6281	10.9456	7.76051	34.9437	11.2182		0.497272	2.01848	13.2628	9.30219	7.93022	6.9453
	63.9		1.27937	1.51059	19.6356	6.42634	17.4207	9.19192		0.249859	5.27994	20.3836	3.54277	17.5671	8.7156		1.08348	2.71026	29.1002	12.1366	21.2527	5.52703
	64		1.84335	1.51154	15.072	12.2117	41.3012	16.8564		1.57071	6.49896	23.5575	4.00502	21.185	6.7479		1.05802	5.07582	36.5204	16.0614	35.6356	13.1568
	64.1		1.00951	3.18987	5.68998	2.91216	59.4732	27.768		0.674999	8.11905	15.8515	5.32975	33.4714	17.7917		1.27086	3.24437	19.0009	8.13311	42.1146	10.9895
	64.2		0.840849	1.66932	1.57555	14.5254	38.2769	43.0331		1.53643	2.35391	4.46986	18.4792	18.2345	28.014		0.530453	3.53202	2.7532	25.9852	21.7729	24.297
	64.3		0.153901	2.0803	8.57518	23.2991	15.928	48.7555		1.17419	2.64282	5.57725	12.2876	14.2151	33.7104		0.412923	2.87247	7.69297	27.5028	10.3245	45.0636
	64.4		0.381354	1.72219	20.08	5.78894	9.37241	35.3168		1.44345	1.77354	16.551	3.50374	8.35294	34.4431		0.944202	8.36014	15.6888	3.99131	13.1185	51.3042
	64.5		1.29511	5.44122	13.7471	7.87195	7.19361	33.0455		3.43222	7.24035	18.8082	11.9664	9.61399	42.053		1.42113	14.8401	18.3538	9.41707	15.7875	47.8436
	64.6		2.01708	13.4172	9.6986	16.4141	37.8468	23.0211		2.73496	8.72703	19.5267	14.5619	48.0785	24.2117		1.80676	29.6688	9.7132	17.9456	58.3544	24.7215
	64.7		1.99739	31.5941	21.9589	15.8012	89.2375	33.8078		2.60976	17.315	34.1476	15.1336	77.8362	19.287		1.93936	36.0914	17.7771	19.397	95.4834	39.3385
	64.8		2.1344	41.6965	41.7917	46.9292	158.502	86.8773		1.40136	16.8901	62.5412	43.2839	149.461	88.2818		1.14583	40.9551	40.5823	33.722	162.442	117.305
	64.9		1.56614	51.8256	51.8825	59.4978	184.318	155.644		0.974792	23.8574	69.342	49.8024	143.116	151.313		0.886222	40.8199	45.4445	48.4203	172.444	197.085
	65		1.59069	43.4115	38.1922	43.5906	176.136	136.476		1.06217	18.1817	56.3054	24.285	122.64	114.011		0.754714	41.4437	44.9717	32.7024	153.446	151.523
	65.1		1.45743	24.8871	18.8175	29.3681	93.2692	41.8594		1.2485	14.5786	29.3307	11.1869	54.0428	29.4182		0.829947	22.9022	18.5862	22.5973	94.469	60.8216
	65.2		0.976085	8.8973	5.92003	30.2063	45.8702	29.7099		0.977481	4.29096	10.0641	18.2763	40.4499	23.3188		0.597877	10.8422	7.49735	18.4608	52.1537	44.6477
	65.3		0.629095	3.63772	1.60577	17.2607	19.0154	39.698		1.31517	1.49453	9.6912	11.6484	18.2194	33.3995		0.563379	4.48395	4.16931	9.20204	16.0505	43.4702
	65.4		0.494866	1.68882	8.3843	13.9555	11.0375	27.2304		0.568999	0.232099	13.1611	9.14513	2.35297	23.3219		0.93384	1.70965	6.54955	10.6104	3.16561	17.794
	65.5		0.600391	0.629878	7.04086	11.3735	9.04744	19.4737		1.23875	0.886302	8.99884	10.0318	8.1038	21.2244		0.52391	0.731925	11.0336	15.0486	8.93676	15.5402
	65.6		0.32009	0.488661	1.11797	10.4446	24.247	12.6756		0.0334871	0.729174	2.97688	6.96448	20.0056	23.2614		0.420971	1.39893	0.456111	10.0132	30.872	12.9206
	65.7		0.924092	0.947287	2.46287	2.88479	20.8706	14.1159		0.106953	1.27763	2.83797	1.26631	27.5545	32.7845		0.521694	0.429419	3.5084	4.57365	19.3137	19.9688
	65.8		2.60278	2.90202	7.37094	1.91743	14.9376	14.2898		1.83893	1.7559	10.7164	1.04239	17.0715	28.8128		0.94813	0.299561	18.8109	2.20292	14.9592	21.7883
	65.9		2.39772	3.52218	9.18952	1.11714	2.77643	15.6114		0.814994	1.20946	12.6988	2.05209	6.40785	8.24866		1.77118	0.233104	24.2858	2.6685	13.0063	13.1118
	66		2.28322	5.12455	5.65193	4.54009	4.26766	24.7308		1.6848	1.90133	8.53939	8.55142	10.6388	5.8653		1.08988	0.852861	28.3269	5.89425	10.5664	17.8529
	66.1		0.874925	3.54338	1.89175	7.74314	6.38295	21.9965		0.793165	1.45408	3.75988	7.78734	5.48707	4.91118		0.486778	1.11072	9.47134	11.3701	5.54377	17.892
	66.2		0.214229	3.81627	1.98053	10.5687	8.51047	6.73509		0.619688	1.43961	2.82414	5.25556	1.7553	1.66276		0.442617	1.9447	2.64704	18.5405	5.71678	7.13263
	66.3		0.238306	4.45329	10.8457	6.84529	2.0962	7.37985		1.53346	2.03492	7.66657	2.44044	7.25577	6.70563		0.225609	1.34379	11.3697	12.7942	3.86571	3.70163
	66.4		0.342671	3.75752	17.7737	3.14196	7.25805	14.2722		0.89765	1.84147	16.2695	5.24332	10.9416	18.4642		0.666307	4.83804	15.6055	2.82461	3.21507	5.92679
	66.5		0.785918	6.08492	10.16	16.3705	4.93525	16.9832		2.39071	6.12205	13.1914	16.9623	12.2957	14.6697		0.316149	6.70798	14.183	12.6653	4.60461	23.0865
	66.6		0.479685	8.17569	5.80422	17.253	8.58073	16.5992		0.593326	3.96003	15.28	11.9513	29.0439	7.8662		0.338622	9.35119	4.65721	19.2441	31.3279	21.0409
	66.7		0.328583	14.6475	17.2823	5.32014	31.7236	43.4778		0.964365	7.30063	21.9098	13.1738	53.6685	35.3123		0.0583088	7.24178	10.537	12.8531	76.2018	50.0076
	66.8		0.340685	18.3578	29.6208	16.4402	88.0244	106.93		0.360607	7.01244	29.5008	37.2363	102.583	108.877		0.236487	8.50311	24.1289	12.2625	114.666	123.129
	66.9		0.416383	18.9126	24.0741	17.8825	101.989	136.772		0.563949	4.92671	26.1102	36.7709	93.6272	136.234		0.732251	8.42789	15.0129	20.6008	104.303	149.323
	67		0.892771	14.6729	12.1862	22.8713	73.3122	121.788		0.876989	2.64335	15.9579	30.366	64.1624	103.136		0.628192	6.60237	14.778	20.0537	64.3214	133.994
	67.1		0.739199	7.40472	3.62025	30.8171	32.2776	75.5319		1.31727	1.34015	5.83112	18.0064	24.8813	47.0548		0.59502	2.70823	5.49557	21.4409	38.4256	88.9345
	67.2		0.493767	2.87817	1.2343	30.8352	21.7485	25.605		0.71308	0.132467	8.82283	10.2213	24.4237	20.2386		0.830526	1.21275	4.87401	19.6524	19.5352	26.0587
	67.3		1.05451	1.4266	4.3084	9.18082	9.80582	3.79351		1.10058	1.39453	18.324	1.97778	18.5516	9.04948		0.572254	0.569393	24.5685	6.83666	11.428	6.59327
	67.4		0.772751	1.8103	13.6263	6.3809	17.2189	10.4125		0.316676	1.2092	23.6733	6.99297	16.9213	3.50972		0.878445	3.21192	27.6887	4.1237	16.2195	16.7101
	67.5		1.29835	2.64803	12.5001	18.6644	9.2672	22.8714		1.11941	3.777	11.3459	12.2584	3.26166	9.7332		0.557211	2.50563	17.7247	11.3261	3.30689	24.2587
	67.6		1.87889	1.38773	7.97131	15.7651	3.32543	31.4383		0.264165	1.5097	4.01325	7.23308	3.70691	27.8154		0.606088	1.65186	5.10224	14.5573	2.20318	27.4681
	67.7		2.22806	1.25098	5.36506	12.0601	9.84641	37.7986		0.58697	1.86209	5.36363	5.9249	15.0806	42.3514		1.16557	0.296255	7.93803	14.7213	15.9446	29.7144
	67.8		2.23144	3.42815	1.56363	6.32468	9.3364	10.2389		0.657808	0.260279	6.43028	5.62317	7.9282	18.6693		1.53259	1.09937	14.3612	10.2661	2.92274	10.188
	67.9		1.34056	4.03049	3.56078	8.29662	27.1153	3.78777		0.607211	0.321974	8.58079	15.0006	13.8743	3.11136		1.5456	3.95001	11.8611	8.85285	17.306	6.05196
	68		0.624968	2.71844	10.6278	10.7031	44.9561	21.9391		0.188145	0.844206	6.94474	26.9468	33.2518	11.7867		1.14815	3.17913	18.3475	9.87753	44.9229	16.1192
	68.1		0.385005	0.657495	12.076	12.6271	14.8427	11.333		0.165653	2.77971	3.43091	21.9041	12.3537	11.1085		0.406128	3.5747	13.0051	15.4608	24.5639	6.07436
	68.2		0.267769	0.655732	5.49306	22.4961	15.4572	5.94623		0.358353	4.37399	2.14279	12.7356	18.4805	1.7603		0.299024	1.12625	7.8354	25.1021	10.8565	6.68612
	68.3		0.176719	1.01864	2.65816	23.304	36.9617	14.209		0.410058	1.29637	1.31451	12.8967	33.5785	1.91929		0.187677	0.511686	4.3272	25.3719	42.2356	14.9313
	68.4		0.222104	0.368537	5.78465	11.7658	28.2318	9.08446		0.353587	0.41943	2.11044	8.54076	18.0766	8.07853		0.618032	1.56296	3.84981	16.7471	30.1921	9.32275
	68.5		0.908095	1.56011	5.22903	4.1122	36.9417	8.36848		1.69683	4.02943	2.78024	2.34203	28.7897	21.1011		1.17956	2.98578	10.0206	8.26041	27.5012	19.9174
	68.6		1.52551	1.73524	5.67576	4.57234	27.4526	14.6773		1.99724	4.06683	8.34436	5.03577	11.7798	35.0223		1.57575	4.52801	12.8369	4.95006	11.8461	26.6558
	68.7		1.58932	3.87625	12.662	5.70466	37.437	54.695		2.63237	3.76013	19.0739	13.1055	23.2466	67.9006		1.62021	3.27664	17.07	7.1472	24.1598	61.5069
	68.8		1.38677	4.61793	22.8716	11.2892	50.4903	145.319		2.46321	3.44594	22.3187	22.4367	42.3074	129.589		1.36177	5.60985	21.3184	14.7623	46.0086	133.349
	68.9		0.630806	4.28224	33.4381	18.2199	74.0466	219.72		1.4371	2.59405	24.5721	24.7288	57.6577	183.825		1.47762	5.04269	23.4348	26.9959	91.7758	207.782
	69		0.60132	2.59823	29.3279	39.1479	56.3492	174.725		1.84873	3.62196	23.2641	26.8282	36.28	161.864		0.777486	2.42778	17.1481	42.2604	67.1312	188.419
	69.1		0.313541	1.30578	13.677	36.3487	33.9193	90.0738		1.13526	3.30117	15.0684	22.5554	34.7982	87.2896		0.574899	1.24884	8.75136	42.7919	44.0554	110.558
	69.2		0.367495	0.83547	3.84889	26.9417	19.1148	36.4687		1.03293	1.86401	7.93124	18.5144	20.4678	34.095		0.206084	1.52858	5.52038	27.3922	15.6715	45.0159
	69.3		0.228253	1.674	4.25205	5.14771	20.102	16.7502		0.110077	1.84979	5.08704	7.64467	19.6272	16.0057		0.163482	2.10819	13.2813	8.59939	13.2763	15.9194
	69.4		0.329971	0.886487	7.93574	7.90138	23.2197	6.95367		0.0507986	0.276371	9.5054	4.75238	23.2839	2.57151		0.0465937	2.74461	11.8766	3.24811	21.9278	4.21158
	69.5		0.337987	0.79075	6.59729	22.346	16.3995	2.2555		0.423787	0.402346	8.08368	6.12573	16.4679	6.53173		0.191106	0.470035	8.42408	9.00004	16.8632	9.86092
	69.6		0.429241	0.492047	4.87591	15.5827	21.2435	16.5216		0.228183	0.336097	1.88377	3.06714	11.2164	26.3133		0.169271	0.0248773	0.935932	10.8407	19.3206	25.4475
	69.7		0.0830895	1.05457	4.10043	7.54387	18.1792	29.9269		0.904109	1.12796	5.9112	0.599078	11.4822	32.3222		0.0773803	0.921799	5.91965	5.03419	15.4934	25.3163
	69.8		0.0762918	1.73794	7.64161	1.09343	11.4377	4.84987		0.411374	2.53247	16.5949	4.33191	6.33646	9.20966		0.263042	1.68908	17.4032	2.85146	10.9239	2.14962
	69.9		0.0185532	1.67539	10.54	1.65719	22.6611	10.4643		0.291034	4.11119	16.1789	10.0017	31.5676	12.1614		0.187009	1.90081	26.1052	4.96816	37.4561	13.8776
	70		0.0417611	1.25473	9.61604	1.16972	33.1808	31.6353		0.621292	2.79339	10.1023	10.5454	37.4834	27.845		0.34106	1.82447	26.6585	4.60084	53.4621	26.4122
	70.1		0.0945738	2.71243	7.54065	1.85099	26.7274	9.71127		0.393602	4.3126	6.03339	5.28077	33.3326	7.38305		0.209504	1.07326	18.9363	3.62707	51.9288	2.90459
	70.2		0.0670383	2.22696	4.92314	10.6239	20.2943	6.6437		0.105633	5.63995	2.22096	6.16927	9.80933	2.98713		0.252765	1.12775	11.2691	7.90235	22.2073	5.06446
	70.3		0.227362	1.24934	3.30299	27.953	34.8984	20.0581		0.485935	2.68104	1.43287	15.5523	14.6249	17.6593		0.265574	0.826772	5.12608	15.0147	34.8652	15.978
	70.4		0.398666	1.38468	2.44239	36.7803	11.5532	20.8466		0.54846	1.3748	3.44365	20.8666	8.89355	35.1212		0.352816	0.511608	2.96759	23.1433	12.6003	13.2407
	70.5		0.525038	1.18085	4.89863	22.8893	5.04	27.01		2.06833	0.166749	13.7261	14.557	4.69146	42.2149		0.939324	0.600363	13.6262	20.7766	3.65032	19.5319
	70.6		1.25638	1.65174	11.7719	3.48025	8.48575	21.4464		3.54542	0.864897	24.5082	2.03908	5.9371	32.1024		2.61932	1.61652	28.4045	8.5724	11.9003	16.0329
	70.7		1.8399	3.43365	28.2067	3.04389	7.23986	21.0954		3.52249	2.86589	36.1127	5.74068	3.87468	24.9309		4.06836	1.03984	46.679	5.0498	6.2694	25.1576
	70.8		2.02799	3.55007	42.8315	13.476	3.0501	31.9489		3.09862	2.26819	41.4807	20.5166	12.493	35.5033		3.67456	1.29913	53.4696	15.3013	5.01137	43.1904
	70.9		1.30945	4.64508	43.3392	26.1548	12.2084	62.2233		2.26467	4.31751	39.2778	29.5031	17.3323	82.9902		2.77585	0.683015	50.5997	31.3336	10.3582	65.638
	71		1.17797	2.41296	32.6715	39.3412	12.686	68.8931		3.10258	2.80467	28.7079	30.504	11.8785	86.0162		1.38363	0.986269	43.8246	44.7245	4.66955	53.1762
	71.1		0.484369	1.34167	22.2146	25.0862	22.1343	47.1868		1.9806	2.5983	20.8183	23.0643	9.14617	43.8287		0.943001	0.377226	34.3609	39.1695	11.2792	29.9135
	71.2		0.233723	0.285787	11.5244	12.4672	12.1714	28.7074		1.7514	0.942622	9.89977	16.0232	3.09071	23.7026		0.382324	1.66359	18.7892	21.2469	5.56423	27.1007
	71.3		0.0635699	0.64695	6.29431	7.58798	2.51913	34.7551		0.0711864	1.03137	3.06296	11.886	5.06708	30.7486		0.158343	1.63414	13.5312	11.169	2.27305	39.7354
	71.4		0.291039	0.932183	3.30483	9.6284	11.3583	16.1301		0.335902	0.685441	2.1188	6.59418	13.8292	15.0864		0.153117	1.54068	4.6759	9.91225	11.8172	24.0794
	71.5		0.237108	1.47851	2.4631	7.81766	15.7538	2.07703		0.219197	1.33121	2.35511	1.93144	13.6747	9.53399		0.463405	1.02007	2.91903	4.65994	16.656	14.1552
	71.6		0.333008	2.32475	6.63437	3.28732	31.9319	2.66943		0.446933	3.31861	3.60721	0.306771	17.5175	15.1782		0.57992	1.66078	2.58657	6.89855	35.0012	17.4249
	71.7		0.277725	2.86529	11.026	4.12742	30.2062	2.84322		0.408542	6.39279	2.7411	0.853915	19.872	11.2401		0.394141	2.82446	8.76921	2.86189	28.5061	13.571
	71.8		0.146435	2.46912	15.2745	3.11788	20.8694	11.1552		0.580529	4.5937	6.76458	5.5349	9.50806	12.4368		0.287762	5.31042	13.3919	2.19647	14.4771	7.82768
	71.9		0.209984	4.22209	13.8782	6.64029	10.7228	44.0296		1.04082	5.77707	8.337	10.2362	18.0655	33.1611		0.127851	4.31605	18.7943	12.5595	19.8863	38.0594
	72		0.212821	2.83917	10.6411	13.2992	20.2863	38.5784		0.610385	0.977992	5.36529	14.842	30.0735	27.2405		0.292224	3.59124	5.78223	21.1948	43.7642	36.152
	72.1		0.366436	1.59894	7.36578	6.33543	27.0136	13.4216		1.28936	0.649675	0.947365	5.80056	26.1014	10.9789		0.169845	1.37381	2.47878	11.0457	52.4352	17.5203
	72.2		0.281337	0.442957	6.10608	2.82512	14.1269	14.668		0.238338	0.716999	1.91862	3.3384	4.88202	6.63025		0.519138	0.891077	1.99432	1.21023	13.6769	9.31953
	72.3		0.135499	0.870602	5.16691	27.4569	11.3233	20.0263		0.420436	0.472682	6.21781	15.2365	5.32606	6.00885		0.875924	1.18931	6.75788	27.2706	10.2593	12.4152
	72.4		0.40882	1.62787	5.39622	42.4997	8.74191	17.2235		0.414255	2.75174	9.55842	22.9608	20.9514	8.48452		0.68171	0.614008	7.57252	50.6249	16.7529	23.9249
	72.5		0.858521	1.43038	5.24022	34.2897	11.0565	10.7537		0.7129	1.70875	14.2087	18.5495	14.7229	5.23582		1.03089	0.824219	14.5252	35.7089	18.967	10.0733
	72.6		1.95377	0.712658	6.33915	10.3286	19.085	12.2209		1.69328	2.70373	18.0497	7.44668	21.0649	5.80356		1.58308	0.299539	16.8701	11.0352	26.1074	4.3545
	72.7		1.8655	0.651947	14.0629	6.90717	18.276	12.7937		0.86805	2.28702	22.5652	9.2281	18.2564	7.07721		2.33282	0.405747	21.3942	2.16716	13.5953	9.08306
	72.8		1.79069	0.505604	24.8404	16.8928	23.9387	19.1017		1.01878	1.20189	20.3417	20.0757	32.7945	19.4676		1.83221	1.42648	27.3634	11.4776	27.632	23.0553
	72.9		1.51277	0.874288	32.7768	29.3359	18.0834	24.2311		0.666188	0.944602	19.6652	27.9581	22.0503	40.8377		1.49494	1.60665	38.4088	24.3813	20.334	35.9678
	73		1.22056	0.644674	29.3273	26.5563	32.299	24.1218		0.918159	0.483198	17.4269	20.9872	21.194	29.683		1.0031	2.60202	41.901	26.4812	25.8698	34.2713
	73.1		0.436924	1.23094	21.7147	7.09941	19.5939	28.8582		0.235732	0.296265	17.1593	10.0813	6.53158	22.3832		0.653973	1.38279	35.4438	17.0219	11.9946	37.554
	73.2		0.35712	0.829141	9.10133	3.25639	13.4185	23.5903		0.331141	1.44187	10.3963	10.0891	17.7012	19.7484		0.257555	1.28876	22.8264	7.78673	20.0557	31.6085
	73.3		0.117236	0.690676	2.55117	20.9552	12.883	8.61648		0.0186583	0.325918	6.97378	17.4806	17.073	9.50439		0.387141	0.371114	12.892	13.6292	13.6903	6.18827
	73.4		0.381472	0.446718	0.327623	30.234	12.672	5.00799		0.710041	0.772505	6.44257	21.481	14.5478	9.89033		0.39635	0.0670205	6.26382	21.755	11.8662	7.2194
	73.5		0.202087	0.450287	1.16463	20.2215	9.9093	3.28		0.187876	0.30134	7.64623	11.1443	2.58363	8.88788		0.607782	0.728541	1.85707	14.8179	3.13108	9.12518
	73.6		0.287086	0.821462	1.16214	2.78233	14.9137	12.1498		0.320001	1.71142	3.32839	1.54968	1.4437	11.0439		0.318198	0.90135	0.266472	2.7157	7.27484	20.7054
	73.7		0.275615	1.58506	1.39055	2.58302	10.598	10.0483		0.362272	1.8382	0.82252	5.26888	4.22337	3.73669		0.452052	0.655125	2.98394	3.82098	7.63516	11.5585
	73.8		0.376624	1.58007	2.23775	6.69274	6.62054	13.2602		0.0405369	1.01632	3.98138	15.92	5.82264	6.18025		0.286638	0.916871	5.65026	13.5347	4.71707	9.79849
	73.9		0.492883	2.05517	3.7152	4.16437	20.2407	63.546		0.457437	1.19689	6.17408	9.4367	14.2155	30.2005		0.285142	0.88292	10.0056	11.0429	25.6959	62.9614
	74		0.235735	1.3407	5.69383	4.38996	16.3435	60.4299		0.0419897	0.158785	4.23107	2.7935	14.7806	31.2112		0.386897	0.597899	5.07738	10.3146	27.2334	77.2884
	74.1		0.152706	1.02078	4.43889	5.87451	23.9118	11.6488		0.285408	0.689177	1.39344	4.56452	16.9799	16.3239		0.248543	0.661997	1.45773	10.9085	42.2647	24.8053
	74.2		0.0645851	0.754928	1.8508	3.53334	17.7065	5.77411		0.0702142	0.636119	0.634676	3.57354	4.32529	9.05662		0.17796	0.433782	0.221991	2.74143	13.6277	7.99194
	74.3		0.101745	0.49135	1.25218	9.70482	34.0286	24.2729		0.542686	0.336191	1.0839	4.12792	8.00542	11.6371		0.17815	1.2918	3.40648	6.29554	18.8651	20.4577
	74.4		0.36364	1.62007	2.86665	19.9856	38.999	20.0527		0.370113	3.81475	2.36712	7.7126	23.8042	10.4881		0.080035	2.02578	3.69158	15.9974	24.065	11.97
	74.5		0.399731	2.35952	2.97039	27.4436	45.6521	9.16583		0.350793	2.64556	4.30215	8.85188	28.9661	7.07186		0.19223	4.86121	4.8187	12.4844	34.5443	7.97242
	74.6		0.408665	3.34169	3.25593	17.0952	41.3279	15.6915		0.398742	3.81526	4.67958	6.65021	28.7496	15.3541		0.210818	3.14019	3.22978	5.89966	38.3072	18.0967
	74.7		0.471346	1.71915	6.48751	23.7271	26.8855	16.166		0.64074	2.27893	5.93592	14.1864	25.2225	16.7574		0.699473	1.76456	5.35178	9.49583	30.4559	18.4023
	74.8		1.11412	1.80663	6.90518	29.7521	21.9181	16.1947		0.87774	3.36988	4.75613	18.7751	29.8618	17.4231		2.33965	1.35797	7.89332	21.4089	41.0366	18.2126
	74.9		1.27269	2.22315	6.8801	30.1252	11.5884	12.4731		1.75996	4.28028	6.38961	18.1567	25.4402	10.1816		2.42468	0.55064	9.69801	23.2689	30.9845	12.0098
	75		0.4346	3.86692	3.77086	16.412	14.9159	9.75566		0.938555	4.62969	3.86603	10.15	27.193	5.38997		1.08391	1.66133	7.17097	12.9432	42.9013	10.9582
	75.1		0.116267	4.56963	3.67551	5.73084	3.39205	5.06465		0.256802	4.70072	1.84653	7.59727	21.2872	4.35254		0.172764	2.71041	2.06656	3.2861	20.3475	13.7785
	75.2		0.0582461	2.86709	5.42504	4.20858	13.2938	1.97679		0.09994	3.72878	1.51063	5.55814	35.5271	5.59968		0.107038	2.09805	1.29045	5.05484	36.4115	3.06764
	75.3		0.179074	0.909967	4.97635	16.8052	33.2045	13.188		0.163375	0.482742	2.98146	9.19981	29.0271	18.5685		0.221728	0.765466	2.46533	14.2062	33.482	8.82954
	75.4		0.521016	1.33857	1.9386	25.6461	45.4175	11.7255		0.301697	1.12877	5.03265	15.8842	24.5663	22.1156		0.232483	2.30693	3.34769	17.082	30.9684	11.3187
	75.5		0.463574	1.41101	1.45095	19.5357	34.0606	15.2011		0.0554731	0.992445	8.20639	12.9747	11.9378	15.586		0.443752	2.54612	1.62312	9.89809	18.8836	13.2691
	75.6		0.392661	0.87604	1.78169	7.437	23.0362	50.2623		0.382717	1.62939	7.19777	6.31696	7.35675	51.0761		0.333892	0.282008	1.76072	1.48018	12.6132	48.3947
	75.7		0.532046	0.115323	2.31013	3.7166	10.4223	35.1335		0.194424	0.611771	6.30498	4.40911	3.06531	38.5863		0.283864	0.44551	0.426375	3.79555	3.73406	41.1575
	75.8		0.602687	0.596405	3.33011	5.73541	1.04634	4.81661		0.271184	0.634058	3.21428	8.18104	2.62814	4.2752		0.337019	2.82864	0.745517	8.07441	1.37227	4.23275
	75.9		0.714255	3.08058	2.74258	7.18367	6.54558	24.8662		0.67144	3.80507	0.409382	5.30864	9.95388	15.5322		0.470339	3.11977	1.4091	4.24019	10.9229	23.5229
	76		0.367595	2.98134	1.40318	4.71933	9.14107	45.3222		0.260608	1.77942	1.27907	0.662125	10.2045	28.8094		0.789813	3.32185	0.817622	3.45929	8.8551	49.5138
	76.1		0.275114	2.05336	3.20238	6.43404	10.0758	30.5351		0.580121	1.31106	3.35682	1.31909	10.7303	18.9718		0.495308	0.473975	1.96637	10.3397	15.6765	29.6791
	76.2		0.127322	0.412149	6.66262	5.64152	5.14388	13.2081		0.0951764	0.197779	4.39079	1.4729	3.38494	4.90313		0.417939	0.0830033	3.63897	10.8407	8.41893	13.4398
	76.3		0.124906	0.571487	6.72825	3.21692	23.8728	9.36486		0.62309	0.449512	2.99224	2.29971	13.6662	2.3177		0.190774	0.76435	2.17812	4.62527	23.6787	3.87246
	76.4		0.0478065	2.9716	5.10054	1.36684	34.0736	25.2924		0.303433	3.18055	1.70664	3.05869	17.6395	20.9104		0.245697	1.89924	3.58357	1.55589	25.1171	16.3504
	76.5		0.162459	2.92609	3.81942	4.31377	25.6841	35.3542		0.453509	2.87224	1.36415	4.97937	7.82632	28.9232		0.516881	3.19154	1.95846	6.29627	14.9692	33.6238
	76.6		0.252703	2.34332	3.43532	11.3866	10.1283	19.7358		0.557425	3.00605	1.86696	10.044	4.53848	18.4396		0.965966	1.38804	3.41883	16.2244	8.25305	21.9544
	76.7		0.712186	1.24883	5.6402	22.8184	5.41691	6.35291		0.370633	2.3728	3.06988	14.3753	11.9329	7.6194		1.1001	0.57913	6.54124	29.6273	11.0264	10.7574
	76.8		0.631473	1.05715	4.40736	33.4707	14.6689	5.25709		0.301572	2.52163	2.37476	18.8887	17.529	11.6801		1.6593	0.788438	5.236	34.1918	19.1136	11.196
	76.9		0.706405	2.98732	2.47932	31.8563	18.769	14.0633		0.577733	5.19049	4.05986	19.045	16.2369	16.1489		1.22191	1.08802	4.84692	21.3083	21.5098	17.8403
	77		0.20643	5.4141	2.51326	21.1729	23.7187	17.4019		0.384097	5.12467	4.9715	17.1027	21.4097	9.83225		0.39725	3.73973	4.29896	12.7162	35.7499	10.1348
	77.1		0.272268	5.20212	2.06199	12.5107	3.75773	15.2388		0.189928	5.77514	3.60112	16.8934	5.3198	9.83451		0.0434005	3.89766	2.64801	12.9811	13.9853	8.28132
	77.2		0.169778	1.06133	1.08027	10.9309	8.99356	17.3765		0.0582439	1.54656	1.57135	12.2854	10.2692	14.7867		0.154545	2.40852	1.2646	12.114	20.4889	9.89159
	77.3		0.169	0.208238	1.13644	13.7227	15.084	19.4989		0.280387	0.354579	1.98176	10.4068	13.9636	12.3091		0.00485319	0.452798	0.446855	7.44804	18.1499	10.6766
	77.4		0.189616	1.26484	1.7501	8.19973	16.5913	10.3211		0.109473	1.18724	2.26306	7.06002	21.0286	5.13587		0.0354855	0.767156	3.10491	2.63143	30.8912	4.86569
	77.5		0.31574	1.1059	2.98726	2.57126	7.47635	8.96435		0.23138	0.988712	4.05773	2.97109	6.50973	3.06215		0.298504	1.2435	3.30184	0.505718	13.663	4.12003
	77.6		0.489542	1.16039	1.84167	1.28209	2.69641	22.5941		0.490848	2.19243	2.23703	4.34157	3.42049	11.5345		0.180417	0.253247	3.54893	0.681857	4.0404	14.6585
	77.7		0.183024	0.58604	2.47308	4.29556	1.85185	20.0379		0.281661	0.561505	2.86633	4.38287	8.7339	10.9168		0.156687	0.0513644	1.52956	4.1217	2.34247	15.319
	77.8		0.090965	0.535108	4.34738	7.24015	2.20595	8.03368		0.330759	0.522115	6.35559	3.17342	5.27266	5.94178		0.103341	0.333449	1.6277	6.00669	3.84549	4.25771
	77.9		0.225307	1.23083	5.64975	5.97679	7.98542	13.7126		0.390682	0.282181	7.8189	2.42899	5.04301	12.9096		0.302952	0.91585	6.29339	1.6701	8.84715	15.5902
	78		0.335864	0.905857	3.54264	0.79142	15.7634	18.7272		0.20132	0.368764	4.59328	0.959506	10.2542	22.5647		0.601183	0.49241	6.76277	1.93411	17.5212	28.3612
	78.1		0.487895	0.644819	2.41694	3.78642	6.06712	12.7876		0.611726	0.125263	3.01099	2.34619	6.98549	23.2892		0.802738	0.459689	6.144	7.96956	7.6949	25.9456
	78.2		0.486462	0.842222	2.78268	4.63122	2.51712	6.05041		0.605239	0.5267	2.52611	1.18785	2.39729	6.0202		0.543418	0.474885	6.97094	11.5942	2.67555	18.9041
	78.3		0.321665	1.83563	3.67317	5.29811	10.6094	4.97188		0.187429	0.79465	3.63503	1.22831	9.7774	6.17276		0.590849	2.22629	3.16405	9.12532	8.96102	3.98073
	78.4		0.32847	3.95685	4.2505	2.26714	15.4839	9.86191		0.431617	1.97515	6.19763	3.26531	10.8863	17.5749		0.328462	2.68255	5.32578	2.63178	9.96525	10.6791
	78.5		0.279637	2.63909	4.71864	3.64305	16.3241	11.3693		0.19148	1.17675	8.05474	4.18901	5.73881	14.669		0.374142	2.32567	2.5253	4.12841	13.9206	19.4351
	78.6		0.211529	1.35382	5.8645	11.7	15.079	11.4102		0.342703	1.49048	9.20589	7.84806	6.41509	13.8459		0.592827	1.89897	2.2981	10.4745	9.81158	15.2701
	78.7		0.59604	0.975538	6.67598	15.7112	20.304	20.1928		0.383219	2.62108	10.7926	9.3929	11.5845	24.3112		0.479932	2.32671	5.76712	15.9296	13.6582	23.6746
	78.8		0.395237	1.07544	6.15698	22.6198	27.3655	19.6887		0.272043	3.66535	9.73133	14.8989	27.5729	31.6587		0.737567	2.46358	6.1921	21.6133	26.8645	25.9054
	78.9		0.363274	1.72242	3.65446	26.8333	26.596	15.3328		0.27431	5.81283	5.58281	19.7963	23.5789	22.0537		0.454985	1.8558	5.77331	24.1931	23.1897	28.3191
	79		0.158754	1.59	1.92281	26.9561	31.8863	5.75449		0.529744	4.63044	1.36816	20.7562	27.9882	14.5957		0.480595	2.98632	2.95457	22.9572	31.0487	17.8739
	79.1		0.296059	1.58973	1.26607	17.8158	13.0181	12.5656		0.446621	3.69666	0.450315	13.0688	11.9923	27.8986		0.30061	2.2236	0.912674	18.6562	12.3606	29.7528
	79.2		0.285247	0.654936	1.11872	12.2754	17.9564	40.1471		0.243286	0.309881	1.71527	9.63272	18.4401	47.2495		0.323052	0.656247	1.24773	15.1873	21.6334	45.7019
	79.3		0.28131	0.108277	0.98335	15.1938	10.7716	48.5365		0.602672	0.164657	1.76077	10.1843	5.68251	39.3907		0.222842	0.513361	2.6122	14.1761	10.4053	42.8083
	79.4		0.145854	0.422128	0.42492	7.64376	6.6705	30.6437		0.0539552	2.31543	0.603069	4.22963	5.33394	24.6012		0.230993	1.01427	1.02727	11.0245	10.6323	21.0404
	79.5		0.163723	0.346683	0.164855	1.59849	2.04581	16.6951		0.315618	1.29556	0.692087	2.24049	1.78034	12.525		0.103857	2.08417	1.54743	5.96057	6.02068	12.9808
	79.6		0.154736	0.986694	0.204987	5.27244	3.42257	4.90535		0.230447	1.82234	0.358504	8.55513	1.98846	2.65213		0.0813818	2.47437	1.45817	5.57392	6.81149	1.83313
	79.7		0.129656	1.94905	0.139604	6.33564	11.2904	4.69766		0.13698	1.68196	1.02103	7.64903	8.99451	10.3484		0.22738	1.44203	0.778707	12.1792	16.1202	3.90735
	79.8		0.0989108	1.19914	1.25594	4.32299	3.26374	15.895		0.31543	0.765646	2.31535	3.79886	2.337	13.5966		0.240803	0.837551	0.659282	14.6781	3.65296	14.3051
	79.9		0.176456	1.66425	2.16618	6.35403	2.4694	18.3681		0.204097	1.28947	4.3907	3.65924	2.4546	11.5943		0.138443	0.157848	0.225744	9.73408	2.89356	16.1784
	80		0.161701	1.73382	2.53106	4.67275	6.80206	17.7434		0.247869	1.05516	2.75848	1.82481	5.58178	11.2093		0.259578	0.38112	0.555233	5.76498	4.04391	26.7649
	80.1		0.13557	2.5986	1.37404	4.94006	6.35741	17.3519		0.285234	1.03555	0.205159	2.35354	8.97689	14.6066		0.37314	0.400664	1.13702	3.96867	3.84592	32.5224
	80.2		0.267379	1.55263	1.36798	4.64514	1.28769	21.3632		0.526818	0.776071	0.512651	3.59614	2.39993	6.49739		0.332772	0.174113	3.64865	7.42583	0.191037	29.2696
	80.3		0.181965	0.542827	0.841128	9.67797	5.3581	20.2468		0.129759	0.693133	2.06862	3.90396	5.36423	1.90989		0.576655	0.490515	1.62368	7.47317	5.76769	13.0304
	80.4		0.222272	1.14504	2.00873	2.58646	9.94964	16.4262		0.443532	0.661151	4.21902	3.1401	7.17142	7.80416		0.530984	0.514128	1.36575	0.812371	11.5402	6.01781
	80.5		0.170067	1.5665	4.38031	4.90778	10.0038	16.0462		0.367083	0.607966	4.93491	6.22308	9.56561	13.4041		0.584775	0.992657	1.03062	4.79246	11.5824	7.53538
	80.6		0.14163	1.58146	4.14022	11.3628	10.1839	8.08488		0.109337	0.887308	2.73161	8.19633	9.34678	7.97497		0.917751	1.13173	1.27928	8.32655	11.465	4.83438
	80.7		0.50823	0.57148	2.60048	6.42108	16.2965	3.69523		0.754	1.30562	1.90316	4.14792	8.47223	5.35418		0.672434	0.779277	2.00806	8.48612	13.4454	5.86993
	80.8		0.449093	0.0226896	3.35689	10.8576	16.5706	7.01053		0.189763	0.843966	2.85719	11.5794	14.4354	8.28551		0.693211	1.09852	2.48148	15.5213	16.4112	9.06303
	80.9		0.361699	0.111938	4.55067	18.1644	14.3543	8.88811		0.317867	1.29568	4.38852	19.4294	8.20375	6.97996		0.121215	0.0145131	2.58166	24.1027	12.7611	10.3337
	81		0.183197	0.399202	6.96898	24.3394	10.5019	6.02599		0.25974	0.887246	7.05772	23.5191	10.7802	9.40269		0.0998128	0.578762	4.39836	19.1173	12.6538	6.01
	81.1		0.228574	0.629691	7.53838	8.64037	4.6171	4.47364		0.428494	0.458469	7.96424	10.2619	4.87637	9.91874		0.304158	0.833754	5.06345	6.96607	7.03558	10.0648
	81.2		0.23085	0.501152	5.67488	2.07427	6.56718	10.6629		0.177547	0.704584	6.69905	6.13261	1.50018	13.3158		0.459361	0.322723	3.28322	3.69441	1.41042	14.007
	81.3		0.177894	0.961358	2.54057	2.80533	12.7096	22.7725		0.356808	1.40999	1.51601	3.2218	8.82323	24.8171		0.204313	0.598585	1.72812	6.68159	3.18611	25.093
	81.4		0.0691174	2.24448	1.78023	2.49027	13.8155	37.8373		0.156634	3.97127	0.424046	4.09111	14.3652	35.366		0.228088	0.709483	1.12879	6.18654	10.3858	34.19
	81.5		0.229616	1.49628	1.37796	2.97583	3.24822	36.0992		0.24135	1.6165	1.18346	4.5825	3.8485	23.6753		0.32822	1.12824	0.368478	4.40521	4.18107	29.5966
	81.6		0.282764	1.49442	0.504297	5.25825	0.685196	9.17351		0.215464	1.44541	0.463189	4.99268	1.79632	6.18189		0.24707	1.40794	0.452741	2.77027	2.54369	5.04156
	81.7		0.163627	1.1077	0.716247	1.99826	2.33414	7.41596		0.182775	1.04394	0.496734	0.373406	6.07472	7.9317		0.157002	0.588255	0.431611	1.19921	5.18893	5.36737
	81.8		0.0331971	0.181648	1.44742	3.54723	1.41084	13.2907		0.247744	0.148659	1.39915	4.63969	5.35535	7.67503		0.173711	0.88307	0.480978	4.90052	2.69244	8.7234
	81.9		0.0871132	0.568121	4.67335	12.6097	1.79015	9.11917		0.173823	0.626092	4.33044	10.7045	9.59882	2.80236		0.0907642	1.17135	2.5869	7.67256	3.5478	3.34832
	82		0.356748	1.98164	6.487	11.251	5.17359	5.80044		0.742538	1.0101	4.28816	5.46625	3.84533	2.2845		0.115866	1.26366	2.95787	5.52798	3.4013	3.72766
	82.1		0.348224	2.57466	5.31107	9.36538	5.34637	4.36794		0.185809	1.01567	3.33606	2.46387	4.03525	3.68078		0.397908	1.60395	2.75949	4.50126	3.38755	4.90049
	82.2		0.596831	2.54956	2.98033	5.61494	10.0018	2.56015		0.902041	1.05951	2.15863	1.73454	1.76715	3.54048		0.365688	1.70728	2.16937	8.07249	9.81829	1.82412
	82.3		0.323031	0.958417	1.25704	3.26156	7.90216	2.32795		0.124147	0.600468	1.983	2.86718	6.12013	2.4398		0.51628	1.53265	0.463743	6.22081	10.7068	2.7864
	82.4		0.188705	0.682839	0.353123	5.87358	11.0147	6.54865		0.159611	0.996712	2.20772	6.87834	15.8265	3.7435		0.495079	0.559133	1.07391	4.73877	18.7689	4.27984
	82.5		0.173539	0.392528	0.250282	8.38619	3.56167	11.8973		0.51568	0.425057	1.14824	5.84123	6.6812	5.7275		0.501042	0.358196	1.04131	8.39682	4.67372	4.70432
	82.6		0.132234	0.640483	0.273607	9.78048	9.82146	14.4329		0.122045	1.11572	0.336823	4.87374	6.19675	8.12381		0.836278	0.760886	1.77982	8.02208	9.27934	5.53552
	82.7		0.356069	0.49003	0.311075	8.68502	16.4625	21.0107		0.644571	1.07771	0.701567	5.7174	4.2353	13.7526		0.485311	0.748825	1.22947	7.50376	10.3699	15.5576
	82.8		0.193954	0.898284	0.790658	13.3224	13.157	29.0941		0.167584	2.66836	0.768884	13.9778	5.32166	24.739		0.305085	2.21304	2.54995	11.2302	7.6996	27.7039
	82.9		0.0986846	1.68398	2.20986	14.4555	11.4244	30.1585		0.257906	3.54042	1.8262	18.563	5.80395	26.452		0.112854	3.37932	3.7465	19.2952	9.11479	41.0643
	83		0.0767372	1.57277	4.43969	18.765	10.1541	24.2938		0.00462072	2.29034	3.88281	26.6011	8.66644	22.6792		0.468801	4.14358	5.58406	22.5883	7.19941	30.7541
	83.1		0.283653	0.64462	4.94026	8.15727	12.6447	20.5441		0.503658	0.781767	4.93092	19.4211	13.1883	13.2057		0.386496	1.22734	5.84514	16.7908	9.59251	19.7169
	83.2		0.124467	0.292133	3.39108	5.91936	9.47165	13.437		0.0609775	0.741772	3.7082	13.3152	6.7417	8.3383		0.452608	0.441226	3.03022	8.53016	1.44481	11.087
	83.3		0.102752	1.11683	1.25368	4.10931	9.67756	9.04849		0.237484	0.985808	2.96914	4.29182	5.24995	5.66884		0.0658754	1.05821	1.2583	3.41805	2.63228	10.6722
	83.4		0.0548714	2.68847	1.1929	1.19575	13.2019	5.12865		0.170741	2.65966	2.48305	4.74807	9.66834	8.19238		0.0427886	0.786962	1.45632	1.65706	9.5226	10.4935
	83.5		0.117142	1.71298	3.02209	0.479814	6.79535	2.5892		0.0707963	0.715689	4.01204	5.25576	8.14084	7.37192		0.0935567	0.951103	1.24755	1.8379	3.20857	9.43806
	83.6		0.151557	1.27399	4.14082	3.8376	6.04291	2.57903		0.254183	0.748065	5.79909	6.19926	8.08899	3.33415		0.148472	0.295006	3.8202	0.9171	4.35798	5.01153
	83.7		0.141762	0.54423	3.54742	4.85954	0.819542	6.25159		0.149368	0.233267	4.65015	6.26938	1.74307	6.06128		0.0946546	0.371406	2.37182	2.28115	0.918895	8.44277
	83.8		0.0239605	0.548629	2.95921	7.02807	1.47344	8.7386		0.110449	0.553639	3.09467	11.572	0.472705	8.25632		0.21354	0.267729	1.82676	6.65269	2.91699	10.6463
	83.9		0.0218211	0.498419	1.5901	4.89215	1.95338	11.7455		0.150701	0.781274	0.675804	6.88651	2.76687	5.97454		0.195094	0.500463	1.1413	4.75597	3.78458	6.29267
	84		0.185655	0.998586	2.74068	3.43997	6.29018	9.05396		0.353044	0.722992	1.27968	2.13406	3.63942	2.4466		0.289374	0.3875	4.07496	0.434293	4.86227	4.48476
	84.1		0.333765	0.720312	3.70101	1.59972	5.68566	4.74293		0.218025	0.51026	1.59224	1.35153	4.26761	1.86249		0.357427	1.06167	4.86394	1.27336	3.71129	3.38411
	84.2		0.503726	1.28398	3.34191	1.69192	9.36547	0.70728		0.678602	1.35057	1.50129	0.624227	1.81612	1.82031		0.298536	1.02433	2.68132	3.03856	5.39858	0.793091
	84.3		0.411473	1.08308	2.05925	3.17778	8.65059	1.64953		0.283727	0.727296	1.39865	2.79377	1.75785	1.84949		0.443264	2.03367	0.548277	3.82453	5.41105	1.54226
	84.4		0.323049	1.96697	2.06489	6.56707	13.4164	3.7843		0.354993	1.78294	2.3466	7.07562	3.93119	2.20641		0.460846	1.59815	1.69499	3.96511	6.88924	1.41854
	84.5		0.508676	1.93437	1.73051	3.55951	5.71499	4.55832		0.376165	1.45441	1.73872	5.70121	3.63024	3.60209		0.332356	2.40893	1.73439	3.582	1.31371	0.906633
	84.6		0.398154	2.65672	1.27783	4.5572	4.07565	2.72746		0.0462419	2.09524	1.17896	4.16069	3.55572	5.01303		0.505185	2.85341	0.806769	5.69953	4.54141	0.781741
	84.7		0.697631	3.39394	1.5268	6.11342	5.24179	7.7848		0.556905	2.24366	1.08324	4.94601	4.35914	9.38932		0.430346	3.7438	0.605664	10.4596	2.67837	6.33048
	84.8		0.42521	3.80989	0.772685	8.4979	10.639	15.6644		0.0968228	2.30539	0.870042	8.8225	7.82484	16.3559		0.949492	4.83024	0.335574	12.8026	7.30638	16.1687
	84.9		0.637654	3.78448	1.12174	6.70148	18.6986	24.6402		0.713742	2.69332	1.73314	10.5886	9.39456	18.9707		0.836652	3.32257	0.168029	12.9034	17.7546	27.4225
	85		0.382571	1.57751	1.592	6.17328	12.4914	29.1662		0.145875	0.321669	2.63835	10.8109	5.18813	22.6856		0.817992	2.10378	0.201525	9.37222	12.2407	21.9313
	85.1		0.425357	0.452277	2.37047	4.7864	15.8098	31.6113		0.284833	0.179777	3.93916	6.23742	11.3248	24.0919		0.318102	0.131612	1.53891	4.9142	19.1705	20.0916
	85.2		0.151531	1.18541	2.03443	2.85554	8.13773	18.9283		0.094937	2.28821	3.18391	2.51694	8.99531	18.9349		0.138562	0.320455	1.49476	1.35401	6.22351	15.0144
	85.3		0.172319	1.80003	0.437583	0.752826	5.9847	6.70045		0.141284	2.5968	1.09663	0.76226	8.38069	8.06707		0.0207401	1.66031	1.16716	0.171459	8.26136	9.69847
	85.4		0.0391202	1.84472	0.881781	4.54447	3.66533	3.81348		0.179315	2.69694	0.340773	3.94335	2.58411	3.34611		0.0621893	1.51988	0.812268	1.82661	7.39546	2.75793
	85.5		0.0229247	0.71297	4.09835	8.71475	6.47101	2.88712		0.197356	1.66267	2.23996	7.58261	3.9019	0.795377		0.15627	0.975281	2.61892	5.91099	2.8723	2.57522
	85.6		0.0563489	0.162928	3.87621	9.40575	12.5726	1.62133		0.137281	0.497733	2.21817	5.00184	9.67518	1.84306		0.201082	0.638208	6.91528	5.34012	7.2563	4.12179
	85.7		0.0509386	0.0826814	2.05155	2.94815	7.81127	2.44035		0.320087	1.06471	1.46396	0.532664	8.71729	7.61069		0.0591485	0.0902735	4.12795	2.5864	5.5609	9.41046
	85.8		0.0222437	0.293281	2.13061	2.44658	3.0365	5.34808		0.0117446	1.01033	2.79923	1.58553	3.03683	10.6734		0.11139	0.446035	4.35567	2.32833	3.72773	10.2896
	85.9		0.056074	0.809881	3.93168	1.1374	7.14603	4.44285		0.261613	1.82082	6.2984	3.04229	3.55729	5.03979		0.170931	1.02033	3.81692	2.15098	11.3276	5.46133
	86		0.150122	0.968089	4.75404	3.32915	6.58131	1.80183		0.0967148	1.69147	8.93778	7.85379	3.76375	2.0477		0.213914	1.95086	2.33628	7.9306	5.13786	2.4682
	86.1		0.119406	0.769574	2.55465	7.00965	13.0171	4.18024		0.119318	0.793344	4.83126	11.1066	6.55172	8.2085		0.31508	1.70671	2.34326	11.9956	11.3698	5.54713
	86.2		0.168957	0.720423	1.7813	7.38228	5.72909	1.96075		0.150749	1.20693	1.31818	4.32696	2.02351	4.65927		0.277975	0.915894	1.14293	10.8707	2.50602	3.06096
	86.3		0.255867	1.16859	1.79477	13.3901	3.06841	3.44714		0.256252	1.14462	0.38846	5.53107	2.03354	2.43141		0.372995	2.02398	1.39898	14.82	2.91224	6.38326
	86.4		0.257547	2.72691	1.9293	21.9188	7.051	10.6895		0.119177	2.04957	0.608977	13.8349	6.21903	10.9096		0.444226	3.76077	1.68529	16.0374	3.79293	12.3615
	86.5		0.384181	3.19246	1.58801	11.4466	7.51487	12.5071		0.335663	2.23327	1.52186	12.1705	6.12287	11.2152		0.343484	4.32998	1.54407	7.63856	5.44281	14.1071
	86.6		0.27514	2.93171	2.44804	4.44586	4.6926	10.2989		0.072552	1.94191	2.37912	7.33007	3.10501	7.4148		0.511593	4.02291	3.19982	2.0942	5.08	8.25315
	86.7		0.545219	2.36294	3.63155	1.66304	6.16675	10.9442		0.619193	1.93289	3.58761	2.29394	9.23263	3.07524		0.400605	2.23697	4.25386	1.4363	5.22265	5.5313
	86.8		0.420905	1.05342	1.51795	0.641157	7.52296	8.08746		0.0783975	1.03343	2.07622	0.769416	11.3241	0.870236		0.527754	1.25062	2.84534	1.66167	11.6422	3.23407
	86.9		0.428319	0.53468	0.463977	0.50659	3.8178	4.38929		0.538457	0.809108	2.10452	0.992245	7.65398	1.04595		0.27857	0.326811	0.515924	1.96686	5.06707	0.959385
	87		0.179356	0.492033	1.15506	0.857919	4.35023	4.73741		0.181458	0.736779	1.61349	1.56833	8.65382	2.87897		0.212525	0.49936	0.79882	1.66119	6.33625	1.09524
	87.1		0.0900668	0.618907	2.26116	2.78065	3.70068	8.49372		0.104741	0.616578	1.51323	2.63662	3.10233	6.17603		0.0784907	1.34532	1.51749	1.51425	3.12818	5.55253
	87.2		0.0426288	1.50025	1.48814	2.99109	3.30385	7.96398		0.129382	1.66615	1.12089	0.942851	1.85221	3.5629		0.0120872	1.68321	0.475348	2.65796	3.57046	5.34048
	87.3		0.036691	1.42471	0.553445	2.82759	5.33371	7.62156		0.207119	1.67186	0.899872	0.245012	3.45306	3.0049		0.0479928	1.82497	0.334094	3.76671	6.13502	5.81886
	87.4		0.0409059	0.935825	1.33812	5.47265	4.45451	5.21791		0.0553669	1.52049	1.04622	1.78326	2.37955	3.95614		0.289338	1.68737	0.688346	5.42283	4.44497	5.46084
	87.5		0.101783	0.63397	1.66755	5.107	3.70208	2.75939		0.4121	1.56093	1.65977	2.73392	2.65383	1.85515		0.138315	0.860165	0.357482	5.3306	1.02739	4.30763
	87.6		0.044094	0.0685957	0.641243	4.98885	2.59674	3.12199		0.125863	0.34048	0.494644	3.18589	2.00732	4.42538		0.183564	0.988548	0.761767	1.95949	0.892239	2.52128
	87.7		0.0550427	0.231942	1.2814	2.68572	2.11569	5.87589		0.286508	0.645646	0.497264	1.69375	1.26747	8.24861		0.0735371	0.211347	1.13956	1.50582	4.40006	6.44541
	87.8		0.0577916	1.06151	4.78494	2.40604	1.39121	6.26464		0.288237	0.292362	3.43227	1.17651	4.71464	7.60462		0.0700952	0.573553	2.51355	2.73411	3.55145	6.81731
	87.9		0.0591293	1.25341	8.1904	1.92432	6.19734	3.23381		0.15968	0.54078	8.02502	3.11425	6.54017	4.95529		0.118105	1.68989	7.32913	1.49872	9.57729	5.30849
	88		0.0838433	1.38515	8.27448	1.55276	6.84087	3.8461		0.20224	1.05159	9.04535	3.86059	8.76768	8.47955		0.0747613	1.44296	5.39465	0.708207	6.01326	6.33478
	88.1		0.00801558	0.60667	4.00897	2.94318	12.2713	4.41225		0.0821045	0.46925	4.53605	4.27047	8.0765	9.26917		0.0831522	1.43792	4.17238	1.72081	13.9712	4.92241
	88.2		0.0277177	0.732469	1.24291	2.24144	6.40207	4.50281		0.111205	0.899779	0.948884	1.33891	4.42964	3.68307		0.104965	0.493739	1.21413	2.05323	5.7619	4.04704
	88.3		0.130156	0.648865	0.328707	1.15906	2.91645	16.4499		0.143641	0.588563	0.0918483	0.527385	0.412727	8.87479		0.0901652	0.565204	0.803942	1.33707	2.64302	15.3856
	88.4		0.0598736	1.20217	0.463387	2.11388	6.21044	23.2567		0.0550655	0.565187	0.326025	1.55875	2.1708	15.7692		0.27231	0.704537	0.274091	0.971607	8.80413	16.0905
	88.5		0.255597	1.2802	1.56088	4.30884	2.01404	11.1595		0.392769	0.807501	1.61057	3.94657	3.65683	6.68219		0.194985	1.02894	1.83423	2.15377	2.46841	8.80585
	88.6		0.158691	1.2152	3.77431	5.55127	0.754309	2.9521		0.0536165	0.409806	3.82607	4.12422	4.67884	2.06421		0.36465	1.55548	5.5634	3.51954	0.882327	2.52432
	88.7		0.357986	1.04092	5.73492	3.57849	6.98838	2.23815		0.406491	0.602474	4.71316	2.93559	14.7444	1.06889		0.28928	1.10433	7.61267	3.90488	8.5428	3.15479
	88.8		0.277223	0.635437	3.23435	3.71715	14.583	2.53205		0.236065	0.395211	1.9252	4.9683	21.634	2.92638		0.442906	0.668468	5.6898	5.23894	16.2319	3.86251
	88.9		0.265929	0.641541	1.05591	4.10942	13.3491	5.3817		0.22341	0.570415	0.670639	8.02293	19.825	9.14848		0.292312	0.750665	0.823619	6.4341	11.2386	5.08687
	89		0.161033	1.94691	0.472362	3.34447	22.9365	14.8349		0.17004	1.55354	0.329451	6.15103	28.4727	16.796		0.169882	1.47575	0.346439	4.97738	23.1546	14.7895
	89.1		0.0549032	2.83902	1.07996	0.773444	11.8086	14.5499		0.113937	1.79021	0.455052	2.91252	15.4073	17.7875		0.0496345	3.18502	0.805083	2.81548	9.23169	13.2452
	89.2		0.126006	4.20456	2.1592	0.921109	7.12488	8.29159		0.0640147	2.8962	1.16183	0.734613	9.67199	12.1639		0.0709104	2.91402	3.00951	2.50042	9.32381	9.58787
	89.3		0.215626	2.88867	4.07703	1.90478	3.15835	4.16568		0.283611	1.43856	2.15529	0.525916	3.04835	4.53361		0.140462	2.49961	3.18393	1.87986	3.38325	3.95372
	89.4		0.113851	1.2503	3.26199	3.0996	6.70953	4.06706		0.0609686	0.696671	1.68395	0.925632	3.57277	2.4695		0.319199	1.1821	4.23586	1.14743	5.56433	3.53992
	89.5		0.151037	0.429426	1.40954	1.11804	1.79893	6.76727		0.212006	0.564481	1.22224	1.83958	0.829101	3.43699		0.130475	0.365225	0.805385	1.24457	0.997387	5.86996
	89.6		0.0987033	0.054377	0.693502	1.58684	1.579	8.61633		0.192044	0.0550535	0.544695	1.81256	2.5973	5.81119		0.142565	0.605888	0.322319	1.69227	0.569666	6.0478
	89.7		0.081121	0.236601	1.76618	0.59119	4.51707	5.32473		0.0297874	0.623051	0.329771	1.57332	8.70306	5.04013		0.244539	0.378088	0.793483	1.60191	4.05393	6.32479
	89.8		0.250947	0.792092	3.87755	0.2853	7.56158	4.39248		0.458171	0.574246	0.309549	1.75419	13.7873	3.98841		0.117997	0.802574	0.583112	1.77927	6.51638	3.33474
	89.9		0.118788	0.972147	3.28347	0.08015	2.87653	5.16663		0.0549254	0.53743	1.03052	2.33905	4.18818	2.95376		0.244295	1.5581	1.68919	1.96513	2.35113	1.33668
	90		0.201608	1.50565	2.83715	0.756903	3.33466	3.62327		0.445897	1.02922	1.64451	0.496308	2.35419	5.67564		0.116578	1.11464	3.11666	1.42047	2.83437	4.00684
	90.1		0.0845507	0.870662	2.39486	0.717857	9.54962	2.04047		0.10383	0.316258	2.43234	0.387207	3.68255	5.15763		0.169497	1.24628	2.47628	0.96614	12.5803	5.82674
	90.2		0.0923316	0.829523	1.50864	0.972396	6.62723	5.66795		0.26439	0.771641	1.46377	0.655645	5.25087	2.09588		0.133861	0.417528	1.88362	0.849478	4.54894	5.2944
	90.3		0.159265	0.121313	1.40697	0.453634	2.27147	12.3894		0.162536	0.0815787	1.28695	0.955258	2.05008	3.68381		0.152354	0.472673	1.52359	0.340811	1.64388	8.44676
	90.4		0.195564	0.222386	1.33825	0.142558	3.79052	12.1774		0.132018	0.178724	1.04214	0.698401	3.69354	5.88015		0.335836	0.25519	1.8941	0.586749	3.90001	8.20613
	90.5		0.422827	0.867981	1.263	0.951696	0.68608	7.94817		0.527913	0.234543	1.60575	0.552666	2.01561	3.26232		0.422328	0.466268	2.91385	1.33939	0.218577	5.39359
	90.6		0.456726	1.36759	0.639022	3.22462	3.42531	7.50547		0.237629	0.630588	1.78152	0.863222	4.52589	5.614		0.715295	1.13733	2.30102	2.88787	2.11924	4.66523
	90.7		0.713877	2.35528	0.885691	4.51864	2.46851	6.59606		0.728665	1.6181	1.93446	1.93885	3.8083	8.76784		0.559975	1.11422	1.79983	4.9081	4.87606	4.30309
	90.8		0.544811	1.55277	0.418441	9.27454	5.39182	6.73592		0.27495	0.798416	1.13535	6.20489	5.9658	9.09694		0.531526	1.36822	1.24217	7.8955	10.0362	6.2461
	90.9		0.414326	1.06333	0.358721	10.5449	3.33255	5.80377		0.348387	1.14274	0.78637	9.22337	4.45347	6.38881		0.329043	0.231694	0.86256	9.55492	4.46193	7.15516
	91		0.151111	0.26193	0.298313	9.8607	7.51262	5.69773		0.171321	0.259543	1.03106	8.57066	4.91161	4.69789		0.258235	0.177744	0.577823	6.90419	8.64512	8.47316
	91.1		0.0589699	0.812007	0.450903	5.33532	4.14564	3.90944		0.134531	0.99558	1.47963	3.62036	5.40352	3.8361		0.114841	1.21455	1.44305	2.54819	4.16209	4.38981
	91.2		0.0748862	1.56368	0.839275	3.52919	3.52319	1.75271		0.0379983	0.912644	2.51158	2.27847	4.24659	1.28455		0.157454	1.9607	1.62615	1.23438	7.97957	2.02571
	91.3		0.266662	1.46777	2.95872	2.57303	2.88878	1.57702		0.296303	1.36	4.13783	2.67918	3.56872	0.201904		0.0655855	1.38155	2.61859	2.08417	4.31378	0.958396
	91.4		0.146966	0.387241	4.53271	4.63472	5.36415	5.20078		0.0351047	0.528443	3.61498	3.04906	7.71437	1.50759		0.136935	1.04072	4.94853	2.58881	7.53029	3.01867
	91.5		0.143261	0.259539	4.43139	1.91603	1.91186	7.89824		0.262814	0.898944	1.97502	1.27785	1.08737	2.37993		0.0242209	0.233524	2.68845	2.17606	1.35759	4.28974
	91.6		0.0485293	0.174125	2.8773	1.01047	2.60359	5.61409		0.104604	0.246178	0.725819	0.986916	4.83671	3.25731		0.0192104	0.50917	2.22321	1.29793	2.74525	2.41221
	91.7		0.0272453	0.230172	1.77763	1.81556	2.72974	1.72414		0.0127353	0.519153	0.764639	2.53666	5.93718	1.28271		0.118628	0.789955	1.62019	1.71275	2.19496	0.792169
	91.8		0.238055	0.599754	2.17736	1.71404	7.25461	1.75175		0.479128	2.08303	1.78455	2.92641	7.43062	1.34348		0.154197	1.23605	0.943038	2.47368	4.25989	0.81595
	91.9		0.239724	1.02764	2.53318	2.53348	0.600906	7.00152		0.259189	1.87917	2.43127	5.25749	0.39606	2.625		0.268704	2.82568	1.42686	2.49951	2.80431	1.86015
	92		0.205106	2.6752	2.24063	0.941575	0.583254	10.2298		0.364555	4.39887	2.28698	2.90386	1.2593	2.15921		0.20336	2.33058	0.81297	2.19621	2.63707	5.01409
	92.1		0.148936	2.61848	2.42296	2.26129	2.3387	7.06904		0.322844	2.39319	1.80913	2.37744	4.90074	2.99995		0.14019	3.1144	0.875592	1.98976	6.94807	4.39191
	92.2		0.150595	2.75993	1.13609	1.55421	3.92524	3.37109		0.130533	2.89309	0.753983	1.28493	0.531311	1.67213		0.1835	1.71629	0.92007	3.06169	1.17394	3.777
	92.3		0.250939	0.952156	0.804136	1.96856	2.36822	2.45253		0.410194	0.824673	1.36664	2.28914	0.145891	1.31088		0.142537	1.32286	0.196565	3.08592	1.91111	1.36027
	92.4		0.242625	0.555568	0.40324	1.36886	2.41597	5.76501		0.125471	0.631572	1.00916	1.26953	2.18442	0.642422		0.3079	0.595721	0.128804	2.03457	2.08474	2.80815
	92.5		0.341521	1.31748	0.108871	4.10535	0.589932	8.94389		0.637475	0.951214	0.366459	2.87793	0.45905	3.78066		0.321179	0.674279	0.646932	4.18588	1.72167	8.51881
	92.6		0.255732	1.41719	0.0748805	8.78384	0.778346	8.35193		0.243773	1.18261	0.13706	6.23219	0.317461	7.04527		0.477373	1.69524	0.687855	8.72285	1.60161	10.9643
	92.7		0.270528	2.34299	0.186582	6.92194	2.47062	3.73054		0.482771	2.73966	0.128141	5.65376	1.63582	3.29806		0.32531	1.77227	0.243206	11.7653	3.95577	4.71027
	92.8		0.17989	1.71443	0.999329	9.75713	3.89528	1.02448		0.219057	1.34806	0.14631	9.09939	3.93776	2.37023		0.264223	2.76907	0.334573	12.6444	4.63907	1.42031
	92.9		0.101968	1.6497	1.94999	7.59229	4.67177	1.82863		0.217318	1.57616	0.275203	8.82993	3.67801	5.44958		0.145665	1.31615	2.03927	10.3988	2.74734	3.03575
	93		0.0318736	0.626853	1.71758	7.44155	5.94993	1.77559		0.117359	0.305458	0.249447	7.61402	3.50047	6.78025		0.120003	1.2667	1.1738	5.55624	5.62414	1.86376
	93.1		0.0943637	1.01641	0.939407	2.06523	4.20574	1.83192		0.173082	1.20666	0.709992	2.15466	1.34954	3.67643		0.0957268	1.0704	0.959321	1.67767	2.94419	5.10385
	93.2		0.122287	1.26176	1.15528	2.17703	0.550573	4.00531		0.0707383	0.892323	1.45011	1.19842	0.266918	2.77623		0.195683	1.89465	1.93672	1.69836	1.00818	6.08005
	93.3		0.252322	1.70003	2.66534	1.18113	0.951172	3.37184		0.313861	1.87073	2.86068	1.15005	0.774826	2.20531		0.154128	0.922671	1.55965	2.44682	0.668984	2.17463
	93.4		0.15798	0.481762	2.63689	1.35462	1.025	2.68785		0.0862489	0.390065	2.63254	2.35943	0.117667	2.54392		0.161966	0.815169	2.6318	1.61034	2.39555	1.28361
	93.5		0.11495	0.238401	2.28798	0.281704	0.803342	0.767494		0.186009	0.801735	1.39413	2.56607	1.89698	0.797536		0.0478747	0.0462622	1.18751	1.14644	2.72112	0.684397
	93.6		0.0369062	0.0945196	1.71322	0.760692	4.29657	1.25856		0.0729624	0.500736	0.691335	2.68564	6.40176	1.69087		0.0162487	0.0920947	1.06951	1.94496	9.90501	3.40696
	93.7		0.0443339	0.20942	0.920987	1.4892	6.13928	2.49915		0.167427	0.545168	1.03344	2.52099	3.95767	1.89754		0.069243	0.793598	1.36769	2.31727	8.15446	5.24273
	93.8		0.193693	0.263112	1.96779	2.00913	6.67559	0.52362		0.211558	1.17891	2.99274	1.43756	3.61276	0.610848		0.225981	1.23203	2.08044	1.42605	4.16703	0.755811
	93.9		0.300552	0.240663	3.43333	3.03309	1.39603	6.58645		0.469069	1.27845	4.02296	2.15809	2.77696	1.69451		0.23245	2.26155	4.55097	2.62156	4.88502	3.45102
	94		0.135187	0.85153	2.72494	2.28382	1.70549	17.7763		0.103114	2.30567	2.0817	3.06159	3.32087	3.92899		0.258323	1.9075	2.8347	4.49134	5.29631	13.3962
	94.1		0.167086	1.2498	0.882952	1.97164	4.18034	13.2037		0.453962	1.44341	0.610002	3.4666	4.04482	3.83501		0.0544564	1.95109	0.797169	3.89012	9.78965	7.92482
	94.2		0.0907003	1.44538	0.0842562	1.34831	0.909895	2.54143		0.0489408	1.20719	0.466515	0.837943	0.337234	0.85289		0.109813	1.36349	0.151752	2.33727	0.831025	1.21272
	94.3		0.0922997	0.920374	0.865682	0.922727	0.851335	0.531764		0.260801	0.514681	0.779158	0.299787	0.343466	1.10154		0.0949349	1.1858	1.66861	1.05521	0.319277	2.06294
	94.4		0.080471	0.396355	1.07972	1.12868	3.40463	3.42395		0.0969519	0.606196	0.380754	0.692632	1.38912	1.56786		0.201321	0.948884	0.883315	1.27398	3.28795	3.90186
	94.5		0.152364	0.720954	0.500104	1.99584	2.15181	3.51819		0.300695	1.20754	0.0615566	1.71191	3.07874	0.811908		0.210869	0.823792	0.398064	4.54512	1.52788	3.62385
	94.6		0.145255	0.759659	0.943664	4.40476	2.64612	1.13666		0.208964	0.920029	0.671794	3.89404	2.97644	0.788535		0.270822	1.57525	0.974626	7.59733	2.46351	1.19496
	94.7		0.109365	1.52319	1.08999	5.16723	3.02134	3.1872		0.255513	2.14072	1.26294	3.55806	6.17702	5.71868		0.171242	1.11181	1.12211	6.79113	2.27038	7.24824
	94.8		0.088208	1.14308	0.598386	7.71195	5.65136	5.32726		0.172519	1.06425	1.35104	3.94073	7.43004	10.4059		0.100342	1.64511	1.18852	4.69828	8.35849	10.805
	94.9		0.0678626	1.60682	0.965872	4.84357	5.6374	5.13811		0.142895	1.53187	1.15555	2.87805	7.66073	10.3346		0.0994697	1.00282	1.2966	3.28224	9.43716	8.74972
	95		0.106399	0.996595	1.09295	4.16764	1.48959	6.02858		0.191664	0.640249	1.28709	3.21305	2.84044	11.2384		0.0801538	1.77242	0.705195	2.42939	4.96589	4.99693
	95.1		0.158685	1.53247	0.424231	1.46697	1.67674	6.99457		0.239469	1.89681	1.06004	1.2223	0.914843	7.57348		0.121024	1.35878	0.842821	1.06525	1.38036	4.59861
	95.2		0.182622	1.04403	1.0514	0.516999	3.9275	6.72773		0.292809	0.911826	1.77329	0.456409	1.82942	5.91514		0.182752	1.99816	1.56204	0.439232	3.17435	4.82741
	95.3		0.198613	1.38767	1.11258	0.42079	2.03059	4.92068		0.196839	1.57404	1.47532	2.35719	1.532	3.39756		0.205124	0.883865	1.26523	1.91925	2.77904	6.87293
	95.4		0.176697	0.65487	0.712947	1.6638	2.29965	1.60832		0.278912	0.220199	0.488074	3.37966	1.83421	1.59831		0.0964024	0.881654	0.644347	3.87555	6.32436	2.85393
	95.5		0.0704107	0.578839	0.671589	1.91359	0.449128	0.48725		0.052567	0.327623	0.355046	2.37127	2.26828	2.07924		0.0845517	0.252678	0.246276	3.8172	1.94391	0.674628
	95.6		0.0421581	0.0742937	0.358632	1.54524	0.405933	3.83352		0.0752613	0.118531	0.0941246	2.46532	0.731796	4.12533		0.0179894	0.291413	0.760338	2.76314	2.2881	3.55037
	95.7		0.0484669	0.0507475	0.662784	0.543318	0.233008	8.98494		0.230747	0.212977	0.987449	1.16149	0.485692	6.14748		0.0151237	0.0860818	0.422208	1.45563	1.00759	9.01934
	95.8		0.0182221	0.137116	1.29169	0.931179	1.1499	4.53162		0.0439114	0.999544	1.96044	0.736856	1.15108	4.07026		0.0981474	0.454151	1.65841	0.362926	2.43792	4.82785
	95.9		0.0580278	0.295842	2.13422	0.873356	0.499408	0.19371		0.251911	1.19809	1.89918	0.68039	1.01443	0.900909		0.0330813	0.87616	1.93827	1.17592	0.342366	1.11574
	96		0.0252519	0.193652	1.92489	0.958505	1.41353	2.92144		0.0873747	1.04243	0.800314	1.23563	1.67816	2.31654		0.0346021	1.08978	1.65048	1.43386	0.954449	2.27742
	96.1		0.0328422	0.260737	1.09391	1.24762	2.42921	4.59719		0.0789632	0.843248	0.761703	0.460931	2.69879	3.13926		0.0373391	0.458954	0.839685	0.953765	1.20411	3.04262
	96.2		0.0407674	0.164417	0.245967	4.77912	2.68338	4.06767		0.0478947	0.117293	0.471396	2.83736	2.67627	3.0867		0.0273466	0.417976	0.473589	2.34956	1.51693	2.33505
	96.3		0.0473915	0.269781	0.339144	5.07119	5.31118	4.82237		0.12141	0.0635055	0.603981	3.97566	4.50584	3.50204		0.022556	0.0850667	0.144742	3.01782	2.43066	4.90452
	96.4		0.0442218	0.342802	0.404554	2.33911	3.00267	2.66888		0.10263	0.123128	0.374444	2.09288	2.75319	2.00738		0.0374589	0.614232	1.0638	1.03988	1.03184	2.85961
	96.5		0.0359404	1.0319	1.51115	1.18993	2.94179	1.08498		0.0790325	0.722285	1.09969	0.840146	6.49054	3.43117		0.0779865	0.630185	1.59069	2.22402	1.04201	0.756847
	96.6		0.0569782	1.22796	3.12969	3.39115	0.565976	5.16314		0.130514	0.318847	2.03203	3.38289	1.22557	8.63137		0.0670667	1.62703	3.57601	7.64505	2.47791	4.48455
	96.7		0.0653112	1.88763	3.29702	6.73258	0.798684	9.67851		0.0886457	1.18012	2.26685	5.91353	1.64044	11.2968		0.0889169	1.07248	2.73298	10.7536	0.634495	12.0575
	96.8		0.0778343	0.946506	2.9892	6.12911	3.26102	5.20778		0.189788	0.36462	2.24368	4.45357	0.519297	7.33417		0.103758	1.22551	2.44327	8.39857	3.50178	7.56644
	96.9		0.120084	0.697827	1.99475	2.42442	1.50247	1.2872		0.115082	0.557308	1.71871	1.72258	0.845807	1.58327		0.143624	0.392182	2.42455	3.91064	1.1763	1.52029
	97		0.138899	0.251314	1.95546	1.38843	6.26549	1.65711		0.231084	0.160791	2.20123	0.905815	6.11402	1.20194		0.198811	0.502184	1.70754	2.28873	7.69165	0.428241
	97.1		0.15822	0.476393	0.817455	2.12534	2.05376	2.00535		0.0598971	0.710882	1.11527	1.13803	2.89216	1.58551		0.200461	0.322616	1.60275	2.45028	2.58716	1.19335
	97.2		0.152741	0.45539	0.795924	1.97976	2.00132	5.20386		0.306077	0.326147	0.696725	1.77318	3.14079	4.00597		0.102256	0.701176	0.245704	3.62662	4.17742	4.16332
	97.3		0.0539671	0.87978	2.20309	3.22676	1.17266	4.31567		0.0225518	0.883826	1.07515	3.16436	0.666483	1.94673		0.123176	0.402297	0.828274	5.69636	0.597916	4.30985
	97.4		0.0494555	0.534332	3.57854	4.72746	1.46237	0.343066		0.104577	0.275209	2.47047	4.44138	1.99811	0.356425		0.0113252	0.867226	3.3891	6.44432	1.3401	0.117586
	97.5		0.028358	0.642549	3.33991	2.92367	1.52296	2.98756		0.154252	0.46901	3.31279	2.82399	4.74613	2.89123		0.0232052	0.652063	2.92462	4.73693	2.1546	2.95839
	97.6		0.0442093	0.185576	2.3008	4.67686	0.189348	7.39657		0.0340308	0.221897	1.95027	4.62148	0.809218	5.65737		0.0964355	0.533625	3.7543	4.59938	0.942248	4.20198
	97.7		0.0968961	0.101629	0.83277	7.7941	0.896242	8.74555		0.323611	0.193107	0.425971	6.63247	1.71835	4.81148		0.062176	0.123689	1.33702	6.1632	0.115749	4.87816
	97.8		0.0798739	0.060307	0.017943	8.15681	0.733324	4.07439		0.123718	0.18474	0.306739	4.6752	0.248297	1.76828		0.121785	0.157048	0.190724	5.19747	3.05168	2.54732
	97.9		0.043129	0.277575	0.734535	8.16403	1.56673	1.09607		0.201496	0.372476	1.13862	3.92444	0.926251	0.614403		0.0506821	0.237743	0.984249	2.68573	1.85719	2.81912
	98		0.038519	0.119529	1.69841	3.7715	4.57772	3.50694		0.108161	0.0240754	2.06911	1.9462	0.917149	2.1444		0.0609432	0.443077	1.8377	0.954046	4.21752	7.6419
	98.1		0.0141269	0.141011	1.94953	4.02363	4.83069	2.35983		0.185341	0.0499878	2.11976	2.64468	2.10088	1.38769		0.0331552	0.142554	2.56082	1.22708	3.69768	3.33179
	98.2		0.0189866	0.0225669	1.08958	5.74089	4.75219	0.342882		0.053519	0.124197	0.855656	3.98855	3.18765	0.56266		0.0645557	0.109855	1.94226	4.25468	3.63893	0.675957
	98.3		0.0270967	0.0378366	1.92959	9.89918	5.30686	1.36539		0.201524	0.141029	0.848427	8.37855	5.74128	1.4609		0.0222031	0.1095	1.33548	7.21572	4.93028	2.31871
	98.4		0.0375043	0.0308511	3.91497	6.0249	1.91798	1.48131		0.0872124	0.0916941	1.88266	6.68859	2.98471	2.28805		0.0217936	0.166394	3.93521	5.55603	1.00054	2.64448
	98.5		0.0287102	0.30847	5.33634	3.49503	6.45162	2.99799		0.0523648	0.244704	3.038	5.18031	8.38449	6.3553		0.0932316	0.0732347	4.16587	4.22602	5.66007	3.25662
	98.6		0.0705071	0.184636	4.77184	3.21695	5.97546	4.59128		0.150142	0.0549933	3.18857	5.66821	6.10532	7.69365		0.019181	0.22598	3.75715	6.51419	6.04391	3.41346
	98.7		0.0488126	0.475391	2.58379	3.81216	7.35429	2.53155		0.0373439	0.440715	2.03664	4.7456	9.15351	3.56091		0.0234466	0.146601	2.10733	6.87622	4.192	2.11341
	98.8		0.0517474	0.198202	1.05079	2.54074	6.97419	0.601835		0.129494	0.227295	0.942262	1.9244	7.10705	1.08572		0.0076219	0.507407	0.808728	3.90877	5.76779	1.11171
	98.9		0.0167309	0.234592	0.478033	2.01921	3.87425	1.13426		0.0471985	0.455456	0.378071	1.92653	4.28445	0.806165		0.0441548	0.328185	1.54402	3.325	3.82644	1.77838
	99		0.0135408	0.168923	0.676168	3.55737	4.8878	1.13644		0.164936	0.1022	0.6528	3.10433	6.1094	0.81897		0.0400901	0.46899	0.990371	5.72236	7.7252	2.10639
	99.1		0.00676027	0.236027	0.163576	5.19665	3.70646	0.593811		0.0227308	0.20263	0.35275	4.01262	3.41911	0.571401		0.0782278	0.212499	0.717291	6.17107	3.37079	0.907424
	99.2		0.0225957	0.193565	0.800786	2.87134	5.03158	1.38471		0.16636	0.0966812	1.3566	2.80556	1.66238	0.676666		0.00684201	0.278043	1.39004	3.99241	3.83056	1.061
	99.3		0.0199167	0.449547	2.88703	1.79584	3.62063	0.787066		0.034629	0.356677	3.20891	2.74863	6.9752	0.159459		0.0278565	0.134174	2.49899	3.1844	6.47351	0.474475
	99.4		0.0400175	0.354336	4.85988	3.40861	2.46592	2.97551		0.196152	0.276721	4.59249	3.41653	8.28856	3.16139		0.0314744	0.477935	5.01182	3.13383	6.24987	2.95091
	99.5		0.0477469	0.316023	3.85739	2.35201	3.58833	6.49371		0.0817701	0.222022	3.65429	1.23496	9.56526	6.58214		0.0325967	0.568391	3.60615	1.75337	6.49784	9.98605
	99.6		0.0850336	0.246231	1.80367	2.35835	0.876931	5.62587		0.133819	0.384143	1.99678	1.19609	2.77388	7.15908		0.0737596	0.326574	1.64761	1.60438	1.5368	8.46217
	99.7		0.0712411	0.124007	0.745886	5.88852	0.352402	1.75646		0.178594	0.159678	0.84114	4.29493	0.527445	2.97606		0.057061	0.35465	1.27339	4.72957	0.257249	2.57745
	99.8		0.0874629	0.181474	1.48689	7.6729	0.364786	1.00159		0.186911	0.498148	1.16424	6.43006	0.265862	1.12227		0.0817827	0.0963	1.39976	7.62212	0.831905	1.03808
	99.9		0.0931282	0.282389	2.51278	8.91354	3.16035	2.2809		0.260362	0.226725	1.84494	8.59719	2.06483	1.44954		0.0686685	0.160495	3.8096	7.03039	3.86988	3.94121
	100		0.132088	0.238716	3.29159	5.54026	5.37655	4.38246		0.251116	0.429771	2.45291	6.29232	3.03554	2.6317		0.076597	0.186958	5.16016	4.10147	4.72147	7.19019
	100.1		0.0812119	0.220621	3.0462	3.64477	13.3062	4.28535		0.152258	0.25721	2.71867	4.33793	8.59876	2.61761		0.0700465	0.171321	5.37344	2.17862	13.5519	4.60679
	100.2		0.0849951	0.103222	1.47619	2.63424	7.35511	2.08984		0.285903	0.151146	1.42671	3.24482	5.76012	0.905599		0.0484713	0.186044	3.94318	3.0635	7.473	2.95021
	100.3		0.0176995	0.179095	1.30236	5.56788	7.40515	0.907712		0.0594795	0.20464	0.815655	5.63239	7.34703	0.737159		0.0777664	0.0586668	1.46287	5.39085	8.77314	0.783327
	100.4		0.0478376	0.105542	2.89411	4.45027	1.91528	1.07036		0.245176	0.0359055	1.98191	3.1944	3.19906	1.41642		0.0226842	0.246084	3.33688	4.59201	1.52368	1.73103
	100.5		0.061557	0.25472	3.6275	2.79461	5.50017	2.2919		0.118521	0.359823	3.03313	1.17692	7.07888	4.38155		0.058112	0.190538	4.75905	1.54589	7.13115	3.66867
	100.6		0.102747	0.131383	2.88966	0.0866673	8.04558	2.47693		0.182151	0.135491	2.87006	0.350199	10.1736	3.98752		0.0442026	0.239362	3.5156	0.207397	10.6147	5.076
	100.7		0.131649	0.255669	1.35716	0.494155	10.3314	1.07409		0.188282	0.446035	1.44934	0.925854	11.7691	0.809712		0.0797484	0.202222	2.49695	0.284551	11.0579	2.92842
	100.8		0.102354	0.331907	0.281762	0.703833	6.56398	0.60854		0.120487	0.301129	0.443272	1.00099	5.58329	0.0927621		0.048503	0.298547	0.365066	0.532434	6.33377	0.977865
	100.9		0.0774545	0.391703	0.14749	1.29358	3.65351	1.44338		0.121767	0.475117	0.0512375	2.79192	2.36594	0.490211		0.0601489	0.198441	0.139132	1.46793	3.53292	3.47795
	101		0.0379211	0.170885	0.264624	0.85891	2.79424	1.0516		0.129515	0.176135	0.587399	2.59395	1.68613	0.752648		0.0426554	0.116012	0.58579	2.90691	2.36836	3.71202
	101.1		0.016883	0.0978978	0.557935	0.942471	4.93246	0.272818		0.0815167	0.230738	1.12177	2.57195	4.26906	0.738759		0.0915847	0.0323676	0.741919	2.11555	4.7997	2.6221
	101.2		0.0223661	0.0289183	1.09376	0.16043	7.00228	0.203865		0.170784	0.0164833	1.45498	0.659391	3.17432	0.222758		0.0429084	0.0752145	2.79135	0.560841	5.93118	1.21235
	101.3		0.0067217	0.140681	1.665	0.209301	7.95643	0.779142		0.0601268	0.199312	1.21258	0.511472	6.70638	1.04635		0.0197043	0.113073	2.29333	0.417457	10.5634	1.79436
	101.4		0.0335205	0.185846	1.55683	0.951026	5.24539	3.03986		0.115013	0.184831	0.926956	1.30225	5.38527	4.32857		0.0150062	0.163247	1.69004	1.315	8.82594	4.67988
	101.5		0.0395796	0.327408	0.75545	0.405408	0.942929	6.15129		0.0440552	0.420488	0.473229	1.0388	2.50599	6.26592		0.0426249	0.0686178	0.907601	1.60202	3.52948	8.37065
	101.6		0.123133	0.188786	0.420021	0.22875	0.652056	5.60834		0.240652	0.0984629	0.576629	0.623238	1.50392	4.20065		0.035934	0.351977	0.557677	1.13885	0.638866	7.09789
	101.7		0.078097	0.234836	0.202743	1.42292	0.911002	1.63119		0.064088	0.285301	0.602217	0.786948	1.20622	0.750324		0.0847791	0.0962616	0.546653	1.17197	1.53083	2.1834
	101.8		0.111618	0.0235489	0.380982	3.0311	0.0814973	1.16037		0.234931	0.0339918	0.651205	2.06782	0.345129	2.10967		0.0230592	0.147804	0.779243	2.83866	0.48433	0.390178
	101.9		0.0393142	0.0961664	0.88626	3.8484	1.47678	2.1224		0.0596313	0.0914648	0.953679	2.9566	2.56372	2.94787		0.0753306	0.0467356	0.936196	3.52818	3.96125	1.63571
	102		0.0540612	0.0696468	1.09868	2.66122	2.49958	1.99444		0.191138	0.141628	0.57934	2.34168	3.08102	1.72843		0.0162926	0.21039	2.12087	2.03407	4.70577	3.42558
	102.1		0.0201084	0.248953	0.914783	0.515772	9.39044	2.14101		0.0254889	0.139291	0.730039	0.63818	8.14625	2.016		0.060686	0.127682	1.39249	0.64327	14.7639	3.20193
	102.2		0.0824371	0.122809	0.565343	0.190699	5.29444	1.70125		0.205135	0.0728924	0.577103	0.469783	5.42733	0.766786		0.0293289	0.28621	1.63063	0.327247	7.90389	3.57339
	102.3		0.0384397	0.249099	0.596481	0.376852	6.60661	1.38109		0.111559	0.19363	0.343994	0.506026	7.21814	1.29895		0.0544297	0.188267	0.432721	0.32232	9.71356	2.18058
	102.4		0.0243795	0.217648	1.00588	0.313894	3.00915	1.32794		0.143678	0.411317	0.476644	1.17942	2.94537	0.715713		0.0423558	0.157777	0.618525	0.628535	2.63221	3.32558
	102.5		0.0243816	0.129582	1.39471	0.537044	1.9213	3.44885		0.212054	0.16076	0.263729	1.34642	1.38718	1.26676		0.0562738	0.22742	0.693815	0.483387	2.25381	6.48054
	102.6		0.0324527	0.121861	1.72812	1.48252	2.79209	4.2586		0.0779522	0.332758	0.408219	1.40751	1.75898	0.922478		0.0767957	0.105043	0.614406	0.212742	3.67798	5.92068
	102.7		0.0728362	0.138651	1.40835	1.85073	9.00473	3.26806		0.175773	0.0671619	0.733514	0.734846	5.30759	0.721477		0.0708441	0.167157	0.950174	0.194381	8.90343	3.77473
	102.8		0.0697486	0.105336	1.15369	1.71734	10.1562	1.69538		0.0464492	0.0903932	0.969931	0.552502	5.53111	0.534195		0.0841246	0.240128	1.77617	0.429099	9.54275	0.871883
	102.9		0.0627593	0.224727	1.521	2.10416	7.84479	1.76128		0.131699	0.419544	1.29176	0.556643	6.55886	1.12474		0.0410277	0.0595618	2.17232	0.46521	9.88966	1.19374
	103		0.0455736	0.0398277	1.66589	1.46051	3.95459	1.29519		0.0857816	0.0725216	1.6858	0.382468	2.78941	0.816993		0.0541926	0.113982	2.76915	0.422184	5.1834	1.00401
	103.1		0.0438329	0.103004	2.20353	1.62232	4.80088	2.15174		0.138821	0.405842	2.15953	0.125986	4.95901	0.87821		0.0272512	0.0437617	2.22044	0.431677	7.44386	0.675827
	103.2		0.0189833	0.197071	2.97966	1.34534	2.93857	5.23502		0.112434	0.425309	1.92795	0.891221	2.79081	2.674		0.0288759	0.12929	3.04846	0.455752	4.21279	1.39918
	103.3		0.0087394	0.17869	3.20418	1.00333	4.94166	6.65985		0.165771	0.214224	1.36398	0.954821	5.08776	5.82808		0.0140861	0.270722	2.02949	1.09209	6.54866	3.63597
	103.4		0.0211587	0.21983	2.03495	2.5227	1.31186	5.01417		0.076496	0.475684	0.7138	1.94371	1.10892	4.71665		0.0193057	0.0843933	1.06669	2.00519	1.08676	4.68486
	103.5		0.0219546	0.0377216	0.78874	2.15694	2.04185	2.13878		0.101916	0.0622137	0.204394	1.451	0.936971	1.64615		0.0164553	0.0904199	0.117603	2.2627	1.99621	3.26568
	103.6		0.0427696	0.0242297	0.184563	1.68317	0.613341	0.790079		0.0906976	0.147275	0.179549	0.760296	1.17443	0.675945		0.00972346	0.0788194	0.119016	1.19762	0.874529	0.934888
	103.7		0.0369917	0.0284103	0.138103	0.119267	1.10387	2.24236		0.0594095	0.0769006	0.572162	0.511366	1.62791	2.03832		0.0199304	0.0723925	0.462066	0.170055	1.72368	0.455752
	103.8		0.0266282	0.0215639	0.100777	0.553379	1.85758	3.83102		0.109041	0.0982286	0.575628	0.460689	1.24134	2.56192		0.012763	0.0675112	0.635174	0.825998	1.82608	2.16703
	103.9		0.0247611	0.0877519	0.279554	1.15845	0.411989	3.32232		0.0867141	0.0917563	0.941639	0.558527	0.519689	3.46573		0.0263536	0.0498343	0.925636	1.04722	1.67451	4.09887
	104		0.0106907	0.0684839	0.309727	0.400308	0.627157	1.28759		0.0894892	0.111311	0.722838	0.167895	0.950149	2.72398		0.0141669	0.0267544	1.03162	0.610711	1.52098	2.99666
	104.1		0.00798004	0.166832	0.480791	0.639284	0.228425	0.622231		0.1167	0.150977	0.877611	1.49195	0.544803	1.20005		0.0217085	0.00368512	0.900126	0.730563	1.45773	1.30176
	104.2		0.0153574	0.013328	0.143931	0.87567	0.806836	0.659737		0.0334775	0.0197952	0.267051	1.73065	0.622053	0.881358		0.00127272	0.055887	0.76738	0.656207	0.811448	1.29915
	104.3		0.0325442	0.0170589	0.0919442	0.570514	2.22697	0.9429		0.0884444	0.107502	0.12799	1.18366	1.97868	1.09826		0.0222977	0.0448932	0.13783	0.743453	4.40199	0.649269
	104.4		0.00325969	0.0355759	0.481634	1.21377	1.19371	0.786165		0.0443815	0.107538	0.227245	1.87468	1.38867	0.841268		0.0327591	0.0109831	0.477658	2.27586	1.24008	1.02757
	104.5		0.0380244	0.0183129	0.900489	2.18671	2.54277	0.533509		0.141462	0.0440931	0.115341	2.09958	1.74442	1.19417		0.0120164	0.0769653	0.407374	3.31185	5.32464	1.92799
	104.6		0.0148083	0.0379148	1.07173	2.15174	2.60979	0.941154		0.0209749	0.109821	0.199091	2.15086	1.52091	3.20023		0.0703746	0.0171769	0.975099	2.94618	6.53417	4.05646
	104.7		0.0625257	0.0472059	0.628818	1.35835	6.72861	4.04224		0.14239	0.0807288	0.361895	0.7353	4.87615	6.15046		0.034334	0.058633	1.02418	1.94526	10.0324	8.77459
	104.8		0.0364003	0.0630585	0.802504	0.539538	4.52381	6.08211		0.0282587	0.0824032	0.827892	0.357027	3.39519	6.60951		0.0549889	0.0290067	1.58207	1.22732	7.13491	9.17502
	104.9		0.0606313	0.115449	1.80198	1.65425	4.66515	4.98033		0.139088	0.146903	2.25566	0.390185	2.75515	4.86853		0.0224121	0.0883569	1.99765	0.905001	6.937	6.00044
	105		0.00542174	0.263828	2.71596	0.903371	1.08252	3.72788		0.0428591	0.0974644	3.50218	0.433796	0.604649	2.95371		0.00897883	0.13797	3.70098	0.549064	2.47355	1.7936
	105.1		0.0149943	0.206223	3.17919	0.96816	3.77613	6.6257		0.0787553	0.0591633	3.7685	0.206085	3.63232	2.60954		0.0172897	0.441628	3.99416	0.137161	8.49083	3.06341
	105.2		0.0113381	0.333836	2.93135	0.23108	2.16138	10.4703		0.0519915	0.389863	2.9896	0.973747	2.50182	4.27341		0.0148937	0.241401	4.56092	0.57168	4.66933	6.77476
	105.3		0.029497	0.0595685	2.5697	0.684688	4.31058	9.46303		0.098969	0.0872154	2.13889	1.12159	4.99197	6.60642		0.00463886	0.30126	4.00827	2.04761	8.09733	7.28085
	105.4		0.023594	0.0528569	2.16803	1.82347	2.22546	4.4657		0.0276598	0.270513	1.63297	1.64774	2.16349	5.11433		0.0118016	0.109862	2.36186	2.60313	3.37332	5.5015
	105.5		0.00573061	0.0418895	1.06492	1.01278	0.127184	1.25166		0.117671	0.061531	0.594277	0.367498	0.059139	2.75109		0.00964461	0.140149	0.670294	1.57297	0.0211374	2.0227
	105.6		0.0192769	0.0725403	0.439297	0.388873	1.83899	2.17231		0.0576205	0.234938	0.24768	0.0506568	2.04058	2.32169		0.00746666	0.180049	0.0803438	0.313883	2.46864	0.62001
	105.7		0.00555941	0.0445529	1.09511	0.343364	2.50381	3.96677		0.0642997	0.142817	1.20581	0.615816	3.60125	3.99609		0.0368457	0.228811	1.14401	0.655862	3.37019	1.74415
	105.8		0.0208708	0.0333636	3.28943	1.00118	1.49488	5.61875		0.0952772	0.169074	3.15136	1.00258	1.81794	5.09091		0.0505057	0.118141	3.48814	1.7469	0.590705	3.82649
	105.9		0.00988355	0.280963	5.27368	1.14839	0.956354	5.52974		0.055744	0.102787	4.62222	2.02532	0.989262	4.39483		0.0546422	0.083885	5.10901	1.74116	1.24858	3.31201
	106		0.0239227	0.235007	5.21968	1.14874	0.228747	4.4926		0.116778	0.0299607	4.58252	3.01073	0.353804	2.55308		0.0619799	0.126567	6.68727	1.47783	1.38016	2.38646
	106.1		0.0432855	0.456066	3.66673	1.7527	0.309762	4.47447		0.0754319	0.264899	3.86282	4.43129	0.041107	2.03847		0.0539611	0.0786577	4.80842	1.42753	0.450667	1.43724
	106.2		0.056345	0.162698	1.92341	0.788979	3.03664	4.78068		0.121513	0.0726429	2.61604	2.08618	2.27728	3.80658		0.0291604	0.272321	4.15761	0.636923	1.68094	1.75444
	106.3		0.0292545	0.172063	1.17636	0.207548	3.54423	4.15229		0.103302	0.155768	1.84367	0.650645	5.27156	4.06795		0.0112158	0.113486	1.19812	0.0413181	3.51951	1.82421
	106.4		0.0150235	0.132896	0.866492	0.534652	1.42201	3.11685		0.0214634	0.112312	0.988779	0.359633	2.25653	2.86986		0.0168609	0.0887494	1.05993	0.492731	0.555208	1.67324
	106.5		0.0240535	0.22238	1.03305	0.839481	2.08614	3.02132		0.166523	0.0467596	0.775238	0.396238	2.55161	3.87062		0.00545991	0.183626	0.271722	0.945836	2.79352	2.65719
	106.6		0.0319865	0.401089	1.33848	1.44665	2.1025	5.97981		0.0219928	0.207679	0.830009	0.282101	0.949059	6.46417		0.0307697	0.361855	0.997137	0.630678	2.94583	7.11247
	106.7		0.0732942	0.467246	1.64821	0.761932	2.94112	8.32776		0.111093	0.255504	1.54745	0.423569	1.82209	8.43698		0.022852	0.459578	1.4663	0.190618	4.74547	8.67939
	106.8		0.0606362	0.26558	2.27934	1.5468	1.15622	7.9958		0.0541084	0.146575	3.1825	1.53304	0.325049	6.43553		0.0437337	0.571914	2.80932	0.125552	2.45983	7.21762
	106.9		0.0315464	0.26818	2.73084	0.329148	2.31883	6.74611		0.0760108	0.201803	4.10823	0.890803	2.51949	2.8804		0.0421451	0.246125	3.56266	0.205248	5.30496	5.16195
	107		0.0295374	0.142907	2.95655	0.21912	3.02523	7.42632		0.0839461	0.034497	3.45158	0.492191	2.91736	1.34468		0.00418655	0.188214	3.19827	0.277106	3.40588	5.8628
	107.1		0.0199655	0.0953031	2.7891	0.554447	8.33746	8.32927		0.05716	0.145672	2.3462	0.233164	8.12399	1.66724		0.00653355	0.0718309	2.88299	0.456979	10.4783	5.85934
	107.2		0.03757	0.0117687	2.41135	0.432356	3.54317	9.34674		0.0468162	0.133161	1.84666	0.784173	3.28926	2.5177		0.0363891	0.0547786	2.53886	0.311853	4.07427	8.23432
	107.3		0.0271512	0.114823	1.57567	0.674943	2.69277	8.79377		0.0742436	0.158389	1.2102	1.04074	2.46809	5.06517		0.0381397	0.0394011	2.18241	0.322079	2.3307	9.0595
	107.4		0.0424944	0.161097	0.610841	2.56681	2.54842	5.70982		0.0855426	0.153982	0.502017	1.81184	2.3837	5.03639		0.0174684	0.209761	0.777299	1.72616	2.37432	8.81206
	107.5		0.0136684	0.179696	0.120509	2.53926	0.328681	2.57966		0.032968	0.0775762	0.143249	1.13684	0.259965	3.70864		0.0230664	0.354567	0.103965	3.21369	1.07738	4.60521
	107.6		0.0195127	0.213743	0.940481	2.43349	0.218359	2.87637		0.117683	0.237858	1.0321	1.12249	0.343689	3.30164		0.00204187	0.337446	2.1222	2.44147	0.405172	2.60525
	107.7		0.0174135	0.0631188	2.77055	0.168803	1.49668	3.98456		0.0486142	0.141055	2.90163	0.332174	1.14405	4.48806		0.0126805	0.343472	2.74769	0.609688	2.83487	2.01785
	107.8		0.0237613	0.0430151	3.6307	0.436532	0.274884	4.87198		0.117309	0.238426	3.45708	1.04861	0.208251	4.27746		0.0177595	0.115019	5.06204	0.949997	0.361593	3.16878
	107.9		0.0304877	0.167274	3.56103	2.11913	0.732249	4.20446		0.0839653	0.259495	3.69351	2.91792	1.4411	3.2341		0.0183011	0.0877422	3.55932	2.57743	0.824497	2.83494
	108		0.015847	0.166287	3.16586	1.82807	0.234655	5.7254		0.0682462	0.137086	3.70132	2.64191	0.224978	4.12622		0.0235641	0.269651	5.39504	2.28279	0.480519	4.8732
	108.1		0.0234859	0.187374	3.29139	1.08041	1.46234	8.95449		0.114234	0.1896	3.81458	2.16865	3.67484	8.51558		0.0152683	0.172487	3.56805	1.03317	2.72962	7.90551
	108.2		0.0220392	0.191187	2.67121	0.205746	4.03915	11.8924		0.0484908	0.409563	2.98945	0.740367	4.9357	10.9067		0.0322651	0.101554	4.10848	0.387445	3.63406	12.8147
	108.3		0.0286502	0.0768843	2.12287	0.0297306	8.28999	9.32871		0.111935	0.229276	2.4427	0.503777	8.70096	10.0625		0.0203624	0.3193	1.49231	0.565272	9.09124	10.8101
	108.4		0.00601143	0.201523	1.15982	0.690184	3.33839	4.82798		0.0257108	0.639738	1.19507	0.172323	2.21245	4.20141		0.0617431	0.192986	1.32607	0.788307	2.25518	6.64258
	108.5		0.0289586	0.0750119	0.783667	1.07148	1.92313	2.1845		0.104859	0.275095	0.76292	0.504459	1.21338	2.77544		0.0253923	0.33379	0.5074	1.3012	2.4393	2.02449
	108.6		0.0293104	0.0544085	0.986858	3.21808	0.24902	4.46124		0.0332956	0.414318	1.11432	2.73527	1.58158	5.10472		0.0575034	0.161399	0.863187	2.41753	0.559214	5.3696
	108.7		0.0332561	0.0600464	1.27511	2.64878	0.0982488	6.80646		0.103144	0.185071	1.79518	2.70199	0.843151	5.59102		0.0149701	0.164189	2.13228	2.72519	0.187692	8.48213
	108.8		0.0523472	0.0415847	2.03857	1.5494	0.708026	6.66285		0.0270843	0.0578342	2.75553	2.1128	0.586685	2.83921		0.0163819	0.206138	2.41218	1.50255	0.562788	7.57266
	108.9		0.00589793	0.0466763	2.4222	0.618276	2.00509	5.35624		0.106377	0.16675	2.32162	0.525884	1.39494	2.08052		0.0197597	0.167219	3.73531	0.580309	2.10763	5.41032
	109		0.0219481	0.0172238	2.51642	0.277199	1.46661	5.8898		0.0413643	0.0548338	1.43391	0.223733	0.730561	5.20301		0.0149828	0.12803	1.90863	0.632991	1.19937	7.77637
	109.1		0.00835148	0.0524892	1.7791	0.462694	2.35745	5.74415		0.0779238	0.0788914	0.735923	0.311696	1.80603	5.81816		0.0115936	0.018158	1.70933	0.378679	2.86936	7.5154
[truncated: 13,255 more rows]

## Sheet: Fig. S5(c)
	Laser-intensity-dependent harmonic Intensity (arb. units) of configurations 1 and 3.
[truncated: 14,349 more rows]
