# Supplementary material for: Distinguishing local isomorphism classes in quasicrystals by high-order harmonic spectroscopy
Source: Nat Commun. 2024 Dec 30;15:10856. doi: 10.1038/s41467-024-55205-x (PMC11685549; doi:10.1038/s41467-024-55205-x)
Supplement: Supplementary file 3 — Source Data [file 41467_2024_55205_MOESM3_ESM.zip › SourceData/SI/FigS6.xls]

## Sheet: Fig. S6(a)
	Laser-wavelength-dependent harmonic Intensity (arb. units) of configurations 1 and 2.
	Harmonic intensity (arb. units) of configuration 1													Harmonic intensity (arb. units) of configuration 2
	0.8um		1.3um		1.8um		2.3um		2.8um		3.3um			0.8um		1.3um		1.8um		2.3um		2.8um		3.3um
	Harmonic energy (eV)	Intensity (arb. units)	Harmonic energy (eV)	Intensity (arb. units)	Harmonic energy (eV)	Intensity (arb. units)	Harmonic energy (eV)	Intensity (arb. units)	Harmonic energy (eV)	Intensity (arb. units)	Harmonic energy (eV)	Intensity (arb. units)		Harmonic energy (eV)	Intensity (arb. units)	Harmonic energy (eV)	Intensity (arb. units)	Harmonic energy (eV)	Intensity (arb. units)	Harmonic energy (eV)	Intensity (arb. units)	Harmonic energy (eV)	Intensity (arb. units)	Harmonic energy (eV)	Intensity (arb. units)
	0	11409.7	0	14143.5	0	2952.15	0	1129.67	0	285697	0	351283		0	15418.9	0	26515.8	0	38445.6	0	41194.5	0	379592	0	319581
	0.154928	2977.92	0.0953406	1122.63	0.0688571	11737.6	0.0538881	30195.6	0.0442653	28299.7	0.0375584	90810.8		0.154928	6458	0.0953406	6845.74	0.0688571	30204.2	0.0538881	47731.9	0.0442653	132342	0.0375584	146632
	0.309857	848.321	0.190681	1049.63	0.137714	4434.44	0.107776	20040.7	0.0885305	84032.7	0.0751168	59620.1		0.309857	1601.85	0.190681	3201.14	0.137714	11416.1	0.107776	15809.1	0.0885305	56580.3	0.0751168	49071
	0.464785	2840.93	0.286022	2988.39	0.206571	27868.3	0.161664	140124	0.132796	274752	0.112675	544093		0.464785	6451.57	0.286022	9000.25	0.206571	31674.4	0.161664	96439.3	0.132796	164730	0.112675	503132
	0.619714	14752.6	0.381362	33745.4	0.275428	53423	0.215553	206281	0.177061	106131	0.150234	208181		0.619714	10498.3	0.381362	23604.5	0.275428	47989.4	0.215553	122892	0.177061	114665	0.150234	318545
	0.774642	24648.6	0.476703	199114	0.344285	824699	0.269441	1.28416e+06	0.221326	1.71638e+06	0.187792	2.42075e+06		0.774642	36894.4	0.476703	237880	0.344285	768220	0.269441	1.08643e+06	0.221326	1.55983e+06	0.187792	1.89031e+06
	0.929571	531376	0.572043	3.37829e+06	0.413142	1.13797e+07	0.323329	1.95782e+07	0.265592	2.89442e+07	0.22535	4.22823e+07		0.929571	519204	0.572043	3.33138e+06	0.413142	1.15718e+07	0.323329	1.90558e+07	0.265592	2.75677e+07	0.22535	4.19117e+07
	1.0845	8.42664e+06	0.667384	5.97754e+07	0.482	1.50723e+08	0.377217	2.45821e+08	0.309857	3.48906e+08	0.262909	4.55515e+08		1.0845	8.48082e+06	0.667384	5.84011e+07	0.482	1.48961e+08	0.377217	2.45761e+08	0.309857	3.48383e+08	0.262909	4.51249e+08
	1.23943	1.00048e+08	0.762725	4.17366e+08	0.550857	9.00273e+08	0.431105	1.4173e+09	0.354122	1.86941e+09	0.300467	2.44485e+09		1.23943	9.90911e+07	0.762725	4.11894e+08	0.550857	8.93628e+08	0.431105	1.39983e+09	0.354122	1.8601e+09	0.300467	2.4079e+09
	1.39436	3.37816e+08	0.858065	1.07948e+09	0.619714	2.22269e+09	0.484993	3.48183e+09	0.398387	4.65231e+09	0.338026	6.02954e+09		1.39436	3.33243e+08	0.858065	1.06538e+09	0.619714	2.18843e+09	0.484993	3.43376e+09	0.398387	4.61733e+09	0.338026	5.98136e+09
	1.54928	1.40742e+08	0.953406	8.07397e+08	0.688571	2.19765e+09	0.538881	3.88936e+09	0.442653	5.60674e+09	0.375584	7.54926e+09		1.54928	1.39171e+08	0.953406	7.96831e+08	0.688571	2.16134e+09	0.538881	3.82495e+09	0.442653	5.54214e+09	0.375584	7.46492e+09
	1.70421	1.0508e+07	1.04875	3.6295e+08	0.757428	1.31131e+09	0.59277	2.54349e+09	0.486918	3.91248e+09	0.413142	5.37974e+09		1.70421	1.04971e+07	1.04875	3.5851e+08	0.757428	1.29613e+09	0.59277	2.51282e+09	0.486918	3.87854e+09	0.413142	5.29447e+09
	1.85914	2.02889e+07	1.14409	1.81993e+08	0.826285	5.67798e+08	0.646658	1.07071e+09	0.531183	1.65774e+09	0.450701	2.28053e+09		1.85914	2.01092e+07	1.14409	1.79887e+08	0.826285	5.57549e+08	0.646658	1.05849e+09	0.531183	1.63253e+09	0.450701	2.24729e+09
	2.01407	1.7996e+06	1.23943	2.27093e+07	0.895142	9.17618e+07	0.700546	1.84204e+08	0.575448	3.08157e+08	0.488259	4.18101e+08		2.01407	1.84974e+06	1.23943	2.24268e+07	0.895142	9.21818e+07	0.700546	1.80731e+08	0.575448	3.03483e+08	0.488259	4.14253e+08
	2.169	177244	1.33477	1.34729e+06	0.963999	7.19902e+06	0.754434	1.31161e+07	0.619714	2.23985e+07	0.525818	3.56556e+07		2.169	179202	1.33477	1.36223e+06	0.963999	6.59098e+06	0.754434	1.29126e+07	0.619714	2.26521e+07	0.525818	3.54601e+07
	2.32393	4233.06	1.43011	78364.6	1.03286	116025	0.808322	692214	0.663979	941325	0.563376	1.60685e+06		2.32393	4217.42	1.43011	74454.4	1.03286	145092	0.808322	547576	0.663979	953035	0.563376	1.2558e+06
	2.47885	451.64	1.52545	2954.61	1.10171	80150.2	0.86221	120911	0.708244	53467.1	0.600935	75825.9		2.47885	14.2426	1.52545	2756.11	1.10171	45727.9	0.86221	95012	0.708244	32969.5	0.600935	66645.4
	2.63378	653.433	1.62079	4821.61	1.17057	18772.5	0.916099	37692	0.75251	41933.7	0.638493	376774		2.63378	401.474	1.62079	5134.99	1.17057	24903.9	0.916099	9090.32	0.75251	25518.5	0.638493	327442
	2.78871	613.733	1.71613	4129.29	1.23943	88404.2	0.969987	28140.9	0.796775	55556.2	0.676051	19869.4		2.78871	700.159	1.71613	3717.92	1.23943	50637.9	0.969987	19749.1	0.796775	63782.6	0.676051	43685.6
	2.94364	1028.09	1.81147	6516.79	1.30828	71205	1.02387	65028.7	0.84104	25721.2	0.71361	135789		2.94364	71.623	1.81147	13715.1	1.30828	65520.3	1.02387	66273.9	0.84104	28103.8	0.71361	125569
	3.09857	556.58	1.90681	11872.9	1.37714	103461	1.07776	144614	0.885305	82182	0.751168	159561		3.09857	107.396	1.90681	6262.1	1.37714	105968	1.07776	63303.1	0.885305	274589	0.751168	162962
	3.2535	428.512	2.00215	3026.75	1.446	99492.8	1.13165	34518.4	0.929571	86552.6	0.788727	124829		3.2535	207.417	2.00215	3820.06	1.446	72429.1	1.13165	99739.6	0.929571	106947	0.788727	173450
	3.40843	249.978	2.09749	4222.73	1.51486	113611	1.18554	8254.11	0.973836	214973	0.826285	187929		3.40843	310.602	2.09749	2456.47	1.51486	133662	1.18554	23558.9	0.973836	369508	0.826285	204199
	3.56335	422.931	2.19283	8065.19	1.58371	94826.3	1.23943	45074.9	1.0181	282617	0.863843	99559.1		3.56335	432.541	2.19283	2552.05	1.58371	111347	1.23943	31885.6	1.0181	473759	0.863843	123310
	3.71828	246.138	2.28817	9640.03	1.65257	126191	1.29332	226355	1.06237	732354	0.901402	473365		3.71828	753.597	2.28817	7881.11	1.65257	99338	1.29332	211364	1.06237	868780	0.901402	403836
	3.87321	1569.59	2.38351	41560.6	1.72143	137416	1.3472	128410	1.10663	343453	0.93896	315685		3.87321	1830.51	2.38351	41594.8	1.72143	89294.2	1.3472	185121	1.10663	332714	0.93896	371070
	4.02814	4983.82	2.47885	7151.82	1.79028	438263	1.40109	594116	1.1509	1.43718e+06	0.976519	3.01258e+06		4.02814	3806.69	2.47885	8371.48	1.79028	431260	1.40109	756266	1.1509	1.68299e+06	0.976519	2.86867e+06
	4.18307	69478	2.5742	162853	1.85914	261390	1.45498	1.47478e+06	1.19516	3.0819e+06	1.01408	1.09796e+07		4.18307	72071.5	2.5742	156716	1.85914	272924	1.45498	1.44876e+06	1.19516	3.17856e+06	1.01408	1.09963e+07
	4.338	1.15846e+06	2.66954	999849	1.928	2.46942e+06	1.50887	9.45212e+06	1.23943	1.95849e+07	1.05164	4.70759e+07		4.338	1.13603e+06	2.66954	1.01602e+06	1.928	2.19818e+06	1.50887	8.34684e+06	1.23943	2.02499e+07	1.05164	4.66579e+07
	4.49292	7.57189e+06	2.76488	3.87624e+06	1.99686	3.83196e+06	1.56276	1.31473e+07	1.28369	4.52591e+07	1.08919	1.05195e+08		4.49292	7.55358e+06	2.76488	4.03007e+06	1.99686	3.62741e+06	1.56276	1.30223e+07	1.28369	4.56769e+07	1.08919	1.10645e+08
	4.64785	1.64272e+07	2.86022	5.93027e+06	2.06571	2.3362e+06	1.61664	9.26535e+06	1.32796	4.6031e+07	1.12675	1.03817e+08		4.64785	1.62064e+07	2.86022	5.9996e+06	2.06571	2.30456e+06	1.61664	9.28409e+06	1.32796	4.49669e+07	1.12675	1.02111e+08
	4.80278	1.00624e+07	2.95556	2.91358e+06	2.13457	934740	1.67053	6.55805e+06	1.37222	2.39299e+07	1.16431	7.8419e+07		4.80278	9.9696e+06	2.95556	2.88562e+06	2.13457	943890	1.67053	5.91263e+06	1.37222	2.37113e+07	1.16431	7.7665e+07
	4.95771	1.265e+06	3.0509	415118	2.20343	321385	1.72442	4.71208e+06	1.41649	1.47747e+07	1.20187	3.29241e+07		4.95771	1.28356e+06	3.0509	412798	2.20343	332378	1.72442	4.2938e+06	1.41649	1.53422e+07	1.20187	3.39563e+07
	5.11264	38783.1	3.14624	95744.6	2.27228	110038	1.77831	1.60932e+06	1.46075	3.96079e+06	1.23943	1.29428e+07		5.11264	43563.4	3.14624	92708.6	2.27228	127279	1.77831	1.64114e+06	1.46075	4.072e+06	1.23943	1.34063e+07
	5.26757	10551.3	3.24158	37906	2.34114	44827.6	1.8322	354295	1.50502	164490	1.27699	191361		5.26757	15224.6	3.24158	33176	2.34114	64382.3	1.8322	359817	1.50502	145992	1.27699	244216
	5.42249	3170.45	3.33692	7961.05	2.41	13251.3	1.88609	113682	1.54928	50154	1.31454	1.75226e+06		5.42249	1814.51	3.33692	11123.4	2.41	18121.7	1.88609	136701	1.54928	36991.1	1.31454	2.17065e+06
	5.57742	6070.62	3.43226	3703.06	2.47885	3235.89	1.93997	28205.8	1.59355	31016	1.3521	1.58748e+06		5.57742	4450.5	3.43226	6613.16	2.47885	1869.24	1.93997	51107.8	1.59355	51022.3	1.3521	1.72808e+06
	5.73235	794.687	3.5276	3928.76	2.54771	3167.44	1.99386	23575.4	1.63781	144750	1.38966	1.61114e+06		5.73235	3491.65	3.5276	2494.51	2.54771	3751.76	1.99386	35894.6	1.63781	137237	1.38966	1.21688e+06
	5.88728	3542.2	3.62294	1431.6	2.61657	14385.3	2.04775	19556	1.68208	58024.9	1.42722	1.13981e+06		5.88728	3100.78	3.62294	1794.76	2.61657	18696.6	2.04775	27409.7	1.68208	81222.6	1.42722	836945
	6.04221	5981.65	3.71828	632.755	2.68543	3309.22	2.10164	44072.7	1.72635	123017	1.46478	200020		6.04221	7668.98	3.71828	4383.86	2.68543	6444.77	2.10164	55628.3	1.72635	166830	1.46478	129552
	6.19714	7918.56	3.81362	421.429	2.75428	3818.78	2.15553	50833	1.77061	209161	1.50234	96200.2		6.19714	16574.7	3.81362	3367.74	2.75428	12775.2	2.15553	61646.6	1.77061	194150	1.50234	132277
	6.35207	30349.9	3.90896	172.607	2.82314	3658.17	2.20941	52643.6	1.81488	242403	1.53989	109786		6.35207	42574.6	3.90896	1389.32	2.82314	10937.2	2.20941	41113.8	1.81488	111990	1.53989	57283.8
	6.50699	36998.5	4.0043	652.601	2.892	2286.85	2.2633	59019.8	1.85914	110437	1.57745	417835		6.50699	55477.7	4.0043	314.262	2.892	2717.39	2.2633	73906.7	1.85914	74030.2	1.57745	185689
	6.66192	30510.9	4.09964	239.326	2.96085	8161.18	2.31719	109019	1.90341	62187.5	1.61501	749682		6.66192	32923.4	4.09964	159.472	2.96085	5035.3	2.31719	121383	1.90341	29331.4	1.61501	487158
	6.81685	37830	4.19499	556.028	3.02971	6687.56	2.37108	172468	1.94767	301029	1.65257	509339		6.81685	27094.3	4.19499	1436.25	3.02971	5302.39	2.37108	134467	1.94767	226048	1.65257	312221
	6.97178	16572.8	4.29033	14445.8	3.09857	19209.8	2.42497	242127	1.99194	488514	1.69013	713621		6.97178	15315.8	4.29033	14718.3	3.09857	16805	2.42497	229614	1.99194	456157	1.69013	511037
	7.12671	15269.8	4.38567	75079.7	3.16743	39292.7	2.47885	631751	2.0362	385168	1.72769	1.23565e+06		7.12671	13167.3	4.38567	74377.4	3.16743	32545.6	2.47885	662564	2.0362	443783	1.72769	1.32905e+06
	7.28164	124643	4.48101	64762	3.23628	5143.74	2.53274	764920	2.08047	450079	1.76525	978310		7.28164	133575	4.48101	61433.9	3.23628	10374.5	2.53274	818656	2.08047	530961	1.76525	792792
	7.43656	55421.1	4.57635	255384	3.30514	403720	2.58663	136335	2.12473	147452	1.8028	1.03879e+06		7.43656	67556.3	4.57635	230679	3.30514	351819	2.58663	144340	2.12473	165326	1.8028	686603
	7.59149	2.54621e+06	4.67169	1.18509e+06	3.374	1.66822e+06	2.64052	217016	2.169	1.51815e+06	1.84036	1.36279e+06		7.59149	2.41743e+06	4.67169	1.14728e+06	3.374	1.54231e+06	2.64052	249024	2.169	1.33868e+06	1.84036	1.07701e+06
	7.74642	7.18328e+06	4.76703	1.72373e+06	3.44285	2.51299e+06	2.69441	1.00817e+06	2.21326	3.20949e+06	1.87792	3.02378e+06		7.74642	7.04192e+06	4.76703	1.72546e+06	3.44285	2.40151e+06	2.69441	987197	2.21326	2.78936e+06	1.87792	2.95211e+06
	7.90135	3.48887e+06	4.86237	986404	3.51171	1.5039e+06	2.7483	944061	2.25753	2.13948e+06	1.91548	3.03007e+06		7.90135	3.45293e+06	4.86237	1.0025e+06	3.51171	1.42237e+06	2.7483	851185	2.25753	1.76359e+06	1.91548	3.10456e+06
	8.05628	222136	4.95771	273504	3.58057	439704	2.80218	228658	2.30179	838853	1.95304	511905		8.05628	273727	4.95771	265297	3.58057	397879	2.80218	185082	2.30179	702572	1.95304	599035
	8.21121	183546	5.05305	141090	3.64943	60542.7	2.85607	116369	2.34606	355871	1.9906	375399		8.21121	155503	5.05305	135624	3.64943	59992.1	2.85607	93998.5	2.34606	301977	1.9906	434406
	8.36614	3841.34	5.14839	89796	3.71828	30527.8	2.90996	164260	2.39032	108385	2.02815	674739		8.36614	7779.63	5.14839	92928.9	3.71828	31397.2	2.90996	127251	2.39032	127890	2.02815	950514
	8.52106	11594.2	5.24373	66479.4	3.78714	28642.6	2.96385	92970.9	2.43459	74275.6	2.06571	303857		8.52106	16775.2	5.24373	60178.8	3.78714	24657.2	2.96385	66091	2.43459	171893	2.06571	454086
	8.67599	7048.63	5.33907	45945.4	3.856	7009.64	3.01774	76140.5	2.47885	42479.1	2.10327	125999		8.67599	9349.49	5.33907	38043	3.856	8352.33	3.01774	53827.7	2.47885	132346	2.10327	72869.3
	8.83092	3020.3	5.43441	17016.1	3.92485	3078.39	3.07162	39104.9	2.52312	11655.5	2.14083	453274		8.83092	5792.56	5.43441	15611.2	3.92485	1656.09	3.07162	25115.2	2.52312	42771.1	2.14083	254130
	8.98585	16928.8	5.52975	9090.65	3.99371	6715.96	3.12551	1747.89	2.56739	30467.1	2.17839	641970		8.98585	21293.1	5.52975	7175.63	3.99371	4421.09	3.12551	5474.92	2.56739	66628.5	2.17839	494085
	9.14078	20741.2	5.62509	4405.28	4.06257	807.777	3.1794	6642.1	2.61165	9367.24	2.21595	422105		9.14078	6675.42	5.62509	7062.17	4.06257	1945.44	3.1794	4488.8	2.61165	45232.9	2.21595	299520
	9.29571	24010.6	5.72043	3875	4.13142	932.907	3.23329	9914.8	2.65592	8726.53	2.2535	390842		9.29571	28149.7	5.72043	8885.05	4.13142	3177.31	3.23329	2094.41	2.65592	28007.1	2.2535	259034
	9.45063	2500.35	5.81577	2958.69	4.20028	1714.45	3.28718	4387.7	2.70018	9761.18	2.29106	453602		9.45063	14703.2	5.81577	7794.26	4.20028	2792.89	3.28718	8195.42	2.70018	20066.7	2.29106	328557
	9.60556	6322.98	5.91112	380.169	4.26914	1166.66	3.34107	7385.35	2.74445	37435.1	2.32862	323082		9.60556	9035.39	5.91112	4666.67	4.26914	1965.63	3.34107	24932.3	2.74445	10495.3	2.32862	290959
	9.76049	15333.6	6.00646	5377.48	4.338	5264	3.39495	39778.3	2.78871	45957.4	2.36618	316562		9.76049	8035.31	6.00646	3729.72	4.338	4456.55	3.39495	49219.6	2.78871	39040.4	2.36618	215159
	9.91542	51100.2	6.1018	28392.5	4.40685	22607.2	3.44884	73790.7	2.83298	28900.6	2.40374	404971		9.91542	38668.3	6.1018	26556.3	4.40685	15888.6	3.44884	65705	2.83298	29801.3	2.40374	345125
	10.0703	39275.1	6.19714	9929.43	4.47571	20287.6	3.50273	44547.3	2.87724	19836.4	2.4413	457255		10.0703	45175.3	6.19714	5970.93	4.47571	16003.7	3.50273	40548.2	2.87724	12749.6	2.4413	471839
	10.2253	167194	6.29248	92890.8	4.54457	68019.9	3.55662	79113	2.92151	112352	2.47885	350551		10.2253	161545	6.29248	79321.2	4.54457	56948.8	3.55662	74846.8	2.92151	86410.7	2.47885	351680
	10.3802	379698	6.38782	113515	4.61342	243237	3.61051	444180	2.96577	926797	2.51641	297452		10.3802	369785	6.38782	133011	4.61342	214602	3.61051	414955	2.96577	745492	2.51641	329858
	10.5351	25265.7	6.48316	553603	4.68228	340858	3.66439	944376	3.01004	2.35794e+06	2.55397	1.17813e+06		10.5351	30877.2	6.48316	501292	4.68228	326849	3.66439	878737	3.01004	1.94476e+06	2.55397	1.20168e+06
	10.6901	1.00332e+06	6.5785	1.2758e+06	4.75114	565180	3.71828	1.115e+06	3.0543	3.08291e+06	2.59153	2.36626e+06		10.6901	968331	6.5785	1.2054e+06	4.75114	573952	3.71828	1.00145e+06	3.0543	2.61828e+06	2.59153	2.26416e+06
	10.845	2.41613e+06	6.67384	1.42734e+06	4.82	777632	3.77217	1.00291e+06	3.09857	2.32209e+06	2.62909	2.59181e+06		10.845	2.33513e+06	6.67384	1.32881e+06	4.82	780037	3.77217	900886	3.09857	2.05761e+06	2.62909	2.31164e+06
	10.9999	901388	6.76918	888279	4.88885	754090	3.82606	837031	3.14283	1.43693e+06	2.66665	1.99657e+06		10.9999	897806	6.76918	819134	4.88885	758699	3.82606	765264	3.14283	1.36138e+06	2.66665	1.72474e+06
	11.1548	77791.3	6.86452	308790	4.95771	453369	3.87995	717448	3.1871	745426	2.70421	1.50555e+06		11.1548	63644.1	6.86452	258964	4.95771	459737	3.87995	672191	3.1871	682107	2.70421	1.37688e+06
	11.3098	170288	6.95986	118416	5.02657	267909	3.93383	522384	3.23136	304911	2.74176	635214		11.3098	163411	6.95986	101765	5.02657	259359	3.93383	471608	3.23136	232723	2.74176	587841
	11.4647	25817.8	7.0552	46049.4	5.09542	119395	3.98772	232632	3.27563	40429.4	2.77932	108508		11.4647	29221.3	7.0552	44107.9	5.09542	105765	3.98772	218684	3.27563	23570.5	2.77932	91923.7
	11.6196	10570.1	7.15054	43611.6	5.16428	51893.6	4.04161	42542.2	3.31989	25741.3	2.81688	258976		11.6196	4345.11	7.15054	38602.6	5.16428	45436	4.04161	53907.1	3.31989	43932.8	2.81688	176942
	11.7746	6465.33	7.24588	33892.9	5.23314	32628.2	4.0955	1844.61	3.36416	25745.7	2.85444	229037		11.7746	4173.69	7.24588	32320.9	5.23314	29879.3	4.0955	2897.51	3.36416	33880.9	2.85444	213405
	11.9295	5507.5	7.34122	24102.2	5.302	6984.19	4.14939	5085.34	3.40843	11859.6	2.892	77197.1		11.9295	2544.62	7.34122	23323.1	5.302	7797.12	4.14939	3681.03	3.40843	4472.34	2.892	115548
	12.0844	9697.44	7.43656	13044.9	5.37085	1191.84	4.20328	5707.77	3.45269	9714.41	2.92956	165449		12.0844	4427	7.43656	19873.9	5.37085	4285.15	4.20328	7173.11	3.45269	16229.8	2.92956	172902
	12.2393	9252.82	7.53191	2542.57	5.43971	4822.92	4.25716	3848.42	3.49696	6228.87	2.96711	199237		12.2393	10931.2	7.53191	7700.02	5.43971	4119	4.25716	4934.7	3.49696	19219	2.96711	133565
	12.3943	9994.04	7.62725	2665.11	5.50857	8468.3	4.31105	5870.76	3.54122	19569.5	3.00467	246420		12.3943	5227.31	7.62725	9960.51	5.50857	2874.97	4.31105	5145.92	3.54122	16954.9	3.00467	107339
	12.5492	7995.45	7.72259	3860.7	5.57742	3325.2	4.36494	3125.9	3.58549	21788.6	3.04223	286367		12.5492	4144.19	7.72259	6642.43	5.57742	2875.17	4.36494	3051.31	3.58549	7197.31	3.04223	189366
	12.7041	7015.16	7.81793	2054.31	5.64628	2970.18	4.41883	4145.42	3.62975	38071	3.07979	224344		12.7041	8695.5	7.81793	10587	5.64628	8445.09	4.41883	4829.46	3.62975	6195.82	3.07979	216939
	12.8591	15336.5	7.91327	7787.1	5.71514	9691.49	4.47272	16053.4	3.67402	56982.2	3.11735	182912		12.8591	18662.3	7.91327	14353	5.71514	16664.7	4.47272	14343.6	3.67402	32524.3	3.11735	162323
	13.014	30473.8	8.00861	10459.7	5.78399	13344.9	4.5266	30264.5	3.71828	51870	3.15491	271304		13.014	26803.5	8.00861	10393.6	5.78399	16747.1	4.5266	27156.4	3.71828	41193.2	3.15491	287717
	13.1689	93689.5	8.10395	28123.4	5.85285	76699.7	4.58049	31165.4	3.76255	26544.9	3.19246	550237		13.1689	97713.2	8.10395	20203.1	5.85285	61709.2	4.58049	35659	3.76255	20650.9	3.19246	567421
	13.3238	141864	8.19929	166044	5.92171	172501	4.63438	26623.8	3.80681	22272	3.23002	725169		13.3238	157540	8.19929	148154	5.92171	172802	4.63438	30783.9	3.80681	15559.1	3.23002	693810
	13.4788	236310	8.29463	266648	5.99057	322079	4.68827	120478	3.85108	117730	3.26758	723216		13.4788	241209	8.29463	240210	5.99057	324843	4.68827	102451	3.85108	104389	3.26758	660526
	13.6337	1.0597e+06	8.38997	1.07916e+06	6.05942	562606	4.74216	381870	3.89534	373483	3.30514	627620		13.6337	1.07011e+06	8.38997	1.01655e+06	6.05942	528211	4.74216	315276	3.89534	344003	3.30514	517661
	13.7886	2.33755e+06	8.48531	4.16117e+06	6.12828	1.03669e+06	4.79605	680149	3.93961	787350	3.3427	798249		13.7886	2.32622e+06	8.48531	3.91318e+06	6.12828	1.03041e+06	4.79605	608678	3.93961	725294	3.3427	655859
	13.9436	2.64686e+06	8.58065	6.61884e+06	6.19714	1.16106e+06	4.84993	826501	3.98387	947433	3.38026	1.05097e+06		13.9436	2.64523e+06	8.58065	6.13404e+06	6.19714	1.15295e+06	4.84993	792687	3.98387	865430	3.38026	885323
	14.0985	1.50432e+06	8.67599	4.44095e+06	6.26599	867366	4.90382	705766	4.02814	736950	3.41782	877262		14.0985	1.4948e+06	8.67599	4.14797e+06	6.26599	865290	4.90382	686502	4.02814	663607	3.41782	770517
	14.2534	344246	8.77133	1.42499e+06	6.33485	636561	4.95771	451766	4.0724	349722	3.45537	439642		14.2534	351208	8.77133	1.34057e+06	6.33485	589741	4.95771	422237	4.0724	293570	3.45537	416296
	14.4083	96309	8.86667	570821	6.40371	388044	5.0116	237942	4.11667	107602	3.49293	98899		14.4083	96281.1	8.86667	520877	6.40371	340461	5.0116	227742	4.11667	82567.2	3.49293	120196
	14.5633	76202.6	8.96201	253178	6.47257	176011	5.06549	92303.5	4.16093	16332.8	3.53049	78208		14.5633	78964.9	8.96201	245870	6.47257	189197	5.06549	96092	4.16093	11960.7	3.53049	100257
	14.7182	28501.6	9.05735	58406.6	6.54142	91784.1	5.11937	33762.1	4.2052	18071.8	3.56805	196374		14.7182	22974.9	9.05735	64276.6	6.54142	108609	5.11937	41836.1	4.2052	19094.9	3.56805	210358
	14.8731	6809.4	9.15269	23667.1	6.61028	51484.7	5.17326	31960.5	4.24947	36580.3	3.60561	214266		14.8731	5871.24	9.15269	30888	6.61028	35928.6	5.17326	39613.7	4.24947	42639.4	3.60561	225875
	15.0281	2855.05	9.24804	6345.99	6.67914	10955.2	5.22715	18091.5	4.29373	20911.1	3.64317	117784		15.0281	7092.06	9.24804	18443.2	6.67914	6053.91	5.22715	22778	4.29373	22237.9	3.64317	148381
	15.183	2825.1	9.34338	3550.17	6.74799	10510.6	5.28104	5227.2	4.338	5892.57	3.68072	9858.61		15.183	2999.74	9.34338	22051.2	6.74799	18627.7	5.28104	6827.09	4.338	2392.11	3.68072	25923.1
	15.3379	6222.05	9.43872	2515.47	6.81685	2317.48	5.33493	5731.64	4.38226	3344.98	3.71828	12375.1		15.3379	382.872	9.43872	12114.2	6.81685	2800.3	5.33493	2891.01	4.38226	4425.16	3.71828	2992.63
	15.4928	5250.32	9.53406	8991.76	6.88571	11149.2	5.38881	14130	4.42653	2593.71	3.75584	35722.3		15.4928	77.2611	9.53406	18895.6	6.88571	12627.3	5.38881	9959.55	4.42653	6714.22	3.75584	8048.36
	15.6478	2296.2	9.6294	3539.43	6.95456	8249.02	5.4427	6871.05	4.47079	6574.17	3.7934	14857.4		15.6478	127.432	9.6294	20099.6	6.95456	9942.51	5.4427	2416.27	4.47079	9057.56	3.7934	5224.99
	15.8027	879.337	9.72474	11509.9	7.02342	9773.12	5.49659	1547.66	4.51506	14219.2	3.83096	12192.2		15.8027	240.769	9.72474	19318.2	7.02342	10468.8	5.49659	3009.07	4.51506	7055.48	3.83096	25004
	15.9576	190.755	9.82008	5935.43	7.09228	11053.7	5.55048	16309.7	4.55932	35376.4	3.86852	30434.3		15.9576	717.659	9.82008	12283.3	7.09228	13766.7	5.55048	22664.2	4.55932	17057.7	3.86852	27824.6
	16.1126	2913.61	9.91542	29562.5	7.16114	28345	5.60437	57079.2	4.60359	69621.4	3.90607	14066.6		16.1126	6036.42	9.91542	42135.1	7.16114	26222.3	5.60437	54839	4.60359	55249.1	3.90607	7689.67
	16.2675	9881.21	10.0108	70910	7.22999	29609.4	5.65826	110924	4.64785	94279.2	3.94363	43035.8		16.2675	11471.5	10.0108	64137.8	7.22999	38035.5	5.65826	104142	4.64785	92895.1	3.94363	59771.6
	16.4224	33354.4	10.1061	84706.1	7.29885	93240.2	5.71214	145003	4.69212	65668.1	3.98119	190367		16.4224	39669.3	10.1061	75382.5	7.29885	104456	5.71214	143178	4.69212	64931	3.98119	196775
	16.5773	136775	10.2014	327409	7.36771	232603	5.76603	279018	4.73638	47912.8	4.01875	445089		16.5773	142311	10.2014	347721	7.36771	196584	5.76603	250974	4.73638	32706.4	4.01875	402287
	16.7323	286828	10.2968	1.36857e+06	7.43656	645508	5.81992	571359	4.78065	86979.5	4.05631	621096		16.7323	269587	10.2968	1.26706e+06	7.43656	534649	5.81992	527765	4.78065	58637.4	4.05631	499128
	16.8872	373409	10.3921	2.78627e+06	7.50542	1.1442e+06	5.87381	833054	4.82491	131406	4.09387	649767		16.8872	352512	10.3921	2.47421e+06	7.50542	1.11891e+06	5.87381	801625	4.82491	112584	4.09387	520541
	17.0421	396450	10.4875	3.23005e+06	7.57428	1.25334e+06	5.9277	1.07528e+06	4.86918	149394	4.13142	496347		17.0421	382594	10.4875	2.97404e+06	7.57428	1.31179e+06	5.9277	1.1061e+06	4.86918	153756	4.13142	401332
	17.1971	339556	10.5828	1.92427e+06	7.64314	1.09135e+06	5.98158	1.12229e+06	4.91344	134939	4.16898	319068		17.1971	344053	10.5828	1.8165e+06	7.64314	1.04297e+06	5.98158	1.10866e+06	4.91344	143689	4.16898	295751
	17.352	186404	10.6781	544136	7.71199	701071	6.03547	809545	4.95771	135770	4.20654	215276		17.352	190656	10.6781	533277	7.71199	647373	6.03547	758729	4.95771	130755	4.20654	211477
	17.5069	47680.8	10.7735	74057	7.78085	456004	6.08936	464320	5.00197	114540	4.2441	190198		17.5069	49438.8	10.7735	75936.3	7.78085	426608	6.08936	434999	5.00197	92199.2	4.2441	189420
	17.6618	10989.4	10.8688	44600.8	7.84971	186235	6.14325	210500	5.04624	70568	4.28166	135285		17.6618	8875.29	10.8688	35116	7.84971	184039	6.14325	207893	5.04624	56440	4.28166	137794
	17.8168	6987.27	10.9642	28761.2	7.91856	36668.8	6.19714	110699	5.09051	51707.3	4.31922	67630.7		17.8168	7227.63	10.9642	18616.2	7.91856	56961.4	6.19714	131363	5.09051	56260.8	4.31922	89745.3
	17.9717	3779.02	11.0595	7097.84	7.98742	26256.5	6.25103	69690.7	5.13477	56744.7	4.35678	38983		17.9717	4502.32	11.0595	8943.68	7.98742	34015.3	6.25103	65193.3	5.13477	70904.3	4.35678	47945.3
	18.1266	302.707	11.1548	6887.63	8.05628	11796.9	6.30491	39544.6	5.17904	53117.1	4.39433	19162.4		18.1266	1245.62	11.1548	6989.81	8.05628	13399.7	6.30491	33688.2	5.17904	64879.3	4.39433	12998.2
	18.2816	159.745	11.2502	9196.79	8.12514	1789.8	6.3588	15364.3	5.2233	13323.6	4.43189	6603.09		18.2816	973.774	11.2502	6191.18	8.12514	9955.03	6.3588	32186.5	5.2233	15592.4	4.43189	1980.47
	18.4365	1133.04	11.3455	3501.37	8.19399	2857.55	6.41269	16745	5.26757	10827.1	4.46945	5715.02		18.4365	1621.48	11.3455	13846.1	8.19399	9995.81	6.41269	20691.6	5.26757	6335.16	4.46945	9100
	18.5914	2907.5	11.4409	10579.3	8.26285	11458.5	6.46658	17285.8	5.31183	32431.6	4.50701	23106.3		18.5914	698.711	11.4409	18860.8	8.26285	30349.3	6.46658	23771.1	5.31183	26604.3	4.50701	20386.1
	18.7463	2102.94	11.5362	5000.91	8.33171	9773.36	6.52047	4021.39	5.3561	29366.2	4.54457	39431.9		18.7463	207.934	11.5362	5106.25	8.33171	27186.9	6.52047	6742.08	5.3561	27688	4.54457	34831.3
	18.9013	872.306	11.6315	470.463	8.40056	2839.21	6.57435	7251.08	5.40036	7882.31	4.58213	16894		18.9013	534.545	11.6315	1045.89	8.40056	10884	6.57435	17402.7	5.40036	8412.09	4.58213	15644.9
	19.0562	227.525	11.7269	2838.35	8.46942	8981.16	6.62824	6110.41	5.44463	9413.19	4.61968	18475.7		19.0562	534.026	11.7269	3333.33	8.46942	7124.89	6.62824	25949.3	5.44463	18683.5	4.61968	19487
	19.2111	126.411	11.8222	4296.39	8.53828	25072	6.68213	20263.5	5.48889	38266.5	4.65724	49822.5		19.2111	436.278	11.8222	4652.14	8.53828	20686.9	6.68213	19447.6	5.48889	51604.6	4.65724	53322.5
	19.3661	1485.1	11.9176	4287.52	8.60713	99144.2	6.73602	82117.2	5.53316	112252	4.6948	47936.1		19.3661	1384.14	11.9176	4645.54	8.60713	108086	6.73602	78960	5.53316	131339	4.6948	59880.2
	19.521	10392.7	12.0129	33236.9	8.67599	239996	6.78991	153435	5.57742	173987	4.73236	39454.3		19.521	9824.33	12.0129	35744.2	8.67599	214837	6.78991	176089	5.57742	192551	4.73236	67483.5
	19.6759	16268.8	12.1083	8047.49	8.74485	714587	6.84379	185466	5.62169	250176	4.76992	83996.4		19.6759	14940.8	12.1083	10364	8.74485	633123	6.84379	186132	5.62169	258918	4.76992	82692.1
	19.8308	8270.64	12.2036	67653.1	8.81371	1.68494e+06	6.89768	417026	5.66595	339278	4.80748	189439		19.8308	7072.6	12.2036	82681.7	8.81371	1.62849e+06	6.89768	334847	5.66595	327922	4.80748	147261
	19.9858	1544.1	12.2989	361732	8.88256	2.79604e+06	6.95157	451082	5.71022	389439	4.84503	231193		19.9858	1492.28	12.2989	388231	8.88256	2.60715e+06	6.95157	425936	5.71022	382278	4.84503	195184
	20.1407	2595.92	12.3943	509180	8.95142	3.47214e+06	7.00546	536922	5.75448	356263	4.88259	227874		20.1407	2023.58	12.3943	505958	8.95142	3.10233e+06	7.00546	529816	5.75448	362760	4.88259	227699
	20.2956	10877	12.4896	251957	9.02028	2.92755e+06	7.05935	761837	5.79875	381149	4.92015	176220		20.2956	8598.54	12.4896	257961	9.02028	2.69822e+06	7.05935	700364	5.79875	386506	4.92015	189629
	20.4506	15013.6	12.585	29751.9	9.08913	1.52538e+06	7.11324	549134	5.84301	351345	4.95771	124639		20.4506	13674.9	12.585	34785	9.08913	1.48623e+06	7.11324	519353	5.84301	320221	4.95771	136067
	20.6055	9614.29	12.6803	2867.6	9.15799	561640	7.16712	281582	5.88728	303801	4.99527	72371.6		20.6055	10222	12.6803	3752.86	9.15799	552550	7.16712	236376	5.88728	263663	4.99527	78587.8
	20.7604	3834.2	12.7756	3255.85	9.22685	161124	7.22101	100705	5.93155	189611	5.03283	47290.6		20.7604	4491.76	12.7756	3989.62	9.22685	147920	7.22101	94758.1	5.93155	196577	5.03283	51436.2
	20.9153	900.402	12.871	1028.82	9.29571	37120.1	7.2749	47811.8	5.97581	86975.5	5.07038	28270.4		20.9153	960.368	12.871	1779.87	9.29571	42437	7.2749	71487.2	5.97581	111538	5.07038	30962.3
	21.0703	288.527	12.9663	1556.02	9.36456	14379	7.32879	42922.6	6.02008	63691.1	5.10794	39294.8		21.0703	289.82	12.9663	580.804	9.36456	21584.8	7.32879	51014	6.02008	72856.4	5.10794	55054.3
	21.2252	116.15	13.0617	2980.43	9.43342	1648.22	7.38268	37575	6.06434	34126.4	5.1455	30194.6		21.2252	565.558	13.0617	3944.8	9.43342	5337.97	7.38268	37947.2	6.06434	51615.2	5.1455	45097
	21.3801	220.384	13.157	996.778	9.50228	1850.26	7.43656	7791.35	6.10861	8467.65	5.18306	8682.96		21.3801	677.221	13.157	3884.49	9.50228	12333.6	7.43656	12429.4	6.10861	24194.7	5.18306	11171.6
	21.5351	150.816	13.2523	2916.3	9.57113	5056.95	7.49045	5228.56	6.15287	6471.7	5.22062	18238.4		21.5351	440.764	13.2523	6770.68	9.57113	19543.5	7.49045	8533.32	6.15287	13741.6	5.22062	7551.38
	21.69	451.647	13.3477	6537.29	9.63999	33012.3	7.54434	28116.1	6.19714	52834.1	5.25818	40573.1		21.69	474.684	13.3477	7275.49	9.63999	46818.8	7.54434	39796.1	6.19714	39825.4	5.25818	26102.2
	21.8449	709.692	13.443	5234.96	9.70885	17690	7.59823	47810.5	6.2414	64014.1	5.29574	43627.3		21.8449	1237.76	13.443	2466.56	9.70885	42818.5	7.59823	53674.5	6.2414	53500.4	5.29574	26209.2
	21.9998	543.605	13.5384	4752.07	9.77771	11185.9	7.65212	21437.3	6.28567	14831.6	5.33329	25359.6		21.9998	1022.96	13.5384	1526.77	9.77771	17936.5	7.65212	23356.9	6.28567	18422.7	5.33329	5078.21
	22.1548	847.969	13.6337	639.122	9.84656	20717	7.70601	13257.6	6.32993	15037.7	5.37085	16685.7		22.1548	823.894	13.6337	294.906	9.84656	21824.2	7.70601	17750.7	6.32993	30144.1	5.37085	9103.55
	22.3097	1061.6	13.729	6459.77	9.91542	8367.99	7.75989	56128.3	6.3742	51472.6	5.40841	46897.9		22.3097	781.534	13.729	6611.63	9.91542	12779.8	7.75989	55766.1	6.3742	65223.2	5.40841	44770.6
	22.4646	323.572	13.8244	18297.1	9.98428	43949.1	7.81378	87693	6.41846	98916.9	5.44597	111262		22.4646	408.546	13.8244	16433.1	9.98428	52572.1	7.81378	112692	6.41846	89866.6	5.44597	110417
	22.6196	464.533	13.9197	9622.95	10.0531	92134	7.86767	176317	6.46273	148249	5.48353	112504		22.6196	471.28	13.9197	9896.95	10.0531	94548.1	7.86767	209875	6.46273	162383	5.48353	110834
	22.7745	965.905	14.0151	44393.5	10.122	258194	7.92156	368067	6.50699	221809	5.52109	134993		22.7745	1494.65	14.0151	53736.4	10.122	254031	7.92156	281033	6.50699	186184	5.52109	129273
	22.9294	4314.58	14.1104	156050	10.1908	586334	7.97545	461005	6.55126	292097	5.55864	205714		22.9294	5507.4	14.1104	160262	10.1908	529187	7.97545	366642	6.55126	233413	5.55864	188722
	23.0843	9011.36	14.2057	257364	10.2597	812895	8.02933	492777	6.59552	305494	5.5962	249643		23.0843	9281.87	14.2057	248209	10.2597	724062	8.02933	474320	6.59552	283602	5.5962	227846
	23.2393	6497.85	14.3011	217311	10.3286	807196	8.08322	616964	6.63979	205688	5.63376	272962		23.2393	6774.6	14.3011	207096	10.3286	739493	8.08322	586703	6.63979	246256	5.63376	263477
	23.3942	2662.45	14.3964	97644	10.3974	539460	8.13711	741944	6.68406	245522	5.67132	267036		23.3942	2901.67	14.3964	99687.2	10.3974	501571	8.13711	716137	6.68406	269751	5.67132	244240
	23.5491	1601.83	14.4918	48312.9	10.4663	217294	8.191	770893	6.72832	257642	5.70888	228444		23.5491	1991.95	14.4918	55427.8	10.4663	197119	8.191	769193	6.72832	251783	5.70888	194391
	23.704	843.059	14.5871	29521.5	10.5351	47578.8	8.24489	575588	6.77259	189997	5.74644	197435		23.704	1076.87	14.5871	28061.1	10.5351	46758.8	8.24489	501873	6.77259	145669	5.74644	152763
	23.859	77.2908	14.6824	4878.09	10.604	5573.72	8.29877	275460	6.81685	119782	5.78399	116653		23.859	258.059	14.6824	10020.2	10.604	9572.79	8.29877	224318	6.81685	113458	5.78399	93700.6
	24.0139	236.741	14.7778	3735.99	10.6728	1976.29	8.35266	52287.4	6.86112	70023.3	5.82155	54671.1		24.0139	93.998	14.7778	4789.41	10.6728	864.846	8.35266	87742.4	6.86112	96895.9	5.82155	75781.5
	24.1688	206.275	14.8731	877.827	10.7417	2179.3	8.40655	25230.3	6.90538	79377	5.85911	53844.2		24.1688	94.5599	14.8731	193.379	10.7417	2529.43	8.40655	65585.4	6.90538	88000.6	5.85911	77447.4
	24.3238	173.865	14.9685	301.683	10.8106	3311.93	8.46044	16301.2	6.94965	86854.1	5.89667	65465.4		24.3238	125.544	14.9685	1794.39	10.8106	5223.03	8.46044	15570.4	6.94965	107739	5.89667	71935.6
	24.4787	105.723	15.0638	1558.58	10.8794	4850.66	8.51433	6952.13	6.99391	27582	5.93423	42280		24.4787	86.0076	15.0638	1886.43	10.8794	3926.2	8.51433	4162.13	6.99391	43048.3	5.93423	45612
	24.6336	26.4047	15.1592	3729.82	10.9483	603.246	8.56822	18335.6	7.03818	5706.49	5.97179	7027.91		24.6336	46.4174	15.1592	487.263	10.9483	1432.04	8.56822	10533.1	7.03818	9479.06	5.97179	3273.61
	24.7885	96.7251	15.2545	3695.46	11.0171	8423.07	8.6221	74197.9	7.08244	56328.5	6.00935	77227.5		24.7885	48.9952	15.2545	327.824	11.0171	8876.45	8.6221	38319.5	7.08244	57253.3	6.00935	64637.1
	24.9435	198.263	15.3498	836.992	11.086	8928.49	8.67599	27083.1	7.12671	94375.5	6.0469	100949		24.9435	21.442	15.3498	1514.72	11.086	8538.96	8.67599	11359.7	7.12671	90617.6	6.0469	87333.8
	25.0984	268.372	15.4452	1726.08	11.1548	2230	8.72988	3552.73	7.17097	52772.6	6.08446	58391.2		25.0984	176	15.4452	3039.8	11.1548	1450.83	8.72988	6692.57	7.17097	52188.5	6.08446	57292.4
	25.2533	251.773	15.5405	1023.72	11.2237	7537.7	8.78377	10136.8	7.21524	9655.3	6.12202	39864.5		25.2533	218.685	15.5405	2563.25	11.2237	5412.8	8.78377	1642.53	7.21524	21009.4	6.12202	53475.5
	25.4083	462.966	15.6359	5034.07	11.2926	6207.62	8.83766	24587.2	7.2595	96327.4	6.15958	86778.9		25.4083	364.01	15.6359	4668.57	11.2926	6139.48	8.83766	25476.3	7.2595	98280.6	6.15958	96088.1
	25.5632	980.993	15.7312	9203.49	11.3614	2638.22	8.89154	65918.3	7.30377	135407	6.19714	116637		25.5632	789.635	15.7312	8421.2	11.3614	1296.78	8.89154	87757.4	7.30377	153918	6.19714	146480
	25.7181	1029.16	15.8265	14596.6	11.4303	3265.5	8.94543	281394	7.34803	129642	6.2347	107406		25.7181	687.567	15.8265	15660	11.4303	4177.82	8.94543	255989	7.34803	141805	6.2347	136895
	25.873	886.572	15.9219	31611.4	11.4991	17564.1	8.99932	511759	7.3923	187446	6.27225	174175		25.873	551.4	15.9219	31784.2	11.4991	19049.7	8.99932	512682	7.3923	142859	6.27225	155336
	26.028	2206.88	16.0172	78226	11.568	42453.3	9.05321	786486	7.43656	236507	6.30981	323422		26.028	1966.93	16.0172	76644	11.568	33039.9	9.05321	753030	7.43656	193163	6.30981	255317
	26.1829	3717.09	16.1126	135740	11.6368	58877.4	9.1071	1.18551e+06	7.48083	286941	6.34737	379140		26.1829	3729.98	16.1126	135189	11.6368	48696.2	9.1071	1.09665e+06	7.48083	265932	6.34737	388332
	26.3378	3022.18	16.2079	117946	11.7057	79241.6	9.16099	1.28823e+06	7.5251	288117	6.38493	377840		26.3378	2914.63	16.2079	110471	11.7057	70312.4	9.16099	1.16389e+06	7.5251	278358	6.38493	447952
	26.4928	1211.21	16.3032	59974.7	11.7746	44873.3	9.21487	1.00049e+06	7.56936	270354	6.42249	344505		26.4928	999.977	16.3032	50427.3	11.7746	36149	9.21487	946549	7.56936	271000	6.42249	422532
	26.6477	253.837	16.3986	35342.1	11.8434	15678.5	9.26876	547772	7.61363	221174	6.46005	246890		26.6477	199.051	16.3986	29796.1	11.8434	11655.5	9.26876	547909	7.61363	200692	6.46005	290508
	26.8026	355.967	16.4939	22048.1	11.9123	3851.41	9.32265	221116	7.65789	165794	6.4976	179527		26.8026	258.699	16.4939	21199.4	11.9123	6637.74	9.32265	221785	7.65789	132675	6.4976	177701
	26.9575	620.001	16.5893	5211.18	11.9811	4191.28	9.37654	68251.5	7.70216	110682	6.53516	139375		26.9575	422.568	16.5893	4529.63	11.9811	6564.83	9.37654	63787.9	7.70216	95144.9	6.53516	120553
	27.1125	217.646	16.6846	2417.58	12.05	2958.06	9.43043	9235.23	7.74642	44369.2	6.57272	76628.9		27.1125	188.036	16.6846	1873.38	12.05	2204.7	9.43043	10991	7.74642	54619.6	6.57272	84522
	27.2674	16.6083	16.7799	1574.18	12.1188	3458.7	9.48431	4126.66	7.79069	37047.2	6.61028	61895.3		27.2674	30.7893	16.7799	711.815	12.1188	4536.13	9.48431	2426.53	7.79069	59032	6.61028	84772.5
	27.4223	31.2111	16.8753	3019.53	12.1877	5536.23	9.5382	8007.07	7.83495	33332.7	6.64784	52436.7		27.4223	57.7538	16.8753	1373.79	12.1877	7800.16	9.5382	4642.04	7.83495	58963.7	6.64784	51875.9
	27.5773	61.5591	16.9706	2778.65	12.2566	3256.99	9.59209	7836.87	7.87922	3683.76	6.6854	26333.6		27.5773	100.911	16.9706	832.641	12.2566	5809.34	9.59209	8380.43	7.87922	13528.4	6.6854	56683.7
	27.7322	71.118	17.066	566.108	12.3254	2960.93	9.64598	7058.73	7.92348	4864.72	6.72295	16014.8		27.7322	76.1695	17.066	444.088	12.3254	4509.48	9.64598	6591.29	7.92348	16507.3	6.72295	27775.9
	27.8871	48.4076	17.1613	766.249	12.3943	1819.84	9.69987	23658.6	7.96775	34907.4	6.76051	81689.8		27.8871	39.6282	17.1613	1991.7	12.3943	3324.42	9.69987	15741.9	7.96775	44757.1	6.76051	66565.9
	28.042	28.8833	17.2566	991.345	12.4631	2139.16	9.75375	28587.3	8.01201	35250.1	6.79807	97352.2		28.042	45.6187	17.2566	785.993	12.4631	3981.48	9.75375	31240.7	8.01201	35797.7	6.79807	66650.8
	28.197	81.7029	17.352	3025.55	12.532	1705.35	9.80764	3873.7	8.05628	16466.8	6.83563	43689.2		28.197	139.017	17.352	753.539	12.532	3610.06	9.80764	11623.9	8.05628	6986.86	6.83563	19263.8
	28.3519	178.676	17.4473	2850.66	12.6008	202.98	9.86153	1734.43	8.10054	40111	6.87319	15858.5		28.3519	137.633	17.4473	1948.44	12.6008	1344.83	9.86153	3389.33	8.10054	25985.5	6.87319	26405.6
	28.5068	194.427	17.5427	860.105	12.6697	3454.35	9.91542	6949.55	8.14481	80033	6.91075	50085.2		28.5068	112.901	17.5427	1115.57	12.6697	3159.6	9.91542	2088.93	8.14481	86394.6	6.91075	62041.1
	28.6618	252.901	17.638	4499.92	12.7386	7026.24	9.96931	12825.1	8.18907	115797	6.94831	143603		28.6618	201.449	17.638	3602.37	12.7386	4181.05	9.96931	14564.4	8.18907	159621	6.94831	153374
	28.8167	464.949	17.7333	9600.11	12.8074	3373.03	10.0232	50546	8.23334	204111	6.98586	125451		28.8167	393.515	17.7333	8893.99	12.8074	1523.72	10.0232	59296	8.23334	205931	6.98586	140973
	28.9716	762.386	17.8287	9741.22	12.8763	6455.91	10.0771	172018	8.2776	318202	7.02342	169117		28.9716	580.438	17.8287	8852.12	12.8763	5543.81	10.0771	178586	8.2776	258801	7.02342	152120
	29.1265	1296.76	17.924	15981.6	12.9451	23817.7	10.131	257262	8.32187	327824	7.06098	223600		29.1265	964.659	17.924	17006.2	12.9451	23301.4	10.131	251038	8.32187	316859	7.06098	163438
	29.2815	1613.79	18.0194	38489.4	13.014	38015.6	10.1849	290252	8.36614	295704	7.09854	199083		29.2815	1276.94	18.0194	43325.4	13.014	42907.2	10.1849	281764	8.36614	340806	7.09854	194365
	29.4364	1525.99	18.1147	51818.6	13.0828	43228.8	10.2387	286186	8.4104	373842	7.1361	225700		29.4364	1185.19	18.1147	54211.7	13.0828	49016.4	10.2387	250014	8.4104	399483	7.1361	235057
	29.5913	1193.86	18.21	29917.6	13.1517	26973.8	10.2926	197625	8.45467	451234	7.17366	282377		29.5913	938.017	18.21	31618.8	13.1517	26012.7	10.2926	161675	8.45467	484127	7.17366	263140
	29.7463	572.026	18.3054	14408	13.2206	7531.55	10.3465	101121	8.49893	354120	7.21121	188722		29.7463	458.359	18.3054	13450.4	13.2206	3331.4	10.3465	91395.7	8.49893	408571	7.21121	208671
	29.9012	88.9299	18.4007	10244.9	13.2894	1598.6	10.4004	43015.1	8.5432	229830	7.24877	154934		29.9012	73.795	18.4007	10037.6	13.2894	770.311	10.4004	52045.4	8.5432	226711	7.24877	169785
	30.0561	30.808	18.4961	4040.75	13.3583	1685.07	10.4543	14390.2	8.58746	142473	7.28633	106602		30.0561	35.8202	18.4961	4211.22	13.3583	1072.32	10.4543	22504.8	8.58746	114054	7.28633	104584
	30.211	109.162	18.5914	1580.74	13.4271	2732.02	10.5082	1404.68	8.63173	51517.9	7.32389	48494.9		30.211	88.7641	18.5914	972.469	13.4271	4315.48	10.5082	4402.85	8.63173	77084	7.32389	59184.4
	30.366	43.9986	18.6868	648.588	13.496	2428.68	10.5621	1404.5	8.67599	17717.4	7.36145	43854.2		30.366	55.9678	18.6868	1433.29	13.496	5328.8	10.5621	2593.73	8.67599	52481.6	7.36145	64068
	30.5209	7.29413	18.7821	1494.23	13.5648	4547.5	10.616	3155.13	8.72026	20072.6	7.39901	28830.9		30.5209	5.35105	18.7821	1896.57	13.5648	4441.93	10.616	5809.68	8.72026	15968.8	7.39901	49722.6
	30.6758	15.8783	18.8774	333.972	13.6337	5675.19	10.6699	4476.24	8.76452	18191.5	7.43656	6442.82		30.6758	19.9395	18.8774	323.615	13.6337	2953.86	10.6699	5875.14	8.76452	6502.61	7.43656	25265.4
	30.8308	12.7731	18.9728	779.057	13.7026	3073.38	10.7237	2898.35	8.80879	13226.2	7.47412	4194.91		30.8308	38.8153	18.9728	627.455	13.7026	4011.99	10.7237	5720.64	8.80879	6190.33	7.47412	10942.1
	30.9857	13.4561	19.0681	2073.14	13.7714	1091.5	10.7776	1485.67	8.85305	33749.8	7.51168	60581.2		30.9857	33.6675	19.0681	1712.24	13.7714	3081.29	10.7776	6989.73	8.85305	17555.3	7.51168	47151.3
	31.1406	36.4818	19.1635	1335.95	13.8403	1199.2	10.8315	793.043	8.89732	25893.2	7.54924	107910		31.1406	55.1896	19.1635	1045.99	13.8403	347.482	10.8315	6803.35	8.89732	16733.1	7.54924	80651.8
	31.2955	62.8989	19.2588	562.151	13.9091	2008.88	10.8854	708.331	8.94158	4184.61	7.5868	43704.9		31.2955	69.7987	19.2588	483.103	13.9091	1416.03	10.8854	4080.01	8.94158	10583.2	7.5868	35469.2
	31.4505	83.1991	19.3541	725.662	13.978	2544.39	10.9393	1516.52	8.98585	19774.4	7.62436	11298.2		31.4505	53.7282	19.3541	1004.62	13.978	1522.79	10.9393	1731.82	8.98585	7492.68	7.62436	10200
	31.6054	122.956	19.4495	3845.28	14.0468	3769.99	10.9932	1165.72	9.03011	26292.8	7.66191	49002.5		31.6054	96.4484	19.4495	3419.72	14.0468	2976.53	10.9932	2474.95	9.03011	30476.5	7.66191	53767.1
	31.7603	181.365	19.5448	7688.33	14.1157	2626.88	11.0471	2778.31	9.07438	46823.4	7.69947	51374.2		31.7603	192.09	19.5448	6790.02	14.1157	2489.1	11.0471	4992.93	9.07438	65400	7.69947	75562.3
	31.9153	252.116	19.6402	5458.37	14.1846	4173.14	11.101	3914.14	9.11864	114203	7.73703	93403.3		31.9153	262.896	19.6402	5645.27	14.1846	3966.83	11.101	5733	9.11864	97619.4	7.73703	86970.4
	32.0702	296.088	19.7355	2646.2	14.2534	25894.6	11.1548	8309.28	9.16291	289865	7.77459	196088		32.0702	302.234	19.7355	3592.26	14.2534	26131	11.1548	11439	9.16291	272262	7.77459	143496
	32.2251	412.479	19.8308	12161.6	14.3223	63533.2	11.2087	29781.8	9.20718	482389	7.81215	222380		32.2251	342.875	19.8308	13626.9	14.3223	68709.5	11.2087	26006.6	9.20718	465557	7.81215	194318
	32.38	551.752	19.9262	30644.5	14.3911	91633.1	11.2626	48949.6	9.25144	521529	7.84971	245528		32.38	463.227	19.9262	33929.6	14.3911	98627	11.2626	40440.4	9.25144	508832	7.84971	248919
	32.535	451.894	20.0215	35955.6	14.46	78780	11.3165	38157.6	9.29571	450316	7.88727	272154		32.535	339.961	20.0215	37812.8	14.46	76149.8	11.3165	35391.7	9.29571	467648	7.88727	289033
	32.6899	346.229	20.1169	21819.1	14.5288	34966.6	11.3704	14977.7	9.33997	268002	7.92482	224377		32.6899	283.164	20.1169	21066.2	14.5288	36171.1	11.3704	13006.2	9.33997	289980	7.92482	243162
	32.8448	395.053	20.2122	7479.39	14.5977	8251.52	11.4243	6350.01	9.38424	126116	7.96238	192221		32.8448	290.595	20.2122	6307.19	14.5977	9769.39	11.4243	2136.89	9.38424	127660	7.96238	235575
	32.9998	240.847	20.3075	3295.7	14.6666	13037.9	11.4782	7188.43	9.4285	58757.4	7.99994	158022		32.9998	226.778	20.3075	4083.8	14.6666	9762.85	11.4782	3105.72	9.4285	51375.3	7.99994	151014
	33.1547	54.4803	20.4029	4106.57	14.7354	6248.76	11.5321	10624.8	9.47277	30090.1	8.0375	134009		33.1547	61.9589	20.4029	5217.17	14.7354	4324.99	11.5321	11470.3	9.47277	20751.7	8.0375	87186.8
	33.3096	23.8418	20.4982	3798.02	14.8043	868.143	11.586	7018.19	9.51703	7094.05	8.07506	48333.4		33.3096	23.4072	20.4982	3003.42	14.8043	1504.35	11.586	10029.8	9.51703	4327.24	8.07506	42435.7
	33.4645	9.71232	20.5936	1905.89	14.8731	1044.13	11.6398	5045.27	9.5613	5491.37	8.11262	16769.6		33.4645	4.65157	20.5936	770.478	14.8731	611.219	11.6398	8314.41	9.5613	4378.67	8.11262	46409.7
	33.6195	4.77492	20.6889	551.019	14.942	2450.74	11.6937	5321.55	9.60556	9651.03	8.15017	22512.1		33.6195	7.9131	20.6889	195.894	14.942	3175.67	11.6937	8486.04	9.60556	10116.6	8.15017	41911.7
	33.7744	12.6181	20.7842	75.0996	15.0108	1841.32	11.7476	4129.93	9.64983	8095.62	8.18773	13816.5		33.7744	20.2033	20.7842	150.567	15.0108	3062.6	11.7476	4801.29	9.64983	5805.68	8.18773	7953.47
	33.9293	12.7667	20.8796	473.813	15.0797	5596.9	11.8015	4183.16	9.69409	13908.7	8.22529	16275.2		33.9293	35.8925	20.8796	579.008	15.0797	863.078	11.8015	2379.16	9.69409	4782.2	8.22529	10949.5
	34.0843	8.10386	20.9749	812.99	15.1486	7171.68	11.8554	6123.54	9.73836	12211.1	8.26285	21442.4		34.0843	19.2832	20.9749	743.793	15.1486	2180.06	11.8554	4513.6	9.73836	8072.9	8.26285	29535
	34.2392	6.31712	21.0703	215.235	15.2174	5002.7	11.9093	8256.31	9.78262	8920.45	8.30041	13029.6		34.2392	5.98055	21.0703	55.273	15.2174	2556.46	11.9093	6641.37	9.78262	18037.9	8.30041	16863.7
	34.3941	19.3249	21.1656	260.472	15.2863	640.716	11.9632	4496.22	9.82689	5250.83	8.33797	10945		34.3941	5.59327	21.1656	408.312	15.2863	1330.08	11.9632	1991.57	9.82689	16403.3	8.33797	4351.62
	34.549	34.8586	21.2609	461.654	15.3551	266.183	12.0171	5331.64	9.87115	1109.46	8.37552	37859.3		34.549	25.9804	21.2609	724.828	15.3551	869.126	12.0171	4349.44	9.87115	5930.02	8.37552	11493.4
	34.704	28.3526	21.3563	346.559	15.424	2576.93	12.0709	16021.5	9.91542	7052.79	8.41308	48613.8		34.704	23.9375	21.3563	238.873	15.424	3450.76	12.0709	15696.8	9.91542	5979.27	8.41308	38891
	34.8589	19.0986	21.4516	938.202	15.4928	5626.92	12.1248	14836.9	9.95968	15107.6	8.45064	90197.7		34.8589	30.2883	21.4516	817.054	15.4928	5691.25	12.1248	13222.3	9.95968	15007.1	8.45064	134420
	35.0138	16.3053	21.547	1980.47	15.5617	5368.77	12.1787	8232.75	10.0039	47430.6	8.4882	174340		35.0138	27.6623	21.547	2141.16	15.5617	5575.09	12.1787	9268.08	10.0039	38020.1	8.4882	185278
	35.1688	20.7765	21.6423	3093.05	15.6306	3412.45	12.2326	10890.8	10.0482	106403	8.52576	258146		35.1688	21.0862	21.6423	3635.82	15.6306	4550.41	12.2326	11249.4	10.0482	82811.8	8.52576	218511
	35.3237	23.4348	21.7377	8583.26	15.6994	23537.8	12.2865	7306.41	10.0925	129836	8.56332	249615		35.3237	24.4913	21.7377	8764.94	15.6994	24310.4	12.2865	6799.9	10.0925	111498	8.56332	271509
	35.4786	15.4548	21.833	18180.9	15.7683	57659.8	12.3404	2196.58	10.1367	113902	8.60088	296513		35.4786	13.0411	21.833	17769.6	15.7683	53966.7	12.3404	4067.46	10.1367	104770	8.60088	338557
	35.6335	14.3703	21.9283	21472.5	15.8371	50853.6	12.3943	6316.2	10.181	91238.6	8.63843	382495		35.6335	24.2564	21.9283	19231.8	15.8371	47380.2	12.3943	4555.09	10.181	89316.8	8.63843	363264
	35.7885	21.7086	22.0237	13422.8	15.906	24670	12.4482	7451.09	10.2253	62109.3	8.67599	392330		35.7885	17.3461	22.0237	12035.3	15.906	26723	12.4482	5377.56	10.2253	59998.4	8.67599	392034
	35.9434	20.7958	22.119	5674.83	15.9748	9475.33	12.5021	13027.8	10.2695	35796	8.71355	271425		35.9434	12.0248	22.119	5162.35	15.9748	11585.4	12.5021	11464.8	10.2695	31527.6	8.71355	295852
	36.0983	5.45783	22.2144	1926.39	16.0437	7012.15	12.5559	17781.2	10.3138	18689.3	8.75111	173176		36.0983	2.92048	22.2144	1828.03	16.0437	8310.61	12.5559	15219.8	10.3138	17271.1	8.75111	158635
	36.2533	5.61882	22.3097	456.074	16.1126	3745.62	12.6098	9740.7	10.3581	7640.9	8.78867	108285		36.2533	7.59368	22.3097	616.91	16.1126	5353.09	12.6098	11158.2	10.3581	7512.74	8.78867	71694.6
	36.4082	8.38223	22.405	91.4232	16.1814	1642.09	12.6637	2243.15	10.4023	3111.27	8.82623	26290.3		36.4082	12.5893	22.405	141.827	16.1814	3013.07	12.6637	4188.29	10.4023	4036.54	8.82623	31952.4
	36.5631	1.24821	22.5004	556.161	16.2503	567.603	12.7176	2317.49	10.4466	4519.36	8.86378	21431.3		36.5631	5.80036	22.5004	320.673	16.2503	596.388	12.7176	3502.14	10.4466	8451.12	8.86378	42104.4
	36.718	3.52227	22.5957	393.74	16.3191	933.551	12.7715	1912.66	10.4909	9688.19	8.90134	28002.3		36.718	7.44718	22.5957	365.328	16.3191	525.647	12.7715	2099.63	10.4909	19731.5	8.90134	16422.3
	36.873	5.28976	22.6911	215.03	16.388	979.373	12.8254	1391.38	10.5351	4941.22	8.9389	9955.12		36.873	11.7727	22.6911	128.285	16.388	744.661	12.8254	2108.25	10.5351	8122.25	8.9389	3129.93
	37.0279	3.67564	22.7864	652.533	16.4568	883.175	12.8793	2186.96	10.5794	4036.83	8.97646	9554.14		37.0279	11.2497	22.7864	300.203	16.4568	771.017	12.8793	5541.6	10.5794	2922.23	8.97646	7222.37
	37.1828	2.52515	22.8817	990.356	16.5257	1954.95	12.9332	1808.91	10.6237	19796.2	9.01402	23500.2		37.1828	1.46095	22.8817	444.377	16.5257	2042.01	12.9332	4301.22	10.6237	17251.7	9.01402	8329.71
	37.3378	1.62873	22.9771	446.542	16.5946	2062.88	12.987	3698.05	10.6679	19593.7	9.05158	16881.4		37.3378	4.17353	22.9771	562.248	16.5946	1312.67	12.987	2321.71	10.6679	18735.2	9.05158	6499.76
	37.4927	2.80242	23.0724	58.8918	16.6634	2567.33	13.0409	5421.64	10.7122	4614.25	9.08913	7538.92		37.4927	2.08551	23.0724	362.803	16.6634	1091.1	13.0409	4201.97	10.7122	4944.79	9.08913	6220.22
	37.6476	7.43505	23.1678	344.864	16.7323	1972.47	13.0948	3901.1	10.7565	5345.37	9.12669	13261.5		37.6476	6.23767	23.1678	278.962	16.7323	916.044	13.0948	1771.41	10.7565	10345.9	9.12669	7784.21
	37.8025	11.5398	23.2631	1113.92	16.8011	914.382	13.1487	1042.82	10.8007	5791.02	9.16425	46783.6		37.8025	11.6075	23.2631	601.516	16.8011	664.414	13.1487	62.379	10.8007	11036.8	9.16425	47078.7
	37.9575	14.3618	23.3584	1547.83	16.87	3218.95	13.2026	1402	10.845	2768.15	9.20181	110012		37.9575	17.1939	23.3584	1079.15	16.87	3354.44	13.2026	2220.93	10.845	4168.23	9.20181	130514
	38.1124	27.5853	23.4538	1131.35	16.9388	3235.62	13.2565	7069.87	10.8893	1950.15	9.23937	107029		38.1124	42.849	23.4538	1061.72	16.9388	3734.6	13.2565	7250	10.8893	1206.38	9.23937	126631
	38.2673	44.0179	23.5491	757.66	17.0077	4589.07	13.3104	17019.9	10.9335	3863.25	9.27693	161074		38.2673	58.0077	23.5491	746.374	17.0077	3360.9	13.3104	16157.1	10.9335	1219.73	9.27693	168528
	38.4223	54.6196	23.6445	1345.46	17.0766	17743.5	13.3643	24464.1	10.9778	4238.69	9.31448	282384		38.4223	60.1436	23.6445	901.035	17.0766	14013.8	13.3643	22775.6	10.9778	1999.72	9.31448	289437
	38.5772	54.3234	23.7398	2625.86	17.1454	33528.1	13.4181	18265.7	11.0221	1951.56	9.35204	352512		38.5772	60.9855	23.7398	2460.88	17.1454	30794.2	13.4181	16056	11.0221	5719.51	9.35204	376418
	38.7321	65.0236	23.8351	2676.05	17.2143	31870.8	13.472	9039.23	11.0663	1179.69	9.3896	292749		38.7321	55.8478	23.8351	3031.68	17.2143	30210.6	13.472	8602.92	11.0663	6728.75	9.3896	307116
	38.887	71.3023	23.9305	1546.25	17.2831	22183.9	13.5259	6422.39	11.1106	417.773	9.42716	155170		38.887	55.972	23.9305	1853.02	17.2831	20851.4	13.5259	6509.38	11.1106	6720.1	9.42716	147232
	39.042	47.7099	24.0258	934.22	17.352	6253.2	13.5798	2902.12	11.1548	4438.96	9.46472	48423		39.042	30.7665	24.0258	873.692	17.352	6108.53	13.5798	2983.29	11.1548	6592.66	9.46472	37522.3
	39.1969	22.8549	24.1212	1156.08	17.4208	977.401	13.6337	3807.47	11.1991	7686.75	9.50228	14384.7		39.1969	21.8333	24.1212	1128.33	17.4208	1047.74	13.6337	3489.24	11.1991	4353.52	9.50228	10175.6
	39.3518	13.768	24.2165	1578.18	17.4897	154.649	13.6876	3609.91	11.2434	8729.39	9.53984	6426.69		39.3518	8.94137	24.2165	1379.33	17.4897	104.395	13.6876	2778.32	11.2434	5656.56	9.53984	5358.14
	39.5067	6.70849	24.3118	946.88	17.5586	744.376	13.7415	834.429	11.2876	8242.17	9.57739	5560.39		39.5067	6.2955	24.3118	646.008	17.5586	305.603	13.7415	746.075	11.2876	11383.6	9.57739	5481.83
	39.6617	1.45361	24.4072	263.192	17.6274	259.564	13.7954	1053.69	11.3319	9642.59	9.61495	11132.4		39.6617	0.681312	24.4072	37.8668	17.6274	208.323	13.7954	1031.85	11.3319	19386.4	9.61495	16288.4
	39.8166	1.56105	24.5025	179.939	17.6963	206.158	13.8493	897.207	11.3762	6640.62	9.65251	11453.8		39.8166	3.22871	24.5025	399.558	17.6963	610.5	13.8493	1675.2	11.3762	16197	9.65251	21321.5
	39.9715	1.97461	24.5979	85.6236	17.7651	467.296	13.9031	1282.33	11.4204	1836.57	9.69007	2800.61		39.9715	3.94787	24.5979	561.162	17.7651	1782.88	13.9031	2671.56	11.4204	4255.19	9.69007	11661.5
	40.1265	0.956883	24.6932	61.8128	17.834	166.559	13.957	2375.33	11.4647	7736.92	9.72763	7178.2		40.1265	2.6537	24.6932	371.43	17.834	1285.12	13.957	2607.84	11.4647	2911.85	9.72763	1294.57
	40.2814	1.04703	24.7885	156.788	17.9028	1089.28	14.0109	2894.75	11.509	10738.1	9.76519	14723.5		40.2814	1.40756	24.7885	486.618	17.9028	2365.26	14.0109	811.289	11.509	5119.32	9.76519	5034.51
	40.4363	0.863182	24.8839	132.365	17.9717	245.062	14.0648	3900.47	11.5532	11293	9.80274	18642.1		40.4363	1.76764	24.8839	281.065	17.9717	1080.75	14.0648	798.435	11.5532	2303.97	9.80274	9357.53
	40.5912	0.833898	24.9792	20.727	18.0406	481.311	14.1187	1739.28	11.5975	9373.08	9.8403	13545.1		40.5912	0.66502	24.9792	123.545	18.0406	505.497	14.1187	798.521	11.5975	4112.05	9.8403	10532.3
	40.7462	0.955428	25.0746	213.44	18.1094	1194.44	14.1726	517.441	11.6418	6015.61	9.87786	8976.33		40.7462	1.0429	25.0746	236.264	18.1094	1545.45	14.1726	503.07	11.6418	8027.37	9.87786	9426.96
	40.9011	0.937253	25.1699	436.435	18.1783	716.688	14.2265	1203.04	11.686	9928.86	9.91542	5919.33		40.9011	0.839864	25.1699	324.28	18.1783	1385.49	14.2265	2038.56	11.686	11545.7	9.91542	6179.19
	41.056	1.66479	25.2653	504.384	18.2471	1545.3	14.2804	3544.12	11.7303	21765.4	9.95298	7276.51		41.056	1.59039	25.2653	405.419	18.2471	1933.14	14.2804	3087.05	11.7303	21516.4	9.95298	4620.65
	41.211	3.41871	25.3606	640.26	18.316	3085.51	14.3342	3753.01	11.7746	24886.1	9.99054	12414.6		41.211	2.96471	25.3606	533.547	18.316	2799.29	14.3342	2863.75	11.7746	22911.5	9.99054	10042.3
	41.3659	6.83201	25.4559	348.57	18.3848	4074.54	14.3881	3556.58	11.8188	19485.4	10.0281	19819		41.3659	4.37494	25.4559	333.945	18.3848	3463.42	14.3881	4374.29	11.8188	13251	10.0281	20785.4
	41.5208	11.2713	25.5513	373.609	18.4537	8295.51	14.442	15058.5	11.8631	13509.2	10.0657	28715.8		41.5208	11.5283	25.5513	407.493	18.4537	8607.08	14.442	18233.8	11.8631	11964.3	10.0657	34895.8
	41.6757	9.8562	25.6466	1395.6	18.5226	14878.7	14.4959	27061.9	11.9074	11382.1	10.1032	28039.1		41.6757	13.9734	25.6466	1197.53	18.5226	15537.9	14.4959	30412.9	11.9074	11399	10.1032	36335.4
	41.8307	5.21151	25.742	1369.2	18.5914	20647.9	14.5498	24237.5	11.9516	6316.48	10.1408	18378		41.8307	8.84974	25.742	1076.81	18.5914	18188	14.5498	26917.2	11.9516	5449.03	10.1408	27593.4
	41.9856	2.2444	25.8373	405.651	18.6603	16687	14.6037	12414.4	11.9959	3107.03	10.1783	13832.5		41.9856	8.51095	25.8373	245.577	18.6603	12483.4	14.6037	15028.2	11.9959	4191.06	10.1783	21208.9
	42.1405	3.41127	25.9326	530.605	18.7291	6780.06	14.6576	4153.81	12.0402	9364.74	10.2159	13672.6		42.1405	3.78117	25.9326	463.649	18.7291	5801.3	14.6576	4223.38	12.0402	8027.47	10.2159	13135
	42.2955	4.70745	26.028	587.442	18.798	1995.08	14.7115	3332.05	12.0844	14429	10.2534	12044.2		42.2955	4.95522	26.028	410.793	18.798	2136.02	14.7115	5858.5	12.0844	10127.9	10.2534	5831.83
	42.4504	2.22086	26.1233	167.137	18.8668	1310.39	14.7654	1486.72	12.1287	9071.36	10.291	10289.5		42.4504	1.84384	26.1233	245.747	18.8668	1074.22	14.7654	2833.42	12.1287	8024.2	10.291	5836.19
	42.6053	0.367555	26.2187	167.735	18.9357	171.385	14.8192	158.144	12.1729	2737.88	10.3286	7741.72		42.6053	1.17327	26.2187	205.104	18.9357	238.412	14.8192	664.424	12.1729	3314.66	10.3286	5144.44
	42.7602	0.147786	26.314	359.878	19.0046	514.313	14.8731	1029.72	12.2172	643.645	10.3661	8906.79		42.7602	0.0794834	26.314	207.041	19.0046	401.346	14.8731	1957.19	12.2172	923.952	10.3661	12044.2
	42.9152	0.325133	26.4093	288.056	19.0734	800.052	14.927	901.5	12.2615	1241.1	10.4037	11536.2		42.9152	0.406656	26.4093	232.489	19.0734	580.068	14.927	679.705	12.2615	515.68	10.4037	17370.3
	43.0701	0.628725	26.5047	200.265	19.1423	278.462	14.9809	862.853	12.3057	3545.94	10.4412	2398.11		43.0701	2.66886	26.5047	185.716	19.1423	645.115	14.9809	1102.92	12.3057	2311.78	10.4412	6364.25
	43.225	0.508041	26.6	166.763	19.2111	194.018	15.0348	731.896	12.35	3038.88	10.4788	5182.64		43.225	0.946109	26.6	152.822	19.2111	1442.34	15.0348	966.162	12.35	3770.9	10.4788	514.61
	43.38	0.278135	26.6954	169.215	19.28	769.666	15.0887	1820.8	12.3943	514.841	10.5164	16172.2		43.38	1.02419	26.6954	170.141	19.28	2189.99	15.0887	583.3	12.3943	3622.36	10.5164	6054.33
	43.5349	0.164158	26.7907	85.3045	19.3488	662.384	15.1426	1436.76	12.4385	324.562	10.5539	13267.3		43.5349	0.403131	26.7907	143.09	19.3488	662.532	15.1426	403.185	12.4385	1636.81	10.5539	5916.37
	43.6898	0.177914	26.886	76.2222	19.4177	558.316	15.1965	844.243	12.4828	2299.17	10.5915	4388.02		43.6898	1.97968	26.886	185.16	19.4177	289.454	15.1965	556.862	12.4828	2288.24	10.5915	1477.67
	43.8447	0.0722226	26.9814	163.678	19.4866	1466.57	15.2503	943.972	12.5271	4337.15	10.629	4094.42		43.8447	0.507468	26.9814	131.461	19.4866	1224.66	15.2503	846.506	12.5271	4433.65	10.629	8883.61
	43.9997	0.584411	27.0767	193.493	19.5554	2458.48	15.3042	555.956	12.5713	3297.56	10.6666	10142.9		43.9997	1.62046	27.0767	88.7511	19.5554	1632.21	15.3042	392.879	12.5713	2959.44	10.6666	12577.9
	44.1546	0.952008	27.1721	228.037	19.6243	2525.93	15.3581	2448.59	12.6156	3336.86	10.7041	6726.15		44.1546	1.10656	27.1721	168.077	19.6243	1623.02	15.3581	2795.4	12.6156	2529.3	10.7041	10024.4
	44.3095	1.70197	27.2674	380.627	19.6931	3298.7	15.412	1146.11	12.6599	7620.92	10.7417	11762.6		44.3095	2.78361	27.2674	318.541	19.6931	3091.21	15.412	2063.61	12.6599	8361.14	10.7417	13791.3
	44.4645	2.0711	27.3627	611.041	19.762	2927.32	15.4659	3984.62	12.7041	12983.7	10.7793	19220.9		44.4645	5.67287	27.3627	417.027	19.762	3656.51	15.4659	1937.73	12.7041	12163.8	10.7793	12483.7
	44.6194	4.03451	27.4581	1038.75	19.8308	3402.67	15.5198	18776.9	12.7484	13912.6	10.8168	16180.3		44.6194	5.60995	27.4581	782.438	19.8308	4075.39	15.5198	14359	12.7484	10392.3	10.8168	8538.72
	44.7743	5.00537	27.5534	1441.63	19.8997	2740.57	15.5737	22360.8	12.7927	13762.4	10.8544	8325.35		44.7743	7.73344	27.5534	987.358	19.8997	2784.77	15.5737	20176.2	12.7927	11839.6	10.8544	9644.1
	44.9292	5.40422	27.6488	922.775	19.9686	3830.8	15.6276	13378.2	12.8369	10026.8	10.8919	4686.34		44.9292	2.18749	27.6488	551.688	19.9686	4034.04	15.6276	13109.8	12.8369	9648.65	10.8919	8425.56
	45.0842	4.88029	27.7441	338.187	20.0374	4410.42	15.6815	7689.52	12.8812	4230.98	10.9295	5556.48		45.0842	3.81318	27.7441	129.59	20.0374	5143.7	15.6815	7583.47	12.8812	4586.5	10.9295	11454.8
	45.2391	2.97494	27.8394	100.624	20.1063	5017.18	15.7353	5559.3	12.9255	1422.11	10.9671	9921.84		45.2391	1.5227	27.8394	44.043	20.1063	5262.8	15.7353	4765.51	12.9255	805.906	10.9671	12699.8
	45.394	1.31296	27.9348	125.683	20.1751	2757.77	15.7892	4748.12	12.9697	3985.87	11.0046	12497.5		45.394	3.5932	27.9348	74.9237	20.1751	2620.97	15.7892	3715.56	12.9697	4438.98	11.0046	10562.8
	45.549	0.147808	28.0301	183.102	20.244	1853.53	15.8431	2070.78	13.014	1876.73	11.0422	9346.89		45.549	0.653789	28.0301	94.8774	20.244	2097.16	15.8431	2044.19	13.014	3074.11	11.0422	8287.72
	45.7039	0.134932	28.1255	177.332	20.3128	645.676	15.897	403.286	13.0583	1262.99	11.0797	7839.32		45.7039	1.50763	28.1255	71.1272	20.3128	1568.22	15.897	1210.4	13.0583	1954.83	11.0797	9164.54
	45.8588	0.61034	28.2208	142.002	20.3817	412.311	15.9509	1426.18	13.1025	3141.17	11.1173	4050.13		45.8588	0.232729	28.2208	121.288	20.3817	601.979	15.9509	837.527	13.1025	3974.75	11.1173	6374.15
	46.0137	0.808121	28.3161	137.145	20.4506	421.312	16.0048	3323.94	13.1468	4154.39	11.1548	622.984		46.0137	0.0464541	28.3161	208.085	20.4506	458.304	16.0048	2275.75	13.1468	3411.32	11.1548	3364.49
	46.1687	0.791909	28.4115	101.099	20.5194	35.0177	16.0587	2335.99	13.191	4782.27	11.1924	2212.93		46.1687	1.47828	28.4115	182.315	20.5194	148.426	16.0587	3078.8	13.191	2972.75	11.1924	3518.27
	46.3236	1.17195	28.5068	45.6161	20.5883	132.503	16.1126	748.106	13.2353	2504.03	11.23	8434.28		46.3236	2.4362	28.5068	90.8643	20.5883	26.5114	16.1126	2559.96	13.2353	2015.03	11.23	4386.89
	46.4785	0.839031	28.6022	107.011	20.6571	606.07	16.1664	2111.07	13.2796	3071.34	11.2675	5884.16		46.4785	0.592065	28.6022	180.656	20.6571	358.719	16.1664	1358.79	13.2796	3729.16	11.2675	3689.15
	46.6335	0.333241	28.6975	182.658	20.726	171.984	16.2203	1715.59	13.3238	1608.86	11.3051	3227.51		46.6335	0.870155	28.6975	304.658	20.726	269.013	16.2203	1139.64	13.3238	1711.63	11.3051	2227.76
	46.7884	0.123833	28.7929	101.849	20.7948	222.514	16.2742	89.2465	13.3681	1391.24	11.3426	3970.63		46.7884	0.689485	28.7929	240.094	20.7948	221.192	16.2742	470.985	13.3681	1273.75	11.3426	3455.48
	46.9433	0.290002	28.8882	48.0914	20.8637	448.324	16.3281	1250.96	13.4124	3008.31	11.3802	4582.93		46.9433	0.263205	28.8882	89.3663	20.8637	567.725	16.3281	1483.2	13.4124	3027.52	11.3802	7806.96
	47.0982	0.266656	28.9835	235.021	20.9326	296.498	16.382	2427.35	13.4566	2749.54	11.4178	2959.82		47.0982	0.0451852	28.9835	119.254	20.9326	584.844	16.382	3303.06	13.4566	3470.73	11.4178	3837.86
	47.2532	0.40063	29.0789	462.419	21.0014	108.621	16.4359	2430.47	13.5009	2280.79	11.4553	9521.64		47.2532	0.33319	29.0789	342.284	21.0014	170.75	16.4359	2771.13	13.5009	2030.02	11.4553	11865.6
	47.4081	1.07201	29.1742	301.416	21.0703	729.702	16.4898	2397.61	13.5452	2383.26	11.4929	23284.9		47.4081	0.745153	29.1742	232.283	21.0703	455.322	16.4898	2269.71	13.5452	2983.54	11.4929	29991.2
	47.563	1.45525	29.2696	278.355	21.1391	1053.58	16.5437	114.499	13.5894	2514.16	11.5304	19963.2		47.563	0.822142	29.2696	171.24	21.1391	910.8	16.5437	301.405	13.5894	3226.89	11.5304	20889.1
	47.718	1.86855	29.3649	730.764	21.208	838.535	16.5975	1709.3	13.6337	3432.44	11.568	17023.1		47.718	1.16874	29.3649	687.758	21.208	688.276	16.5975	1757.04	13.6337	3048.56	11.568	12767.6
	47.8729	1.25731	29.4602	945.994	21.2768	1166.22	16.6514	3923.04	13.678	4082.66	11.6055	18832.8		47.8729	1.02814	29.4602	985.864	21.2768	419.161	16.6514	3797.82	13.678	3336.83	11.6055	17184.1
	48.0278	0.732029	29.5556	694.034	21.3457	595.982	16.7053	1849.94	13.7222	3001.79	11.6431	21773.4		48.0278	0.848823	29.5556	736.566	21.3457	697.25	16.7053	1895.12	13.7222	2641.9	11.6431	21154.1
	48.1827	0.397836	29.6509	348.066	21.4146	946.998	16.7592	1231.65	13.7665	1425.73	11.6807	15939		48.1827	0.769966	29.6509	340.321	21.4146	1117.83	16.7592	1363.62	13.7665	2356.15	11.6807	15971.8
	48.3377	0.182487	29.7463	57.2057	21.4834	2643.9	16.8131	1819.45	13.8108	967.222	11.7182	13807.1		48.3377	0.500957	29.7463	47.9199	21.4834	2272.74	16.8131	1704.58	13.8108	1022.88	11.7182	11556.8
	48.4926	0.295484	29.8416	189.824	21.5523	1792.42	16.867	1440.45	13.855	653.345	11.7558	12011		48.4926	0.26708	29.8416	119.289	21.5523	1404.91	16.867	1366.16	13.855	730.368	11.7558	7301.72
	48.6475	0.438787	29.9369	302.976	21.6211	304.735	16.9209	917.413	13.8993	259.421	11.7933	5893.21		48.6475	1.4735	29.9369	288.641	21.6211	686.862	16.9209	1192.55	13.8993	1158.07	11.7933	5714.41
	48.8025	0.070199	30.0323	136.763	21.69	429.287	16.9748	756.824	13.9436	1468.18	11.8309	941.744		48.8025	0.137887	30.0323	131.136	21.69	674.702	16.9748	1094.38	13.9436	747.944	11.8309	3887.55
	48.9574	0.0720424	30.1276	4.86175	21.7588	1198.25	17.0287	343.085	13.9878	2873.01	11.8685	1302.35		48.9574	0.31911	30.1276	29.8085	21.7588	807.079	17.0287	970.639	13.9878	2404.49	11.8685	1887.52
	49.1123	0.668699	30.223	95.7707	21.8277	645.466	17.0825	103.676	14.0321	2556.87	11.906	3311.33		49.1123	0.494983	30.223	143.717	21.8277	322.67	17.0825	1072.92	14.0321	4078.86	11.906	5698.02
	49.2672	1.27017	30.3183	194.897	21.8966	54.1393	17.1364	159.536	14.0764	1746.54	11.9436	1213.88		49.2672	0.6496	30.3183	224.456	21.8966	64.5661	17.1364	1349.36	14.0764	2328.89	11.9436	3872.71
	49.4222	1.17745	30.4136	230.153	21.9654	145.448	17.1903	261.413	14.1206	670.873	11.9811	2674.94		49.4222	0.610986	30.4136	364.169	21.9654	542.139	17.1903	1204.96	14.1206	1452.55	11.9811	3139.85
	49.5771	0.467122	30.509	247.877	22.0343	263.324	17.2442	328.89	14.1649	1695.2	12.0187	5189.07		49.5771	0.602231	30.509	390.822	22.0343	684.369	17.2442	617.309	14.1649	4892.37	12.0187	8474.65
	49.732	0.161575	30.6043	188.515	22.1031	220.533	17.2981	642.483	14.2092	4337.63	12.0562	1706.25		49.732	0.451433	30.6043	303.704	22.1031	472.586	17.2981	618.279	14.2092	6011.35	12.0562	4268.28
	49.887	0.229833	30.6997	99.5253	22.172	145.395	17.352	1511.41	14.2534	2575.74	12.0938	1977.91		49.887	0.269739	30.6997	136.722	22.172	191.893	17.352	1279.74	14.2534	1658.12	12.0938	2977.86
	50.0419	0.375564	30.795	34.8694	22.2408	330.683	17.4059	1128.32	14.2977	285.529	12.1314	7343.5		50.0419	0.285591	30.795	45.5822	22.2408	761.903	17.4059	1187.72	14.2977	994.136	12.1314	11235.6
	50.1968	0.563393	30.8903	29.8791	22.3097	167.385	17.4598	1183.12	14.3419	1967.92	12.1689	6864.7		50.1968	0.553617	30.8903	55.4056	22.3097	611.812	17.4598	1113.62	14.3419	3415.38	12.1689	8165.27
	50.3517	0.452614	30.9857	155.755	22.3786	317.446	17.5136	2333.66	14.3862	2787.67	12.2065	1299.46		50.3517	0.439574	30.9857	186.339	22.3786	448.12	17.5136	1182.42	14.3862	4429.95	12.2065	1332.71
	50.5067	0.714807	31.081	531.944	22.4474	558.825	17.5675	1488.42	14.4305	2139.38	12.244	5675.28		50.5067	0.288097	31.081	504.801	22.4474	368.074	17.5675	903.357	14.4305	3886.97	12.244	7031.3
	50.6616	0.83961	31.1764	1312.16	22.5163	52.3099	17.6214	385.761	14.4747	2659.43	12.2816	7016.62		50.6616	0.91027	31.1764	1025.16	22.5163	34.4942	17.6214	1370.77	14.4747	2671.8	12.2816	6925.48
	50.8165	0.481548	31.2717	2321.35	22.5851	208.218	17.6753	701.7	14.519	9968.2	12.3192	12661.8		50.8165	0.188734	31.2717	1885.85	22.5851	119.212	17.6753	1129.04	14.519	8951.32	12.3192	10321.7
	50.9715	0.416481	31.367	2899.78	22.654	1578.17	17.7292	2107.55	14.5633	13541.1	12.3567	19014.9		50.9715	0.695572	31.367	2415.47	22.654	668.434	17.7292	2053.27	14.5633	15236.6	12.3567	15776.8
	51.1264	0.605035	31.4624	2332.8	22.7228	1234.86	17.7831	1719.52	14.6075	6634.46	12.3943	14237.8		51.1264	0.319418	31.4624	2104.89	22.7228	439.533	17.7831	1724.97	14.6075	9521.28	12.3943	13833.1
	51.2813	0.774889	31.5577	1306.64	22.7917	389.88	17.837	1379.98	14.6518	1991.31	12.4318	6412.22		51.2813	1.2006	31.5577	1288.11	22.7917	179.176	17.837	1044.07	14.6518	1555.36	12.4318	9506.62
	51.4362	0.909623	31.6531	584.373	22.8606	232.474	17.8909	1806.03	14.6961	1913.1	12.4694	3529.62		51.4362	0.598315	31.6531	527.759	22.8606	276.075	17.8909	1293.82	14.6961	1928.91	12.4694	4009.4
	51.5912	0.876052	31.7484	234.023	22.9294	324.37	17.9448	888.046	14.7403	3177.71	12.5069	4288.58		51.5912	1.51253	31.7484	175.919	22.9294	387.793	17.9448	685.298	14.7403	4308.53	12.5069	3350.79
	51.7461	0.468042	31.8438	52.2976	22.9983	729.579	17.9986	151.317	14.7846	1490.09	12.5445	1546.99		51.7461	0.395611	31.8438	101.94	22.9983	851.072	17.9986	159.392	14.7846	1823.45	12.5445	2698.24
	51.901	0.0817587	31.9391	44.3812	23.0671	355.497	18.0525	462.319	14.8289	731.978	12.5821	2151.55		51.901	0.619097	31.9391	65.7249	23.0671	592.275	18.0525	158.197	14.8289	918.695	12.5821	2644.12
	52.056	0.195875	32.0344	22.1022	23.136	107.456	18.1064	844.593	14.8731	2760.38	12.6196	4519.91		52.056	0.185182	32.0344	59.0586	23.136	226.45	18.1064	397.118	14.8731	3250.61	12.6196	5543.29
	52.2109	0.358628	32.1298	2.70211	23.2048	201.981	18.1603	761.372	14.9174	2067.14	12.6572	6435.44		52.2109	0.302995	32.1298	6.61395	23.2048	84.1921	18.1603	268.022	14.9174	2350.08	12.6572	6279.79
	52.3658	0.476707	32.2251	9.51825	23.2737	293.188	18.2142	562.564	14.9617	460.111	12.6947	5176.11		52.3658	0.349706	32.2251	14.5393	23.2737	49.8658	18.2142	103.388	14.9617	1430.34	12.6947	3687.38
	52.5207	0.115974	32.3205	41.0005	23.3425	144.178	18.2681	166.319	15.0059	893.496	12.7323	1829.21		52.5207	0.480161	32.3205	69.6594	23.3425	239.587	18.2681	719.117	15.0059	2315.12	12.7323	3430.21
	52.6757	0.00765584	32.4158	56.4418	23.4114	49.1289	18.322	516.443	15.0502	883.397	12.7699	7987.98		52.6757	0.0668916	32.4158	76.9028	23.4114	158.495	18.322	2366.54	15.0502	1757.15	12.7699	7392.85
	52.8306	0.0778336	32.5111	52.2711	23.4803	198.156	18.3759	986.723	15.0945	498.598	12.8074	9302.49		52.8306	0.219197	32.5111	44.4949	23.4803	158.572	18.3759	2416.74	15.0945	669.721	12.8074	5669.67
	52.9855	0.087074	32.6065	59.0824	23.5491	332.977	18.4297	861.254	15.1387	963.412	12.845	1111.48		52.9855	0.360673	32.6065	54.72	23.5491	77.0822	18.4297	805.561	15.1387	2347.58	12.845	540.962
	53.1405	0.0285132	32.7018	50.1263	23.618	258.776	18.4836	1191.6	15.183	1527.71	12.8825	1159.83		53.1405	0.0438987	32.7018	69.7327	23.618	163.681	18.4836	827.519	15.183	3148.34	12.8825	3070.23
	53.2954	0.0724715	32.7972	20.8287	23.6868	75.5322	18.5375	2149.7	15.2273	1680.11	12.9201	4206.49		53.2954	0.209377	32.7972	50.2174	23.6868	215.464	18.5375	1443.81	15.2273	2052.92	12.9201	6962.43
	53.4503	0.23266	32.8925	21.4945	23.7557	185.086	18.5914	3179.13	15.2715	2916.33	12.9577	4307.66		53.4503	0.325764	32.8925	36.8151	23.7557	506.871	18.5914	2026.02	15.2715	2011.29	12.9577	5979.71
	53.6052	0.237209	32.9878	98.286	23.8245	650.244	18.6453	2192.23	15.3158	2030.13	12.9952	5060.96		53.6052	0.362322	32.9878	140.386	23.8245	906.918	18.6453	2052.61	15.3158	2677.38	12.9952	7332.87
	53.7602	0.524022	33.0832	275.417	23.8934	301.063	18.6992	1251.41	15.36	3874.76	13.0328	8780.51		53.7602	0.419137	33.0832	320.139	23.8934	303.448	18.6992	1757.89	15.36	6027.56	13.0328	8819.33
	53.9151	0.477621	33.1785	402.938	23.9623	676.87	18.7531	1202.39	15.4043	11487	13.0703	8943.25		53.9151	0.774403	33.1785	485.138	23.9623	588.687	18.7531	1377.44	15.4043	12935.1	13.0703	7500.84
	54.07	0.450825	33.2739	438.729	24.0311	2175.75	18.807	1279.01	15.4486	16425	13.1079	3561.13		54.07	0.1975	33.2739	491.639	24.0311	1845.45	18.807	1394.8	15.4486	19198.9	13.1079	4789.53
	54.2249	0.202002	33.3692	387.645	24.1	1816.51	18.8609	740.176	15.4928	12142.1	13.1454	3281.82		54.2249	0.326448	33.3692	426.079	24.1	1300.85	18.8609	1058.24	15.4928	14319.8	13.1454	4078.72
	54.3799	0.0965239	33.4645	298.946	24.1688	647.858	18.9147	334.242	15.5371	5947.25	13.183	6298.82		54.3799	0.113089	33.4645	300.315	24.1688	308.786	18.9147	865.461	15.5371	6316.83	13.183	5754.9
	54.5348	0.028687	33.5599	168.754	24.2377	158.641	18.9686	816.791	15.5814	834.993	13.2206	5268.92		54.5348	0.204661	33.5599	171.872	24.2377	336.618	18.9686	1091.25	15.5814	1358.4	13.2206	4035.62
	54.6897	0.0290563	33.6552	70.7441	24.3065	607.109	19.0225	708.475	15.6256	607.916	13.2581	3481.48		54.6897	0.0968068	33.6552	71.3141	24.3065	712.261	19.0225	569.166	15.6256	514.814	13.2581	2615.7
	54.8447	0.00993561	33.7506	27.9004	24.3754	841.785	19.0764	303.797	15.6699	2140.06	13.2957	3257.62		54.8447	0.0781897	33.7506	44.8724	24.3754	922.344	19.0764	501.466	15.6699	1189.1	13.2957	2913.59
	54.9996	0.0965555	33.8459	33.6903	24.4443	80.434	19.1303	230.681	15.7142	1434.83	13.3332	2544.4		54.9996	0.329631	33.8459	89.6799	24.4443	201.772	19.1303	547.549	15.7142	702.452	13.3332	1935.35
	55.1545	0.0628085	33.9412	61.3612	24.5131	126.717	19.1842	107.892	15.7584	696.466	13.3708	1833.87		55.1545	0.0404391	33.9412	83.7631	24.5131	69.2858	19.1842	263.992	15.7584	184.501	13.3708	1205.4
	55.3094	0.0854457	34.0366	50.8473	24.582	348.918	19.2381	3.29551	15.8027	501.723	13.4084	1785.8		55.3094	0.339039	34.0366	46.5007	24.582	178.009	19.2381	173.017	15.8027	341.226	13.4084	3874.19
	55.4644	0.0170052	34.1319	17.5897	24.6508	344.524	19.292	15.5711	15.847	263.229	13.4459	1176.94		55.4644	0.162619	34.1319	8.46955	24.6508	205.406	19.292	29.9077	15.847	724.299	13.4459	6038.43
	55.6193	0.131621	34.2273	23.4199	24.7197	109.8	19.3458	165.747	15.8912	132.13	13.4835	127.485		55.6193	0.122602	34.2273	6.78982	24.7197	98.8272	19.3458	320.878	15.8912	1362.09	13.4835	4283.66
	55.7742	0.118364	34.3226	22.7612	24.7885	119.249	19.3997	237.396	15.9355	164.43	13.521	2161.81		55.7742	0.336392	34.3226	16.8888	24.7885	89.7288	19.3997	510.153	15.9355	1144.66	13.521	1769.86
	55.9292	0.18065	34.4179	12.3031	24.8574	152.529	19.4536	150.428	15.9798	750.881	13.5586	2593.81		55.9292	0.105161	34.4179	15.0017	24.8574	97.1688	19.4536	255.653	15.9798	1050.76	13.5586	1140.58
	56.0841	0.219925	34.5133	3.68386	24.9263	215.117	19.5075	617.153	16.024	660.696	13.5961	2366.53		56.0841	0.153646	34.5133	8.35235	24.9263	218.361	19.5075	477.387	16.024	1278.72	13.5961	2017.78
	56.239	0.111522	34.6086	5.17749	24.9951	18.0474	19.5614	1397.92	16.0683	170.45	13.6337	1959.48		56.239	0.309608	34.6086	17.4802	24.9951	96.6029	19.5614	1355.76	16.0683	203.818	13.6337	1692.02
	56.3939	0.132474	34.704	18.427	25.064	167.2	19.6153	1395.94	16.1126	2418.09	13.6713	1182.39		56.3939	0.0450264	34.704	38.8424	25.064	219.066	19.6153	1798.82	16.1126	1601.14	13.6713	1742.58
	56.5489	0.108972	34.7993	26.3762	25.1328	333.207	19.6692	2270.47	16.1568	4222.95	13.7088	5276.34		56.5489	0.375331	34.7993	28.8311	25.1328	438.81	19.6692	3145.36	16.1568	3381.01	13.7088	4938.3
	56.7038	0.0685409	34.8946	21.5547	25.2017	85.4176	19.7231	3708.15	16.2011	4227.43	13.7464	10608.4		56.7038	0.0389246	34.8946	25.5558	25.2017	116.204	19.7231	4951.09	16.2011	4266.68	13.7464	8355.79
	56.8587	0.122447	34.99	34.6042	25.2705	470.67	19.777	3614.42	16.2454	5323.67	13.7839	6583.68		56.8587	0.331289	34.99	45.1562	25.2705	666.644	19.777	4291.51	16.2454	7496.79	13.7839	5370.32
	57.0137	0.0736304	35.0853	55.1963	25.3394	2330.8	19.8308	2037.04	16.2896	5664.81	13.8215	891.218		57.0137	0.131874	35.0853	77.9671	25.3394	2951.92	19.8308	2086.37	16.2896	8411.74	13.8215	866.768
	57.1686	0.0682414	35.1807	59.1678	25.4083	4365.32	19.8847	1322.5	16.3339	7453.43	13.8591	2031.56		57.1686	0.18698	35.1807	83.3008	25.4083	4442.43	19.8847	951.402	16.3339	8404.01	13.8591	2074.43
	57.3235	0.0541118	35.276	51.4311	25.4771	4012.41	19.9386	1381.24	16.3781	5651.13	13.8966	3455.2		57.3235	0.203683	35.276	78.6914	25.4771	3526.83	19.9386	1034.39	16.3781	5446.46	13.8966	3102.25
	57.4784	0.248316	35.3714	62.5955	25.546	1767.64	19.9925	1239.06	16.4224	2730.55	13.9342	5228.47		57.4784	0.157885	35.3714	56.6176	25.546	1558.39	19.9925	1818.15	16.4224	3097.17	13.9342	5315.49
	57.6334	0.23916	35.4667	44.9945	25.6148	392.286	20.0464	2772.55	16.4667	868.54	13.9717	3878.31		57.6334	0.313816	35.4667	47.0668	25.6148	461.256	20.0464	2923.37	16.4667	1097.74	13.9717	4513.36
	57.7883	0.166099	35.562	22.5719	25.6837	114.982	20.1003	2608.41	16.5109	47.9141	14.0093	4574.72		57.7883	0.0284063	35.562	29.2052	25.6837	153.074	20.1003	1993.67	16.5109	371.605	14.0093	4419.5
	57.9432	0.0533825	35.6574	6.77437	25.7525	101.08	20.1542	846.359	16.5552	267.055	14.0468	5042.12		57.9432	0.163319	35.6574	12.905	25.7525	99.5508	20.1542	339.097	16.5552	642.451	14.0468	4434.39
	58.0982	0.0433695	35.7527	0.764161	25.8214	142.91	20.2081	690.397	16.5995	947.4	14.0844	3022.02		58.0982	0.0997449	35.7527	3.3529	25.8214	184.021	20.2081	712.778	16.5995	694.22	14.0844	2651.73
	58.2531	0.0274043	35.8481	4.45617	25.8903	190.028	20.2619	643.827	16.6437	1037.93	14.122	3317.66		58.2531	0.149124	35.8481	5.15041	25.8903	285.022	20.2619	692.442	16.6437	435.275	14.122	2602.41
	58.408	0.044767	35.9434	5.23172	25.9591	97.2933	20.3158	507.333	16.688	1104.05	14.1595	2733.51		58.408	0.112016	35.9434	4.8455	25.9591	136.973	20.3158	296.313	16.688	397.353	14.1595	3455.07
	58.5629	0.0842648	36.0387	6.84465	26.028	196.719	20.3697	305.071	16.7323	1199.58	14.1971	825.499		58.5629	0.193285	36.0387	4.39698	26.028	91.4147	20.3697	120.119	16.7323	645.7	14.1971	3684.83
	58.7179	0.0486525	36.1341	10.2454	26.0968	383.683	20.4236	388.88	16.7765	910.622	14.2346	827.37		58.7179	0.0664485	36.1341	15.0632	26.0968	362.699	20.4236	234.48	16.7765	1351.83	14.2346	1022.39
	58.8728	0.146105	36.2294	42.221	26.1657	565.827	20.4775	585.209	16.8208	340.319	14.2722	1780.57		58.8728	0.0594612	36.2294	36.3084	26.1657	609.02	20.4775	662.281	16.8208	1347.34	14.2722	517.993
	59.0277	0.120621	36.3248	81.3956	26.2345	342.932	20.5314	167.624	16.8651	201.012	14.3098	1062.57		59.0277	0.33264	36.3248	74.7827	26.2345	420.605	20.5314	420.365	16.8651	972.121	14.3098	227.916
	59.1827	0.092498	36.4201	78.0832	26.3034	105.349	20.5853	268.966	16.9093	65.5468	14.3473	199.191		59.1827	0.0810736	36.4201	54.0375	26.3034	121.726	20.5853	204.749	16.9093	259.15	14.3473	866.867
	59.3376	0.0839112	36.5154	60.6145	26.3723	149.248	20.6392	811.875	16.9536	813.438	14.3849	1457.97		59.3376	0.131753	36.5154	47.5288	26.3723	192.566	20.6392	718.921	16.9536	597.217	14.3849	4091.29
	59.4925	0.0350748	36.6108	88.145	26.4411	325.736	20.693	1189.7	16.9979	1622.59	14.4224	2128.95		59.4925	0.227651	36.6108	82.4309	26.4411	349.358	20.693	1380.97	16.9979	816.137	14.4224	4051.46
	59.6474	0.0383683	36.7061	100.319	26.51	425.937	20.7469	1572.03	17.0421	1338.59	14.46	3889.52		59.6474	0.0136874	36.7061	86.9693	26.51	417.492	20.7469	1766.79	17.0421	518.589	14.46	2989.66
	59.8024	0.0724002	36.8015	68.5514	26.5788	257.622	20.8008	1362.71	17.0864	629.547	14.4975	3370.08		59.8024	0.272996	36.8015	61.3485	26.5788	240.37	20.8008	1213.78	17.0864	455.24	14.4975	3473.35
	59.9573	0.0936661	36.8968	46.7671	26.6477	488.987	20.8547	761.443	17.1307	447.665	14.5351	2346.82		59.9573	0.0580995	36.8968	26.5015	26.6477	547.427	20.8547	818.975	17.1307	1040.28	14.5351	4195.5
	60.1122	0.16354	36.9921	40.5312	26.7165	1804.62	20.9086	1396.83	17.1749	847.504	14.5727	10957.6		60.1122	0.240186	36.9921	24.6853	26.7165	1945.4	20.9086	1212.45	17.1749	1045.93	14.5727	12583.3
	60.2672	0.0897762	37.0875	34.934	26.7854	2537.73	20.9625	3316.6	17.2192	2557.29	14.6102	17861.3		60.2672	0.144838	37.0875	12.8621	26.7854	2543.07	20.9625	1829.92	17.2192	2034.85	14.6102	20183.8
	60.4221	0.101988	37.1828	17.108	26.8543	2425.26	21.0164	4254.61	17.2635	2459.54	14.6478	13864.8		60.4221	0.188427	37.1828	7.31944	26.8543	2553.08	21.0164	1853.42	17.2635	2116.95	14.6478	16887.9
	60.577	0.0541099	37.2782	34.3434	26.9231	883.867	21.0703	2218.91	17.3077	1217.32	14.6853	4925.87		60.577	0.172396	37.2782	38.87	26.9231	1161.47	21.0703	1137.62	17.3077	2104.46	14.6853	6281.43
	60.7319	0.109167	37.3735	52.8672	26.992	263.757	21.1242	1144.58	17.352	1544.34	14.7229	718.767		60.7319	0.130056	37.3735	86.3124	26.992	523.569	21.1242	1577.38	17.352	2299.88	14.7229	1457.33
	60.8869	0.0326839	37.4688	48.6709	27.0608	135.117	21.178	1812.43	17.3962	1455.58	14.7605	867.295		60.8869	0.127477	37.4688	71.956	27.0608	210.75	21.178	2136.57	17.3962	1201.42	14.7605	1335.21
	61.0418	0.0649812	37.5642	31.0347	27.1297	234.793	21.2319	1415.09	17.4405	496.416	14.798	1532.83		61.0418	0.152573	37.5642	47.6168	27.1297	420.506	21.2319	1335.84	17.4405	437.845	14.798	1138.72
	61.1967	0.00515626	37.6595	22.5958	27.1985	108.493	21.2858	608.833	17.4848	755.102	14.8356	750.614		61.1967	0.0502754	37.6595	12.9079	27.1985	228.231	21.2858	796.878	17.4848	1243.59	14.8356	687.255
	61.3517	0.0114633	37.7549	10.2851	27.2674	122.801	21.3397	279.069	17.529	1016.11	14.8731	446.285		61.3517	0.143918	37.7549	2.17924	27.2674	171.266	21.3397	635.82	17.529	1216.06	14.8731	652.47
	61.5066	0.00566284	37.8502	12.7842	27.3363	30.4465	21.3936	328.344	17.5733	820.03	14.9107	258.501		61.5066	0.0960554	37.8502	4.32391	27.3363	78.1532	21.3936	522.965	17.5733	659.174	14.9107	367.975
	61.6615	0.0116209	37.9455	20.8059	27.4051	32.6526	21.4475	255.204	17.6176	652.805	14.9482	115.682		61.6615	0.0664403	37.9455	4.39707	27.4051	92.8656	21.4475	368.087	17.6176	205.816	14.9482	243.557
	61.8164	0.0111263	38.0409	15.5198	27.474	238.73	21.5014	91.5005	17.6618	474.603	14.9858	1139.79		61.8164	0.115691	38.0409	8.02957	27.474	257.381	21.5014	339.861	17.6618	192.654	14.9858	319.757
	61.9714	0.00929394	38.1362	24.8165	27.5428	284.522	21.5553	208.32	17.7061	449.939	15.0234	979.308		61.9714	0.14441	38.1362	26.7151	27.5428	276.081	21.5553	493.559	17.7061	384.322	15.0234	629.677
	62.1263	0.0306674	38.2316	55.0953	27.6117	269.35	21.6091	204.978	17.7504	616.895	15.0609	1061.87		62.1263	0.0498007	38.2316	69.2131	27.6117	332.14	21.6091	172.075	17.7504	612.49	15.0609	957.376
	62.2812	0.0737106	38.3269	63.1517	27.6805	96.4606	21.663	405.743	17.7946	1202.44	15.0985	2080.47		62.2812	0.230209	38.3269	67.2496	27.6805	75.161	21.663	194.03	17.7946	628.541	15.0985	1807.74
	62.4362	0.0458842	38.4223	49.594	27.7494	163.108	21.7169	926.475	17.8389	927.856	15.136	1092.07		62.4362	0.107802	38.4223	39.0433	27.7494	87.6862	21.7169	944.101	17.8389	933.391	15.136	1226.71
	62.5911	0.0856319	38.5176	55.7182	27.8183	193.041	21.7708	802.934	17.8832	462.732	15.1736	629.049		62.5911	0.0877889	38.5176	40.0449	27.8183	84.3192	21.7708	966.467	17.8832	672.235	15.1736	1038.95
	62.746	0.0757804	38.6129	86.671	27.8871	270.821	21.8247	271.917	17.9274	311.66	15.2112	2380.92		62.746	0.289817	38.6129	60.6996	27.8871	114.276	21.8247	330.602	17.9274	187.637	15.2112	2075.66
	62.9009	0.0515712	38.7083	115.149	27.956	661.094	21.8786	296.069	17.9717	349.689	15.2487	3848.07		62.9009	0.0273786	38.7083	100.856	27.956	513.673	21.8786	209.436	17.9717	432.315	15.2487	3743.1
	63.0559	0.0780789	38.8036	135.627	28.0248	1294.51	21.9325	1850.23	18.016	702.83	15.2863	7034.76		63.0559	0.220739	38.8036	112.489	28.0248	1201.29	21.9325	1533.38	18.016	877.674	15.2863	8696.52
	63.2108	0.031089	38.899	119.239	28.0937	2693.93	21.9864	4930.66	18.0602	1574.31	15.3238	15272.6		63.2108	0.069421	38.899	89.5827	28.0937	2620.14	21.9864	3821.32	18.0602	965.943	15.3238	17354.8
	63.3657	0.0834515	38.9943	71.2475	28.1625	2482.77	22.0403	7314.91	18.1045	2532.72	15.3614	17687.5		63.3657	0.150002	38.9943	79.1015	28.1625	2561.17	22.0403	5233.65	18.1045	1652.68	15.3614	19902.8
	63.5207	0.0485705	39.0896	73.651	28.2314	2376.32	22.0941	7641.84	18.1488	1550.33	15.3989	11121.6		63.5207	0.0186643	39.0896	108.478	28.2314	2535.29	22.0941	5435.72	18.1488	1392.73	15.3989	12419.2
	63.6756	0.0864604	39.185	122.046	28.3003	1425.76	22.148	4624.9	18.193	165.147	15.4365	5130.66		63.6756	0.234351	39.185	143.895	28.3003	1343.68	22.148	3834.93	18.193	809.997	15.4365	5164.51
	63.8305	0.017609	39.2803	111.865	28.3691	904.827	22.2019	1382.67	18.2373	532.615	15.4741	2077.88		63.8305	0.109777	39.2803	128.729	28.3691	713.149	22.2019	1545.45	18.2373	831.032	15.4741	1563.16
	63.9854	0.0173812	39.3757	47.5507	28.438	240.606	22.2558	344.83	18.2816	927.11	15.5116	1267.71		63.9854	0.0479087	39.3757	73.7635	28.438	157.175	22.2558	343.19	18.2816	795.597	15.5116	895.76
	64.1404	0.00366372	39.471	15.6449	28.5068	261.226	22.3097	705.971	18.3258	385.296	15.5492	813.31		64.1404	0.0959826	39.471	22.7686	28.5068	225.957	22.3097	934.937	18.3258	371.92	15.5492	990.738
	64.2953	0.00919788	39.5663	18.1334	28.5757	215.257	22.3636	789.473	18.3701	75.2892	15.5867	465.122		64.2953	0.116402	39.5663	8.43318	28.5757	201.162	22.3636	1327.05	18.3701	379.365	15.5867	1541.78
	64.4502	0.00328355	39.6617	14.7352	28.6445	330.675	22.4175	392.374	18.4144	152.169	15.6243	1526.02		64.4502	0.070658	39.6617	8.14936	28.6445	316.994	22.4175	624.686	18.4144	535.19	15.6243	1698.51
	64.6052	0.00428697	39.757	8.2356	28.7134	142.724	22.4714	115.783	18.4586	154.52	15.6619	965.175		64.6052	0.0769476	39.757	6.79908	28.7134	130.291	22.4714	243.952	18.4586	396.185	15.6619	471.04
	64.7601	0.0119909	39.8524	3.63579	28.7823	70.8863	22.5252	52.9584	18.5029	326.703	15.6994	185.726		64.7601	0.0709719	39.8524	7.25855	28.7823	53.1936	22.5252	139.375	18.5029	315.839	15.6994	368.874
	64.915	0.0101646	39.9477	7.57721	28.8511	58.0392	22.5791	30.7507	18.5471	393.336	15.737	132.031		64.915	0.135747	39.9477	11.8204	28.8511	33.0028	22.5791	19.1237	18.5471	521.817	15.737	792.922
	65.0699	0.00430198	40.043	11.2791	28.92	68.5583	22.633	37.6754	18.5914	297.091	15.7745	473.706		65.0699	0.0326241	40.043	14.4875	28.92	55.1768	22.633	47.1644	18.5914	816.052	15.7745	640.835
	65.2249	0.0103221	40.1384	12.1186	28.9888	63.3646	22.6869	70.6323	18.6357	312.461	15.8121	1022.91		65.2249	0.112152	40.1384	18.2808	28.9888	62.3077	22.6869	50.2278	18.6357	858.971	15.8121	387.461
	65.3798	0.00179166	40.2337	13.2838	29.0577	60.8703	22.7408	47.8542	18.6799	234.914	15.8496	1663.72		65.3798	0.0628977	40.2337	25.4729	29.0577	62.4693	22.7408	41.4716	18.6799	256.131	15.8496	783.162
	65.5347	0.0186087	40.3291	19.8419	29.1265	39.3149	22.7947	41.3494	18.7242	260.081	15.8872	762.454		65.5347	0.0780939	40.3291	20.3793	29.1265	60.2322	22.7947	119.249	18.7242	274.476	15.8872	409.763
	65.6897	0.00616118	40.4244	23.1369	29.1954	63.8922	22.8486	182.995	18.7685	852.991	15.9248	501.096		65.6897	0.119946	40.4244	22.2162	29.1954	63.1314	22.8486	107.168	18.7685	952.826	15.9248	477.455
	65.8446	0.0128445	40.5197	30.6803	29.2643	28.2414	22.9025	302.587	18.8127	1777.17	15.9623	1172.66		65.8446	0.030977	40.5197	30.9111	29.2643	45.4162	22.9025	202.081	18.8127	1767.79	15.9623	986.862
	65.9995	0.0320908	40.6151	39.7243	29.3331	176.328	22.9564	388.474	18.857	1632.41	15.9999	1362.09		65.9995	0.145809	40.6151	48.5722	29.3331	239.712	22.9564	271.521	18.857	2031.88	15.9999	1067.66
	66.1544	0.0269258	40.7104	40.7172	29.402	283.256	23.0102	798.218	18.9013	1688.05	16.0374	1679.05		66.1544	0.103956	40.7104	72.5817	29.402	317.454	23.0102	502.892	18.9013	1358.6	16.0374	1264.18
	66.3094	0.0446853	40.8058	47.4614	29.4708	558.528	23.0641	1784.98	18.9455	2950.12	16.075	1633.54		66.3094	0.0634791	40.8058	94.7998	29.4708	527.743	23.0641	1769.76	18.9455	1427.28	16.075	1250.65
	66.4643	0.0375956	40.9011	54.4993	29.5397	363.237	23.118	2627.86	18.9898	2534.64	16.1126	1423.99		66.4643	0.21216	40.9011	115.495	29.5397	336.471	23.118	3365.59	18.9898	1686.16	16.1126	2032.48
	66.6192	0.0268829	40.9964	55.329	29.6085	380.724	23.1719	2869.53	19.0341	1477.61	16.1501	1240		66.6192	0.016547	40.9964	83.7237	29.6085	356.715	23.1719	3881.43	19.0341	1652.11	16.1501	2067.99
	66.7742	0.0136983	41.0918	39.7831	29.6774	154.696	23.2258	2578.7	19.0783	619.163	16.1877	1207.58		66.7742	0.109449	41.0918	60.0965	29.6774	124.602	23.2258	2973.28	19.0783	684.29	16.1877	1996.49
	66.9291	0.0102653	41.1871	36.1232	29.7463	125.644	23.2797	2068.5	19.1226	896.464	16.2252	757.423		66.9291	0.0556845	41.1871	44.9819	29.7463	104.059	23.2797	1579.99	19.1226	901.39	16.2252	1119.91
	67.084	0.00854273	41.2825	30.3726	29.8151	28.9243	23.3336	1032.85	19.1669	1467.13	16.2628	815.384		67.084	0.115333	41.2825	46.2594	29.8151	5.94195	23.3336	498.58	19.1669	1568.69	16.2628	347.428
	67.2389	0.00776068	41.3778	18.9217	29.884	52.6492	23.3875	298.554	19.2111	932.601	16.3003	1883.71		67.2389	0.0314604	41.3778	20.28	29.884	48.3429	23.3875	144.166	19.2111	977.833	16.3003	1275.58
	67.3939	0.0143052	41.4731	5.7795	29.9528	73.0034	23.4413	239.466	19.2554	180.697	16.3379	1996.12		67.3939	0.119317	41.4731	7.16002	29.9528	80.7722	23.4413	273.267	19.2554	209.402	16.3379	2744.83
	67.5488	0.00321695	41.5685	3.1878	30.0217	248.178	23.4952	236.751	19.2997	298.27	16.3755	1138.91		67.5488	0.0333755	41.5685	5.35877	30.0217	255.674	23.4952	266.67	19.2997	144.82	16.3755	1741.21
	67.7037	0.00317786	41.6638	1.83394	30.0905	132.64	23.5491	170.483	19.3439	430.462	16.413	1571.76		67.7037	0.128626	41.6638	6.70592	30.0905	146.491	23.5491	256.825	19.3439	126.994	16.413	1100.1
	67.8587	0.00488885	41.7592	3.11025	30.1594	116.853	23.603	70.108	19.3882	279.579	16.4506	906.015		67.8587	0.0454163	41.7592	8.02949	30.1594	112.169	23.603	183.77	19.3882	46.8704	16.4506	985.387
	68.0136	0.00258253	41.8545	7.13357	30.2283	52.8716	23.6569	142.096	19.4325	147.987	16.4881	267.045		68.0136	0.0736919	41.8545	2.65576	30.2283	57.0256	23.6569	187.65	19.4325	64.1932	16.4881	687.507
	68.1685	0.0127498	41.9499	6.01504	30.2971	62.6242	23.7108	240.208	19.4767	117.155	16.5257	376.75		68.1685	0.0914599	41.9499	0.770302	30.2971	55.6742	23.7108	232.694	19.4767	120.747	16.5257	191.667
	68.3234	0.00669773	42.0452	4.53682	30.366	93.1601	23.7647	133.296	19.521	154.266	16.5633	779.485		68.3234	0.0652857	42.0452	4.71686	30.366	66.3995	23.7647	121.194	19.521	153.502	16.5633	706.593
	68.4784	0.00571488	42.1405	12.2281	30.4348	59.6875	23.8186	100.572	19.5652	670.476	16.6008	921.745		68.4784	0.0484315	42.1405	17.3062	30.4348	89.3266	23.8186	76.0415	19.5652	344.45	16.6008	640.42
	68.6333	0.0112729	42.2359	11.9521	30.5037	23.9014	23.8724	127.201	19.6095	1024.17	16.6384	546.065		68.6333	0.0974961	42.2359	15.8564	30.5037	79.2313	23.8724	69.6606	19.6095	888.799	16.6384	545.605
	68.7882	0.000892196	42.3312	7.03856	30.5725	75.7184	23.9263	210.095	19.6538	1198.59	16.6759	1718.81		68.7882	0.054128	42.3312	5.71043	30.5725	66.7691	23.9263	177.437	19.6538	1457.03	16.6759	1823.54
	68.9432	0.00376872	42.4266	4.45874	30.6414	60.8374	23.9802	238.627	19.698	965.896	16.7135	2608.19		68.9432	0.0855047	42.4266	3.32941	30.6414	50.5341	23.9802	223.866	19.698	1261.42	16.7135	2941.55
	69.0981	0.00987792	42.5219	9.10864	30.7103	42.7743	24.0341	121.621	19.7423	465.227	16.751	1854.34		69.0981	0.045621	42.5219	7.06657	30.7103	39.6274	24.0341	96.6521	19.7423	905.852	16.751	1635.01
	69.253	0.029718	42.6172	19.4097	30.7791	39.2024	24.088	98.7909	19.7866	218.745	16.7886	1413.14		69.253	0.152542	42.6172	28.5806	30.7791	80.1624	24.088	119.924	19.7866	250.511	16.7886	1049.97
	69.4079	0.0216229	42.7126	30.1661	30.848	142.86	24.1419	606.139	19.8308	1082.46	16.8262	1384.52		69.4079	0.0223409	42.7126	41.6347	30.848	230.617	24.1419	728.462	19.8308	697.854	16.8262	844.161
	69.5629	0.0415714	42.8079	21.3024	30.9168	236.607	24.1958	1293.64	19.8751	2031.66	16.8637	1142.02		69.5629	0.156091	42.8079	36.4781	30.9168	314.663	24.1958	1425.33	19.8751	1707.8	16.8637	873.174
	69.7178	0.00663577	42.9033	10.9393	30.9857	273.508	24.2497	1096.89	19.9194	2168.19	16.9013	698.44		69.7178	0.0369872	42.9033	15.8253	30.9857	375.548	24.2497	1060.17	19.9194	1792.65	16.9013	704.411
	69.8727	0.0226462	42.9986	3.05868	31.0545	118.051	24.3036	488.396	19.9636	1472.49	16.9388	928.82		69.8727	0.113809	42.9986	5.76779	31.0545	151.909	24.3036	427.66	19.9636	1071.82	16.9388	956.009
	70.0276	0.00631918	43.0939	3.38422	31.1234	19.8316	24.3574	331.389	20.0079	446.233	16.9764	2388.8		70.0276	0.0519763	43.0939	2.02224	31.1234	58.137	24.3574	142.326	20.0079	292.674	16.9764	1826.68
	70.1826	0.00529375	43.1893	5.49788	31.1923	30.3657	24.4113	262.49	20.0522	240.311	17.014	2804.56		70.1826	0.0693842	43.1893	6.25139	31.1923	11.3435	24.4113	64.2296	20.0522	317.968	17.014	3086.06
	70.3375	0.00522059	43.2846	3.23783	31.2611	15.8361	24.4652	105.086	20.0964	492.233	17.0515	1132.39		70.3375	0.0671135	43.2846	1.18355	31.2611	15.0297	24.4652	85.7448	20.0964	677.844	17.0515	1781.68
	70.4924	0.00443382	43.38	0.66638	31.33	50.6991	24.5191	71.0965	20.1407	406.589	17.0891	107.627		70.4924	0.0718321	43.38	1.65145	31.33	70.8667	24.5191	103.812	20.1407	584.836	17.0891	459.128
	70.6474	0.00166474	43.4753	2.5962	31.3988	57.1547	24.573	37.7553	20.185	470.21	17.1266	367.813		70.6474	0.0645605	43.4753	14.7167	31.3988	33.2376	24.573	59.7987	20.185	488.349	17.1266	1058.77
	70.8023	0.00584699	43.5706	1.61741	31.4677	34.3007	24.6269	86.5053	20.2292	117.697	17.1642	415.33		70.8023	0.0414066	43.5706	12.6089	31.4677	30.4105	24.6269	196.913	20.2292	132.882	17.1642	933.839
	70.9572	0.00689532	43.666	4.90017	31.5365	21.198	24.6808	121.377	20.2735	67.9075	17.2018	48.4695		70.9572	0.121364	43.666	3.11608	31.5365	8.18659	24.6808	282.564	20.2735	264.866	17.2018	448.98
	71.1121	0.00190517	43.7613	15.3146	31.6054	37.7276	24.7347	124.027	20.3178	155.285	17.2393	271.583		71.1121	0.0383026	43.7613	2.38981	31.6054	62.2019	24.7347	297.649	20.3178	517.595	17.2393	508.715
	71.2671	0.00483765	43.8567	19.5549	31.6743	74.4226	24.7885	111.133	20.362	106.595	17.2769	617.453		71.2671	0.0645925	43.8567	3.3447	31.6743	98.3862	24.7885	273.319	20.362	354.328	17.2769	720.068
	71.422	0.00716765	43.952	11.2575	31.7431	24.916	24.8424	20.8756	20.4063	172.235	17.3144	343.095		71.422	0.0784904	43.952	1.08806	31.7431	33.4207	24.8424	146.684	20.4063	346.385	17.3144	604.706
	71.5769	0.0019795	44.0473	2.5796	31.812	14.6962	24.8963	16.4664	20.4506	357.84	17.352	394.603		71.5769	0.056607	44.0473	0.615559	31.812	43.6873	24.8963	51.851	20.4506	285.151	17.352	396.123
	71.7319	0.0030085	44.1427	2.90658	31.8808	14.7239	24.9502	51.3486	20.4948	648.677	17.3895	1686.38		71.7319	0.0627382	44.1427	1.85771	31.8808	30.2648	24.9502	126.106	20.4948	592.296	17.3895	1247.57
	71.8868	0.00748864	44.238	3.26663	31.9497	34.5956	25.0041	109.78	20.5391	908.422	17.4271	1686.34		71.8868	0.0557759	44.238	1.47654	31.9497	35.691	25.0041	133.803	20.5391	1136.9	17.4271	1355.11
	72.0417	0.00650874	44.3334	3.58702	32.0185	9.36653	25.058	96.7785	20.5833	506.567	17.4647	943.874		72.0417	0.0928586	44.3334	2.97612	32.0185	13.4137	25.058	69.3836	20.5833	488.653	17.4647	1157.73
	72.1966	0.00925737	44.4287	7.7478	32.0874	26.6276	25.1119	118.449	20.6276	479.123	17.5022	229.463		72.1966	0.0223754	44.4287	4.24093	32.0874	54.8848	25.1119	165.923	20.6276	306.139	17.5022	769.943
	72.3516	0.0212087	44.524	12.2346	32.1563	84.7528	25.1658	702.394	20.6719	1503.92	17.5398	532.623		72.3516	0.12863	44.524	5.23183	32.1563	101.032	25.1658	818.445	20.6719	1356.84	17.5398	662.769
	72.5065	0.00737675	44.6194	14.7738	32.2251	107.247	25.2197	1632.11	20.7161	3135.61	17.5773	2937.73		72.5065	0.0310128	44.6194	8.25454	32.2251	67.2505	25.2197	1656.6	20.7161	2716.37	17.5773	1833.87
	72.6614	0.0226797	44.7147	12.4955	32.294	115.085	25.2735	1692.77	20.7604	4414.86	17.6149	5147.91		72.6614	0.096357	44.7147	7.88491	32.294	33.7478	25.2735	1594.68	20.7604	3634.05	17.6149	3364.61
	72.8164	0.00420761	44.8101	7.93797	32.3628	123.211	25.3274	1150.11	20.8047	4028.62	17.6525	4098.06		72.8164	0.0511956	44.8101	5.78035	32.3628	34.5194	25.3274	1035.88	20.8047	3535.47	17.6525	4176.29
	72.9713	0.0071054	44.9054	1.68406	32.4317	22.9854	25.3813	767.489	20.8489	2905.85	17.69	823.143		72.9713	0.0627744	44.9054	0.892344	32.4317	13.7227	25.3813	793.747	20.8489	3249.5	17.69	1544.83
	73.1262	0.00321344	45.0007	0.736521	32.5005	27.1282	25.4352	455.26	20.8932	1310.29	17.7276	299.167		73.1262	0.0604609	45.0007	0.156815	32.5005	31.1301	25.4352	563.075	20.8932	1835.58	17.7276	268.558
	73.2811	0.00124251	45.0961	1.55968	32.5694	57.2582	25.4891	188.657	20.9375	480.336	17.7651	648.621		73.2811	0.0604376	45.0961	1.19486	32.5694	53.7297	25.4891	225.184	20.9375	808.698	17.7651	760.754
	73.4361	0.00550499	45.1914	1.62106	32.6383	34.0144	25.543	146.851	20.9817	176.051	17.8027	405.829		73.4361	0.0566347	45.1914	0.601228	32.6383	35.101	25.543	159.013	20.9817	249.589	17.8027	965.303
	73.591	0.000879029	45.2868	2.30272	32.7071	28.9293	25.5969	174.869	21.026	234.097	17.8402	273.302		73.591	0.0538108	45.2868	1.13942	32.7071	38.8571	25.5969	268.593	21.026	552.719	17.8402	918.873
	73.7459	0.00931301	45.3821	1.90151	32.776	65.1518	25.6508	199.989	21.0703	357.48	17.8778	93.5434		73.7459	0.063447	45.3821	1.93563	32.776	53.569	25.6508	221.625	21.0703	774.069	17.8778	347.838
	73.9009	0.00645938	45.4775	0.833222	32.8448	63.0162	25.7046	141.589	21.1145	100.6	17.9154	184.833		73.9009	0.0706208	45.4775	3.50516	32.8448	35.3293	25.7046	49.4103	21.1145	150.12	17.9154	179.256
	74.0558	0.00321907	45.5728	2.79004	32.9137	75.6244	25.7585	105.691	21.1588	55.1573	17.9529	298.688		74.0558	0.0351884	45.5728	7.63635	32.9137	72.4719	25.7585	60.0272	21.1588	144.6	17.9529	435.201
	74.2107	0.00581844	45.6681	7.91768	32.9825	26.3198	25.8124	77.5012	21.2031	106.023	17.9905	150.809		74.2107	0.0857584	45.6681	9.03354	32.9825	38.6721	25.8124	132.109	21.2031	260.646	17.9905	220.291
	74.3656	0.00273101	45.7635	9.98184	33.0514	31.1221	25.8663	20.9245	21.2473	104.861	18.028	307.202		74.3656	0.0484568	45.7635	10.1232	33.0514	75.2987	25.8663	74.6217	21.2473	131.026	18.028	109.331
	74.5206	0.00290622	45.8588	9.15651	33.1203	28.8315	25.9202	62.7874	21.2916	94.9661	18.0656	241.589		74.5206	0.0564319	45.8588	6.2001	33.1203	55.9483	25.9202	95.6617	21.2916	161.055	18.0656	208.035
	74.6755	0.0027877	45.9542	4.58411	33.1891	19.4873	25.9741	55.1986	21.3359	24.0121	18.1032	513.696		74.6755	0.0677212	45.9542	2.33914	33.1891	69.5405	25.9741	87.0229	21.3359	39.9876	18.1032	547.759
	74.8304	0.0016091	46.0495	2.20855	33.258	41.3397	26.028	26.1369	21.3801	152.362	18.1407	541.669		74.8304	0.0491922	46.0495	1.24367	33.258	58.3934	26.028	69.4354	21.3801	198.724	18.1407	601.344
	74.9854	0.00524806	46.1448	2.12096	33.3268	88.066	26.0819	35.5209	21.4244	555.172	18.1783	386.383		74.9854	0.0658239	46.1448	1.33236	33.3268	81.3989	26.0819	16.5339	21.4244	759.91	18.1783	319.134
	75.1403	0.00100411	46.2402	1.57278	33.3957	73.6116	26.1358	57.9791	21.4687	625.439	18.2158	988.618		75.1403	0.0532594	46.2402	2.3135	33.3957	54.603	26.1358	62.1012	21.4687	590.02	18.2158	891.304
	75.2952	0.00304748	46.3355	2.62414	33.4645	34.9828	26.1896	255.521	21.5129	992.93	18.2534	845.413		75.2952	0.0601928	46.3355	3.39937	33.4645	43.5475	26.1896	409.229	21.5129	829.098	18.2534	1228.54
	75.4501	0.00718999	46.4309	3.71093	33.5334	76.5029	26.2435	558.101	21.5572	1700.7	18.2909	1013.09		75.4501	0.0504556	46.4309	8.16947	33.5334	79.9248	26.2435	724.33	21.5572	1673.36	18.2909	1031.94
	75.6051	0.00117584	46.5262	7.13791	33.6023	63.9535	26.2974	941.368	21.6014	2480.13	18.3285	3485.98		75.6051	0.070908	46.5262	11.3546	33.6023	83.4069	26.2974	1012.22	21.6014	2331.07	18.3285	2605.2
	75.76	0.00743447	46.6215	10.5049	33.6711	118.128	26.3513	1243.56	21.6457	2819.89	18.3661	4347.29		75.76	0.0420215	46.6215	12.9577	33.6711	191.642	26.3513	1264.63	21.6457	2743.65	18.3661	3117.87
	75.9149	0.00305814	46.7169	10.3928	33.74	62.1062	26.4052	1129.87	21.69	2749.83	18.4036	2957.53		75.9149	0.0658996	46.7169	11.8076	33.74	81.618	26.4052	1311.7	21.69	3229.87	18.4036	2226.54
	76.0699	0.00231714	46.8122	6.6398	33.8088	43.6693	26.4591	726.948	21.7342	2535.78	18.4412	855.975		76.0699	0.0525268	46.8122	5.01458	33.8088	75.6813	26.4591	896.293	21.7342	3615.61	18.4412	533.257
	76.2248	0.004067	46.9076	4.47937	33.8777	21.546	26.513	370.557	21.7785	1761.44	18.4787	216.198		76.2248	0.0499403	46.9076	3.02911	33.8777	32.9764	26.513	502.404	21.7785	2568.7	18.4787	95.1491
	76.3797	0.0033095	47.0029	5.42453	33.9465	12.2502	26.5669	152.786	21.8228	1194.52	18.5163	316.654		76.3797	0.0583764	47.0029	3.68034	33.9465	45.1396	26.5669	216.092	21.8228	1095.21	18.5163	203.362
	76.5346	0.00246021	47.0982	5.3479	34.0154	26.3498	26.6207	43.7344	21.867	1174.1	18.5539	320.92		76.5346	0.0568283	47.0982	3.99406	34.0154	42.0275	26.6207	30.2112	21.867	395.402	18.5539	263.187
	76.6896	0.00432748	47.1936	3.20618	34.0843	2.72289	26.6746	55.4732	21.9113	533.391	18.5914	389.977		76.6896	0.0499282	47.1936	2.07245	34.0843	9.29467	26.6746	17.1659	21.9113	134.929	18.5914	414.356
	76.8445	0.00267794	47.2889	0.937098	34.1531	2.84789	26.7285	133.12	21.9556	107.621	18.629	282.863		76.8445	0.0497978	47.2889	1.12252	34.1531	4.38136	26.7285	51.8517	21.9556	344.081	18.629	286.371
	76.9994	0.00617557	47.3843	1.15163	34.222	39.0031	26.7824	177.693	21.9998	237.687	18.6665	94.4604		76.9994	0.0624302	47.3843	3.85109	34.222	56.9081	26.7824	76.7662	21.9998	429.404	18.6665	366.388
	77.1544	0.00204303	47.4796	2.2876	34.2908	7.25997	26.8363	165.875	22.0441	250.687	18.7041	43.1797		77.1544	0.0576921	47.4796	3.38611	34.2908	22.4944	26.8363	164.152	22.0441	327.335	18.7041	658.731
	77.3093	0.00503118	47.5749	3.31089	34.3597	29.6181	26.8902	79.4315	22.0884	38.101	18.7416	37.2069		77.3093	0.0330147	47.5749	3.29401	34.3597	70.4443	26.8902	149.618	22.0884	180.364	18.7416	447.264
	77.4642	0.00764541	47.6703	3.26488	34.4285	10.5495	26.9441	25.9765	22.1326	71.0416	18.7792	169.057		77.4642	0.0964176	47.6703	2.99852	34.4285	32.7343	26.9441	63.6226	22.1326	86.1529	18.7792	359.343
	77.6191	0.00121643	47.7656	1.98988	34.4974	18.5932	26.998	6.75056	22.1769	197.739	18.8168	661.155		77.6191	0.0299533	47.7656	2.66997	34.4974	67.2762	26.998	35.9277	22.1769	104.326	18.8168	620.443
	77.7741	0.00793963	47.861	0.971184	34.5663	5.94703	27.0519	9.40509	22.2212	179.15	18.8543	472.716		77.7741	0.0702686	47.861	0.473856	34.5663	11.5437	27.0519	21.4192	22.2212	39.7948	18.8543	437.478
	77.929	0.00352027	47.9563	0.651279	34.6351	8.29222	27.1057	25.3584	22.2654	54.2142	18.8919	76.9103		77.929	0.0645758	47.9563	0.919919	34.6351	9.78347	27.1057	23.2259	22.2654	168.907	18.8919	171.104
	78.0839	0.00451316	48.0516	0.815062	34.704	3.22855	27.1596	15.046	22.3097	153.055	18.9294	1161.66		78.0839	0.0353348	48.0516	1.04951	34.704	16.682	27.1596	15.2028	22.3097	509.753	18.9294	1219.71
	78.2389	0.00869845	48.147	1.35254	34.7728	13.9899	27.2135	90.733	22.354	381.398	18.967	1610.84		78.2389	0.074369	48.147	2.6331	34.7728	23.9674	27.2135	124.05	22.354	566.21	18.967	1422.64
	78.3938	0.000363546	48.2423	5.18693	34.8417	23.6077	27.2674	267.521	22.3982	664.181	19.0046	775.617		78.3938	0.0405532	48.2423	4.21433	34.8417	49.7213	27.2674	199.255	22.3982	679.578	19.0046	887.959
	78.5487	0.00902058	48.3377	10.4941	34.9105	5.37096	27.3213	508.819	22.4425	560.954	19.0421	727.108		78.5487	0.0592936	48.3377	8.0492	34.9105	3.19011	27.3213	252.538	22.4425	511.299	19.0421	822.121
	78.7036	0.00120728	48.433	14.1259	34.9794	26.8595	27.3752	788.252	22.4868	522.444	19.0797	1477.65		78.7036	0.0444249	48.433	15.8625	34.9794	15.7086	27.3752	529.856	22.4868	507.43	19.0797	1179.13
	78.8586	0.00547056	48.5284	15.6372	35.0483	116.951	27.4291	752.937	22.531	517.156	19.1172	1897.08		78.8586	0.0549188	48.5284	15.6068	35.0483	79.6819	27.4291	680.148	22.531	660.217	19.1172	1493.07
	79.0135	0.00409338	48.6237	12.0949	35.1171	61.6781	27.483	463.73	22.5753	631.179	19.1548	1633.31		79.0135	0.051685	48.6237	14.8941	35.1171	33.9174	27.483	549.344	22.5753	1099.77	19.1548	1196.95
	79.1684	0.00156795	48.719	8.66833	35.186	57.6036	27.5368	212.519	22.6196	632.73	19.1923	1480.03		79.1684	0.0517739	48.719	5.6518	35.186	35.312	27.5368	244.26	22.6196	1077.3	19.1923	1256.31
	79.3234	0.00291785	48.8144	3.15152	35.2548	15.0696	27.5907	117.847	22.6638	608.444	19.2299	966.692		79.3234	0.0427031	48.8144	2.46273	35.2548	18.3102	27.5907	150.376	22.6638	799.422	19.2299	746.501
	79.4783	0.00675412	48.9097	1.23011	35.3237	16.85	27.6446	78.6503	22.7081	615.624	19.2675	323.969		79.4783	0.0605872	48.9097	1.17966	35.3237	23.9344	27.6446	83.3317	22.7081	421.84	19.2675	350.438
	79.6332	0.00193792	49.0051	1.28458	35.3925	48.7337	27.6985	59.9192	22.7523	939.271	19.305	115.14		79.6332	0.0413106	49.0051	2.01686	35.3925	77.6173	27.6985	41.0302	22.7523	470.009	19.305	127.439
	79.7881	0.0062863	49.1004	1.00419	35.4614	13.9496	27.7524	45.0084	22.7966	539.15	19.3426	486.044		79.7881	0.0540867	49.1004	1.64604	35.4614	21.4405	27.7524	16.765	22.7966	358.023	19.3426	143.622
	79.9431	0.00259884	49.1957	0.5166	35.5303	20.6183	27.8063	138.051	22.8409	209.338	19.3801	495.881		79.9431	0.0554352	49.1957	0.662611	35.5303	51.128	27.8063	108.918	22.8409	223.733	19.3801	305.7
	80.098	0.00214849	49.2911	0.625885	35.5991	32.3195	27.8602	172.047	22.8851	12.9423	19.4177	360.397		80.098	0.0363226	49.2911	0.180787	35.5991	48.8101	27.8602	174.425	22.8851	24.4739	19.4177	286.636
	80.2529	0.00533591	49.3864	2.6377	35.668	53.5798	27.9141	69.421	22.9294	62.889	19.4553	253.18		80.2529	0.0619393	49.3864	2.45022	35.668	48.2342	27.9141	120.468	22.9294	92.1173	19.4553	430.196
	80.4079	0.0016275	49.4818	5.16774	35.7368	59.5012	27.9679	59.6967	22.9737	210.468	19.4928	47.0755		80.4079	0.0570849	49.4818	4.15492	35.7368	38.6133	27.9679	58.0313	22.9737	92.1698	19.4928	281.777
	80.5628	0.0044267	49.5771	3.81193	35.8057	64.5259	28.0218	187.015	23.0179	120.581	19.5304	347.217		80.5628	0.0315536	49.5771	2.1177	35.8057	48.7034	28.0218	116.714	23.0179	78.5551	19.5304	422.266
	80.7177	0.00522642	49.6724	1.05255	35.8745	38.293	28.0757	137.333	23.0622	90.0037	19.5679	810.222		80.7177	0.0777347	49.6724	0.95137	35.8745	27.3135	28.0757	124.673	23.0622	123.043	19.5679	376.542
	80.8726	0.00179009	49.7678	0.977435	35.9434	38.4751	28.1296	13.0592	23.1065	58.9131	19.6055	336.493		80.8726	0.0318184	49.7678	1.51598	35.9434	45.1148	28.1296	39.4768	23.1065	67.1208	19.6055	44.7925
	81.0276	0.00674418	49.8631	0.753194	36.0123	21.6519	28.1835	4.1743	23.1507	32.6965	19.643	338.18		81.0276	0.0566675	49.8631	1.5861	36.0123	28.6445	28.1835	9.92387	23.1507	122.516	19.643	358.927
	81.1825	0.00192126	49.9585	2.05756	36.0811	21.7879	28.2374	8.31188	23.195	349.105	19.6806	766.205		81.1825	0.0541832	49.9585	3.55356	36.0811	52.7906	28.2374	43.8976	23.195	536.495	19.6806	1314.78
	81.3374	0.00525497	50.0538	3.6408	36.15	16.224	28.2913	45.1585	23.2393	391.667	19.7182	733.783		81.3374	0.0370539	50.0538	4.3139	36.15	26.4779	28.2913	86.7187	23.2393	455.487	19.7182	1181.37
	81.4924	0.00469672	50.1491	2.96144	36.2188	22.9394	28.3452	94.6264	23.2835	197.359	19.7557	774.594		81.4924	0.064061	50.1491	3.88568	36.2188	41.9849	28.3452	76.1217	23.2835	107.962	19.7557	878.157
	81.6473	0.00258288	50.2445	3.23548	36.2877	39.2151	28.3991	139.991	23.3278	181.761	19.7933	888.091		81.6473	0.0328382	50.2445	2.16705	36.2877	36.4382	28.3991	109.097	23.3278	189.42	19.7933	878.34
	81.8022	0.00657166	50.3398	4.21357	36.3565	26.3543	28.4529	195.649	23.3721	594.483	19.8308	855.969		81.8022	0.0624466	50.3398	3.27307	36.3565	23.6956	28.4529	238.663	23.3721	580.643	19.8308	935.541
	81.9571	0.0010372	50.4352	6.15425	36.4254	63.0024	28.5068	156.472	23.4163	885.417	19.8684	932.014		81.9571	0.0406325	50.4352	2.6533	36.4254	65.4334	28.5068	235.607	23.4163	767.06	19.8684	1037.91
	82.1121	0.00350963	50.5305	4.26278	36.4943	55.3168	28.5607	109.595	23.4606	413.886	19.906	1444.81		82.1121	0.0478444	50.5305	2.27215	36.4943	66.3319	28.5607	135.398	23.4606	499.749	19.906	1463.87
	82.267	0.00184115	50.6258	2.54792	36.5631	68.7421	28.6146	134.573	23.5049	102.939	19.9435	1566.34		82.267	0.0479201	50.6258	0.790357	36.5631	86.5093	28.6146	124.189	23.5049	237.874	19.9435	1326.11
	82.4219	0.00169184	50.7212	1.38733	36.632	6.94052	28.6685	116.95	23.5491	231.81	19.9811	968.678		82.4219	0.0466495	50.7212	2.65125	36.632	6.10592	28.6685	112.737	23.5491	154.011	19.9811	925.818
	82.5769	0.00192708	50.8165	3.4962	36.7008	21.1313	28.7224	84.002	23.5934	244.692	20.0186	707.479		82.5769	0.0439877	50.8165	3.31977	36.7008	28.0757	28.7224	52.984	23.5934	146.068	20.0186	394.334
	82.7318	0.00275562	50.9119	2.72589	36.7697	77.4144	28.7763	107.391	23.6377	222.668	20.0562	682.211		82.7318	0.0478787	50.9119	3.87633	36.7697	111.832	28.7763	58.2878	23.6377	245.315	20.0562	236
	82.8867	0.00132771	51.0072	1.24734	36.8385	56.102	28.8302	75.2994	23.6819	89.4822	20.0937	162.188		82.8867	0.0459316	51.0072	0.6839	36.8385	101.455	28.8302	55.1006	23.6819	235.903	20.0937	60.2316
	83.0416	0.00298804	51.1025	0.428787	36.9074	10.4406	28.884	97.874	23.7262	104.88	20.1313	59.9535		83.0416	0.0429115	51.1025	0.655492	36.9074	49.2469	28.884	138.284	23.7262	250.907	20.1313	106.939
	83.1966	0.00148023	51.1979	2.0441	36.9763	10.0541	28.9379	82.2458	23.7704	52.7749	20.1689	440.359		83.1966	0.0483331	51.1979	1.58442	36.9763	6.05318	28.9379	101.5	23.7704	54.4903	20.1689	175.765
	83.3515	0.00133997	51.2932	4.05681	37.0451	20.6937	28.9918	31.1602	23.8147	107.949	20.2064	308.971		83.3515	0.0438235	51.2932	2.39817	37.0451	32.084	28.9918	13.7004	23.8147	111.747	20.2064	177.673
	83.5064	0.00362991	51.3886	3.48591	37.114	28.9762	29.0457	87.4834	23.859	264.071	20.244	86.25		83.5064	0.0431292	51.3886	3.0835	37.114	29.8221	29.0457	92.3215	23.859	171.365	20.244	467.104
	83.6614	0.00128325	51.4839	1.64525	37.1828	46.1964	29.0996	128.581	23.9032	133.307	20.2815	323.392		83.6614	0.051384	51.4839	0.436422	37.1828	63.1838	29.0996	161.724	23.9032	159.476	20.2815	670.547
	83.8163	0.00241194	51.5792	0.343082	37.2517	25.0898	29.1535	47.7203	23.9475	36.2377	20.3191	240.982		83.8163	0.0385806	51.5792	0.119574	37.2517	17.9722	29.1535	76.5516	23.9475	65.5827	20.3191	174.937
	83.9712	0.00294862	51.6746	0.264459	37.3205	34.1068	29.2074	29.2666	23.9918	49.4017	20.3567	153.248		83.9712	0.0481527	51.6746	0.981752	37.3205	24.6609	29.2074	26.3407	23.9918	25.6816	20.3567	98.6885
	84.1261	0.00155662	51.7699	0.97815	37.3894	27.0545	29.2613	91.4714	24.036	139.653	20.3942	257.622		84.1261	0.0430782	51.7699	1.1846	37.3894	16.0268	29.2613	114.675	24.036	154.67	20.3942	513.435
	84.2811	0.00254907	51.8653	1.37974	37.4583	15.4626	29.3152	129.258	24.0803	72.2497	20.4318	312.715		84.2811	0.0469264	51.8653	3.21646	37.4583	14.0887	29.3152	176.583	24.0803	116.702	20.4318	889.493
	84.436	0.00153455	51.9606	1.42022	37.5271	41.1522	29.369	121.875	24.1246	125.705	20.4693	379.967		84.436	0.0411329	51.9606	1.02049	37.5271	55.7508	29.369	136.431	24.1246	47.9891	20.4693	943.751
	84.5909	0.00248059	52.056	0.593074	37.596	78.2129	29.4229	86.8933	24.1688	606.894	20.5069	633.739		84.5909	0.0459607	52.056	0.264291	37.596	77.2283	29.4229	74.6096	24.1688	326.018	20.5069	1027.75
	84.7458	0.00120385	52.1513	0.50502	37.6648	121.294	29.4768	46.4141	24.2131	1107.06	20.5444	584.164		84.7458	0.0417428	52.1513	0.737163	37.6648	98.7871	29.4768	31.7907	24.2131	701.488	20.5444	869.077
	84.9008	0.0031283	52.2466	0.87224	37.7337	38.4803	29.5307	73.8859	24.2574	1436.92	20.582	486.589		84.9008	0.0469263	52.2466	1.66166	37.7337	27.7049	29.5307	88.6503	24.2574	1048.38	20.582	820.553
	85.0557	0.000878997	52.342	0.599819	37.8025	101.256	29.5846	96.6167	24.3016	1424.53	20.6196	471.233		85.0557	0.0405849	52.342	1.51168	37.8025	54.1763	29.5846	105.67	24.3016	1418.2	20.6196	701.962
	85.2106	0.00227529	52.4373	0.210207	37.8714	93.583	29.6385	76.9823	24.3459	880.908	20.6571	1113.11		85.2106	0.044158	52.4373	1.23154	37.8714	30.4799	29.6385	57.5837	24.3459	1208.4	20.6571	1448.19
	85.3656	0.00135166	52.5327	0.771468	37.9403	112.014	29.6924	63.8094	24.3902	420.71	20.6947	1574.37		85.3656	0.0439314	52.5327	0.60868	37.9403	48.6721	29.6924	57.6293	24.3902	715.62	20.6947	1422.72
	85.5205	0.00241003	52.628	1.63829	38.0091	19.9413	29.7463	46.2322	24.4344	267.099	20.7322	1429.54		85.5205	0.0420506	52.628	2.2139	38.0091	10.7641	29.7463	66.1217	24.4344	333.818	20.7322	1165.01
	85.6754	0.000882685	52.7233	1.74128	38.078	32.4866	29.8001	58.4025	24.4787	252.365	20.7698	653.713		85.6754	0.0434493	52.7233	2.15046	38.078	35.8383	29.8001	46.9509	24.4787	179.152	20.7698	515.222
	85.8303	0.00228405	52.8187	0.876465	38.1468	14.261	29.854	105.372	24.523	97.1221	20.8074	513.623		85.8303	0.0430735	52.8187	1.34642	38.1468	23.3827	29.854	57.5203	24.523	33.045	20.8074	488.853
	85.9853	0.00174733	52.914	0.39796	38.2157	28.6332	29.9079	124.777	24.5672	81.8576	20.8449	618.752		85.9853	0.0403759	52.914	0.640151	38.2157	42.7225	29.9079	103.11	24.5672	97.0423	20.8449	316.089
	86.1402	0.00119597	53.0094	0.617676	38.2845	2.95937	29.9618	102.419	24.6115	166.621	20.8825	564.545		86.1402	0.0477685	53.0094	1.29896	38.2845	2.93117	29.9618	106.457	24.6115	178.098	20.8825	211.82
	86.2951	0.00216724	53.1047	1.29262	38.3534	0.630916	30.0157	34.7085	24.6558	163.068	20.92	288.783		86.2951	0.0366853	53.1047	0.604704	38.3534	2.89196	30.0157	43.0557	24.6558	138.003	20.92	93.2506
	86.4501	0.00214668	53.2	1.29761	38.4223	25.291	30.0696	48.9742	24.7	91.8219	20.9576	116.259		86.4501	0.0452625	53.2	0.435957	38.4223	27.9674	30.0696	38.1243	24.7	93.2757	20.9576	145.53
	86.605	0.00120409	53.2954	1.53697	38.4911	12.769	30.1235	129.041	24.7443	83.8995	20.9951	38.9122		86.605	0.0443776	53.2954	0.559223	38.4911	28.1194	30.1235	111.829	24.7443	121.129	20.9951	262.782
	86.7599	0.00286597	53.3907	1.76602	38.56	49.3778	30.1774	173.874	24.7885	86.9568	21.0327	57.3825		86.7599	0.0358794	53.3907	1.11702	38.56	67.6683	30.1774	179.166	24.7885	196.162	21.0327	490.254
	86.9148	0.00146838	53.4861	2.12867	38.6288	21.3967	30.2313	128.396	24.8328	54.274	21.0703	81.2637		86.9148	0.0476864	53.4861	0.301087	38.6288	26.1632	30.2313	144.425	24.8328	194.211	21.0703	137.325
	87.0698	0.00161477	53.5814	1.40422	38.6977	34.337	30.2851	104.467	24.8771	59.0328	21.1078	171.558		87.0698	0.0400003	53.5814	0.565872	38.6977	25.1236	30.2851	96.2266	24.8771	95.0167	21.1078	91.0018
	87.2247	0.00159085	53.6767	1.26873	38.7665	5.03592	30.339	77.1013	24.9213	143.585	21.1454	387.716		87.2247	0.0387671	53.6767	0.51156	38.7665	5.43158	30.339	48.1753	24.9213	32.7542	21.1454	513.51
	87.3796	0.00207188	53.7721	0.594661	38.8354	4.26352	30.3929	60.6017	24.9656	85.6771	21.1829	290.616		87.3796	0.0457316	53.7721	1.17592	38.8354	3.54576	30.3929	52.7275	24.9656	62.4426	21.1829	557.249
	87.5346	0.00101227	53.8674	0.620438	38.9042	22.5522	30.4468	81.1489	25.0099	298.463	21.2205	253.998		87.5346	0.0382619	53.8674	1.64229	38.9042	39.8906	30.4468	96.0949	25.0099	328.228	21.2205	475.892
	87.6895	0.00220083	53.9628	1.74391	38.9731	13.4247	30.5007	69.4576	25.0541	726.813	21.2581	258.511		87.6895	0.0420658	53.9628	1.17481	38.9731	18.5881	30.5007	85.8484	25.0541	649.386	21.2581	191.615
	87.8444	0.00138949	54.0581	1.8812	39.042	20.1299	30.5546	45.9118	25.0984	858.714	21.2956	346.865		87.8444	0.0398814	54.0581	2.39666	39.042	15.3121	30.5546	43.0413	25.0984	685.434	21.2956	291.738
	87.9993	0.00164845	54.1534	1.84243	39.1108	22.5341	30.6085	51.2455	25.1427	874.934	21.3332	573.544		87.9993	0.0427685	54.1534	1.82463	39.1108	24.3972	30.6085	24.5274	25.1427	711.577	21.3332	609.656
	88.1543	0.00138121	54.2488	0.853269	39.1797	63.5138	30.6624	79.4599	25.1869	789.004	21.3707	529.855		88.1543	0.0378729	54.2488	0.960941	39.1797	62.3175	30.6624	39.2106	25.1869	720.934	21.3707	502.982
	88.3092	0.00188213	54.3441	0.761918	39.2485	62.6227	30.7162	79.5197	25.2312	529.749	21.4083	619.53		88.3092	0.0418029	54.3441	0.336031	39.2485	61.0729	30.7162	41.189	25.2312	706.492	21.4083	927.913
	88.4641	0.0015136	54.4395	1.02183	39.3174	84.6453	30.7701	118.734	25.2755	488.705	21.4459	703.215		88.4641	0.0411078	54.4395	0.997183	39.3174	64.9861	30.7701	60.986	25.2755	676.44	21.4459	1006.06
	88.6191	0.00127416	54.5348	1.90936	39.3862	16.0522	30.824	159.375	25.3197	668.001	21.4834	436.29		88.6191	0.0378918	54.5348	0.814287	39.3862	10.6043	30.824	119.622	25.3197	610.617	21.4834	521.92
	88.774	0.00216424	54.6301	1.5602	39.4551	17.2004	30.8779	100.295	25.364	539.466	21.521	103.495		88.774	0.0412382	54.6301	1.56086	39.4551	13.7423	30.8779	95.6701	25.364	357.408	21.521	98.4143
	88.9289	0.00121803	54.7255	0.522441	39.524	1.52807	30.9318	33.014	25.4083	200.593	21.5585	269.636		88.9289	0.0402072	54.7255	0.557874	39.524	1.99011	30.9318	24.1218	25.4083	129.728	21.5585	217.353
	89.0838	0.00143671	54.8208	0.483227	39.5928	19.0066	30.9857	76.2528	25.4525	55.7058	21.5961	726.384		89.0838	0.0383413	54.8208	1.26153	39.5928	34.0948	30.9857	33.3154	25.4525	158.067	21.5961	593.931
	89.2388	0.00210381	54.9162	1.44995	39.6617	6.76637	31.0396	103.956	25.4968	37.7784	21.6336	592.948		89.2388	0.0402837	54.9162	1.79243	39.6617	14.3163	31.0396	61.7507	25.4968	89.8429	21.6336	687.276
	89.3937	0.00110824	55.0115	1.89566	39.7305	21.4558	31.0935	39.4663	25.5411	75.7342	21.6712	187.846		89.3937	0.0404118	55.0115	2.26551	39.7305	38.553	31.0935	33.7948	25.5411	35.9985	21.6712	315.408
	89.5486	0.00188568	55.1068	1.26034	39.7994	12.3693	31.1473	5.3853	25.5853	136.701	21.7088	363.135		89.5486	0.0369951	55.1068	1.44494	39.7994	7.62961	31.1473	24.4225	25.5853	66.9804	21.7088	64.1783
	89.7036	0.00205917	55.2022	0.576739	39.8682	19.2238	31.2012	64.6426	25.6296	103.7	21.7463	466.63		89.7036	0.042071	55.2022	1.36275	39.8682	15.597	31.2012	63.7611	25.6296	51.7945	21.7463	86.5866
	89.8585	0.000913095	55.2975	1.03012	39.9371	11.4536	31.2551	90.1882	25.6739	42.3093	21.7839	220.49		89.8585	0.0373093	55.2975	0.947183	39.9371	3.56136	31.2551	104.109	25.6739	68.0441	21.7839	25.5722
	90.0134	0.00249801	55.3929	1.44626	40.006	15.601	31.309	46.9369	25.7181	11.6085	21.8214	136.944		90.0134	0.0380051	55.3929	1.30747	40.006	11.6626	31.309	63.3886	25.7181	72.4049	21.8214	55.6358
	90.1683	0.00130151	55.4882	1.45858	40.0748	9.73832	31.3629	43.187	25.7624	50.4657	21.859	26.1105		90.1683	0.0427128	55.4882	0.811693	40.0748	5.27739	31.3629	29.7812	25.7624	74.4321	21.859	85.3346
	90.3233	0.00130576	55.5836	0.857664	40.1437	8.00845	31.4168	66.5742	25.8066	131.323	21.8966	34.5165		90.3233	0.0331359	55.5836	1.63528	40.1437	16.43	31.4168	53.5583	25.8066	65.4027	21.8966	126.119
	90.4782	0.00262066	55.6789	1.0475	40.2125	2.01926	31.4707	40.9911	25.8509	88.8142	21.9341	120.108		90.4782	0.0437327	55.6789	1.32817	40.2125	1.4668	31.4707	52.608	25.8509	61.3035	21.9341	135.801
	90.6331	0.000720468	55.7742	1.4429	40.2814	2.79333	31.5246	32.4643	25.8952	56.7857	21.9717	220.976		90.6331	0.0345744	55.7742	3.01836	40.2814	8.18118	31.5246	46.3425	25.8952	35.094	21.9717	201.206
	90.7881	0.00285648	55.8696	3.07302	40.3502	12.1546	31.5785	65.8109	25.9394	41.6827	22.0092	281.824		90.7881	0.0419483	55.8696	3.21249	40.3502	5.00424	31.5785	66.988	25.9394	22.7273	22.0092	161.567
	90.943	0.000844597	55.9649	3.7285	40.4191	5.95981	31.6323	147.441	25.9837	73.8796	22.0468	310.126		90.943	0.0345665	55.9649	3.87177	40.4191	4.79927	31.6323	111.751	25.9837	88.5112	22.0468	219.24
	91.0979	0.00269779	56.0603	2.65302	40.488	21.7301	31.6862	275.886	26.028	207.903	22.0843	546.928		91.0979	0.041262	56.0603	3.70836	40.488	18.3712	31.6862	164.787	26.028	146.421	22.0843	638.233
	91.2528	0.0012735	56.1556	1.7249	40.5568	14.0655	31.7401	263.927	26.0722	252.604	22.1219	646.485		91.2528	0.0369185	56.1556	1.56074	40.5568	12.3853	31.7401	173.616	26.0722	134.673	22.1219	684.921
	91.4078	0.00168482	56.2509	1.42946	40.6257	19.4933	31.794	142.248	26.1165	208.706	22.1595	489.51		91.4078	0.0377088	56.2509	1.13277	40.6257	17.6321	31.794	135.944	26.1165	138.542	22.1595	740.462
	91.5627	0.00136128	56.3463	1.52166	40.6945	18.5403	31.8479	91.3116	26.1608	65.0459	22.197	316.127		91.5627	0.0378705	56.3463	0.661878	40.6945	20.8681	31.8479	110.366	26.1608	6.99281	22.197	716.897
	91.7176	0.00162755	56.4416	1.70558	40.7634	8.1465	31.9018	146.122	26.205	87.5514	22.2346	457.62		91.7176	0.0387142	56.4416	0.512209	40.7634	13.9684	31.9018	143.321	26.205	30.4201	22.2346	716.456
	91.8726	0.00131429	56.537	1.44339	40.8322	10.1914	31.9557	186.97	26.2493	69.2438	22.2721	512.796		91.8726	0.0344622	56.537	0.846547	40.8322	12.4255	31.9557	192.169	26.2493	83.4405	22.2721	452.996
	92.0275	0.00150398	56.6323	0.372314	40.9011	2.26305	32.0096	115.648	26.2936	104.374	22.3097	208.869		92.0275	0.0405536	56.6323	0.356935	40.9011	1.74715	32.0096	128.024	26.2936	46.2264	22.3097	146.969
	92.1824	0.00141398	56.7276	0.4625	40.97	3.91209	32.0634	20.8495	26.3378	233.742	22.3473	119.794		92.1824	0.0349617	56.7276	0.693724	40.97	11.8474	32.0634	32.0843	26.3378	85.0023	22.3473	208.094
	92.3373	0.00159726	56.823	1.07655	41.0388	11.3544	32.1173	23.001	26.3821	142.359	22.3848	186.666		92.3373	0.0370507	56.823	0.701006	41.0388	13.5695	32.1173	16.3649	26.3821	98.2896	22.3848	405.147
	92.4923	0.00128461	56.9183	0.782166	41.1077	2.0697	32.1712	77.6263	26.4264	78.0356	22.4224	74.6899		92.4923	0.0389298	56.9183	1.44702	41.1077	12.6738	32.1712	63.5389	26.4264	67.3775	22.4224	305.234
	92.6472	0.0015778	57.0137	0.844944	41.1765	1.70547	32.2251	69.6021	26.4706	30.8172	22.4599	115.499		92.6472	0.0341167	57.0137	0.817223	41.1765	4.40823	32.2251	76.5401	26.4706	43.7447	22.4599	61.7913
	92.8021	0.00117189	57.109	0.541153	41.2454	9.97496	32.279	32.769	26.5149	30.8519	22.4975	180.738		92.8021	0.0379165	57.109	0.847095	41.2454	15.2404	32.279	32.2059	26.5149	71.5762	22.4975	89.0598
	92.9571	0.00197927	57.2043	0.302076	41.3142	0.805423	32.3329	34.9747	26.5592	83.9021	22.535	251.155		92.9571	0.0382053	57.2043	0.506616	41.3142	2.91574	32.3329	18.7681	26.5592	196.836	22.535	174.042
	93.112	0.000817726	57.2997	0.0998307	41.3831	5.07732	32.3868	49.4479	26.6034	159.614	22.5726	146.36		93.112	0.0336175	57.2997	0.243365	41.3831	5.50003	32.3868	7.74368	26.6034	222.073	22.5726	319.252
	93.2669	0.00223135	57.395	0.0928078	41.452	5.43039	32.4407	61.9946	26.6477	225.329	22.6102	41.7629		93.2669	0.0372708	57.395	0.204247	41.452	4.87066	32.4407	14.8379	26.6477	222.932	22.6102	100.791
	93.4218	0.00133924	57.4904	0.2772	41.5208	3.97324	32.4946	45.004	26.692	70.2467	22.6477	112.66		93.4218	0.0384354	57.4904	0.825875	41.5208	4.49453	32.4946	12.5404	26.692	29.1985	22.6477	82.5033
	93.5768	0.00140563	57.5857	0.994424	41.5897	4.41355	32.5484	21.354	26.7362	10.1243	22.6853	114.532		93.5768	0.0330488	57.5857	1.3501	41.5897	1.19742	32.5484	6.07135	26.7362	28.317	22.6853	91.4363
	93.7317	0.00201693	57.681	1.74427	41.6585	8.52264	32.6023	14.914	26.7805	68.2526	22.7228	247.674		93.7317	0.0381317	57.681	1.13256	41.6585	4.58396	32.6023	0.591711	26.7805	87.3136	22.7228	172.53
	93.8866	0.00103246	57.7764	1.48656	41.7274	6.42185	32.6562	21.1881	26.8248	56.9558	22.7604	335.571		93.8866	0.0337328	57.7764	1.44499	41.7274	2.44614	32.6562	15.3485	26.8248	34.5159	22.7604	172.09
	94.0416	0.00200206	57.8717	0.990887	41.7962	2.14509	32.7101	47.1346	26.869	36.3083	22.798	165.928		94.0416	0.0392324	57.8717	0.659999	41.7962	3.24352	32.7101	71.137	26.869	70.0284	22.798	182.647
	94.1965	0.00118867	57.9671	0.511533	41.8651	10.5194	32.764	118.255	26.9133	85.6585	22.8355	183.285		94.1965	0.0314367	57.9671	1.0676	41.8651	9.12419	32.764	111.825	26.9133	94.1036	22.8355	243.587
	94.3514	0.00158705	58.0624	1.16633	41.934	2.50061	32.8179	161.777	26.9575	181.364	22.8731	248.057		94.3514	0.0391751	58.0624	0.629651	41.934	1.17739	32.8179	137.606	26.9575	160.776	22.8731	243.112
	94.5063	0.00121775	58.1577	1.25651	42.0028	11.99	32.8718	111.355	27.0018	196.171	22.9106	273.314		94.5063	0.0332727	58.1577	0.763095	42.0028	8.7995	32.8718	107.461	27.0018	136.373	22.9106	328.007
	94.6613	0.00160462	58.2531	1.29208	42.0717	1.50015	32.9257	37.1324	27.0461	128.401	22.9482	293.073		94.6613	0.0363814	58.2531	0.197385	42.0717	6.97729	32.9257	57.1502	27.0461	119.922	22.9482	582.932
	94.8162	0.0011473	58.3484	0.573987	42.1405	0.931916	32.9795	21.6784	27.0903	128.915	22.9857	520.238		94.8162	0.0335995	58.3484	0.348134	42.1405	1.45175	32.9795	38.9204	27.0903	91.8667	22.9857	611.31
	94.9711	0.00134825	58.4438	0.436066	42.2094	5.44141	33.0334	52.1655	27.1346	139.388	23.0233	625.367		94.9711	0.037538	58.4438	0.111399	42.2094	8.56425	33.0334	67.0381	27.1346	82.0515	23.0233	380.672
	95.1261	0.00142213	58.5391	0.409276	42.2782	2.6968	33.0873	48.6429	27.1789	65.696	23.0609	310.513		95.1261	0.0317017	58.5391	0.167718	42.2782	0.761378	33.0873	66.5885	27.1789	66.9933	23.0609	83.0371
	95.281	0.00131658	58.6345	0.286349	42.3471	2.26558	33.1412	20.3436	27.2231	75.9144	23.0984	108.655		95.281	0.0378559	58.6345	0.474777	42.3471	6.89739	33.1412	28.1246	27.2231	69.9019	23.0984	59.369
	95.4359	0.0012982	58.7298	0.214548	42.416	6.83163	33.1951	31.3088	27.2674	122.4	23.136	143.799		95.4359	0.0328536	58.7298	0.106443	42.416	8.67208	33.1951	4.82148	27.2674	84.6465	23.136	163.324
	95.5908	0.0014192	58.8251	0.188259	42.4848	1.31581	33.249	37.6241	27.3117	120.13	23.1735	134.776		95.5908	0.0350474	58.8251	0.0776363	42.4848	13.239	33.249	15.1333	27.3117	47.8264	23.1735	171.449
	95.7458	0.00115619	58.9205	0.150731	42.5537	5.97111	33.3029	23.5463	27.3559	58.5595	23.2111	23.6692		95.7458	0.0350306	58.9205	0.296395	42.5537	9.08583	33.3029	11.0334	27.3559	39.8186	23.2111	34.0387
	95.9007	0.00148761	59.0158	0.181232	42.6225	9.68128	33.3568	19.2031	27.4002	33.9688	23.2487	81.1121		95.9007	0.0339935	59.0158	0.0482625	42.6225	9.06928	33.3568	8.20731	27.4002	11.0017	23.2487	19.0815
	96.0556	0.00107835	59.1112	0.0114922	42.6914	7.57906	33.4107	53.8378	27.4445	0.931236	23.2862	143.28		96.0556	0.0335325	59.1112	0.170029	42.6914	4.68648	33.4107	50.5243	27.4445	39.6767	23.2862	83.5312
	96.2106	0.0015896	59.2065	0.0531449	42.7602	16.7973	33.4645	64.6042	27.4887	26.4858	23.3238	21.7183		96.2106	0.0354175	59.2065	0.0468014	42.7602	17.5636	33.4645	65.7006	27.4887	58.7445	23.3238	67.9653
	96.3655	0.00104373	59.3018	0.222106	42.8291	4.4507	33.5184	36.1974	27.533	40.4564	23.3613	123.979		96.3655	0.0329752	59.3018	0.030735	42.8291	5.89844	33.5184	25.2395	27.533	47.2846	23.3613	55.0663
	96.5204	0.00147192	59.3972	0.135284	42.898	8.88854	33.5723	19.1924	27.5773	14.1228	23.3989	232.962		96.5204	0.0344344	59.3972	0.0954646	42.898	9.89217	33.5723	20.3883	27.5773	12.7942	23.3989	41.3927
	96.6753	0.00124742	59.4925	0.243056	42.9668	1.23549	33.6262	19.7214	27.6215	60.2311	23.4364	111.825		96.6753	0.033428	59.4925	0.0101751	42.9668	5.42942	33.6262	22.2682	27.6215	68.442	23.4364	26.7563
	96.8303	0.00121911	59.5879	0.0677808	43.0357	1.39735	33.6801	18.5326	27.6658	77.3004	23.474	128.442		96.8303	0.0341018	59.5879	0.187767	43.0357	2.78964	33.6801	32.4926	27.6658	115.498	23.474	103.681
	96.9852	0.00138398	59.6832	0.0608015	43.1045	8.14513	33.734	23.9977	27.7101	72.021	23.5116	416.148		96.9852	0.0340438	59.6832	0.468002	43.1045	11.9993	33.734	48.0363	27.7101	117.864	23.5116	182.192
	97.1401	0.00118722	59.7785	0.473339	43.1734	7.43754	33.7879	54.0085	27.7543	149.439	23.5491	355.716		97.1401	0.03205	59.7785	0.542694	43.1734	7.6618	33.7879	96.5222	27.7543	175.259	23.5491	183.164
	97.2951	0.00125084	59.8739	0.642137	43.2422	24.7012	33.8418	83.2989	27.7986	152.769	23.5867	156.013		97.2951	0.0350495	59.8739	1.40302	43.2422	20.1626	33.8418	82.0908	27.7986	134.275	23.5867	118.392
	97.45	0.00131872	59.9692	0.865761	43.3111	15.2843	33.8956	104.453	27.8429	199.788	23.6242	260.804		97.45	0.0328296	59.9692	0.520047	43.3111	13.6395	33.8956	80.6074	27.8429	171.238	23.6242	242.326
	97.6049	0.00116515	60.0646	0.517378	43.38	16.1719	33.9495	98.8732	27.8871	126.881	23.6618	183.648		97.6049	0.0324961	60.0646	0.538437	43.38	15.2199	33.9495	66.241	27.8871	85.3396	23.6618	176.055
	97.7598	0.00123792	60.1599	0.318803	43.4488	9.29605	34.0034	88.0878	27.9314	238.097	23.6994	52.9579		97.7598	0.0340555	60.1599	0.242797	43.4488	12.9333	34.0034	54.4831	27.9314	151.062	23.6994	123.672
	97.9148	0.00124275	60.2552	0.166894	43.5177	4.77531	34.0573	48.8921	27.9756	246.167	23.7369	69.1013		97.9148	0.032534	60.2552	0.296518	43.5177	8.02931	34.0573	24.3097	27.9756	162.955	23.7369	62.6974
	98.0697	0.00121948	60.3506	0.307096	43.5865	6.31823	34.1112	6.12546	28.0199	191.911	23.7745	188.888		98.0697	0.0327977	60.3506	0.362946	43.5865	7.59741	34.1112	6.88887	28.0199	158.642	23.7745	92.0931
	98.2246	0.00114559	60.4459	0.636449	43.6554	6.06439	34.1651	7.89214	28.0642	46.1332	23.812	191.094		98.2246	0.0331263	60.4459	0.381373	43.6554	7.62326	34.1651	8.64056	28.0642	52.6864	23.812	123.812
	98.3796	0.00136354	60.5413	0.478647	43.7242	2.02415	34.219	14.9861	28.1084	15.6363	23.8496	185.593		98.3796	0.0325795	60.5413	0.49128	43.7242	6.12329	34.219	17.7748	28.1084	43.0931	23.8496	159.078
	98.5345	0.00113637	60.6366	0.155739	43.7931	13.6145	34.2729	22.2076	28.1527	25.2517	23.8871	120.382		98.5345	0.0321781	60.6366	0.193901	43.7931	15.9949	34.2729	5.98817	28.1527	89.469	23.8871	193.818
	98.6894	0.00122018	60.7319	0.0562489	43.862	2.64547	34.3268	22.9859	28.197	34.1985	23.9247	18.9911		98.6894	0.0329576	60.7319	0.118797	43.862	3.83039	34.3268	4.22246	28.197	74.9885	23.9247	45.4487
	98.8443	0.00137645	60.8273	0.137977	43.9308	6.34416	34.3806	13.5686	28.2412	45.0767	23.9623	26.5643		98.8443	0.0328265	60.8273	0.19013	43.9308	4.56128	34.3806	8.14411	28.2412	80.1341	23.9623	42.5744
	98.9993	0.00103804	60.9226	0.0798896	43.9997	11.8606	34.4345	4.43685	28.2855	50.3739	23.9998	35.4767		98.9993	0.0309934	60.9226	0.0770743	43.9997	14.4788	34.4345	3.7345	28.2855	50.9561	23.9998	101.285
	99.1542	0.00134052	61.018	0.18378	44.0685	4.35095	34.4884	8.7869	28.3298	55.7522	24.0374	5.1912		99.1542	0.0336987	61.018	0.277831	44.0685	3.67163	34.4884	8.69829	28.3298	39.6015	24.0374	25.9842
	99.3091	0.0011477	61.1133	0.235887	44.1374	4.30769	34.5423	2.67897	28.374	78.7781	24.0749	42.1954		99.3091	0.0313009	61.1133	0.051687	44.1374	2.13228	34.5423	5.79614	28.374	66.1384	24.0749	94.9246
	99.4641	0.00117104	61.2086	0.13283	44.2062	2.70849	34.5962	2.76959	28.4183	24.2385	24.1125	106.321		99.4641	0.032039	61.2086	0.116433	44.2062	7.04945	34.5962	5.95619	28.4183	22.8114	24.1125	80.3563
	99.619	0.00130251	61.304	0.0915069	44.2751	0.856123	34.6501	14.8954	28.4626	32.2281	24.1501	163.376		99.619	0.0322905	61.304	0.152736	44.2751	2.31594	34.6501	30.8793	28.4626	20.4356	24.1501	69.8682
	99.7739	0.000990982	61.3993	0.282518	44.344	15.6392	34.704	23.7227	28.5068	103.364	24.1876	61.3396		99.7739	0.0314685	61.3993	0.149839	44.344	16.7109	34.704	38.4611	28.5068	129.697	24.1876	46.2523
	99.9288	0.00142947	61.4947	0.26453	44.4128	5.2829	34.7579	12.2158	28.5511	132.944	24.2252	155.725		99.9288	0.0324381	61.4947	0.201325	44.4128	1.37261	34.7579	25.8512	28.5511	141.684	24.2252	142.001
	100.084	0.000977495	61.59	0.0820476	44.4817	7.2965	34.8117	23.6648	28.5954	142.477	24.2627	352.7		100.084	0.0299709	61.59	0.231917	44.4817	3.00315	34.8117	42.1134	28.5954	130.981	24.2627	220.804
	100.239	0.0013292	61.6853	0.255997	44.5505	26.582	34.8656	51.7854	28.6396	95.0735	24.3003	430.959		100.239	0.0342642	61.6853	0.196678	44.5505	27.5367	34.8656	55.7944	28.6396	87.968	24.3003	212.65
	100.394	0.00108297	61.7807	0.321164	44.6194	34.1316	34.9195	36.4487	28.6839	65.3987	24.3378	343.885		100.394	0.028904	61.7807	0.20074	44.6194	38.5968	34.9195	22.1746	28.6839	71.9428	24.3378	184.604
	100.549	0.00119645	61.876	0.304761	44.6882	19.63	34.9734	12.7265	28.7282	129.795	24.3754	318.537		100.549	0.0329479	61.876	0.249378	44.6882	16.2556	34.9734	10.6826	28.7282	85.3894	24.3754	281.722
	100.703	0.00112531	61.9714	0.175478	44.7571	19.5613	35.0273	7.84441	28.7724	142.922	24.413	148.706		100.703	0.0309146	61.9714	0.0867108	44.7571	15.9667	35.0273	0.769818	28.7724	87.3635	24.413	164.926
	100.858	0.00125645	62.0667	0.100189	44.826	9.15313	35.0812	8.36675	28.8167	134.417	24.4505	281.088		100.858	0.0309823	62.0667	0.128628	44.826	8.02068	35.0812	2.39953	28.8167	83.3638	24.4505	153.904
	101.013	0.000951048	62.1621	0.130238	44.8948	14.1094	35.1351	7.73925	28.861	74.3465	24.4881	416.4		101.013	0.0312805	62.1621	0.376046	44.8948	9.4624	35.1351	10.682	28.861	67.9161	24.4881	149.406
	101.168	0.00135461	62.2574	0.270269	44.9637	4.48211	35.189	19.0235	28.9052	119.882	24.5256	299.05		101.168	0.0309661	62.2574	0.119029	44.9637	4.21041	35.189	22.9396	28.9052	106.856	24.5256	103.834
	101.323	0.00109942	62.3527	0.223409	45.0325	1.97643	35.2428	19.2704	28.9495	114.708	24.5632	77.9641		101.323	0.0310646	62.3527	0.319512	45.0325	3.98993	35.2428	25.7676	28.9495	92.3752	24.5632	31.7447
	101.478	0.00104933	62.4481	0.234112	45.1014	3.06248	35.2967	11.6365	28.9937	38.1583	24.6008	196.538		101.478	0.0301384	62.4481	0.0221661	45.1014	2.47663	35.2967	27.781	28.9937	38.7534	24.6008	118.456
	101.633	0.00132644	62.5434	0.0634433	45.1702	1.07733	35.3506	7.72261	29.038	55.5521	24.6383	284.927		101.633	0.0318605	62.5434	0.0929953	45.1702	1.02534	35.3506	10.311	29.038	56.0338	24.6383	130.332
	101.788	0.00103	62.6388	0.0944277	45.2391	1.69387	35.4045	21.2194	29.0823	46.4611	24.6759	118.604		101.788	0.0296794	62.6388	0.0852811	45.2391	3.92227	35.4045	15.8606	29.0823	38.7464	24.6759	63.2826
	101.943	0.00117194	62.7341	0.0227267	45.308	3.97772	35.4584	27.6079	29.1265	17.3947	24.7134	36.2343		101.943	0.030789	62.7341	0.064745	45.308	1.07411	35.4584	33.0222	29.1265	24.4158	24.7134	22.3464
	102.098	0.00118276	62.8294	0.0800112	45.3768	3.34225	35.5123	14.4965	29.1708	55.6431	24.751	33.8185		102.098	0.0308768	62.8294	0.194571	45.3768	4.57662	35.5123	15.7643	29.1708	79.2474	24.751	99.8915
	102.253	0.00101772	62.9248	0.0429475	45.4457	1.73995	35.5662	9.38556	29.2151	64.6114	24.7885	54.0726		102.253	0.0297578	62.9248	0.155634	45.4457	3.00853	35.5662	5.23921	29.2151	114.334	24.7885	203.481
	102.408	0.00122616	63.0201	0.0951101	45.5145	9.21381	35.6201	5.97696	29.2593	36.8182	24.8261	92.6939		102.408	0.0306145	63.0201	0.539778	45.5145	5.1602	35.6201	1.40979	29.2593	109.215	24.8261	371.254
	102.563	0.00103822	63.1155	0.0461945	45.5834	4.60199	35.674	4.07962	29.3036	35.8771	24.8637	103.653		102.563	0.0302326	63.1155	0.263592	45.5834	5.77937	35.674	6.43374	29.3036	57.6841	24.8637	300.406
	102.718	0.00109492	63.2108	0.0799994	45.6522	10.62	35.7278	7.48194	29.3479	88.7838	24.9012	76.364		102.718	0.0299028	63.2108	0.275476	45.6522	10.3373	35.7278	12.0567	29.3479	73.0196	24.9012	115.853
	102.872	0.00124999	63.3061	0.0975673	45.7211	0.911539	35.7817	11.6896	29.3921	160.591	24.9388	119.552		102.872	0.0303389	63.3061	0.447806	45.7211	0.950457	35.7817	8.0372	29.3921	160.651	24.9388	208.581
	103.027	0.000903659	63.4015	0.184233	45.79	6.86546	35.8356	18.1459	29.4364	71.7299	24.9763	59.1974		103.027	0.0292939	63.4015	0.230805	45.79	8.72223	35.8356	27.2828	29.4364	82.3519	24.9763	125.132
	103.182	0.00130897	63.4968	0.167287	45.8588	5.75127	35.8895	13.023	29.4807	78.8441	25.0139	69.4848		103.182	0.0312711	63.4968	0.422147	45.8588	6.8808	35.8895	27.3543	29.4807	58.1401	25.0139	17.378
	103.337	0.000987045	63.5922	0.159512	45.9277	9.8979	35.9434	10.7463	29.5249	57.4837	25.0515	215.657		103.337	0.0277182	63.5922	0.299854	45.9277	13.5667	35.9434	10.7195	29.5249	26.8334	25.0515	113.093
	103.492	0.00111329	63.6875	0.136028	45.9965	7.27317	35.9973	24.0098	29.5692	60.8205	25.089	282.023		103.492	0.0318113	63.6875	0.0356147	45.9965	9.94859	35.9973	14.9755	29.5692	39.0176	25.089	201.172
	103.647	0.00111899	63.7828	0.059608	46.0654	7.63513	36.0512	45.2943	29.6135	78.5258	25.1266	229.418		103.647	0.0283151	63.7828	0.0536794	46.0654	10.4978	36.0512	43.4333	29.6135	65.3099	25.1266	215.078
	103.802	0.00100705	63.8782	0.0829541	46.1342	3.06373	36.1051	53.703	29.6577	94.8962	25.1641	140.528		103.802	0.0298316	63.8782	0.117246	46.1342	2.23796	36.1051	61.2048	29.6577	66.4707	25.1641	64.4989
	103.957	0.00113577	63.9735	0.174552	46.2031	0.884279	36.1589	18.6924	29.702	46.9247	25.2017	133.629		103.957	0.0295501	63.9735	0.0566485	46.2031	5.58475	36.1589	42.8713	29.702	49.6274	25.2017	32.7407
	104.112	0.00110058	64.0689	0.204387	46.272	3.86494	36.2128	12.9452	29.7463	82.5483	25.2392	205.352		104.112	0.0294425	64.0689	0.317253	46.272	4.3614	36.2128	35.3363	29.7463	82.9815	25.2392	100.529
	104.267	0.000964076	64.1642	0.187018	46.3408	0.310157	36.2667	24.6869	29.7905	159.208	25.2768	187.77		104.267	0.0288517	64.1642	0.141318	46.3408	0.615679	36.2667	37.5894	29.7905	130.59	25.2768	118.829
	104.422	0.0011702	64.2595	0.138188	46.4097	8.60846	36.3206	16.3081	29.8348	163.077	25.3144	129.958		104.422	0.0294272	64.2595	0.210638	46.4097	12.5679	36.3206	21.7226	29.8348	161.991	25.3144	226.42
	104.577	0.00106638	64.3549	0.127603	46.4785	1.57073	36.3745	13.8931	29.8791	42.9569	25.3519	31.1457		104.577	0.0294844	64.3549	0.0376419	46.4785	2.29903	36.3745	21.1148	29.8791	66.8738	25.3519	83.5002
	104.732	0.000996592	64.4502	0.0233027	46.5474	6.39571	36.4284	18.5393	29.9233	27.3341	25.3895	125.011		104.732	0.0281474	64.4502	0.0563345	46.5474	11.2493	36.4284	25.1598	29.9233	5.89697	25.3895	47.6976
	104.887	0.00114887	64.5456	0.0681203	46.6162	2.82594	36.4823	15.3606	29.9676	65.677	25.427	153.573		104.887	0.029699	64.5456	0.103191	46.6162	1.49058	36.4823	16.2913	29.9676	14.3432	25.427	22.7187
	105.041	0.000998627	64.6409	0.161998	46.6851	3.10042	36.5362	10.0866	30.0118	29.9802	25.4646	26.3057		105.041	0.0287296	64.6409	0.231999	46.6851	2.91986	36.5362	9.86429	30.0118	15.6847	25.4646	15.9119
	105.196	0.00106549	64.7362	0.240611	46.754	11.7373	36.5901	10.1878	30.0561	30.806	25.5022	45.1108		105.196	0.0283024	64.7362	0.452213	46.754	11.5673	36.5901	7.30817	30.0561	35.0157	25.5022	77.7748
	105.351	0.00107107	64.8316	0.134721	46.8228	1.73372	36.6439	14.0264	30.1004	37.1564	25.5397	42.3447		105.351	0.0293434	64.8316	0.409115	46.8228	1.93737	36.6439	7.57782	30.1004	33.1797	25.5397	96.1563
	105.506	0.000988026	64.9269	0.0761583	46.8917	7.07645	36.6978	8.31017	30.1446	22.1522	25.5773	25.8334		105.506	0.0281019	64.9269	0.129871	46.8917	5.22023	36.6978	5.24617	30.1446	35.2826	25.5773	87.2993
	105.661	0.00110576	65.0223	0.0702209	46.9605	0.724273	36.7517	1.57704	30.1889	32.898	25.6148	2.44678		105.661	0.0289046	65.0223	0.067611	46.9605	0.748019	36.7517	6.31203	30.1889	21.4425	25.6148	62.1949
	105.816	0.000994413	65.1176	0.0573223	47.0294	1.30924	36.8056	3.94957	30.2332	54.514	25.6524	88.8983		105.816	0.028243	65.1176	0.237281	47.0294	1.73289	36.8056	5.76748	30.2332	20.041	25.6524	23.9444
	105.971	0.00103661	65.213	0.179797	47.0982	4.09422	36.8595	10.679	30.2774	53.1905	25.69	187.29		105.971	0.0283381	65.213	0.0786018	47.0982	4.50186	36.8595	6.98218	30.2774	27.599	25.69	119.886
	106.126	0.00111046	65.3083	0.123041	47.1671	0.964739	36.9134	13.1774	30.3217	8.54666	25.7275	163.191		106.126	0.0287616	65.3083	0.268941	47.1671	1.34803	36.9134	20.1703	30.3217	17.016	25.7275	265.373
	106.281	0.000916057	65.4036	0.20257	47.236	3.55806	36.9673	18.6462	30.366	19.7309	25.7651	123.809		106.281	0.027367	65.4036	0.129504	47.236	3.94008	36.9673	30.519	30.366	24.9061	25.7651	159.077
	106.436	0.00116023	65.499	0.14086	47.3048	2.34907	37.0212	26.4672	30.4102	48.4944	25.8026	273.79		106.436	0.029209	65.499	0.145677	47.3048	3.32067	37.0212	19.7582	30.4102	53.6628	25.8026	272.189
	106.591	0.000923696	65.5943	0.104353	47.3737	2.01431	37.075	28.6025	30.4545	151.594	25.8402	380.265		106.591	0.0271663	65.5943	0.21042	47.3737	1.90184	37.075	9.64957	30.4545	115.058	25.8402	377.198
	106.746	0.00107923	65.6897	0.115204	47.4425	5.30961	37.1289	19.1962	30.4988	173.749	25.8777	353.603		106.746	0.0285012	65.6897	0.17372	47.4425	5.17103	37.1289	4.32135	30.4988	94.0699	25.8777	365.181
	106.901	0.00101901	65.785	0.138513	47.5114	1.00954	37.1828	13.9657	30.543	155.426	25.9153	213.732		106.901	0.0277509	65.785	0.336246	47.5114	1.83266	37.1828	16.3622	30.543	65.7703	25.9153	200.065
	107.056	0.000981208	65.8803	0.172495	47.5802	2.28413	37.2367	16.042	30.5873	127.743	25.9529	88.1382		107.056	0.0278217	65.8803	0.342416	47.5802	2.29464	37.2367	41.2384	30.5873	54.7096	25.9529	150.342
	107.21	0.00101379	65.9757	0.114106	47.6491	4.70114	37.2906	10.079	30.6316	85.783	25.9904	133.38		107.21	0.0276981	65.9757	0.277045	47.6491	5.3424	37.2906	31.5658	30.6316	50.6031	25.9904	153.332
	107.365	0.0010638	66.071	0.110246	47.718	2.84357	37.3445	5.68653	30.6758	46.2609	26.028	204.959		107.365	0.0279264	66.071	0.288143	47.718	4.06808	37.3445	23.8078	30.6758	46.0533	26.028	238.631
	107.52	0.000910546	66.1664	0.0371785	47.7868	8.57534	37.3984	10.0089	30.7201	119.164	26.0655	171.427		107.52	0.0274682	66.1664	0.0409269	47.7868	6.24458	37.3984	24.8067	30.7201	142.797	26.0655	303.522
	107.675	0.00108527	66.2617	0.0817706	47.8557	4.78453	37.4523	8.7797	30.7644	99.869	26.1031	86.9792		107.675	0.0273085	66.2617	0.119487	47.8557	4.59675	37.4523	27.7005	30.7644	124.382	26.1031	178.289
	107.83	0.000977246	66.357	0.0626586	47.9245	1.24536	37.5062	12.9542	30.8086	85.4344	26.1407	44.0249		107.83	0.0280575	66.357	0.0978916	47.9245	1.29322	37.5062	17.3354	30.8086	89.2311	26.1407	87.8196
	107.985	0.000967502	66.4524	0.143156	47.9934	1.89291	37.56	9.22397	30.8529	44.9536	26.1782	17.2684		107.985	0.0267714	66.4524	0.046639	47.9934	3.19435	37.56	4.67081	30.8529	35.2723	26.1782	6.3929
	108.14	0.00103225	66.5477	0.156589	48.0622	9.5005	37.6139	13.0569	30.8972	34.6851	26.2158	12.9201		108.14	0.0276212	66.5477	0.139691	48.0622	7.55099	37.6139	17.256	30.8972	28.8315	26.2158	20.7718
	108.295	0.000970122	66.6431	0.151712	48.1311	5.24867	37.6678	28.0824	30.9414	39.3738	26.2533	50.5977		108.295	0.0273452	66.6431	0.0615693	48.1311	7.21404	37.6678	35.4818	30.9414	31.0861	26.2533	28.7129
	108.45	0.000956409	66.7384	0.108296	48.2	12.7137	37.7217	29.7058	30.9857	77.4076	26.2909	20.8101		108.45	0.0267322	66.7384	0.127676	48.2	15.0915	37.7217	35.7319	30.9857	54.0792	26.2909	10.9964
	108.605	0.00104274	66.8337	0.0194763	48.2688	2.20562	37.7756	22.0477	31.03	125.343	26.3284	16.8155		108.605	0.027631	66.8337	0.191003	48.2688	2.29321	37.7756	40.5062	31.03	90.5456	26.3284	36.5239
	108.76	0.000928843	66.9291	0.0677732	48.3377	1.82763	37.8295	12.9351	31.0742	123.156	26.366	16.4974		108.76	0.0266233	66.9291	0.0613179	48.3377	3.40128	37.8295	29.4572	31.0742	66.265	26.366	82.3955
	108.915	0.00098604	67.0244	0.0311999	48.4065	7.63433	37.8834	20.4734	31.1185	86.3605	26.4036	101.307		108.915	0.0271021	67.0244	0.234775	48.4065	8.7262	37.8834	14.2526	31.1185	34.4819	26.4036	55.8067
	109.07	0.00101166	67.1198	0.0384121	48.4754	0.367644	37.9373	19.0675	31.1627	60.5986	26.4411	145.835		109.07	0.026934	67.1198	0.056868	48.4754	1.62512	37.9373	10.5134	31.1627	27.8464	26.4411	53.3838
	109.225	0.000904981	67.2151	0.0602543	48.5442	3.30379	37.9911	14.6894	31.207	24.4996	26.4787	133.783		109.225	0.0266281	67.2151	0.0871729	48.5442	9.77248	37.9911	21.4532	31.207	37.9385	26.4787	80.6876
	109.379	0.00106016	67.3104	0.0298963	48.6131	1.32775	38.045	24.6883	31.2513	43.9971	26.5162	33.8617		109.379	0.0269552	67.3104	0.097313	48.6131	3.4694	38.045	39.1169	31.2513	63.9293	26.5162	39.539
	109.534	0.000876716	67.4058	0.207884	48.682	4.72586	38.0989	31.3175	31.2955	93.2009	26.5538	132.632		109.534	0.0264146	67.4058	0.262818	48.682	3.65922	38.0989	30.7215	31.2955	136.133	26.5538	96.9297
	109.689	0.00104422	67.5011	0.246394	48.7508	1.97189	38.1528	42.3971	31.3398	212.11	26.5914	307.619		109.689	0.0268803	67.5011	0.429308	48.7508	3.00432	38.1528	45.3542	31.3398	298.177	26.5914	275.008
	109.844	0.000912817	67.5965	0.234491	48.8197	4.09872	38.2067	61.5155	31.3841	236.283	26.6289	265.423		109.844	0.0262048	67.5965	0.507684	48.8197	3.32754	38.2067	89.3894	31.3841	248.868	26.6289	262.388
	109.999	0.000979385	67.6918	0.114407	48.8885	4.32491	38.2606	62.2168	31.4283	222.352	26.6665	213.757		109.999	0.026752	67.6918	0.146653	48.8885	5.72117	38.2606	94.0894	31.4283	172.331	26.6665	272.831
	110.154	0.000939784	67.7871	0.0622065	48.9574	3.17759	38.3145	28.0086	31.4726	198.672	26.704	88.4655		110.154	0.0261269	67.7871	0.219153	48.9574	3.30135	38.3145	50.7781	31.4726	102.361	26.704	108.271
	110.309	0.000982389	67.8825	0.0826949	49.0262	5.61795	38.3684	6.2958	31.5169	88.4268	26.7416	36.3763		110.309	0.0265687	67.8825	0.0663627	49.0262	3.55076	38.3684	19.418	31.5169	57.7824	26.7416	37.7662
	110.464	0.000886194	67.9778	0.1387	49.0951	4.95387	38.4223	4.28827	31.5611	16.278	26.7791	64.5122		110.464	0.0260135	67.9778	0.246409	49.0951	5.81207	38.4223	11.7987	31.5611	28.2572	26.7791	117.81
	110.619	0.00103324	68.0732	0.235337	49.164	1.01464	38.4761	9.68863	31.6054	113.947	26.8167	84.6814		110.619	0.02633	68.0732	0.243846	49.164	2.6485	38.4761	17.2151	31.6054	161.898	26.8167	114.402
	110.774	0.00085985	68.1685	0.215836	49.2328	8.85875	38.53	10.9119	31.6497	121.568	26.8543	82.8905		110.774	0.0260755	68.1685	0.136896	49.2328	9.44481	38.53	14.4855	31.6497	127.862	26.8543	86.897
	110.929	0.0009959	68.2638	0.0394515	49.3017	5.67952	38.5839	6.67431	31.6939	81.6533	26.8918	36.4187		110.929	0.0259665	68.2638	0.172463	49.3017	4.99904	38.5839	5.16385	31.6939	69.6943	26.8918	36.6636
	111.084	0.000922772	68.3592	0.10819	49.3705	0.183406	38.6378	2.87548	31.7382	11.3085	26.9294	22.3755		111.084	0.0260372	68.3592	0.0524254	49.3705	0.212636	38.6378	20.3778	31.7382	8.98407	26.9294	5.59928
	111.239	0.00091769	68.4545	0.185982	49.4394	6.01894	38.6917	20.7118	31.7825	4.89327	26.9669	19.5693		111.239	0.0258397	68.4545	0.113846	49.4394	7.25675	38.6917	46.5096	31.7825	25.1073	26.9669	18.3308
	111.394	0.000947656	68.5499	0.142783	49.5082	2.72688	38.7456	37.3993	31.8267	14.1863	27.0045	45.7581		111.394	0.0258833	68.5499	0.201745	49.5082	5.4883	38.7456	55.0514	31.8267	46.4148	27.0045	43.1794
	111.548	0.000934077	68.6452	0.0859054	49.5771	2.83448	38.7995	26.8325	31.871	16.3089	27.0421	35.6537		111.548	0.0256984	68.6452	0.039819	49.5771	4.87865	38.7995	32.848	31.871	26.0385	27.0421	23.8449
	111.703	0.000895673	68.7406	0.0369099	49.646	10.4507	38.8534	19.2415	31.9153	32.3792	27.0796	57.1317		111.703	0.0257912	68.7406	0.118976	49.646	7.63471	38.8534	32.6708	31.9153	57.3513	27.0796	78.8327
	111.858	0.000960302	68.8359	0.0289215	49.7148	3.42682	38.9072	11.8812	31.9595	10.7272	27.1172	76.8544		111.858	0.0255142	68.8359	0.196076	49.7148	1.53929	38.9072	23.1708	31.9595	21.4483	27.1172	102.079
	112.013	0.000908999	68.9312	0.134004	49.7837	8.89118	38.9611	10.7762	32.0038	2.73051	27.1547	124.863		112.013	0.025766	68.9312	0.104586	49.7837	8.90829	38.9611	20.0426	32.0038	15.0384	27.1547	60.5917
	112.168	0.000896812	69.0266	0.0692097	49.8525	7.01081	39.015	5.71601	32.0481	60.9904	27.1923	66.1201		112.168	0.0253365	69.0266	0.302541	49.8525	9.80711	39.015	9.28034	32.0481	90.0569	27.1923	16.3259
	112.323	0.000959158	69.1219	0.1168	49.9214	0.847463	39.0689	7.04848	32.0923	103.323	27.2298	25.5214		112.323	0.0254849	69.1219	0.0273043	49.9214	1.9341	39.0689	16.2517	32.0923	135.916	27.2298	38.6609
	112.478	0.000877168	69.2173	0.0234058	49.9902	4.93965	39.1228	13.3585	32.1366	103.018	27.2674	175.129		112.478	0.025513	69.2173	0.069254	49.9902	6.45636	39.1228	29.2888	32.1366	141.415	27.2674	158.77
	112.633	0.000929687	69.3126	0.0430018	50.0591	2.96654	39.1767	20.1064	32.1808	55.9236	27.305	236.879		112.633	0.0250932	69.3126	0.0505744	50.0591	3.56756	39.1767	28.584	32.1808	89.8966	27.305	147.886
	112.788	0.000906471	69.4079	0.00149801	50.128	2.63457	39.2306	45.9206	32.2251	92.2329	27.3425	229.891		112.788	0.0253982	69.4079	0.0254638	50.128	3.9958	39.2306	38.8877	32.2251	115.873	27.3425	210.373
	112.943	0.000891534	69.5033	0.0150854	50.1968	6.35363	39.2845	70.3324	32.2694	44.4096	27.3801	155.292		112.943	0.0250866	69.5033	0.0465104	50.1968	8.07638	39.2845	49.4011	32.2694	56.419	27.3801	129.69
	113.098	0.000921044	69.5986	0.00957576	50.2657	3.41912	39.3383	57.221	32.3136	29.0263	27.4176	174.98		113.098	0.0250984	69.5986	0.0400292	50.2657	3.03205	39.3383	41.4332	32.3136	42.5111	27.4176	156.066
	113.253	0.000887991	69.694	0.0329265	50.3345	7.02271	39.3922	33.6197	32.3579	55.3641	27.4552	123.424		113.253	0.0251615	69.694	0.0179413	50.3345	5.82716	39.3922	25.4123	32.3579	31.3089	27.4552	111.889
	113.408	0.000897624	69.7893	0.0253055	50.4034	0.22656	39.4461	25.5422	32.4022	46.1658	27.4928	64.7435		113.408	0.0247492	69.7893	0.167953	50.4034	0.468638	39.4461	21.7529	32.4022	51.6594	27.4928	60.8264
	113.563	0.000903309	69.8846	0.0854084	50.4722	3.28521	39.5	19.476	32.4464	41.3003	27.5303	23.1928		113.563	0.0252038	69.8846	0.0346547	50.4722	2.65115	39.5	8.57148	32.4464	67.1462	27.5303	8.42008
	113.717	0.000882051	69.98	0.0444925	50.5411	3.84343	39.5539	10.2837	32.4907	68.7911	27.5679	13.3617		113.717	0.0245939	69.98	0.123773	50.5411	5.2066	39.5539	6.41895	32.4907	91.3374	27.5679	10.6593
	113.872	0.000907816	70.0753	0.050237	50.61	0.845588	39.6078	1.57105	32.535	29.7449	27.6054	8.56166		113.872	0.0250501	70.0753	0.035784	50.61	0.762099	39.6078	12.3848	32.535	22.1374	27.6054	27.5387
	114.027	0.000863317	70.1707	0.131534	50.6788	7.88815	39.6617	8.66315	32.5792	24.1014	27.643	25.08		114.027	0.0245209	70.1707	0.013205	50.6788	5.512	39.6617	16.74	32.5792	11.0148	27.643	13.8959
	114.182	0.00091028	70.266	0.1888	50.7477	1.48494	39.7156	14.8258	32.6235	8.39559	27.6805	70.9167		114.182	0.024865	70.266	0.237398	50.7477	1.13164	39.7156	23.528	32.6235	25.9684	27.6805	52.8297
	114.337	0.000878556	70.3613	0.430722	50.8165	6.41408	39.7695	13.0296	32.6678	11.6985	27.7181	48.3657		114.337	0.0244524	70.3613	0.121942	50.8165	3.3379	39.7695	22.2634	32.6678	38.5802	27.7181	22.9359
	114.492	0.000859672	70.4567	0.237775	50.8854	1.91933	39.8233	18.362	32.712	12.3486	27.7557	44.0859		114.492	0.0246341	70.4567	0.308726	50.8854	1.38362	39.8233	27.0697	32.712	55.4378	27.7557	42.5541
	114.647	0.000910817	70.552	0.17054	50.9542	5.69045	39.8772	17.5757	32.7563	8.35002	27.7932	40.074		114.647	0.0244864	70.552	0.112305	50.9542	6.49033	39.8772	19.6864	32.7563	18.0319	27.7932	93.2595
	114.802	0.000856408	70.6474	0.0292871	51.0231	0.983586	39.9311	14.2643	32.8006	2.86904	27.8308	28.2936		114.802	0.0243512	70.6474	0.0431857	51.0231	1.39955	39.9311	18.04	32.8006	9.27362	27.8308	67.4942
	114.957	0.000874674	70.7427	0.0113117	51.092	6.03118	39.985	9.67746	32.8448	10.6293	27.8683	62.1956		114.957	0.0244777	70.7427	0.150767	51.092	8.18778	39.985	10.1387	32.8448	7.50642	27.8683	40.7521
	115.112	0.000871763	70.838	0.0655811	51.1608	0.678426	40.0389	9.78024	32.8891	18.1133	27.9059	93.217		115.112	0.0241161	70.838	0.0576357	51.1608	1.19208	40.0389	11.083	32.8891	16.382	27.9059	23.1268
	115.267	0.00087905	70.9334	0.0610238	51.2297	6.60873	40.0928	7.15315	32.9334	63.1988	27.9435	57.084		115.267	0.02452	70.9334	0.209065	51.2297	7.81939	40.0928	12.5801	32.9334	65.114	27.9435	61.0726
	115.422	0.000855692	71.0287	0.218987	51.2985	0.834714	40.1467	7.56552	32.9776	39.4129	27.981	55.3113		115.422	0.0239022	71.0287	0.060202	51.2985	0.490701	40.1467	18.2986	32.9776	45.5588	27.981	83.1048
	115.577	0.000864086	71.1241	0.18373	51.3674	2.23537	40.2006	5.30488	33.0219	19.7936	28.0186	160.274		115.577	0.0242731	71.1241	0.225377	51.3674	3.54868	40.2006	19.7547	33.0219	32.2047	28.0186	118.094
	115.732	0.000874552	71.2194	0.298265	51.4362	3.16402	40.2544	1.80303	33.0662	63.9929	28.0561	96.9135		115.732	0.0240943	71.2194	0.0947723	51.4362	5.93003	40.2544	10.8423	33.0662	32.3621	28.0561	61.7719
	115.886	0.000838098	71.3147	0.158882	51.5051	1.97333	40.3083	4.29328	33.1104	113.093	28.0937	28.0256		115.886	0.0238401	71.3147	0.243093	51.5051	2.60673	40.3083	5.67792	33.1104	62.1936	28.0937	25.9536
	116.041	0.000889709	71.4101	0.151627	51.574	3.08444	40.3622	5.22496	33.1547	57.2144	28.1312	72.1134		116.041	0.0241701	71.4101	0.0834269	51.574	5.37894	40.3622	12.7798	33.1547	42.034	28.1312	41.5401
	116.196	0.000814601	71.5054	0.094445	51.6428	1.65899	40.4161	4.32942	33.1989	14.1512	28.1688	129.895		116.196	0.0236393	71.5054	0.251638	51.6428	0.715645	40.4161	20.0157	33.1989	22.8062	28.1688	60.5846
	116.351	0.000888078	71.6008	0.195157	51.7117	1.4038	40.47	3.25184	33.2432	8.21976	28.2064	170.126		116.351	0.0239912	71.6008	0.15186	51.7117	2.62672	40.47	9.42936	33.2432	20.0456	28.2064	134.84
	116.506	0.000833073	71.6961	0.0966342	51.7805	5.1116	40.5239	9.35226	33.2875	28.8975	28.2439	108.305		116.506	0.0237203	71.6961	0.220659	51.7805	1.69358	40.5239	4.81206	33.2875	49.624	28.2439	87.9404
	116.661	0.000855991	71.7914	0.0991673	51.8494	1.05107	40.5778	8.84564	33.3317	57.5791	28.2815	84.8884		116.661	0.0236998	71.7914	0.0745767	51.8494	1.53127	40.5778	3.25297	33.3317	52.9419	28.2815	49.2763
	116.816	0.000831265	71.8868	0.0511367	51.9182	4.58218	40.6317	3.54995	33.376	73.625	28.319	138.161		116.816	0.023642	71.8868	0.124641	51.9182	3.4833	40.6317	4.79234	33.376	68.3008	28.319	94.5743
	116.971	0.00086958	71.9821	0.0667055	51.9871	0.454221	40.6856	2.63749	33.4203	19.8131	28.3566	67.3675		116.971	0.0236398	71.9821	0.0404324	51.9871	0.878673	40.6856	17.4775	33.4203	13.27	28.3566	54.6435
	117.126	0.000819934	72.0775	0.0531595	52.056	1.04923	40.7394	11.1265	33.4645	2.84591	28.3942	18.5416		117.126	0.023524	72.0775	0.249935	52.056	0.793785	40.7394	29.1554	33.4645	3.74335	28.3942	33.5775
	117.281	0.000843024	72.1728	0.159891	52.1248	5.61855	40.7933	10.01	33.5088	17.7405	28.4317	31.527		117.281	0.0234027	72.1728	0.0500562	52.1248	5.09195	40.7933	16.8839	33.5088	44.2903	28.4317	17.3684
	117.436	0.0008419	72.2682	0.122308	52.1937	3.61874	40.8472	3.0535	33.5531	35.8038	28.4693	51.912		117.436	0.0235467	72.2682	0.304178	52.1937	2.48196	40.8472	6.6729	33.5531	47.7209	28.4693	17.8036
	117.591	0.000837913	72.3635	0.269571	52.2625	11.7718	40.9011	4.52381	33.5973	33.3272	28.5068	49.7698		117.591	0.0232518	72.3635	0.118637	52.2625	8.85178	40.9011	2.14663	33.5973	54.7945	28.5068	19.002
	117.746	0.000817221	72.4588	0.146162	52.3314	5.69509	40.955	7.40361	33.6416	10.9214	28.5444	15.1041		117.746	0.0233599	72.4588	0.379911	52.3314	5.04735	40.955	6.75899	33.6416	14.4611	28.5444	18.5603
	117.901	0.000844443	72.5542	0.173638	52.4002	12.6457	41.0089	4.5035	33.6859	0.681431	28.5819	22.1352		117.901	0.0232273	72.5542	0.109884	52.4002	9.48887	41.0089	8.48102	33.6859	10.1032	28.5819	33.8433
	118.055	0.000824028	72.6495	0.0632335	52.4691	1.83312	41.0628	1.76573	33.7301	7.16294	28.6195	56.4796		118.055	0.0232391	72.6495	0.144443	52.4691	0.449112	41.0628	8.68137	33.7301	7.73744	28.6195	68.3022
	118.21	0.000829308	72.7449	0.0780355	52.538	6.89085	41.1167	1.83736	33.7744	14.5611	28.6571	48.0853		118.21	0.0231267	72.7449	0.161755	52.538	4.05063	41.1167	7.64215	33.7744	18.0394	28.6571	38.3775
	118.365	0.000814917	72.8402	0.113232	52.6068	1.95253	41.1705	1.4812	33.8187	15.9461	28.6946	15.0577		118.365	0.0230044	72.8402	0.0343453	52.6068	3.74266	41.1705	6.38085	33.8187	23.7023	28.6946	7.74657
	118.52	0.000832769	72.9355	0.0661163	52.6757	1.78007	41.2244	1.48009	33.8629	6.53217	28.7322	10.4774		118.52	0.0231543	72.9355	0.153922	52.6757	3.23814	41.2244	5.61023	33.8629	5.36232	28.7322	60.3556
	118.675	0.000811693	73.0309	0.0886404	52.7445	3.61861	41.2783	6.95167	33.9072	13.0693	28.7697	13.3009		118.675	0.0228548	73.0309	0.00611828	52.7445	4.9235	41.2783	14.5838	33.9072	8.24828	28.7697	53.8188
	118.83	0.000821312	73.1262	0.0309508	52.8134	0.726299	41.3322	15.5727	33.9515	22.7118	28.8073	10.5768		118.83	0.0229889	73.1262	0.088117	52.8134	1.09411	41.3322	22.4866	33.9515	25.5976	28.8073	37.6015
	118.985	0.000815026	73.2216	0.0324545	52.8822	10.8872	41.3861	27.1388	33.9957	34.542	28.8449	62.897		118.985	0.0228337	73.2216	0.0140398	52.8822	7.20252	41.3861	40.6032	33.9957	33.0168	28.8449	44.7007
	119.14	0.000803423	73.3169	0.0549433	52.9511	1.89214	41.44	22.033	34.04	79.385	28.8824	99.0596		119.14	0.0227734	73.3169	0.10128	52.9511	0.33913	41.44	38.0992	34.04	61.9257	28.8824	66.0127
	119.295	0.000836721	73.4122	0.126175	53.02	6.57861	41.4939	11.7477	34.0843	42.353	28.92	131.724		119.295	0.0228545	73.4122	0.0432292	53.02	3.21464	41.4939	22.6024	34.0843	27.769	28.92	67.4289
	119.45	0.000776997	73.5076	0.0549923	53.0888	0.4957	41.5478	4.7751	34.1285	9.52534	28.9575	173.82		119.45	0.0226132	73.5076	0.216609	53.0888	0.821328	41.5478	8.51917	34.1285	9.49689	28.9575	100.213
	119.605	0.000833334	73.6029	0.0761402	53.1577	7.59267	41.6017	5.28909	34.1728	26.0782	28.9951	48.8153		119.605	0.022652	73.6029	0.029668	53.1577	2.97383	41.6017	7.73755	34.1728	34.3112	28.9951	22.6395
	119.76	0.000789794	73.6983	0.0321438	53.2265	0.549201	41.6555	5.992	34.217	35.949	29.0326	17.236		119.76	0.0226315	73.6983	0.16878	53.2265	0.741712	41.6555	6.87271	34.217	46.4515	29.0326	18.1481
	119.915	0.000814865	73.7936	0.0830223	53.2954	4.8984	41.7094	6.1615	34.2613	32.1528	29.0702	88.5992		119.915	0.0225403	73.7936	0.028033	53.2954	4.07456	41.7094	6.32269	34.2613	67.1262	29.0702	77.6657
	120.07	0.000784284	73.8889	0.0387217	53.3642	1.27905	41.7633	3.07622	34.3056	3.62682	29.1078	92.5721		120.07	0.0223991	73.8889	0.155388	53.3642	1.38909	41.7633	4.44184	34.3056	8.79106	29.1078	51.3492
	120.224	0.000818043	73.9843	0.0429934	53.4331	2.9928	41.8172	1.73796	34.3498	17.0321	29.1453	65.1362		120.224	0.0225302	73.9843	0.0153398	53.4331	2.69754	41.8172	10.1199	34.3498	0.0832014	29.1453	47.7808
	120.379	0.000783331	74.0796	0.00783387	53.502	6.65114	41.8711	1.38393	34.3941	56.3211	29.1829	5.98757		120.379	0.0223353	74.0796	0.0826111	53.502	4.11931	41.8711	9.8064	34.3941	26.5286	29.1829	9.41729
	120.534	0.000798638	74.175	0.0166673	53.5708	6.62933	41.925	2.7208	34.4384	38.6022	29.2204	34.0436		120.534	0.0223171	74.175	0.0274014	53.5708	4.60559	41.925	9.77726	34.4384	14.9559	29.2204	30.6245
	120.689	0.000793978	74.2703	0.0599413	53.6397	8.08419	41.9789	3.74245	34.4826	18.2472	29.258	91.4911		120.689	0.0223042	74.2703	0.0818222	53.6397	3.84686	41.9789	6.18581	34.4826	10.9457	29.258	86.8152
	120.844	0.000790757	74.3656	0.0796987	53.7085	5.3777	42.0328	3.48388	34.5269	14.5892	29.2956	63.6062		120.844	0.0221788	74.3656	0.049674	53.7085	1.6112	42.0328	8.12591	34.5269	5.15883	29.2956	62.8944
	120.999	0.000786351	74.461	0.0709036	53.7774	8.04547	42.0866	4.69038	34.5712	10.0155	29.3331	53.422		120.999	0.0222347	74.461	0.136536	53.7774	4.26038	42.0866	7.38023	34.5712	3.69495	29.3331	73.847
	121.154	0.000787129	74.5563	0.0944585	53.8462	7.29448	42.1405	4.77494	34.6154	16.9057	29.3707	13.1856		121.154	0.0220389	74.5563	0.0106163	53.8462	5.29645	42.1405	9.24407	34.6154	23.9243	29.3707	24.9444
	121.309	0.000785606	74.6517	0.0371917	53.9151	5.02224	42.1944	5.22641	34.6597	13.749	29.4082	5.19405		121.309	0.0221274	74.6517	0.116857	53.9151	5.89814	42.1944	3.05018	34.6597	23.8755	29.4082	5.63863
	121.464	0.000779746	74.747	0.0691722	53.9839	8.53753	42.2483	4.91356	34.704	17.834	29.4458	47.3736		121.464	0.021966	74.747	0.0334103	53.9839	16.4235	42.2483	1.78699	34.704	17.6143	29.4458	61.1337
	121.619	0.000785625	74.8423	0.0409863	54.0528	1.79481	42.3022	5.17569	34.7482	9.61452	29.4833	99.7993		121.619	0.0220065	74.8423	0.0864208	54.0528	5.84215	42.3022	3.00139	34.7482	0.774933	29.4833	124.059
	121.774	0.000773357	74.9377	0.0308662	54.1217	7.07245	42.3561	7.38137	34.7925	8.88446	29.5209	140.337		121.774	0.0218875	74.9377	0.10632	54.1217	13.1088	42.3561	8.92149	34.7925	16.6765	29.5209	147.736
	121.929	0.000777324	75.033	0.0392443	54.1905	1.64315	42.41	14.5292	34.8368	48.8582	29.5585	138.6		121.929	0.0218422	75.033	0.026105	54.1905	1.40422	42.41	15.5107	34.8368	40.6613	29.5585	98.8717
	122.084	0.000782241	75.1284	0.00476446	54.2594	9.04114	42.4639	18.666	34.881	94.875	29.596	307.153		122.084	0.0218697	75.1284	0.0794896	54.2594	8.82139	42.4639	15.2173	34.881	63.3884	29.596	265.468
	122.239	0.000762298	75.2237	0.018884	54.3282	5.38324	42.5177	17.4207	34.9253	106.573	29.6336	222.903		122.239	0.0217026	75.2237	0.0131281	54.3282	3.72639	42.5177	5.92791	34.9253	54.6723	29.6336	173.287
	122.393	0.000776592	75.3191	0.0134382	54.3971	6.35773	42.5716	17.4379	34.9696	78.9131	29.6711	154.202		122.393	0.021736	75.3191	0.0506275	54.3971	3.47714	42.5716	8.53766	34.9696	35.6289	29.6711	119.153
	122.548	0.000773998	75.4144	0.025477	54.4659	2.17653	42.6255	11.6104	35.0138	33.9862	29.7087	136.648		122.548	0.0216579	75.4144	0.0239848	54.4659	0.599208	42.6255	8.72624	35.0138	15.0685	29.7087	72.6063
	122.703	0.00075384	75.5097	0.0161084	54.5348	4.08992	42.6794	7.84603	35.0581	9.21021	29.7463	109.206		122.703	0.0216146	75.5097	0.0355899	54.5348	5.00153	42.6794	7.6909	35.0581	13.3261	29.7463	92.2247
	122.858	0.000781522	75.6051	0.00645466	54.6037	0.566982	42.7333	2.66819	35.1024	8.11184	29.7838	71.4765		122.858	0.0215571	75.6051	0.0450099	54.6037	0.664154	42.7333	0.537684	35.1024	12.7272	29.7838	58.9015
	123.013	0.00074927	75.7004	0.0175699	54.6725	4.77257	42.7872	0.275928	35.1466	27.2958	29.8214	80.5571		123.013	0.0214892	75.7004	0.0421974	54.6725	8.46978	42.7872	0.632673	35.1466	48.4238	29.8214	46.26
	123.168	0.000773289	75.7958	0.00639398	54.7414	0.210452	42.8411	1.52598	35.1909	10.7278	29.8589	51.1812		123.168	0.0215066	75.7958	0.0184155	54.7414	0.986061	42.8411	6.67393	35.1909	32.5774	29.8589	22.1412
	123.323	0.000747927	75.8911	0.0221782	54.8102	4.87215	42.895	3.87361	35.2352	1.74439	29.8965	77.8219		123.323	0.0213721	75.8911	0.0198185	54.8102	7.11721	42.895	6.27362	35.2352	24.9345	29.8965	25.9969
	123.478	0.000767219	75.9864	0.00142053	54.8791	0.553367	42.9489	5.42137	35.2794	8.18564	29.9341	21.8051		123.478	0.0213691	75.9864	0.0289251	54.8791	1.3537	42.9489	2.75937	35.2794	1.0002	29.9341	5.75719
	123.633	0.000752227	76.0818	0.0241719	54.9479	8.12106	43.0027	4.22047	35.3237	10.9156	29.9716	5.09696		123.633	0.0213429	76.0818	0.0127846	54.9479	7.69509	43.0027	2.99654	35.3237	9.23191	29.9716	9.97343
	123.788	0.000750169	76.1771	0.00548905	55.0168	1.39293	43.0566	7.11799	35.3679	13.721	30.0092	43.7264		123.788	0.021218	76.1771	0.0370823	55.0168	2.643	43.0566	9.43204	35.3679	21.5067	30.0092	74.0701
	123.943	0.000758411	76.2725	0.0350802	55.0857	6.6582	43.1105	7.23963	35.4122	38.8555	30.0467	30.6336		123.943	0.0212713	76.2725	0.0115538	55.0857	5.15717	43.1105	12.8526	35.4122	58.8024	30.0467	65.6553
	124.098	0.00074742	76.3678	0.00875238	55.1545	1.65524	43.1644	5.83032	35.4565	22.4373	30.0843	18.5324		124.098	0.0211318	76.3678	0.0407242	55.1545	1.7419	43.1644	6.18956	35.4565	27.9436	30.0843	89.4398
	124.253	0.00074535	76.4631	0.0145972	55.2234	7.02018	43.2183	6.82694	35.5007	23.7173	30.1218	8.74633		124.253	0.0211359	76.4631	0.0334437	55.2234	6.7508	43.2183	5.52556	35.5007	22.332	30.1218	21.0158
	124.408	0.000754198	76.5585	0.0145513	55.2922	1.52867	43.2722	7.68269	35.545	12.4401	30.1594	16.9435		124.408	0.0210848	76.5585	0.0170507	55.2922	2.21417	43.2722	3.89514	35.545	11.3693	30.1594	15.1254
	124.562	0.000736702	76.6538	0.00918771	55.3611	8.43129	43.3261	4.1622	35.5893	6.24004	30.197	66.2324		124.562	0.0210233	76.6538	0.0475149	55.3611	11.3129	43.3261	2.64018	35.5893	6.37869	30.197	75.4347
	124.717	0.000747975	76.7492	0.0407994	55.4299	2.12595	43.38	2.06046	35.6335	6.92188	30.2345	98.3269		124.717	0.0209525	76.7492	0.0151198	55.4299	3.03946	43.38	5.23872	35.6335	5.26219	30.2345	77.3134
	124.872	0.000742189	76.8445	0.00622162	55.4988	5.11063	43.4338	0.972205	35.6778	10.2188	30.2721	125.427		124.872	0.0209972	76.8445	0.11215	55.4988	8.10563	43.4338	1.87285	35.6778	35.2292	30.2721	120.267
	125.027	0.000733752	76.9398	0.0377498	55.5677	1.60898	43.4877	0.786817	35.7221	28.3741	30.3096	62.0976		125.027	0.0208019	76.9398	0.00536116	55.5677	1.89373	43.4877	1.15447	35.7221	48.7789	30.3096	59.4229
	125.182	0.000742849	77.0352	0.00537579	55.6365	1.66911	43.5416	6.33299	35.7663	43.811	30.3472	123.643		125.182	0.0209035	77.0352	0.072527	55.6365	4.67602	43.5416	2.52309	35.7663	58.5887	30.3472	117.799
	125.337	0.000735703	77.1305	0.0391087	55.7054	1.53279	43.5955	11.6429	35.8106	28.7846	30.3848	108.611		125.337	0.0207678	77.1305	0.00974014	55.7054	0.90204	43.5955	6.03858	35.8106	25.0222	30.3848	79.533
	125.492	0.000729169	77.2259	0.00620894	55.7742	3.65953	43.6494	11.9828	35.8549	11.3046	30.4223	69.5733		125.492	0.0207275	77.2259	0.0640689	55.7742	3.87133	43.6494	10.2004	35.8549	8.03357	30.4223	55.3406
	125.647	0.000737823	77.3212	0.0254205	55.8431	0.645233	43.7033	4.94219	35.8991	2.58364	30.4599	48.8211		125.647	0.0207434	77.3212	0.00727082	55.8431	0.270343	43.7033	5.70023	35.8991	2.96725	30.4599	33.8766
	125.802	0.000729622	77.4165	0.00809384	55.9119	5.04155	43.7572	1.77	35.9434	13.7858	30.4974	113.888		125.802	0.0206231	77.4165	0.035981	55.9119	6.36711	43.7572	5.82543	35.9434	14.4624	30.4974	119.654
	125.957	0.000723133	77.5119	0.0122923	55.9808	0.905636	43.8111	3.19168	35.9877	8.21739	30.535	100.782		125.957	0.0206031	77.5119	0.0190006	55.9808	0.985007	43.8111	2.91917	35.9877	10.1708	30.535	79.8797
	126.112	0.000736604	77.6072	0.0257564	56.0497	2.1074	43.865	4.66854	36.0319	18.3195	30.5725	108.288		126.112	0.0205847	77.6072	0.0166806	56.0497	3.29743	43.865	3.76085	36.0319	46.7442	30.5725	78.7759
	126.267	0.000716434	77.7026	0.00887217	56.1185	4.03322	43.9188	5.46181	36.0762	19.3473	30.6101	47.5415		126.267	0.0205001	77.7026	0.0387785	56.1185	3.79076	43.9188	10.0947	36.0762	59.5214	30.6101	14.2451
	126.422	0.000729622	77.7979	0.0150191	56.1874	0.503766	43.9727	3.94795	36.1205	14.614	30.6477	37.2068		126.422	0.0204675	77.7979	0.00989974	56.1874	1.33196	43.9727	11.9989	36.1205	57.7866	30.6477	10.1582
	126.577	0.000719729	77.8932	0.0081175	56.2562	5.92116	44.0266	5.24606	36.1647	5.25093	30.6852	26.3934		126.577	0.0204524	77.8932	0.0311329	56.2562	6.85241	44.0266	11.6502	36.1647	22.0027	30.6852	3.50033
	126.731	0.000718718	77.9886	0.00943032	56.3251	0.308145	44.0805	5.26268	36.209	2.67874	30.7228	11.9397		126.731	0.0203373	77.9886	0.0087948	56.3251	0.480041	44.0805	2.06472	36.209	1.00289	30.7228	8.64623
	126.886	0.000723567	78.0839	0.00822939	56.3939	4.5315	44.1344	8.39601	36.2533	8.49326	30.7603	9.85783		126.886	0.0203821	78.0839	0.0484528	56.3939	5.37437	44.1344	2.95887	36.2533	6.29909	30.7603	34.5262
	127.041	0.000710696	78.1793	0.0174765	56.4628	0.863439	44.1883	8.53427	36.2975	8.0944	30.7979	5.69894		127.041	0.0202461	78.1793	0.0101437	56.4628	0.946986	44.1883	4.07375	36.2975	8.00787	30.7979	25.968
	127.196	0.000719772	78.2746	0.0102205	56.5317	5.58096	44.2422	6.75352	36.3418	14.0034	30.8355	8.2344		127.196	0.0202841	78.2746	0.0326542	56.5317	5.2748	44.2422	3.62933	36.3418	6.81085	30.8355	32.1321
	127.351	0.000711826	78.3699	0.00952697	56.6005	0.672123	44.2961	4.57315	36.386	7.69908	30.873	16.185		127.351	0.0201823	78.3699	0.0213728	56.6005	0.532575	44.2961	3.78297	36.386	3.35182	30.873	8.98008
	127.506	0.000709427	78.4653	0.0116309	56.6694	5.35171	44.3499	5.10794	36.4303	8.89621	30.9106	22.1182		127.506	0.0201452	78.4653	0.0200328	56.6694	3.14811	44.3499	6.87863	36.4303	17.6885	30.9106	7.6721
	127.661	0.000715958	78.5606	0.00118664	56.7382	0.14091	44.4038	4.71268	36.4746	5.47762	30.9481	65.6959		127.661	0.020164	78.5606	0.0316396	56.7382	0.271305	44.4038	9.37126	36.4746	13.6367	30.9481	44.4209
	127.816	0.000700597	78.656	0.023521	56.8071	1.37646	44.4577	4.69776	36.5188	7.87233	30.9857	96.6684		127.816	0.0200057	78.656	0.00789551	56.8071	1.8983	44.4577	11.1098	36.5188	17.3238	30.9857	51.4067
	127.971	0.000714464	78.7513	0.00479169	56.8759	3.308	44.5116	5.53634	36.5631	14.3451	31.0232	84.4447		127.971	0.0200724	78.7513	0.0302574	56.8759	1.53647	44.5116	10.5057	36.5631	35.8468	31.0232	47.3821
	128.126	0.000700669	78.8467	0.0263539	56.9448	0.536254	44.5655	3.10421	36.6074	18.9893	31.0608	31.2086		128.126	0.0199815	78.8467	0.00893497	56.9448	0.642393	44.5655	5.40385	36.6074	31.7897	31.0608	24.8151
	128.281	0.000704322	78.942	0.00481387	57.0137	9.30354	44.6194	2.10055	36.6516	17.6847	31.0984	32.9012		128.281	0.0199149	78.942	0.0599644	57.0137	5.45627	44.6194	3.61724	36.6516	25.5265	31.0984	29.5543
	128.436	0.000702325	79.0373	0.0379778	57.0825	1.56325	44.6733	1.10014	36.6959	6.86126	31.1359	62.5911		128.436	0.0199146	79.0373	0.00293472	57.0825	0.508654	44.6733	3.01298	36.6959	10.1478	31.1359	43.725
	128.591	0.000700767	79.1327	0.0126953	57.1514	8.56988	44.7272	1.27918	36.7402	20.8786	31.1735	24.1827		128.591	0.0198545	79.1327	0.0532353	57.1514	5.62974	44.7272	2.31152	36.7402	7.64394	31.1735	16.9473
	128.746	0.000696233	79.228	0.0191918	57.2202	0.875484	44.7811	1.37899	36.7844	22.8969	31.211	13.9309		128.746	0.0197989	79.228	0.0112793	57.2202	0.498689	44.7811	1.69649	36.7844	9.66362	31.211	22.478
	128.9	0.000696593	79.3234	0.0178397	57.2891	4.53496	44.8349	3.55679	36.8287	28.1976	31.2486	91.292		128.9	0.0197697	79.3234	0.0333394	57.2891	3.3	44.8349	2.73885	36.8287	16.5481	31.2486	107.665
	129.055	0.000699023	79.4187	0.00262443	57.3579	1.84189	44.8888	3.34981	36.873	2.33869	31.2862	80.6273		129.055	0.0197461	79.4187	0.0246273	57.3579	1.03004	44.8888	1.71766	36.873	2.62057	31.2862	60.5789
	129.21	0.000688118	79.514	0.0127226	57.4268	0.508332	44.9427	4.2528	36.9172	1.49135	31.3237	56.0657		129.21	0.0196385	79.514	0.0196545	57.4268	0.728848	44.9427	4.5199	36.9172	5.24418	31.3237	46.5354
	129.365	0.000697017	79.6094	0.0230999	57.4957	4.38089	44.9966	6.12183	36.9615	18.7708	31.3613	20.7892		129.365	0.019679	79.6094	0.0120196	57.4957	3.31813	44.9966	9.14212	36.9615	12.7882	31.3613	7.37738
	129.52	0.000689063	79.7047	0.00163457	57.5645	0.961839	45.0505	5.41976	37.0058	6.64255	31.3988	15.1041		129.52	0.0195976	79.7047	0.0490992	57.5645	0.716589	45.0505	10.7207	37.0058	7.57534	31.3988	6.89816
	129.675	0.000686968	79.8001	0.0142519	57.6334	3.64639	45.1044	3.22194	37.05	6.1742	31.4364	22.1463		129.675	0.0195235	79.8001	0.00745122	57.6334	2.07876	45.1044	7.11412	37.05	7.54999	31.4364	10.2875
	129.83	0.000692426	79.8954	0.00768863	57.7022	4.87488	45.1583	2.18614	37.0943	6.61542	31.4739	9.94362		129.83	0.0195588	79.8954	0.0308869	57.7022	5.02639	45.1583	3.95518	37.0943	3.0603	31.4739	10.3273
	129.985	0.000680856	79.9907	0.0222407	57.7711	1.48589	45.2122	1.25311	37.1386	13.6546	31.5115	3.80138		129.985	0.0194413	79.9907	0.0123923	57.7711	1.14873	45.2122	1.8576	37.1386	19.7142	31.5115	7.43278
	130.14	0.000687583	80.0861	0.00704069	57.8399	5.08982	45.266	1.0188	37.1828	39.2038	31.5491	12.0544		130.14	0.0194429	80.0861	0.0562973	57.8399	5.90734	45.266	2.79758	37.1828	42.2928	31.5491	36.6411
	130.295	0.000681431	80.1814	0.0147753	57.9088	1.50255	45.3199	2.15819	37.2271	42.3543	31.5866	14.2827		130.295	0.0193855	80.1814	0.00507168	57.9088	0.528781	45.3199	2.26171	37.2271	32.43	31.5866	20.5087
	130.45	0.000680835	80.2768	0.00550866	57.9777	2.56117	45.3738	3.17219	37.2714	16.513	31.6242	11.4918		130.45	0.0193643	80.2768	0.0399505	57.9777	2.2744	45.3738	3.5828	37.2714	7.99566	31.6242	21.7739
	130.605	0.000681427	80.3721	0.0152135	58.0465	2.04668	45.4277	3.3309	37.3156	6.00392	31.6617	15.3513		130.605	0.0192882	80.3721	0.00627064	58.0465	1.39819	45.4277	3.46837	37.3156	6.79102	31.6617	7.1257
	130.76	0.000675473	80.4674	0.0029776	58.1154	1.28346	45.4816	3.38316	37.3599	2.54608	31.6993	41.299		130.76	0.0192702	80.4674	0.0457592	58.1154	1.3929	45.4816	3.46533	37.3599	9.08436	31.6993	16.2496
	130.915	0.000679208	80.5628	0.0198362	58.1842	1.03611	45.5355	1.35503	37.4041	7.18758	31.7369	83.0493		130.915	0.0192527	80.5628	0.0179533	58.1842	0.677983	45.5355	2.52016	37.4041	12.5601	31.7369	58.2389
	131.069	0.000673087	80.6581	0.0288049	58.2531	1.32594	45.5894	2.08922	37.4484	8.95194	31.7744	61.2099		131.069	0.0191476	80.6581	0.0288728	58.2531	2.74318	45.5894	5.9455	37.4484	29.6689	31.7744	45.8771
	131.224	0.000673632	80.7535	0.0211023	58.3219	0.926023	45.6433	1.68122	37.4927	12.3872	31.812	42.4738		131.224	0.0191715	80.7535	0.0463491	58.3219	1.12822	45.6433	4.28322	37.4927	27.265	31.812	44.8103
	131.379	0.000673072	80.8488	0.043481	58.3908	4.19802	45.6972	1.33791	37.5369	16.678	31.8495	92.8491		131.379	0.0190963	80.8488	0.0122657	58.3908	4.62678	45.6972	3.15002	37.5369	31.009	31.8495	59.4758
	131.534	0.000669426	80.9441	0.00817287	58.4597	4.08679	45.751	4.88704	37.5812	14.3799	31.8871	92.4991		131.534	0.0190737	80.9441	0.0513208	58.4597	3.11905	45.751	5.87491	37.5812	21.0272	31.8871	51.342
	131.689	0.000668739	81.0395	0.0152026	58.5285	3.4019	45.8049	8.61597	37.6255	11.833	31.9246	65.2772		131.689	0.019004	81.0395	0.00808897	58.5285	3.25986	45.8049	6.60733	37.6255	20.2823	31.9246	58.8995
	131.844	0.000667641	81.1348	0.00739489	58.5974	3.7855	45.8588	8.68076	37.6697	6.44756	31.9622	38.1127		131.844	0.0190119	81.1348	0.0369525	58.5974	2.00732	45.8588	4.63052	37.6697	12.7846	31.9622	37.6782
	131.999	0.000666833	81.2302	0.0053258	58.6662	1.19921	45.9127	4.15795	37.714	10.0913	31.9998	34.269		131.999	0.0189334	81.2302	0.0144968	58.6662	1.87003	45.9127	3.69977	37.714	18.5967	31.9998	54.0895
	132.154	0.000662282	81.3255	0.00877899	58.7351	2.50324	45.9666	1.81616	37.7583	5.69723	32.0373	24.4165		132.154	0.0188974	81.3255	0.0219139	58.7351	0.935355	45.9666	3.22032	37.7583	8.65033	32.0373	22.5526
	132.309	0.000665129	81.4208	0.00360669	58.8039	0.718561	46.0205	1.36401	37.8025	15.6335	32.0749	53.257		132.309	0.0188877	81.4208	0.0245113	58.8039	2.30637	46.0205	3.31982	37.8025	14.1927	32.0749	39.6688
	132.464	0.000659975	81.5162	0.014041	58.8728	1.27707	46.0744	1.43844	37.8468	23.8259	32.1124	43.0729		132.464	0.0188076	81.5162	0.0136556	58.8728	0.338226	46.0744	0.534038	37.8468	15.5645	32.1124	30.3058
	132.619	0.000659612	81.6115	0.00784376	58.9417	2.44465	46.1283	1.10418	37.8911	9.47852	32.15	21.5715		132.619	0.018785	81.6115	0.0365859	58.9417	3.22687	46.1283	0.679906	37.8911	7.24005	32.15	29.8168
	132.774	0.000660822	81.7069	0.0331427	59.0105	0.0151226	46.1821	2.40532	37.9353	6.18438	32.1876	3.26788		132.774	0.0187763	81.7069	0.03697	59.0105	0.442098	46.1821	0.764267	37.9353	9.2597	32.1876	10.35
	132.929	0.000654307	81.8022	0.027938	59.0794	4.852	46.236	3.54928	37.9796	5.55602	32.2251	4.23259		132.929	0.0186721	81.8022	0.0327075	59.0794	4.99871	46.236	1.46326	37.9796	8.22476	32.2251	25.9293
	133.084	0.000657625	81.8976	0.025668	59.1482	0.694718	46.2899	6.67097	38.0239	6.01308	32.2627	6.49194		133.084	0.0186977	81.8976	0.0570137	59.1482	1.5098	46.2899	4.59645	38.0239	6.66019	32.2627	11.8017
	133.238	0.000652852	81.9929	0.0138806	59.2171	3.88057	46.3438	8.09633	38.0681	22.6886	32.3002	18.85		133.238	0.0186284	81.9929	0.00843673	59.2171	4.64682	46.3438	6.46061	38.0681	30.6813	32.3002	25.8331
	133.393	0.000653255	82.0882	0.00712623	59.2859	0.608792	46.3977	7.40768	38.1124	21.6307	32.3378	15.41		133.393	0.0185848	82.0882	0.02217	59.2859	1.19536	46.3977	5.9755	38.1124	30.1245	32.3378	11.6684
	133.548	0.000652212	82.1836	0.00219116	59.3548	1.71414	46.4516	5.8304	38.1567	17.8623	32.3753	3.86957		133.548	0.0185629	82.1836	0.0300618	59.3548	2.35682	46.4516	6.21519	38.1567	33.7858	32.3753	4.87665
	133.703	0.000648292	82.2789	0.0131857	59.4237	0.483263	46.5055	4.41929	38.2009	5.37939	32.4129	19.9538		133.703	0.0185255	82.2789	0.0122309	59.4237	0.382559	46.5055	5.3084	38.2009	14.547	32.4129	10.6398
	133.858	0.00064891	82.3743	0.00574171	59.4925	1.63098	46.5594	1.43478	38.2452	4.23298	32.4505	16.164		133.858	0.0184661	82.3743	0.0124952	59.4925	2.34371	46.5594	2.71096	38.2452	15.5677	32.4505	7.94402
	134.013	0.000647204	82.4696	0.00932901	59.5614	0.69544	46.6132	0.22631	38.2895	3.50654	32.488	26.3692		134.013	0.0184506	82.4696	0.0525792	59.5614	0.701189	46.6132	0.930565	38.2895	7.18486	32.488	29.0695
	134.168	0.000645843	82.5649	0.0382552	59.6302	0.990455	46.6671	0.500389	38.3337	3.02194	32.5256	30.8081		134.168	0.0184087	82.5649	0.0091919	59.6302	1.12549	46.6671	1.78089	38.3337	14.2222	32.5256	33.263
	134.323	0.000643828	82.6603	0.0269856	59.6991	1.68918	46.721	1.16915	38.378	7.59311	32.5631	53.0356		134.323	0.0183489	82.6603	0.0613653	59.6991	1.68443	46.721	2.58581	38.378	11.2127	32.5631	46.8554
	134.478	0.000641838	82.7556	0.0378464	59.7679	0.362172	46.7749	3.70862	38.4223	5.71268	32.6007	117.438		134.478	0.0183552	82.7556	0.026274	59.7679	0.604104	46.7749	2.09152	38.4223	15.3901	32.6007	113.173
	134.633	0.000643278	82.851	0.0245035	59.8368	3.5359	46.8288	6.14798	38.4665	8.50078	32.6383	98.6152		134.633	0.0182766	82.851	0.0284795	59.8368	2.61273	46.8288	2.32748	38.4665	13.0794	32.6383	81.6104
	134.788	0.000638541	82.9463	0.0068395	59.9057	0.478105	46.8827	5.91817	38.5108	9.06831	32.6758	81.6157		134.788	0.0182585	82.9463	0.0372298	59.9057	0.665359	46.8827	2.79636	38.5108	18.4417	32.6758	90.5679
	134.943	0.0006392	83.0416	0.0124645	59.9745	3.99471	46.9366	2.61585	38.555	18.8411	32.7134	14.1721		134.943	0.0182232	83.0416	0.00889754	59.9745	2.49993	46.9366	4.26357	38.555	23.1241	32.7134	24.3602
	135.098	0.000636672	83.137	0.00485112	60.0434	0.152463	46.9905	1.17832	38.5993	32.168	32.7509	5.77608		135.098	0.018172	83.137	0.0281407	60.0434	0.107569	46.9905	3.29075	38.5993	38.2598	32.7509	13.0454
	135.253	0.0006367	83.2323	0.00631314	60.1122	2.928	47.0444	1.02591	38.6436	30.235	32.7885	44.8909		135.253	0.0181566	83.2323	0.0128686	60.1122	2.56345	47.0444	2.27263	38.6436	29.4461	32.7885	40.0542
	135.407	0.000632871	83.3277	0.00684003	60.1811	0.309065	47.0982	3.93678	38.6878	29.4736	32.826	46.5136		135.407	0.0180981	83.3277	0.0166472	60.1811	0.305106	47.0982	2.83294	38.6878	23.9167	32.826	40.858
	135.562	0.000635118	83.423	0.00593697	60.2499	1.84752	47.1521	9.02991	38.7321	17.6431	32.8636	29.077		135.562	0.0180745	83.423	0.0381505	60.2499	1.34101	47.1521	7.88124	38.7321	12.2761	32.8636	38.4478
	135.717	0.000630336	83.5183	0.0218406	60.3188	1.07986	47.206	7.12307	38.7764	3.46967	32.9012	9.48806		135.717	0.0180421	83.5183	0.00199525	60.3188	1.11059	47.206	7.43703	38.7764	2.76001	32.9012	24.824
	135.872	0.000630132	83.6137	0.0116677	60.3877	0.435341	47.2599	1.86367	38.8206	4.0036	32.9387	11.2342		135.872	0.0179814	83.6137	0.0649915	60.3877	1.85837	47.2599	1.91312	38.8206	2.63716	32.9387	15.745
	136.027	0.000631655	83.709	0.0198185	60.4565	2.49774	47.3138	0.938899	38.8649	5.38035	32.9763	18.6057		136.027	0.0179824	83.709	0.0108508	60.4565	2.26013	47.3138	1.86663	38.8649	12.3483	32.9763	23.2477
	136.182	0.000624199	83.8044	0.0089635	60.5254	2.21274	47.3677	3.8615	38.9092	8.33764	33.0138	1.80773		136.182	0.0179091	83.8044	0.0285157	60.5254	3.87853	47.3677	6.33531	38.9092	9.86151	33.0138	2.85984
	136.337	0.000628616	83.8997	0.00373205	60.5942	2.19164	47.4216	3.55118	38.9534	13.7627	33.0514	4.21808		136.337	0.0179017	83.8997	0.0165193	60.5942	1.91807	47.4216	5.22781	38.9534	24.9763	33.0514	1.20102
	136.492	0.000624946	83.995	0.00699026	60.6631	3.30201	47.4755	3.86655	38.9977	12.7228	33.089	24.4314		136.492	0.017852	83.995	0.0179867	60.6631	5.04247	47.4755	6.66844	38.9977	24.0156	33.089	10.5705
	136.647	0.000622374	84.0904	0.0167705	60.7319	0.144697	47.5293	3.89749	39.042	17.5584	33.1265	6.50341		136.647	0.0178211	84.0904	0.0158056	60.7319	0.521391	47.5293	5.04598	39.042	36.9216	33.1265	1.25477
	136.802	0.000623833	84.1857	0.00219128	60.8008	2.69403	47.5832	5.57922	39.0862	2.57993	33.1641	9.16043		136.802	0.017771	84.1857	0.0161986	60.8008	3.96448	47.5832	4.50122	39.0862	14.646	33.1641	8.70541
	136.957	0.000619719	84.2811	0.00863753	60.8697	0.27212	47.6371	3.57233	39.1305	1.32815	33.2016	29.0981		136.957	0.0177712	84.2811	0.0275463	60.8697	0.162093	47.6371	2.57943	39.1305	10.4781	33.2016	20.8767
	137.112	0.000620733	84.3764	0.0162131	60.9385	2.02896	47.691	2.02317	39.1748	9.45405	33.2392	13.9383		137.112	0.0176936	84.3764	0.00689125	60.9385	2.21241	47.691	1.45151	39.1748	8.70233	33.2392	9.25547
	137.267	0.000618019	84.4717	0.009335	61.0074	0.371769	47.7449	2.29008	39.219	12.3121	33.2767	11.2435		137.267	0.0176845	84.4717	0.0696897	61.0074	0.290886	47.7449	0.565493	39.219	14.4999	33.2767	11.4406
	137.422	0.00061683	84.5671	0.0397919	61.0762	2.4234	47.7988	2.72347	39.2633	24.1247	33.3143	30.0165		137.422	0.0176506	84.5671	0.00153949	61.0762	2.13445	47.7988	1.35915	39.2633	17.7225	33.3143	22.0684
	137.576	0.000616816	84.6624	0.0133984	61.1451	1.72323	47.8527	2.22239	39.3076	12.5842	33.3519	62.0875		137.576	0.0175922	84.6624	0.0767863	61.1451	1.35969	47.8527	1.80607	39.3076	7.15055	33.3519	59.4167
	137.731	0.000613473	84.7578	0.028715	61.2139	2.293	47.9066	1.05146	39.3518	4.93155	33.3894	56.6658		137.731	0.0175847	84.7578	0.00606649	61.2139	1.60824	47.9066	3.69554	39.3518	3.69362	33.3894	40.6559
	137.886	0.000613857	84.8531	0.0109403	61.2828	2.43363	47.9605	1.18189	39.3961	8.61574	33.427	58.8096		137.886	0.0175395	84.8531	0.0351887	61.2828	1.74969	47.9605	2.82296	39.3961	8.87406	33.427	52.601
	138.041	0.000612139	84.9484	0.0109769	61.3517	1.06726	48.0143	0.720166	39.4404	19.8016	33.4645	31.9944		138.041	0.0174963	84.9484	0.0106452	61.3517	1.44064	48.0143	3.16705	39.4404	17.3178	33.4645	19.793
	138.196	0.000610135	85.0438	0.00725558	61.4205	1.27464	48.0682	1.06855	39.4846	36.3901	33.5021	25.8692		138.196	0.0174803	85.0438	0.0230281	61.4205	1.11184	48.0682	2.08321	39.4846	33.3475	33.5021	9.93202
	138.351	0.000609337	85.1391	0.00881332	61.4894	1.51324	48.1221	2.17697	39.5289	28.8302	33.5397	67.5911		138.351	0.0174313	85.1391	0.0268621	61.4894	1.87141	48.1221	3.89051	39.5289	28.1134	33.5397	46.5381
	138.506	0.000609629	85.2345	0.0146236	61.5582	1.29205	48.176	5.45235	39.5731	13.931	33.5772	26.3515		138.506	0.017398	85.2345	0.0102506	61.5582	1.55037	48.176	7.299	39.5731	13.6262	33.5772	17.6914
	138.661	0.000604443	85.3298	0.0136075	61.6271	1.66561	48.2299	4.7119	39.6174	3.04964	33.6148	3.91564		138.661	0.0173737	85.3298	0.0373687	61.6271	1.12613	48.2299	6.79618	39.6174	5.04361	33.6148	10.2123
	138.816	0.000607882	85.4252	0.0194999	61.6959	0.988995	48.2838	2.0292	39.6617	1.29727	33.6523	21.9368		138.816	0.0173305	85.4252	0.034872	61.6959	0.516944	48.2838	3.504	39.6617	3.15846	33.6523	10.7452
	138.971	0.000603709	85.5205	0.0271529	61.7648	1.67012	48.3377	1.05191	39.7059	3.40371	33.6899	15.8756		138.971	0.0173041	85.5205	0.00944504	61.7648	2.90184	48.3377	0.678113	39.7059	5.40994	33.6899	4.8667
	139.126	0.000601355	85.6158	0.0119336	61.8337	0.199651	48.3916	1.00893	39.7502	6.80832	33.7274	17.7507		139.126	0.0172583	85.6158	0.047256	61.8337	0.399685	48.3916	2.72046	39.7502	13.7851	33.7274	11.7302
	139.281	0.0006048	85.7112	0.0206418	61.9025	4.38356	48.4454	1.99537	39.7945	8.93297	33.765	4.19338		139.281	0.0172394	85.7112	0.00543566	61.9025	5.49874	48.4454	7.37632	39.7945	11.7087	33.765	2.85889
	139.436	0.00059822	85.8065	0.00639354	61.9714	0.311474	48.4993	1.39516	39.8387	19.577	33.8026	7.5615		139.436	0.0171953	85.8065	0.0384869	61.9714	0.708851	48.4993	4.78504	39.8387	26.7741	33.8026	7.96712
	139.591	0.000600411	85.9019	0.0123681	62.0402	3.71842	48.5532	1.32662	39.883	29.1637	33.8401	6.94658		139.591	0.0171692	85.9019	0.00264443	62.0402	5.0932	48.5532	3.29	39.883	27.4638	33.8401	3.56204
	139.745	0.000597888	85.9972	0.00394885	62.1091	0.227373	48.6071	0.731903	39.9273	25.7705	33.8777	3.97259		139.745	0.0171254	85.9972	0.0474651	62.1091	0.430066	48.6071	0.286731	39.9273	29.7557	33.8777	6.2995
	139.9	0.000596624	86.0925	0.0155407	62.1779	1.48676	48.661	0.60963	39.9715	5.67778	33.9152	2.00988		139.9	0.0171073	86.0925	0.0108809	62.1779	1.76925	48.661	0.700583	39.9715	7.00608	33.9152	3.80207
	140.055	0.000596747	86.1879	0.00428236	62.2468	1.21237	48.7149	1.48333	40.0158	4.71397	33.9528	9.01133		140.055	0.017057	86.1879	0.0303717	62.2468	1.59721	48.7149	2.247	40.0158	11.1493	33.9528	12.1718
	140.21	0.000592248	86.2832	0.0193296	62.3157	0.832468	48.7688	2.34117	40.0601	10.4592	33.9904	8.41162		140.21	0.0170408	86.2832	0.0295078	62.3157	0.882979	48.7688	5.3664	40.0601	12.8136	33.9904	3.90678
	140.365	0.000595867	86.3786	0.0189136	62.3845	2.50812	48.8227	2.85559	40.1043	15.8012	34.0279	8.82528		140.365	0.0170014	86.3786	0.0195606	62.3845	2.52024	48.8227	6.90742	40.1043	11.4749	34.0279	10.3224
	140.52	0.000589971	86.4739	0.0163081	62.4534	0.884407	48.8766	1.28453	40.1486	17.3562	34.0655	46.9838		140.52	0.0169591	86.4739	0.0404224	62.4534	0.823929	48.8766	2.18124	40.1486	9.29843	34.0655	46.6224
	140.675	0.000591746	86.5692	0.0204241	62.5222	4.65945	48.9304	1.20157	40.1929	8.15252	34.103	102.153		140.675	0.0169445	86.5692	0.0157799	62.5222	4.32672	48.9304	1.50522	40.1929	3.15439	34.103	60.0158
	140.83	0.000589435	86.6646	0.0101166	62.5911	0.454296	48.9843	0.367046	40.2371	7.40394	34.1406	172.204		140.83	0.0168995	86.6646	0.0412918	62.5911	0.16064	48.9843	0.494159	40.2371	1.09464	34.1406	99.662
	140.985	0.000587691	86.7599	0.0128842	62.6599	3.3355	49.0382	1.73509	40.2814	27.1183	34.1782	129.076		140.985	0.0168669	86.7599	0.0100794	62.6599	2.86079	49.0382	2.43587	40.2814	13.3559	34.1782	68.2958
	141.14	0.000587821	86.8553	0.00426602	62.7288	0.383031	49.0921	2.99018	40.3257	33.9202	34.2157	93.0413		141.14	0.0168468	86.8553	0.0299899	62.7288	0.383416	49.0921	2.27723	40.3257	19.0945	34.2157	49.6661
	141.295	0.000586025	86.9506	0.0104192	62.7977	1.18916	49.146	2.01465	40.3699	27.6447	34.2533	52.4397		141.295	0.0167984	86.9506	0.00925433	62.7977	1.60305	49.146	1.413	40.3699	19.0704	34.2533	12.8296
	141.45	0.000584666	87.0459	0.00175061	62.8665	0.722942	49.1999	0.0834117	40.4142	8.39306	34.2908	42.6141		141.45	0.0167785	87.0459	0.0192843	62.8665	0.440501	49.1999	0.424308	40.4142	7.37108	34.2908	20.9423
	141.605	0.000583189	87.1413	0.00565148	62.9354	1.45852	49.2538	2.60575	40.4585	2.90499	34.3284	2.33342		141.605	0.0167398	87.1413	0.0196182	62.9354	1.34393	49.2538	3.20125	40.4585	1.50884	34.3284	3.86643
	141.76	0.000584175	87.2366	0.00772763	63.0042	1.07837	49.3077	3.28824	40.5027	0.684687	34.3659	8.79901		141.76	0.016715	87.2366	0.00989157	63.0042	1.13154	49.3077	5.27807	40.5027	0.842844	34.3659	2.49383
	141.914	0.000578914	87.332	0.0055174	63.0731	1.78702	49.3615	1.77008	40.547	3.48336	34.4035	40.652		141.914	0.0166727	87.332	0.0255269	63.0731	1.31549	49.3615	4.69827	40.547	3.63698	34.4035	14.7424
	142.069	0.000581833	87.4273	0.0100944	63.1419	1.29917	49.4154	0.576721	40.5912	1.0587	34.4411	18.6777		142.069	0.0166491	87.4273	0.0175806	63.1419	1.61619	49.4154	0.882092	40.5912	1.64146	34.4411	6.30973
	142.224	0.000578556	87.5226	0.0102437	63.2108	1.69223	49.4693	0.692837	40.6355	7.3446	34.4786	13.2283		142.224	0.0166178	87.5226	0.0283603	63.2108	1.61873	49.4693	1.04766	40.6355	11.2683	34.4786	10.5995
	142.379	0.000576834	87.618	0.0210742	63.2797	1.27737	49.5232	0.562722	40.6798	5.29317	34.5162	14.3341		142.379	0.0165793	87.618	0.0282898	63.2797	1.57173	49.5232	0.920909	40.6798	9.91317	34.5162	12.4375
	142.534	0.00057784	87.7133	0.0162207	63.3485	0.819333	49.5771	1.04969	40.724	7.1756	34.5537	17.5988		142.534	0.0165629	87.7133	0.0338692	63.3485	0.615655	49.5771	1.18589	40.724	14.7527	34.5537	17.0882
	142.689	0.000574176	87.8087	0.0331166	63.4174	1.79177	49.631	1.15169	40.7683	8.04494	34.5913	17.1561		142.689	0.0165116	87.8087	0.0419315	63.4174	2.47526	49.631	0.546391	40.7683	6.70289	34.5913	16.0592
	142.844	0.000575843	87.904	0.0256143	63.4862	1.33515	49.6849	1.33605	40.8126	3.72277	34.6289	8.5065		142.844	0.0164984	87.904	0.0167516	63.4862	1.05531	49.6849	0.561297	40.8126	5.92792	34.6289	8.8262
	142.999	0.000572183	87.9993	0.0163297	63.5551	1.36809	49.7388	1.50711	40.8568	0.702672	34.6664	10.8527		142.999	0.016456	87.9993	0.0536372	63.5551	1.74308	49.7388	0.294671	40.8568	4.34716	34.6664	38.4841
	143.154	0.000572084	88.0947	0.0272793	63.6239	1.96204	49.7926	1.85609	40.9011	4.73086	34.704	6.02746		143.154	0.016432	88.0947	0.00149047	63.6239	1.79751	49.7926	2.96478	40.9011	11.8805	34.704	18.7913
	143.309	0.000571854	88.19	0.0111211	63.6928	0.539067	49.8465	4.25271	40.9454	5.12024	34.7415	14.3973		143.309	0.0163989	88.19	0.0523596	63.6928	0.603781	49.8465	6.68583	40.9454	7.34142	34.7415	14.5119
	143.464	0.000568346	88.2854	0.0279552	63.7617	2.3432	49.9004	6.61099	40.9896	13.0043	34.7791	29.3805		143.464	0.0163635	88.2854	0.0121396	63.7617	2.53207	49.9004	8.3957	40.9896	16.2609	34.7791	9.73903
	143.619	0.000570345	88.3807	0.0149441	63.8305	0.367715	49.9543	4.51139	41.0339	10.9577	34.8166	55.5015		143.619	0.0163445	88.3807	0.0418734	63.8305	0.326371	49.9543	3.0207	41.0339	11.3144	34.8166	38.1437
	143.774	0.000566135	88.476	0.0212817	63.8994	2.33435	50.0082	4.03883	41.0782	7.12269	34.8542	59.5485		143.774	0.016298	88.476	0.0136829	63.8994	2.51717	50.0082	1.34633	41.0782	4.6655	34.8542	38.7095
	143.929	0.000567476	88.5714	0.00587055	63.9682	0.353971	50.0621	3.39869	41.1224	10.654	34.8918	95.4523		143.929	0.016284	88.5714	0.0330628	63.9682	0.403088	50.0621	0.109261	41.1224	3.79765	34.8918	90.5761
	144.083	0.000564152	88.6667	0.00964112	64.0371	2.27809	50.116	4.5504	41.1667	17.7768	34.9293	58.2244		144.083	0.0162448	88.6667	0.00784066	64.0371	2.26078	50.116	0.907383	41.1667	8.92683	34.9293	49.0655
	144.238	0.000565265	88.7621	0.00509338	64.1059	0.108218	50.1699	3.89725	41.211	23.7955	34.9669	58.2627		144.238	0.016214	88.7621	0.0300877	64.1059	0.102087	50.1699	0.772766	41.211	14.0758	34.9669	50.4793
	144.393	0.000562147	88.8574	0.0111065	64.1748	2.28261	50.2238	3.23677	41.2552	19.0509	35.0044	29.5955		144.393	0.0161865	88.8574	0.0062707	64.1748	2.76856	50.2238	1.24735	41.2552	12.8971	35.0044	18.0405
	144.548	0.000562155	88.9528	0.00570078	64.2437	0.226233	50.2776	2.46836	41.2995	4.90548	35.042	21.2035		144.548	0.0161579	88.9528	0.0363517	64.2437	0.217879	50.2776	2.81776	41.2995	5.54102	35.042	15.4865
	144.703	0.000561198	89.0481	0.00942366	64.3125	1.42144	50.3315	3.28951	41.3438	3.25477	35.0796	6.81367		144.703	0.0161291	89.0481	0.0103262	64.3125	1.56496	50.3315	3.96177	41.3438	4.66191	35.0796	2.39879
	144.858	0.000559187	89.1434	0.00219527	64.3814	0.635231	50.3854	0.894871	41.388	0.783366	35.1171	6.02785		144.858	0.0160926	89.1434	0.0292536	64.3814	0.588329	50.3854	2.13542	41.388	2.7398	35.1171	5.05053
	145.013	0.000559208	89.2388	0.0136087	64.4502	2.19445	50.4393	1.21811	41.4323	0.96166	35.1547	8.92981		145.013	0.0160733	89.2388	0.00557152	64.4502	2.10482	50.4393	2.05135	41.4323	1.48635	35.1547	8.54927
	145.168	0.000557139	89.3341	0.00526768	64.5191	0.370408	50.4932	2.83911	41.4766	3.19133	35.1922	1.14415		145.168	0.0160345	89.3341	0.0390845	64.5191	0.536693	50.4932	1.51646	41.4766	3.70819	35.1922	1.87046
	145.323	0.000557176	89.4295	0.0119182	64.5879	0.814464	50.5471	2.02434	41.5208	1.74637	35.2298	4.40316		145.323	0.016007	89.4295	0.00508984	64.5879	1.00346	50.5471	2.655	41.5208	1.50338	35.2298	8.56581
	145.478	0.000555158	89.5248	0.00708314	64.6568	1.58851	50.601	2.44843	41.5651	1.30995	35.2673	10.1539		145.478	0.0159843	89.5248	0.0368746	64.6568	1.41644	50.601	2.47187	41.5651	0.696504	35.2673	8.44295
	145.633	0.000554218	89.6201	0.0195004	64.7257	0.494611	50.6549	2.385	41.6093	4.06929	35.3049	13.6351		145.633	0.0159442	89.6201	0.00736632	64.7257	0.578595	50.6549	2.79483	41.6093	4.10792	35.3049	12.6774
	145.788	0.000554067	89.7155	0.0112633	64.7945	0.60163	50.7087	3.12183	41.6536	2.1478	35.3425	31.2386		145.788	0.0159272	89.7155	0.040716	64.7945	0.813584	50.7087	1.62265	41.6536	3.31745	35.3425	36.3438
	145.943	0.000551139	89.8108	0.0345007	64.8634	1.59465	50.7626	1.63644	41.6979	5.14708	35.38	26.6369		145.943	0.0158854	89.8108	0.0085651	64.8634	1.48828	50.7626	0.430727	41.6979	5.89385	35.38	31.8491
	146.098	0.000552167	89.9062	0.0171089	64.9322	0.316476	50.8165	0.836248	41.7421	4.20976	35.4176	35.3839		146.098	0.0158678	89.9062	0.0356855	64.9322	0.382269	50.8165	0.5272	41.7421	1.28136	35.4176	58.6178
	146.252	0.000549252	90.0015	0.0202509	65.0011	1.96665	50.8704	0.0750194	41.7864	11.0836	35.4551	12.9713		146.252	0.0158309	90.0015	0.0302991	65.0011	2.08458	50.8704	0.98891	41.7864	7.03038	35.4551	18.5714
	146.407	0.000549283	90.0968	0.0213324	65.0699	0.178393	50.9243	0.0118921	41.8307	9.30306	35.4927	15.8577		146.407	0.0158104	90.0968	0.0124899	65.0699	0.130898	50.9243	1.62366	41.8307	7.49815	35.4927	16.504
	146.562	0.000547857	90.1922	0.0125718	65.1388	1.69935	50.9782	2.15547	41.8749	19.4541	35.5303	32.1555		146.562	0.0157726	90.1922	0.0450224	65.1388	2.09223	50.9782	4.65443	41.8749	20.358	35.5303	17.6695
	146.717	0.000546874	90.2875	0.0221381	65.2077	0.66693	51.0321	6.20516	41.9192	15.4355	35.5678	15.9103		146.717	0.0157489	90.2875	0.00574668	65.2077	0.540953	51.0321	5.93197	41.9192	21.9633	35.5678	13.7954
	146.872	0.000546007	90.3829	0.0081442	65.2765	1.25743	51.086	8.60932	41.9635	15.1025	35.6054	4.10554		146.872	0.0157223	90.3829	0.0306476	65.2765	1.45579	51.086	6.66788	41.9635	17.8266	35.6054	5.04344
	147.027	0.000544552	90.4782	0.0149353	65.3454	0.460711	51.1399	4.74304	42.0077	17.7238	35.6429	1.98541		147.027	0.015691	90.4782	0.0100581	65.3454	0.677534	51.1399	4.00239	42.0077	15.8616	35.6429	12.8624
	147.182	0.000544352	90.5735	0.00385156	65.4142	1.73461	51.1937	2.24974	42.052	17.0053	35.6805	3.49731		147.182	0.0156612	90.5735	0.0280348	65.4142	1.93536	51.1937	2.74979	42.052	6.7447	35.6805	6.37486
	147.337	0.000542447	90.6689	0.011292	65.4831	0.380366	51.2476	0.452339	42.0963	10.3999	35.718	12.5738		147.337	0.0156351	90.6689	0.009762	65.4831	0.586461	51.2476	1.58163	42.0963	4.46575	35.718	21.2687
	147.492	0.000541924	90.7642	0.00469235	65.5519	1.65703	51.3015	0.30561	42.1405	6.17561	35.7556	11.3564		147.492	0.0156121	90.7642	0.033881	65.5519	1.70683	51.3015	1.29017	42.1405	3.38953	35.7556	17.2935
	147.647	0.000540448	90.8596	0.00868923	65.6208	0.237015	51.3554	0.333579	42.1848	2.00117	35.7932	14.315		147.647	0.0155713	90.8596	0.0067187	65.6208	0.332044	51.3554	1.28962	42.1848	1.62207	35.7932	19.9186
	147.802	0.000540127	90.9549	0.00559556	65.6897	1.92571	51.4093	0.42879	42.2291	2.52545	35.8307	9.62615		147.802	0.0155532	90.9549	0.0278806	65.6897	2.22335	51.4093	1.8507	42.2291	1.25372	35.8307	7.29735
	147.957	0.000538333	91.0502	0.00809911	65.7585	0.23345	51.4632	0.391224	42.2733	3.58441	35.8683	10.7292		147.957	0.0155291	91.0502	0.0109512	65.7585	0.183749	51.4632	1.93835	42.2733	4.60456	35.8683	9.24422
	148.112	0.000537476	91.1456	0.0083254	65.8274	1.82252	51.5171	0.813383	42.3176	2.60806	35.9058	6.52338		148.112	0.015485	91.1456	0.0270635	65.8274	2.04718	51.5171	2.5074	42.3176	2.18104	35.9058	6.02405
	148.267	0.000536677	91.2409	0.0150261	65.8962	0.743894	51.571	0.264267	42.3619	3.20894	35.9434	5.85188		148.267	0.0154775	91.2409	0.00548538	65.8962	0.815687	51.571	0.474312	42.3619	4.13821	35.9434	6.22706
	148.421	0.000535803	91.3363	0.00547223	65.9651	0.389666	51.6248	1.15478	42.4061	7.62346	35.981	6.03152		148.421	0.0154352	91.3363	0.0334895	65.9651	0.397909	51.6248	0.900826	42.4061	3.51955	35.981	4.37926
	148.576	0.00053436	91.4316	0.0074621	66.0339	1.50885	51.6787	4.51375	42.4504	11.915	36.0185	4.35116		148.576	0.0154127	91.4316	0.0061412	66.0339	1.63114	51.6787	3.29225	42.4504	4.33158	36.0185	1.09089
	148.731	0.000533758	91.5269	0.00412482	66.1028	0.409826	51.7326	4.752	42.4947	23.6144	36.0561	7.86151		148.731	0.0153905	91.5269	0.0184661	66.1028	0.433497	51.7326	3.3032	42.4947	15.6511	36.0561	3.53175
	148.886	0.000532761	91.6223	0.00910047	66.1717	1.11533	51.7865	3.26596	42.5389	13.499	36.0936	11.3737		148.886	0.0153539	91.6223	0.0144411	66.1717	1.21916	51.7865	2.38242	42.5389	10.3023	36.0936	13.1082
	149.041	0.000531541	91.7176	0.00723551	66.2405	0.789202	51.8404	1.80441	42.5832	12.7961	36.1312	9.62591		149.041	0.0153313	91.7176	0.0226368	66.2405	1.12818	51.8404	0.545917	42.5832	14.0329	36.1312	8.09455
	149.196	0.000530704	91.813	0.0137114	66.3094	0.425855	51.8943	2.27602	42.6275	3.83229	36.1687	14.0633		149.196	0.0153063	91.813	0.0054484	66.3094	0.385122	51.8943	1.1784	42.6275	2.7173	36.1687	22.605
	149.351	0.000529452	91.9083	0.00360745	66.3782	1.39593	51.9482	1.92075	42.6717	3.86758	36.2063	15.7069		149.351	0.0152756	91.9083	0.0268927	66.3782	1.77542	51.9482	1.12417	42.6717	3.21183	36.2063	25.6038
	149.506	0.000528824	92.0037	0.00569544	66.4471	0.417933	52.0021	0.845257	42.716	5.39058	36.2439	35.3083		149.506	0.0152476	92.0037	0.0129429	66.4471	0.339807	52.0021	1.50453	42.716	3.91927	36.2439	34.1697
	149.661	0.000527538	92.099	0.00515768	66.5159	0.791081	52.056	0.547041	42.7602	9.4949	36.2814	51.7774		149.661	0.0152251	92.099	0.0163694	66.5159	0.99028	52.056	2.84737	42.7602	9.55788	36.2814	27.0569
	149.816	0.00052639	92.1943	0.00463364	66.5848	0.583544	52.1098	1.09071	42.8045	7.9878	36.319	31.8691		149.816	0.0151959	92.1943	0.0148863	66.5848	0.811129	52.1098	2.44929	42.8045	13.247	36.319	10.0089
	149.971	0.000525924	92.2897	0.00591156	66.6537	1.224	52.1637	2.18964	42.8488	5.99605	36.3565	26.0791		149.971	0.0151686	92.2897	0.0158945	66.6537	0.704688	52.1637	3.07638	42.8488	11.8615	36.3565	12.3052
	150.126	0.00052402	92.385	0.00461982	66.7225	0.617325	52.2176	2.42291	42.893	5.09793	36.3941	9.4016		150.126	0.0151451	92.385	0.0121131	66.7225	1.03569	52.2176	1.29671	42.893	7.35089	36.3941	8.19234
	150.281	0.000524594	92.4804	0.0039451	66.7914	1.15066	52.2715	3.19003	42.9373	3.55064	36.4317	14.54		150.281	0.015119	92.4804	0.0201302	66.7914	0.70117	52.2715	2.05497	42.9373	1.0604	36.4317	8.90772
	150.436	0.000522062	92.5757	0.00492585	66.8602	0.631767	52.3254	1.88292	42.9816	1.25917	36.4692	8.45686		150.436	0.0150883	92.5757	0.0103043	66.8602	0.985659	52.3254	1.82161	42.9816	1.60573	36.4692	10.1467
	150.59	0.000521964	92.671	0.00434596	66.9291	1.20531	52.3793	1.1441	43.0258	2.88397	36.5068	10.2906		150.59	0.0150655	92.671	0.0177458	66.9291	1.13887	52.3793	1.86272	43.0258	4.88961	36.5068	6.37375
	150.745	0.00052101	92.7664	0.00528359	66.9979	0.13183	52.4332	0.340097	43.0701	7.79063	36.5443	5.45563		150.745	0.0150376	92.7664	0.0144113	66.9979	0.142688	52.4332	1.21645	43.0701	5.23591	36.5443	4.66813
	150.9	0.000519939	92.8617	0.00597864	67.0668	2.19662	52.4871	0.740257	43.1144	8.67418	36.5819	8.24588		150.9	0.0150132	92.8617	0.017476	67.0668	2.49813	52.4871	1.85103	43.1144	4.09618	36.5819	2.95823
	151.055	0.000519076	92.9571	0.00569434	67.1357	0.212394	52.5409	0.990495	43.1586	9.98297	36.6194	5.03491		151.055	0.0149831	92.9571	0.015738	67.1357	0.215791	52.5409	2.33685	43.1586	13.9002	36.6194	7.78912
	151.21	0.000517903	93.0524	0.00903243	67.2045	1.14346	52.5948	0.546864	43.2029	3.05345	36.657	7.0197		151.21	0.0149605	93.0524	0.0138481	67.2045	1.19083	52.5948	1.91873	43.2029	11.8203	36.657	11.0892
	151.365	0.000517402	93.1477	0.00506553	67.2734	0.870093	52.6487	0.446128	43.2472	2.504	36.6946	7.40022		151.365	0.0149324	93.1477	0.0206657	67.2734	1.01588	52.6487	0.558423	43.2472	17.7991	36.6946	9.4761
	151.52	0.000515821	93.2431	0.013657	67.3422	0.348106	52.7026	2.23155	43.2914	5.06055	36.7321	2.73906		151.52	0.0149066	93.2431	0.00704346	67.3422	0.427555	52.7026	0.676071	43.2914	11.1751	36.7321	1.40481
	151.675	0.00051516	93.3384	0.00178669	67.4111	1.74888	52.7565	4.02954	43.3357	3.33095	36.7697	12.1614		151.675	0.0148862	93.3384	0.0248496	67.4111	1.32936	52.7565	2.74866	43.3357	3.62536	36.7697	14.0481
	151.83	0.000514382	93.4338	0.00648115	67.4799	0.0747453	52.8104	2.16861	43.38	12.8069	36.8072	19.9848		151.83	0.0148514	93.4338	0.0101612	67.4799	0.473537	52.8104	1.31239	43.38	18.0974	36.8072	19.9655
	151.985	0.00051296	93.5291	0.00476006	67.5488	1.61453	52.8643	1.16188	43.4242	8.13028	36.8448	12.4222		151.985	0.0148347	93.5291	0.0120676	67.5488	0.879155	52.8643	1.37907	43.4242	13.5798	36.8448	19.4227
	152.14	0.000512524	93.6244	0.00346848	67.6177	0.656796	52.9182	1.35359	43.4685	7.11319	36.8824	11.5567		152.14	0.0148067	93.6244	0.0157273	67.6177	1.27449	52.9182	2.09079	43.4685	10.6272	36.8824	4.5412
	152.295	0.000511604	93.7198	0.00219373	67.6865	0.505326	52.9721	1.00498	43.5128	1.06787	36.9199	3.39441		152.295	0.0147786	93.7198	0.0182425	67.6865	0.431711	52.9721	0.893994	43.5128	3.62974	36.9199	15.4487
	152.45	0.000510254	93.8151	0.0069704	67.7554	1.19084	53.0259	0.283457	43.557	1.08934	36.9575	10.1466		152.45	0.0147563	93.8151	0.00776664	67.7554	1.56764	53.0259	0.675013	43.557	2.04138	36.9575	17.4778
	152.605	0.000509601	93.9105	0.00342784	67.8242	0.287482	53.0798	0.225077	43.6013	4.71654	36.995	48.6503		152.605	0.0147303	93.9105	0.0203478	67.8242	0.402459	53.0798	0.0427074	43.6013	6.54536	36.995	32.7557
	152.759	0.000509142	94.0058	0.00385935	67.8931	1.51868	53.1337	0.856989	43.6456	3.37118	37.0326	55.6538		152.759	0.0147046	94.0058	0.0087041	67.8931	1.39527	53.1337	0.162669	43.6456	5.2297	37.0326	23.0712
	152.914	0.000507216	94.1011	0.00384267	67.9619	0.268821	53.1876	0.704796	43.6898	1.78221	37.0701	40.1146		152.914	0.0146762	94.1011	0.0184588	67.9619	0.381258	53.1876	1.03927	43.6898	2.76763	37.0701	18.3364
	153.069	0.000507182	94.1965	0.00308845	68.0308	1.11494	53.2415	0.773409	43.7341	4.04028	37.1077	27.2053		153.069	0.0146576	94.1965	0.0140208	68.0308	1.12421	53.2415	2.11015	43.7341	3.86264	37.1077	21.9008
	153.224	0.000505889	94.2918	0.00461211	68.0997	0.594596	53.2954	1.4388	43.7783	3.22032	37.1453	16.92		153.224	0.0146267	94.2918	0.0108134	68.0997	0.518497	53.2954	3.23056	43.7783	3.17641	37.1453	14.9438
	153.379	0.000504728	94.3872	0.0040601	68.1685	0.912593	53.3493	2.02342	43.8226	8.44737	37.1828	25.4229		153.379	0.0146042	94.3872	0.0150728	68.1685	0.995118	53.3493	3.67999	43.8226	12.7914	37.1828	17.2741
	153.534	0.000504281	94.4825	0.00235592	68.2374	0.467818	53.4032	1.60294	43.8669	0.858788	37.2204	28.2402		153.534	0.0145808	94.4825	0.0164955	68.2374	0.5193	53.4032	2.61512	43.8669	3.88787	37.2204	32.696
	153.689	0.000502971	94.5778	0.00532573	68.3062	1.25694	53.457	1.04327	43.9111	2.51707	37.2579	10.2138		153.689	0.0145541	94.5778	0.0105541	68.3062	1.29429	53.457	1.53402	43.9111	6.16008	37.2579	14.688
	153.844	0.000502371	94.6732	0.0033446	68.3751	0.171667	53.5109	0.846743	43.9554	12.0005	37.2955	15.2221		153.844	0.0145308	94.6732	0.0158528	68.3751	0.218179	53.5109	1.85315	43.9554	1.7142	37.2955	29.5502
	153.999	0.000501476	94.7685	0.00328252	68.4439	1.76221	53.5648	0.451412	43.9997	10.1303	37.3331	9.81309		153.999	0.0145066	94.7685	0.0118584	68.4439	1.93156	53.5648	1.53396	43.9997	1.13564	37.3331	6.51377
	154.154	0.000500286	94.8639	0.00511574	68.5128	0.291455	53.6187	0.531621	44.0439	11.4088	37.3706	11.472		154.154	0.0144841	94.8639	0.0144851	68.5128	0.31352	53.6187	1.33814	44.0439	12.2315	37.3706	9.13395
	154.309	0.00049977	94.9592	0.00303105	68.5817	0.851631	53.6726	1.01001	44.0882	4.44453	37.4082	7.77303		154.309	0.0144523	94.9592	0.0128663	68.5817	1.31656	53.6726	2.37315	44.0882	12.7869	37.4082	9.23105
	154.464	0.000498831	95.0545	0.00459239	68.6505	0.93941	53.7265	0.594143	44.1325	6.27755	37.4457	2.66424		154.464	0.0144388	95.0545	0.0144594	68.6505	0.745847	53.7265	0.890384	44.1325	16.138	37.4457	6.26106
	154.619	0.000497826	95.1499	0.00302943	68.7194	0.418073	53.7804	0.684179	44.1767	2.79623	37.4833	1.56913		154.619	0.0144073	95.1499	0.012279	68.7194	0.509311	53.7804	1.32076	44.1767	1.61048	37.4833	10.3939
	154.773	0.000497406	95.2452	0.00446076	68.7882	1.70305	53.8343	0.8182	44.221	5.17137	37.5208	3.37745		154.773	0.0143823	95.2452	0.0138107	68.7882	1.37302	53.8343	1.13258	44.221	1.65906	37.5208	5.05507
	154.928	0.000495772	95.3406	0.0037429	68.8571	0.718048	53.8881	0.952321	44.2653	0.62051	37.5584	6.61905		154.928	0.0143633	95.3406	0.0138674	68.8571	0.646419	53.8881	1.89998	44.2653	4.2101	37.5584	7.61605
	155.083	0.000495188	95.4359	0.0027107	68.9259	0.917329	53.942	0.827575	44.3095	0.127956	37.596	3.89789		155.083	0.0143338	95.4359	0.013728	68.9259	0.794312	53.942	1.47108	44.3095	2.08733	37.596	4.77241
	155.238	0.00049468	95.5313	0.00429707	68.9948	0.801078	53.9959	1.23365	44.3538	2.94199	37.6335	10.849		155.238	0.0143139	95.5313	0.0132864	68.9948	0.674872	53.9959	2.19024	44.3538	3.78299	37.6335	3.69315
	155.393	0.000493272	95.6266	0.00476732	69.0637	0.472933	54.0498	0.711808	44.3981	0.332568	37.6711	4.7983		155.393	0.014286	95.6266	0.0124291	69.0637	0.790855	54.0498	0.674901	44.3981	3.59744	37.6711	4.08692
	155.548	0.00049258	95.7219	0.00170382	69.1325	1.45581	54.1037	0.530987	44.4423	1.20282	37.7086	4.77672		155.548	0.0142676	95.7219	0.0162407	69.1325	1.03305	54.1037	0.347934	44.4423	1.36166	37.7086	1.68673
	155.703	0.000491863	95.8173	0.00565132	69.2014	0.254378	54.1576	0.766691	44.4866	2.53716	37.7462	21.789		155.703	0.0142407	95.8173	0.0110008	69.2014	0.432325	54.1576	0.46206	44.4866	6.27911	37.7462	20.0901
	155.858	0.000490779	95.9126	0.00365338	69.2702	1.98703	54.2115	0.881845	44.5309	4.7359	37.7838	16.6443		155.858	0.0142165	95.9126	0.0142271	69.2702	1.6469	54.2115	1.05389	44.5309	3.96269	37.7838	9.45395
	156.013	0.000490053	96.008	0.00356698	69.3391	0.673753	54.2654	1.0858	44.5751	7.38265	37.8213	22.7347		156.013	0.0141964	96.008	0.0149004	69.3391	0.697317	54.2654	1.93638	44.5751	7.65008	37.8213	16.2883
	156.168	0.000489062	96.1033	0.00519022	69.4079	1.75997	54.3193	1.40059	44.6194	10.2062	37.8589	22.9793		156.168	0.014169	96.1033	0.00939656	69.4079	1.33242	54.3193	1.7314	44.6194	8.68042	37.8589	18.1469
	156.323	0.000488566	96.1986	0.00211811	69.4768	0.661776	54.3731	1.14295	44.6637	8.06276	37.8964	34.0943		156.323	0.0141501	96.1986	0.0210232	69.4768	0.688483	54.3731	0.820013	44.6637	9.19477	37.8964	27.2897
	156.478	0.000487501	96.294	0.00691833	69.5456	1.45267	54.427	0.766141	44.7079	7.02992	37.934	32.6622		156.478	0.0141209	96.294	0.0071194	69.5456	1.1584	54.427	1.38201	44.7079	10.9735	37.934	16.7682
	156.633	0.00048658	96.3893	0.00241567	69.6145	0.350401	54.4809	0.240847	44.7522	2.85368	37.9715	32.2387		156.633	0.0141022	96.3893	0.0184452	69.6145	0.327043	54.4809	0.551253	44.7522	2.22675	37.9715	25.6577
	156.788	0.000485829	96.4847	0.00381562	69.6834	1.63439	54.5348	0.134808	44.7964	3.76544	38.0091	20.4875		156.788	0.0140754	96.4847	0.0104544	69.6834	1.7884	54.5348	0.400397	44.7964	0.92692	38.0091	19.4259
	156.942	0.000485146	96.58	0.0049868	69.7522	0.306008	54.5887	0.63841	44.8407	12.3078	38.0467	30.5074		156.942	0.014056	96.58	0.0148113	69.7522	0.266987	54.5887	1.5266	44.8407	4.6872	38.0467	40.7899
	157.097	0.0004838	96.6753	0.002371	69.8211	1.26558	54.6426	1.26823	44.885	4.29708	38.0842	9.50532		157.097	0.014029	96.6753	0.0123177	69.8211	1.60346	54.6426	2.1117	44.885	2.00334	38.0842	10.2424
	157.252	0.000483571	96.7707	0.00441487	69.8899	0.696529	54.6965	0.662979	44.9292	3.9602	38.1218	4.49174		157.252	0.014008	96.7707	0.0132408	69.8899	0.882638	54.6965	0.961259	44.9292	7.94598	38.1218	4.55971
	157.407	0.000482265	96.866	0.00491749	69.9588	0.616682	54.7504	0.36063	44.9735	1.43172	38.1593	3.19912		157.407	0.0139872	96.866	0.0133953	69.9588	0.572584	54.7504	0.275636	44.9735	5.21389	38.1593	10.9605
	157.562	0.000481443	96.9614	0.0025393	70.0276	0.630433	54.8042	0.621421	45.0178	2.2591	38.1969	1.59397		157.562	0.0139603	96.9614	0.0125832	70.0276	0.776522	54.8042	0.540662	45.0178	10.3186	38.1969	13.0194
	157.717	0.000480918	97.0567	0.00582397	70.0965	1.32226	54.8581	1.92567	45.062	3.09678	38.2345	1.77378		157.717	0.0139415	97.0567	0.0141961	70.0965	1.24764	54.8581	1.07495	45.062	1.60328	38.2345	19.3246
	157.872	0.00047989	97.152	0.00272858	70.1654	0.436317	54.912	2.48688	45.1063	4.18549	38.272	1.09614		157.872	0.0139166	97.152	0.0136476	70.1654	0.316824	54.912	2.63951	45.1063	2.6956	38.272	1.58572
	158.027	0.000479101	97.2474	0.00393494	70.2342	1.57505	54.9659	1.44115	45.1506	2.4792	38.3096	4.29256		158.027	0.0138956	97.2474	0.0139423	70.2342	1.83083	54.9659	1.1352	45.1506	6.7108	38.3096	2.407
	158.182	0.000478365	97.3427	0.00499219	70.3031	0.347708	55.0198	0.871756	45.1948	1.9112	38.3471	3.89465		158.182	0.0138729	97.3427	0.0112712	70.3031	0.313033	55.0198	0.91544	45.1948	1.93909	38.3471	0.865235
	158.337	0.000477499	97.4381	0.00214808	70.3719	0.749943	55.0737	0.660863	45.2391	6.0826	38.3847	7.34274		158.337	0.0138473	97.4381	0.0152381	70.3719	0.888675	55.0737	0.693764	45.2391	6.60149	38.3847	5.64728
	158.492	0.000476817	97.5334	0.00390249	70.4408	0.600672	55.1276	0.420634	45.2834	1.34107	38.4223	3.1861		158.492	0.0138297	97.5334	0.0139539	70.4408	0.610348	55.1276	1.70733	45.2834	1.87788	38.4223	2.30491
	158.647	0.000475789	97.6287	0.00461465	70.5096	0.890873	55.1815	0.503173	45.3276	4.31169	38.4598	4.06494		158.647	0.0138024	97.6287	0.00941292	70.5096	1.04872	55.1815	0.930397	45.3276	0.753933	38.4598	7.65079
	158.802	0.000475325	97.7241	0.00202404	70.5785	0.439199	55.2354	0.836096	45.3719	2.8051	38.4974	3.85869		158.802	0.0137836	97.7241	0.0179152	70.5785	0.340615	55.2354	1.19932	45.3719	1.194	38.4974	10.8227
	158.957	0.000474053	97.8194	0.00446218	70.6474	0.983303	55.2892	0.255448	45.4162	5.36714	38.5349	2.93526		158.957	0.013759	97.8194	0.0112737	70.6474	1.22174	55.2892	0.959812	45.4162	3.81303	38.5349	7.85197
	159.111	0.00047359	97.9148	0.00344134	70.7162	1.0703	55.3431	0.119789	45.4604	6.33207	38.5725	10.9162		159.111	0.0137374	97.9148	0.0154098	70.7162	0.774648	55.3431	0.844715	45.4604	7.47069	38.5725	24.6437
	159.266	0.000472742	98.0101	0.00386255	70.7851	0.717977	55.397	0.649765	45.5047	9.45927	38.61	14.0459		159.266	0.0137161	98.0101	0.0154403	70.7851	0.871453	55.397	1.36438	45.5047	7.45844	38.61	19.9301
	159.421	0.000471798	98.1054	0.00251945	70.8539	1.34399	55.4509	0.343007	45.549	6.06968	38.6476	36.1696		159.421	0.0136938	98.1054	0.0105752	70.8539	1.10262	55.4509	0.27587	45.549	3.75293	38.6476	46.3387
	159.576	0.000471093	98.2008	0.00380938	70.9228	0.519388	55.5048	0.409664	45.5932	1.22923	38.6852	25.1182		159.576	0.0136722	98.2008	0.0168475	70.9228	0.707522	55.5048	0.407863	45.5932	0.166122	38.6852	24.9836
	159.731	0.000470155	98.2961	0.00431887	70.9916	0.485279	55.5587	0.781258	45.6375	5.33426	38.7227	18.9612		159.731	0.01365	98.2961	0.0101388	70.9916	0.635878	55.5587	1.17617	45.6375	3.19177	38.7227	20.1731
	159.886	0.000469652	98.3915	0.00277001	71.0605	1.16461	55.6126	0.513935	45.6818	4.69287	38.7603	10.1948		159.886	0.0136299	98.3915	0.0124251	71.0605	1.23443	55.6126	0.70606	45.6818	2.71911	38.7603	8.74967
	160.041	0.000468694	98.4868	0.00305954	71.1294	0.550534	55.6665	0.448957	45.726	8.32616	38.7978	20.8035		160.041	0.0136045	98.4868	0.0156799	71.1294	0.752616	55.6665	0.807326	45.726	7.17438	38.7978	32.1218
	160.196	0.000467952	98.5822	0.00482657	71.1982	0.591735	55.7203	0.800953	45.7703	2.51409	38.8354	10.418		160.196	0.0135877	98.5822	0.00855751	71.1982	0.773487	55.7203	1.2389	45.7703	4.35825	38.8354	14.3733
	160.351	0.000467121	98.6775	0.00238272	71.2671	0.736456	55.7742	1.26155	45.8145	2.36804	38.873	9.56627		160.351	0.0135621	98.6775	0.0168827	71.2671	0.67215	55.7742	0.927024	45.8145	6.29276	38.873	14.8077
	160.506	0.000466365	98.7728	0.00393611	71.3359	0.791917	55.8281	2.14207	45.8588	1.05375	38.9105	0.741409		160.506	0.0135413	98.7728	0.00989031	71.3359	1.11466	55.8281	1.04427	45.8588	0.922642	38.9105	9.75761
	160.661	0.000465726	98.8682	0.00284922	71.4048	0.395828	55.882	1.27168	45.9031	1.67318	38.9481	0.828269		160.661	0.013522	98.8682	0.0153163	71.4048	0.27735	55.882	0.877446	45.9031	3.82474	38.9481	9.95478
	160.816	0.000464738	98.9635	0.00378364	71.4736	0.81283	55.9359	1.0923	45.9473	5.68899	38.9856	7.27057		160.816	0.0134964	98.9635	0.00881722	71.4736	1.20152	55.9359	1.45197	45.9473	6.66764	38.9856	12.0597
	160.971	0.000463897	99.0589	0.00338034	71.5425	0.637548	55.9898	0.643189	45.9916	3.88145	39.0232	6.07609		160.971	0.0134789	99.0589	0.0171027	71.5425	0.553563	55.9898	1.51201	45.9916	5.27212	39.0232	3.17425
	161.126	0.000463495	99.1542	0.00305448	71.6114	0.584024	56.0437	0.719277	46.0359	4.17004	39.0607	12.1197		161.126	0.0134551	99.1542	0.00973552	71.6114	0.842079	56.0437	0.968788	46.0359	8.25158	39.0607	2.55092
	161.28	0.000462276	99.2495	0.0029846	71.6802	0.596154	56.0976	0.39448	46.0801	0.804125	39.0983	8.95076		161.28	0.0134351	99.2495	0.0147832	71.6802	0.522797	56.0976	0.497878	46.0801	3.40253	39.0983	2.84209
	161.435	0.000461526	99.3449	0.0050435	71.7491	0.995882	56.1515	0.77635	46.1244	2.61199	39.1359	4.51336		161.435	0.0134144	99.3449	0.00986315	71.7491	1.21344	56.1515	1.14656	46.1244	5.0882	39.1359	4.13066
	161.59	0.000461102	99.4402	0.00194461	71.8179	0.313181	56.2053	1.70055	46.1687	1.48718	39.1734	0.473366		161.59	0.0133918	99.4402	0.0144671	71.8179	0.260672	56.2053	2.73324	46.1687	2.76777	39.1734	1.43859
	161.745	0.00046015	99.5356	0.00394882	71.8868	1.36752	56.2592	2.94686	46.2129	2.96884	39.211	3.86764		161.745	0.0133726	99.5356	0.0145662	71.8868	1.30202	56.2592	3.69382	46.2129	1.97268	39.211	3.93884
	161.9	0.000459409	99.6309	0.00510958	71.9556	0.245203	56.3131	1.68171	46.2572	0.731609	39.2485	2.79535		161.9	0.013351	99.6309	0.00717186	71.9556	0.571918	56.3131	1.82066	46.2572	0.612797	39.2485	4.91181
	162.055	0.000458656	99.7262	0.00173249	72.0245	0.883297	56.367	0.93413	46.3015	2.63033	39.2861	7.28647		162.055	0.0133303	99.7262	0.0245728	72.0245	0.800042	56.367	1.51799	46.3015	5.12469	39.2861	8.76689
	162.21	0.000457906	99.8216	0.00449107	72.0934	1.24855	56.4209	0.700891	46.3457	0.975539	39.3237	23.2262		162.21	0.0133083	99.8216	0.00447817	72.0934	1.5538	56.4209	0.758864	46.3457	0.473	39.3237	35.0014
	162.365	0.000457354	99.9169	0.00295974	72.1622	0.257006	56.4748	0.467862	46.39	2.73582	39.3612	20.7879		162.365	0.013289	99.9169	0.0203652	72.1622	0.26897	56.4748	1.37477	46.39	1.49193	39.3612	27.0724
	162.52	0.000456381	100.012	0.00336167	72.2311	1.37136	56.5287	0.51908	46.4343	6.87798	39.3988	30.0521		162.52	0.0132676	100.012	0.011104	72.2311	1.62602	56.5287	0.627564	46.4343	8.51567	39.3988	41.2006
	162.675	0.000455755	100.108	0.00316064	72.2999	0.426117	56.5826	0.452266	46.4785	4.12119	39.4363	11.6141		162.675	0.0132469	100.108	0.0117898	72.2999	0.273001	56.5826	0.707784	46.4785	3.79735	39.4363	8.29039
	162.83	0.000455032	100.203	0.00281895	72.3688	0.853496	56.6364	0.198759	46.5228	13.5345	39.4739	16.222		162.83	0.0132259	100.203	0.0141974	72.3688	1.07327	56.6364	0.107674	46.5228	10.7752	39.4739	9.35363
	162.985	0.000454104	100.298	0.00412475	72.4376	0.7178	56.6903	0.16746	46.5671	7.83164	39.5114	10.0708		162.985	0.0132056	100.298	0.00991284	72.4376	0.558585	56.6903	0.578965	46.5671	4.23818	39.5114	4.53638
	163.14	0.000453472	100.394	0.00282772	72.5065	0.817866	56.7442	0.548602	46.6113	10.5987	39.549	15.214		163.14	0.0131861	100.394	0.0138784	72.5065	0.959572	56.7442	0.45827	46.6113	8.97003	39.549	18.4197
	163.295	0.000452825	100.489	0.00293222	72.5754	0.752844	56.7981	0.67975	46.6556	3.34629	39.5866	5.88336		163.295	0.0131639	100.489	0.013041	72.5754	0.665946	56.7981	0.851826	46.6556	5.37778	39.5866	6.0602
	163.449	0.000451853	100.584	0.00362518	72.6442	0.237019	56.852	0.300009	46.6999	2.97288	39.6241	8.69307		163.449	0.0131456	100.584	0.00920153	72.6442	0.515598	56.852	0.45492	46.6999	6.03355	39.6241	14.5295
	163.604	0.000451333	100.68	0.00325521	72.7131	1.29001	56.9059	0.78127	46.7441	6.67726	39.6617	1.90541		163.604	0.013123	100.68	0.0145276	72.7131	1.02271	56.9059	1.58737	46.7441	11.1796	39.6617	0.859915
	163.759	0.000450544	100.775	0.00294342	72.7819	0.295369	56.9598	0.73598	46.7884	4.63526	39.6992	3.58537		163.759	0.0131051	100.775	0.0118425	72.7819	0.615315	56.9598	0.514283	46.7884	5.37708	39.6992	3.1052
	163.914	0.00044954	100.87	0.00276228	72.8508	0.749423	57.0137	1.27798	46.8327	6.54145	39.7368	9.16061		163.914	0.0130846	100.87	0.0121294	72.8508	0.60123	57.0137	0.653048	46.8327	4.52098	39.7368	2.74486
	164.069	0.000449372	100.966	0.0039309	72.9196	0.481802	57.0675	1.13828	46.8769	2.44072	39.7744	5.44418		164.069	0.0130625	100.966	0.010376	72.9196	0.673226	57.0675	0.394533	46.8769	1.37355	39.7744	4.02777
	164.224	0.000448303	101.061	0.00297058	72.9885	0.904932	57.1214	0.708184	46.9212	6.19575	39.8119	10.9526		164.224	0.0130455	101.061	0.0138506	72.9885	0.905474	57.1214	0.386396	46.9212	5.41742	39.8119	3.47048
	164.379	0.000447618	101.156	0.00279616	73.0574	0.292408	57.1753	0.0662777	46.9654	0.780453	39.8495	4.18291		164.379	0.0130243	101.156	0.0127468	73.0574	0.46977	57.1753	0.271883	46.9654	2.4379	39.8495	5.46985
	164.534	0.000446991	101.252	0.00357356	73.1262	1.06261	57.2292	0.332844	47.0097	1.10347	39.887	2.50131		164.534	0.0130031	101.252	0.00914249	73.1262	0.912551	57.2292	0.339035	47.0097	1.2961	39.887	2.92739
	164.689	0.000446036	101.347	0.00317454	73.1951	0.349719	57.2831	0.871078	47.054	0.404847	39.9246	3.10247		164.689	0.0129844	101.347	0.0139138	73.1951	0.705668	57.2831	0.59562	47.054	1.09771	39.9246	4.94256
	164.844	0.000445708	101.442	0.00279958	73.2639	0.995271	57.337	1.32968	47.0982	2.14308	39.9621	3.14523		164.844	0.0129646	101.442	0.0123387	73.2639	0.645486	57.337	1.38687	47.0982	2.99361	39.9621	2.45855
	164.999	0.00044462	101.538	0.00398636	73.3328	0.498961	57.3909	0.778045	47.1425	5.44422	39.9997	4.13709		164.999	0.0129436	101.538	0.0113617	73.3328	0.649394	57.3909	0.383476	47.1425	4.2511	39.9997	2.87035
	165.154	0.000444109	101.633	0.00224424	73.4016	0.715457	57.4448	0.380552	47.1868	9.72266	40.0373	4.31964		165.154	0.0129256	101.633	0.0107622	73.4016	0.794373	57.4448	0.583111	47.1868	8.99847	40.0373	5.78821
	165.309	0.000443335	101.728	0.00387536	73.4705	0.528091	57.4987	0.32322	47.231	9.40428	40.0748	10.5379		165.309	0.0129037	101.728	0.0165705	73.4705	0.360941	57.4987	0.653671	47.231	5.67659	40.0748	11.3706
	165.464	0.000442662	101.824	0.00301103	73.5394	0.689446	57.5525	0.218409	47.2753	3.99312	40.1124	15.4234		165.464	0.0128857	101.824	0.00729714	73.5394	1.07812	57.5525	1.15749	47.2753	2.4266	40.1124	12.9166
	165.618	0.000441803	101.919	0.00311436	73.6082	0.527609	57.6064	0.448581	47.3196	5.95202	40.1499	21.9134		165.618	0.0128666	101.919	0.016169	73.6082	0.371566	57.6064	1.67188	47.3196	3.44706	40.1499	19.5386
	165.773	0.000441335	102.014	0.00325602	73.6771	0.46719	57.6603	0.299985	47.3638	2.72645	40.1875	9.94941		165.773	0.0128463	102.014	0.00946984	73.6771	0.710428	57.6603	1.16609	47.3638	2.72971	40.1875	8.57823
	165.928	0.000440666	102.11	0.00281753	73.7459	0.92351	57.7142	0.386399	47.4081	5.83382	40.2251	8.8762		165.928	0.0128279	102.11	0.0130682	73.7459	0.925638	57.7142	0.85659	47.4081	2.65213	40.2251	6.76632
	166.083	0.00043973	102.205	0.00360859	73.8148	0.27548	57.7681	0.438866	47.4524	2.26757	40.2626	4.17539		166.083	0.0128079	102.205	0.0114883	73.8148	0.310852	57.7681	0.195614	47.4524	0.690952	40.2626	2.3535
	166.238	0.000439172	102.3	0.00314645	73.8836	1.04362	57.822	1.19757	47.4966	5.07927	40.3002	6.66379		166.238	0.0127888	102.3	0.0104312	73.8836	1.25558	57.822	0.577464	47.4966	4.23766	40.3002	3.48633
	166.393	0.000438545	102.396	0.00269483	73.9525	0.343722	57.8759	1.35527	47.5409	0.376484	40.3377	4.09745		166.393	0.0127701	102.396	0.0132708	73.9525	0.268729	57.8759	0.587589	47.5409	0.237009	40.3377	1.74354
	166.548	0.000437851	102.491	0.00368316	74.0214	0.945192	57.9298	1.09677	47.5852	1.14736	40.3753	7.4778		166.548	0.0127502	102.491	0.0120048	74.0214	1.22409	57.9298	0.27768	47.5852	2.09754	40.3753	7.10985
	166.703	0.000436997	102.586	0.00236731	74.0902	0.417922	57.9836	0.545387	47.6294	3.28777	40.4128	1.15453		166.703	0.0127312	102.586	0.0100657	74.0902	0.305481	57.9836	0.800789	47.6294	12.7628	40.4128	1.0589
	166.858	0.000436496	102.682	0.00392654	74.1591	0.828237	58.0375	0.391352	47.6737	1.82557	40.4504	2.14044		166.858	0.0127123	102.682	0.0115812	74.1591	1.05165	58.0375	1.28824	47.6737	8.1597	40.4504	6.39303
	167.013	0.00043574	102.777	0.00268471	74.2279	0.546543	58.0914	1.23687	47.718	0.638956	40.488	3.85788		167.013	0.0126932	102.777	0.0137078	74.2279	0.447822	58.0914	1.88603	47.718	2.96073	40.488	0.421268
	167.168	0.00043492	102.872	0.00327109	74.2968	0.51697	58.1453	1.89246	47.7622	1.21034	40.5255	4.57715		167.168	0.012673	102.872	0.0104352	74.2968	0.824799	58.1453	2.5676	47.7622	1.56805	40.5255	2.45584
	167.323	0.000434281	102.968	0.00394274	74.3656	0.683494	58.1992	0.703562	47.8065	0.774357	40.5631	7.51824		167.323	0.0126552	102.968	0.0108992	74.3656	0.414571	58.1992	0.627147	47.8065	1.23253	40.5631	0.797627
	167.478	0.000433772	103.063	0.00250533	74.4345	0.537315	58.2531	0.0876443	47.8508	0.944417	40.6006	0.755619		167.478	0.0126372	103.063	0.0118423	74.4345	1.00718	58.2531	0.228519	47.8508	1.08474	40.6006	1.76003
	167.633	0.000432884	103.158	0.00346888	74.5034	0.574796	58.307	0.455495	47.895	2.1542	40.6382	0.347329		167.633	0.0126166	103.158	0.0139371	74.5034	0.3589	58.307	0.690726	47.895	2.75779	40.6382	1.34129
	167.787	0.000432261	103.254	0.002614	74.5722	0.603623	58.3609	0.469684	47.9393	1.16923	40.6758	2.79287		167.787	0.0125989	103.254	0.00841217	74.5722	0.793453	58.3609	0.258651	47.9393	1.78601	40.6758	4.09776
	167.942	0.000431696	103.349	0.0033046	74.6411	0.575271	58.4148	0.283902	47.9835	2.93025	40.7133	2.34565		167.942	0.0125809	103.349	0.013327	74.6411	0.612509	58.4148	0.375181	47.9835	5.29107	40.7133	1.44898
	168.097	0.000430985	103.445	0.00330923	74.7099	0.751265	58.4686	0.109885	48.0278	5.39411	40.7509	3.60641		168.097	0.0125615	103.445	0.011858	74.7099	0.596195	58.4686	0.13011	48.0278	4.79666	40.7509	4.16656
	168.252	0.000430407	103.54	0.00313307	74.7788	0.526855	58.5225	0.226122	48.0721	5.65056	40.7884	1.02744		168.252	0.0125432	103.54	0.0107579	74.7788	0.852802	58.5225	0.256136	48.0721	6.10709	40.7884	1.6239
	168.407	0.000429629	103.635	0.00314372	74.8476	0.639801	58.5764	0.374908	48.1163	5.60051	40.826	1.15872		168.407	0.0125252	103.635	0.01197	74.8476	0.70528	58.5764	0.497351	48.1163	4.70658	40.826	1.13986
	168.562	0.000429076	103.731	0.00352623	74.9165	0.740996	58.6303	0.363913	48.1606	1.15635	40.8635	3.76213		168.562	0.012506	103.731	0.012465	74.9165	0.892465	58.6303	0.361412	48.1606	4.42197	40.8635	5.96929
	168.717	0.000428365	103.826	0.00346821	74.9854	0.625853	58.6842	0.640085	48.2049	1.71344	40.9011	3.3741		168.717	0.0124874	103.826	0.00997361	74.9854	0.86247	58.6842	0.988173	48.2049	4.30966	40.9011	8.64024
	168.872	0.000427627	103.921	0.00282059	75.0542	0.633832	58.7381	0.176108	48.2491	0.804107	40.9387	7.80299		168.872	0.0124698	103.921	0.0126912	75.0542	0.565931	58.7381	0.333414	48.2491	5.52928	40.9387	11.7967
	169.027	0.00042711	104.017	0.00325075	75.1231	0.535737	58.792	0.44246	48.2934	2.35229	40.9762	5.76675		169.027	0.0124509	104.017	0.0104818	75.1231	0.76985	58.792	0.670527	48.2934	1.29209	40.9762	12.0118
	169.182	0.000426227	104.112	0.0028622	75.1919	0.693089	58.8459	1.61061	48.3377	0.158934	41.0138	4.01388		169.182	0.0124317	104.112	0.0113069	75.1919	0.576704	58.8459	1.13839	48.3377	1.92807	41.0138	11.1375
	169.337	0.000425772	104.207	0.00296369	75.2608	0.422386	58.8997	2.60146	48.3819	1.88921	41.0513	7.48609		169.337	0.0124157	104.207	0.0121935	75.2608	0.64843	58.8997	1.47752	48.3819	1.01719	41.0513	3.55953
	169.492	0.000424975	104.303	0.00301037	75.3296	0.598006	58.9536	2.80456	48.4262	0.900421	41.0889	6.58464		169.492	0.0123955	104.303	0.0100431	75.3296	0.638359	58.9536	1.80738	48.4262	2.49157	41.0889	2.85612
	169.647	0.000424376	104.398	0.0028224	75.3985	0.677426	59.0075	1.12595	48.4705	0.747544	41.1265	13.0902		169.647	0.0123787	104.398	0.0116026	75.3985	0.687734	59.0075	0.204197	48.4705	1.65629	41.1265	12.6052
	169.802	0.000423598	104.493	0.0037695	75.4674	0.477649	59.0614	0.204387	48.5147	2.33473	41.164	3.70784		169.802	0.0123601	104.493	0.0114615	75.4674	0.699357	59.0614	0.114623	48.5147	6.68722	41.164	1.54407
	169.956	0.00042319	104.589	0.00192229	75.5362	0.485972	59.1153	0.938196	48.559	3.98416	41.2016	4.44426		169.956	0.0123418	104.589	0.0122578	75.5362	0.48949	59.1153	1.40084	48.559	5.13983	41.2016	4.22042
	170.111	0.000422436	104.684	0.00632378	75.6051	1.06295	59.1692	1.05709	48.6033	3.80096	41.2391	3.45675		170.111	0.0123263	104.684	0.00904136	75.6051	0.958775	59.1692	1.05309	48.6033	2.99748	41.2391	4.41401
	170.266	0.000421752	104.779	0.00146553	75.6739	0.195881	59.2231	1.39291	48.6475	5.01013	41.2767	4.92974		170.266	0.012306	104.779	0.0127968	75.6739	0.339525	59.2231	1.61689	48.6475	2.12756	41.2767	0.939755
	170.421	0.000421243	104.875	0.00477876	75.7428	0.917317	59.277	1.33848	48.6918	0.110862	41.3142	11.6827		170.421	0.0122884	104.875	0.0122066	75.7428	0.926776	59.277	0.724588	48.6918	2.47861	41.3142	7.63865
	170.576	0.000420577	104.97	0.00230416	75.8116	0.4968	59.3309	1.61656	48.7361	2.41131	41.3518	3.63871		170.576	0.012272	104.97	0.0091944	75.8116	0.507868	59.3309	1.35734	48.7361	4.03073	41.3518	1.33718
	170.731	0.000419873	105.065	0.00322423	75.8805	0.479678	59.3847	0.68298	48.7803	2.20632	41.3894	4.28116		170.731	0.0122529	105.065	0.0127679	75.8805	0.628616	59.3847	0.346389	48.7803	6.79506	41.3894	7.39822
	170.886	0.00041941	105.161	0.00325706	75.9494	0.619437	59.4386	0.165573	48.8246	0.457917	41.4269	1.3554		170.886	0.0122362	105.161	0.0104465	75.9494	0.594245	59.4386	0.23368	48.8246	1.33376	41.4269	7.90421
	171.041	0.000418485	105.256	0.00208014	76.0182	0.553416	59.4925	0.266122	48.8689	0.792708	41.4645	1.04788		171.041	0.0122171	105.256	0.0118802	76.0182	0.67809	59.4925	0.370744	48.8689	1.46148	41.4645	2.65216
	171.196	0.000418043	105.351	0.00444011	76.0871	0.553277	59.5464	0.179179	48.9131	0.294268	41.502	3.39677		171.196	0.0122003	105.351	0.00922159	76.0871	0.646841	59.5464	0.0413334	48.9131	0.224496	41.502	5.69544
	171.351	0.000417371	105.447	0.00168839	76.1559	0.477536	59.6003	0.228132	48.9574	0.847163	41.5396	1.80095		171.351	0.0121835	105.447	0.0144576	76.1559	0.478304	59.6003	0.192765	48.9574	1.09696	41.5396	2.36294
	171.506	0.00041664	105.542	0.00424214	76.2248	0.632085	59.6542	0.350157	49.0016	1.94677	41.5772	4.98719		171.506	0.0121639	105.542	0.00784358	76.2248	0.754895	59.6542	0.810756	49.0016	1.91836	41.5772	2.98133
	171.661	0.000416089	105.637	0.00197057	76.2936	0.532199	59.7081	0.550354	49.0459	0.311884	41.6147	9.27131		171.661	0.0121493	105.637	0.013502	76.2936	0.5943	59.7081	0.291067	49.0459	2.36882	41.6147	6.69352
	171.816	0.000415459	105.733	0.00395148	76.3625	0.425786	59.762	0.449639	49.0902	2.24553	41.6523	5.35871		171.816	0.0121299	105.733	0.0106293	76.3625	0.471274	59.762	0.16372	49.0902	2.69979	41.6523	3.85862
	171.971	0.000414903	105.828	0.00197787	76.4314	0.808861	59.8158	1.09656	49.1344	0.700948	41.6898	7.10652		171.971	0.0121138	105.828	0.00956295	76.4314	0.798495	59.8158	0.859216	49.1344	4.03356	41.6898	8.79976
	172.125	0.000414171	105.923	0.00385834	76.5002	0.365188	59.8697	1.02749	49.1787	1.35648	41.7274	7.2094		172.125	0.012097	105.923	0.0130757	76.5002	0.50143	59.8697	0.383138	49.1787	2.06942	41.7274	4.45395
	172.28	0.000413693	106.019	0.00223675	76.5691	0.674079	59.9236	1.6305	49.223	0.798418	41.7649	5.53814		172.28	0.0120786	106.019	0.0102559	76.5691	0.608996	59.9236	0.877943	49.223	4.3611	41.7649	1.89
	172.435	0.000413003	106.114	0.00340505	76.6379	0.665857	59.9775	1.41227	49.2672	0.257705	41.8025	12.6154		172.435	0.0120623	106.114	0.00990615	76.6379	0.590105	59.9775	0.592602	49.2672	0.644364	41.8025	6.67394
	172.59	0.000412488	106.209	0.00261353	76.7068	0.401834	60.0314	1.31584	49.3115	2.29969	41.8401	7.14782		172.59	0.0120449	106.209	0.0132711	76.7068	0.636196	60.0314	1.09888	49.3115	2.58959	41.8401	1.70407
	172.745	0.000411801	106.305	0.00272761	76.7756	0.649787	60.0853	0.307562	49.3558	0.174838	41.8776	6.69264		172.745	0.0120276	106.305	0.00936695	76.7756	0.546823	60.0853	0.444506	49.3558	0.241277	41.8776	4.96202
	172.9	0.00041115	106.4	0.00324058	76.8445	0.512179	60.1392	0.0424593	49.4	0.666996	41.9152	2.29372		172.9	0.0120105	106.4	0.0115194	76.8445	0.628328	60.1392	0.240181	49.4	2.3468	41.9152	1.86753
	173.055	0.000410711	106.495	0.0027628	76.9134	0.50866	60.1931	0.455034	49.4443	1.06631	41.9527	1.9516		173.055	0.0119927	106.495	0.00965457	76.9134	0.609678	60.1931	0.803905	49.4443	0.351844	41.9527	1.83069
	173.21	0.000409864	106.591	0.00275997	76.9822	0.578816	60.247	1.03163	49.4886	0.564143	41.9903	2.99916		173.21	0.0119776	106.591	0.0132331	76.9822	0.521219	60.247	1.03682	49.4886	1.30378	41.9903	3.4532
	173.365	0.000409345	106.686	0.00329553	77.0511	0.724145	60.3008	2.18922	49.5328	0.467116	42.0279	1.71731		173.365	0.0119592	106.686	0.00945313	77.0511	0.856532	60.3008	2.53889	49.5328	1.70959	42.0279	0.789032
	173.52	0.000408843	106.781	0.00255953	77.1199	0.373629	60.3547	2.88541	49.5771	1.48646	42.0654	9.31176		173.52	0.0119417	106.781	0.00982126	77.1199	0.404507	60.3547	2.22213	49.5771	2.26838	42.0654	10.4602
	173.675	0.000408029	106.877	0.00324403	77.1888	0.735851	60.4086	2.95231	49.6214	2.25097	42.103	7.19023		173.675	0.0119271	106.877	0.0131859	77.1888	0.770393	60.4086	2.58594	49.6214	3.09958	42.103	3.64891
	173.83	0.000407591	106.972	0.00247071	77.2576	0.628527	60.4625	1.78572	49.6656	0.143944	42.1405	13.8544		173.83	0.0119092	106.972	0.00941313	77.2576	0.698749	60.4625	1.06865	49.6656	1.1045	42.1405	11.8606
	173.985	0.000406926	107.067	0.0032134	77.3265	0.406519	60.5164	0.773507	49.7099	0.624294	42.1781	5.24672		173.985	0.0118928	107.067	0.0109058	77.3265	0.483334	60.5164	0.534283	49.7099	0.253991	42.1781	5.57226
	174.14	0.000406468	107.163	0.00296131	77.3954	0.750383	60.5703	0.467506	49.7542	1.32429	42.2156	4.71446		174.14	0.0118759	107.163	0.0113405	77.3954	0.736138	60.5703	0.339837	49.7542	1.64202	42.2156	3.68532
	174.294	0.00040574	107.258	0.00263405	77.4642	0.514587	60.6242	0.884486	49.7984	0.762379	42.2532	3.38614		174.294	0.0118595	107.258	0.0103941	77.4642	0.654505	60.6242	0.708583	49.7984	0.257111	42.2532	2.17404
	174.449	0.000405321	107.353	0.00340387	77.5331	0.430213	60.6781	1.4497	49.8427	1.57796	42.2908	2.85351		174.449	0.0118443	107.353	0.0104784	77.5331	0.39541	60.6781	1.12413	49.8427	1.37486	42.2908	1.4313
	174.604	0.000404593	107.449	0.00257713	77.6019	0.697174	60.7319	1.23318	49.887	1.34915	42.3283	11.2243		174.604	0.0118256	107.449	0.0129537	77.6019	0.778344	60.7319	0.938195	49.887	2.08275	42.3283	10.5411
	174.759	0.000404066	107.544	0.00310423	77.6708	0.437098	60.7858	1.25444	49.9312	1.12391	42.3659	7.41829		174.759	0.0118104	107.544	0.00768326	77.6708	0.452231	60.7858	0.769285	49.9312	1.49469	42.3659	4.37528
	174.914	0.000403503	107.64	0.00270578	77.7396	0.738709	60.8397	0.870802	49.9755	2.95515	42.4034	13.9751		174.914	0.0117935	107.64	0.0143529	77.7396	0.789842	60.8397	0.235347	49.9755	2.11397	42.4034	12.3627
	175.069	0.000402744	107.735	0.00345309	77.8085	0.322819	60.8936	1.15359	50.0197	1.04482	42.441	8.14043		175.069	0.0117773	107.735	0.00863105	77.8085	0.364764	60.8936	0.70159	50.0197	4.41175	42.441	2.08571
	175.224	0.000402377	107.83	0.00200243	77.8774	0.997745	60.9475	0.5262	50.064	1.88354	42.4786	16.0701		175.224	0.0117609	107.83	0.0109049	77.8774	0.981247	60.9475	0.23666	50.064	3.15171	42.4786	8.20991
	175.379	0.000401619	107.926	0.00355335	77.9462	0.196954	61.0014	0.320982	50.1083	1.51161	42.5161	9.26595		175.379	0.0117441	107.926	0.01219	77.9462	0.289164	61.0014	0.558869	50.1083	4.8003	42.5161	1.72589
	175.534	0.00040101	108.021	0.00266699	78.0151	0.778283	61.0553	0.244399	50.1525	1.54496	42.5537	12.2153		175.534	0.0117282	108.021	0.00828284	78.0151	0.792636	61.0553	0.480079	50.1525	1.39278	42.5537	7.94055
	175.689	0.000400584	108.116	0.00249596	78.0839	0.573265	61.1092	0.244953	50.1968	2.41784	42.5912	2.47433		175.689	0.0117125	108.116	0.013245	78.0839	0.637416	61.1092	0.732001	50.1968	1.73587	42.5912	0.752777
	175.844	0.000399889	108.212	0.00288153	78.1528	0.376274	61.163	0.405746	50.2411	0.408555	42.6288	3.70865		175.844	0.0116962	108.212	0.00854409	78.1528	0.423124	61.163	0.869044	50.2411	0.374785	42.6288	2.12604
	175.999	0.00039935	108.307	0.002757	78.2216	0.849637	61.2169	0.50844	50.2853	1.18676	42.6663	4.72786		175.999	0.0116791	108.307	0.0121358	78.2216	0.837073	61.2169	0.866538	50.2853	1.71885	42.6663	7.78101
	176.154	0.000398839	108.402	0.00288532	78.2905	0.261391	61.2708	0.401126	50.3296	1.12676	42.7039	1.71479		176.154	0.0116647	108.402	0.0094639	78.2905	0.38491	61.2708	0.861331	50.3296	2.22326	42.7039	1.19231
	176.309	0.00039813	108.498	0.00231746	78.3594	0.941616	61.3247	0.570615	50.3739	1.75278	42.7415	1.01315		176.309	0.0116479	108.498	0.0113284	78.3594	0.82835	61.3247	1.43076	50.3739	3.02489	42.7415	3.36084
	176.463	0.00039783	108.593	0.00314463	78.4282	0.392041	61.3786	0.960559	50.4181	0.902307	42.779	1.43918		176.463	0.0116327	108.593	0.00973069	78.4282	0.429579	61.3786	2.14044	50.4181	3.43588	42.779	2.23416
	176.618	0.000397021	108.688	0.00264885	78.4971	0.759334	61.4325	1.43908	50.4624	1.05644	42.8166	4.70347		176.618	0.0116158	108.688	0.0112899	78.4971	0.828296	61.4325	1.67165	50.4624	1.12934	42.8166	2.1485
	176.773	0.000396489	108.784	0.00255642	78.5659	0.305653	61.4864	1.93547	50.5067	1.32407	42.8541	3.36182		176.773	0.0116	108.784	0.00906509	78.5659	0.351094	61.4864	1.95849	50.5067	3.56642	42.8541	0.484357
	176.928	0.000396141	108.879	0.00338722	78.6348	1.04501	61.5403	1.65727	50.5509	1.03699	42.8917	7.66302		176.928	0.0115857	108.879	0.0123127	78.6348	1.04769	61.5403	1.53176	50.5509	1.0104	42.8917	6.03703
	177.083	0.000395322	108.974	0.0018568	78.7036	0.213537	61.5942	1.39739	50.5952	1.99516	42.9293	3.42348		177.083	0.0115684	108.974	0.00906862	78.7036	0.263075	61.5942	1.798	50.5952	2.52194	42.9293	5.27296
	177.238	0.000394801	109.07	0.00373856	78.7725	0.828934	61.648	1.18135	50.6395	1.21692	42.9668	5.83423		177.238	0.0115524	109.07	0.0105051	78.7725	0.83911	61.648	1.43788	50.6395	1.4653	42.9668	9.0368
	177.393	0.000394248	109.165	0.00214481	78.8414	0.44692	61.7019	0.897797	50.6837	0.180276	43.0044	6.71469		177.393	0.0115375	109.165	0.0114966	78.8414	0.478058	61.7019	0.944714	50.6837	0.250607	43.0044	4.55513
	177.548	0.00039375	109.26	0.0033669	78.9102	0.469652	61.7558	0.83183	50.728	1.78655	43.0419	7.76887		177.548	0.0115215	109.26	0.0084257	78.9102	0.600883	61.7558	1.30525	50.728	1.02211	43.0419	4.30107
	177.703	0.000393161	109.356	0.00245706	78.9791	0.676603	61.8097	0.449087	50.7723	0.740535	43.0795	7.83288		177.703	0.0115066	109.356	0.0126763	78.9791	0.709517	61.8097	0.5589	50.7723	0.977385	43.0795	11.1301
	177.858	0.00039247	109.451	0.00316981	79.0479	0.453034	61.8636	0.859499	50.8165	0.278519	43.1171	5.32141		177.858	0.0114895	109.451	0.00884908	79.0479	0.474041	61.8636	1.08726	50.8165	0.410518	43.1171	10.2907
	178.013	0.00039212	109.546	0.00244524	79.1168	0.662158	61.9175	0.79081	50.8608	2.3281	43.1546	13.1634		178.013	0.0114756	109.546	0.0112857	79.1168	0.807334	61.9175	0.520494	50.8608	2.9655	43.1546	21.9287
	178.168	0.000391496	109.642	0.0033555	79.1856	0.508457	61.9714	0.786927	50.9051	1.85974	43.1922	6.8026		178.168	0.0114595	109.642	0.0107993	79.1856	0.457069	61.9714	0.866779	50.9051	2.09535	43.1922	5.84509
	178.323	0.000390943	109.737	0.00321702	79.2545	0.520444	62.0253	0.300565	50.9493	2.8908	43.2297	8.7042		178.323	0.0114441	109.737	0.00873835	79.2545	0.641411	62.0253	0.159618	50.9493	2.77552	43.2297	5.80541
	178.478	0.000390433	109.832	0.00202752	79.3234	0.50124	62.0791	0.0586682	50.9936	2.55724	43.2673	0.528892		178.478	0.0114293	109.832	0.0126959	79.3234	0.600413	62.0791	0.147763	50.9936	3.00217	43.2673	0.275438
	178.632	0.000389885	109.928	0.00343371	79.3922	0.520679	62.133	0.0387488	51.0379	0.853728	43.3048	1.31457		178.632	0.011413	109.928	0.00898783	79.3922	0.447066	62.133	0.324224	51.0379	0.734886	43.3048	1.3411
	178.787	0.000389295	110.023	0.00285019	79.4611	0.48366	62.1869	0.0889446	51.0821	0.711638	43.3424	5.13973		178.787	0.0113986	110.023	0.00956686	79.4611	0.645603	62.1869	0.904696	51.0821	1.91654	43.3424	4.65808
	178.942	0.000388852	110.118	0.00207205	79.5299	0.511485	62.2408	0.179011	51.1264	1.49227	43.38	3.78621		178.942	0.0113831	110.118	0.012496	79.5299	0.614948	62.2408	0.650925	51.1264	0.380155	43.38	4.80638
	179.097	0.000388225	110.214	0.00305917	79.5988	0.531129	62.2947	0.35422	51.1706	0.799163	43.4175	2.10629		179.097	0.0113673	110.214	0.00838238	79.5988	0.507046	62.2947	0.977417	51.1706	0.977945	43.4175	3.7988
	179.252	0.000387613	110.309	0.00246862	79.6676	0.751571	62.3486	0.148933	51.2149	2.21736	43.4551	1.04125		179.252	0.0113528	110.309	0.0114186	79.6676	0.805987	62.3486	0.440622	51.2149	1.96547	43.4551	0.84228
	179.407	0.000387212	110.404	0.00315497	79.7365	0.316547	62.4025	0.070294	51.2592	2.9132	43.4926	0.672566		179.407	0.0113369	110.404	0.00872827	79.7365	0.415145	62.4025	0.915605	51.2592	2.24404	43.4926	1.85131
	179.562	0.000386655	110.5	0.00203572	79.8054	1.28835	62.4564	0.554474	51.3034	1.39927	43.5302	1.6371		179.562	0.0113226	110.5	0.0123955	79.8054	1.01697	62.4564	0.907988	51.3034	1.45098	43.5302	2.71713
	179.717	0.00038597	110.595	0.00321621	79.8742	0.135465	62.5103	0.851696	51.3477	2.31261	43.5678	1.08383		179.717	0.0113071	110.595	0.00814942	79.8742	0.276192	62.5103	1.33149	51.3477	0.752473	43.5678	0.701876
	179.872	0.000385502	110.69	0.00271139	79.9431	1.00034	62.5641	0.805207	51.392	2.20782	43.6053	1.22344		179.872	0.0112916	110.69	0.0111987	79.9431	0.972781	62.5641	0.879032	51.392	3.49388	43.6053	0.9122
	180.027	0.000385102	110.786	0.00222475	80.0119	0.299552	62.618	0.915689	51.4362	4.18821	43.6429	3.53503		180.027	0.0112776	110.786	0.00983	80.0119	0.317532	62.618	1.23385	51.4362	2.8138	43.6429	5.34935
	180.182	0.000384449	110.881	0.00322388	80.0808	0.768447	62.6719	0.604033	51.4805	5.25398	43.6804	2.45379		180.182	0.0112625	110.881	0.00995141	80.0808	0.790074	62.6719	0.387175	51.4805	4.2233	43.6804	3.21864
	180.337	0.00038388	110.976	0.00238937	80.1496	0.369524	62.7258	0.373471	51.5248	1.76899	43.718	4.92689		180.337	0.0112474	110.976	0.0107106	80.1496	0.443723	62.7258	0.423776	51.5248	1.73438	43.718	9.55973
	180.492	0.000383436	111.072	0.00292308	80.2185	0.494867	62.7797	0.0732357	51.569	2.12722	43.7555	5.68255		180.492	0.0112329	111.072	0.00870688	80.2185	0.471014	62.7797	0.235372	51.569	1.75683	43.7555	3.81923
	180.647	0.000382937	111.167	0.00253528	80.2874	0.684962	62.8336	0.177581	51.6133	0.987993	43.7931	11.0494		180.647	0.0112177	111.167	0.0122245	80.2874	0.780391	62.8336	0.465234	51.6133	0.552332	43.7931	5.45518
	180.801	0.000382313	111.262	0.00297978	80.3562	0.265068	62.8875	0.279618	51.6576	3.00634	43.8307	11.0986		180.801	0.011204	111.262	0.00820823	80.3562	0.294186	62.8875	0.281949	51.6576	2.07402	43.8307	7.8587
	180.956	0.000381807	111.358	0.00262718	80.4251	0.724609	62.9414	0.9942	51.7018	2.05432	43.8682	10.6096		180.956	0.0111878	111.358	0.0117053	80.4251	0.751067	62.9414	1.35931	51.7018	0.873116	43.8682	11.8231
	181.111	0.000381421	111.453	0.00278254	80.4939	0.353174	62.9952	1.35345	51.7461	2.95957	43.9058	10.4038		181.111	0.0111744	111.453	0.00805335	80.4939	0.438706	62.9952	1.30117	51.7461	1.14218	43.9058	14.3847
	181.266	0.000380669	111.548	0.00252052	80.5628	0.600894	63.0491	1.4222	51.7904	1.57898	43.9433	4.79953		181.266	0.0111588	111.548	0.0125302	80.5628	0.65227	63.0491	1.89189	51.7904	2.22528	43.9433	6.2937
	181.421	0.000380307	111.644	0.00284362	80.6316	0.427753	63.103	0.433047	51.8346	2.153	43.9809	2.89185		181.421	0.0111448	111.644	0.00842373	80.6316	0.444634	63.103	0.372605	51.8346	2.80235	43.9809	2.86936
	181.576	0.000379747	111.739	0.00267349	80.7005	0.559712	63.1569	0.0518951	51.8789	2.80894	44.0185	8.76808		181.576	0.0111295	111.739	0.00976152	80.7005	0.609664	63.1569	0.154831	51.8789	3.62767	44.0185	8.76266
	181.731	0.000379195	111.834	0.0025274	80.7694	0.45045	63.2108	0.237439	51.9232	1.0295	44.056	11.1162		181.731	0.0111153	111.834	0.0112744	80.7694	0.536734	63.2108	0.151985	51.9232	1.18423	44.056	5.88295
	181.886	0.000378724	111.93	0.00225486	80.8382	0.501825	63.2647	0.129464	51.9674	0.369394	44.0936	9.27056		181.886	0.0111012	111.93	0.00920625	80.8382	0.479458	63.2647	0.0414609	51.9674	1.17408	44.0936	8.11677
	182.041	0.000378223	112.025	0.0031745	80.9071	0.583393	63.3186	0.143417	52.0117	0.7538	44.1311	1.58633		182.041	0.011086	112.025	0.00954212	80.9071	0.640328	63.3186	0.161842	52.0117	1.17762	44.1311	2.32813
	182.196	0.000377643	112.121	0.00237462	80.9759	0.312027	63.3725	0.0897176	52.056	0.919238	44.1687	0.525394		182.196	0.0110721	112.121	0.0100987	80.9759	0.443315	63.3725	0.102208	52.056	1.68767	44.1687	0.873721
	182.351	0.000377221	112.216	0.002368	81.0448	0.837447	63.4264	0.242205	52.1002	2.10909	44.2062	1.80614		182.351	0.0110583	112.216	0.0105396	81.0448	0.738134	63.4264	0.412865	52.1002	2.18459	44.2062	4.21004
	182.506	0.000376706	112.311	0.0031895	81.1136	0.42942	63.4802	0.74203	52.1445	1.47757	44.2438	0.429251		182.506	0.0110429	112.311	0.00894351	81.1136	0.443784	63.4802	0.912551	52.1445	2.13859	44.2438	1.99733
	182.661	0.000376177	112.407	0.00284095	81.1825	0.69304	63.5341	0.864277	52.1887	0.93318	44.2814	0.578274		182.661	0.0110297	112.407	0.0101674	81.1825	0.697369	63.5341	0.655315	52.1887	1.77258	44.2814	1.05875
	182.816	0.000375632	112.502	0.00216041	81.2514	0.575456	63.588	1.23627	52.233	2.61297	44.3189	1.33614		182.816	0.0110151	112.502	0.0109755	81.2514	0.582616	63.588	0.803536	52.233	1.336	44.3189	1.92906
	182.97	0.000375239	112.597	0.00340195	81.3202	0.510836	63.6419	0.685818	52.2773	1.42964	44.3565	0.323132		182.97	0.0110008	112.597	0.00816025	81.3202	0.538316	63.6419	0.286986	52.2773	2.11316	44.3565	0.409622
	183.125	0.000374626	112.693	0.00223297	81.3891	0.481606	63.6958	0.518566	52.3215	3.60579	44.394	0.940178		183.125	0.0109867	112.693	0.0120158	81.3891	0.523023	63.6958	0.540683	52.3215	2.42506	44.394	5.55321
	183.28	0.000374143	112.788	0.00282674	81.4579	0.536593	63.7497	0.333425	52.3658	3.34794	44.4316	0.592564		183.28	0.0109729	112.788	0.00756886	81.4579	0.556432	63.7497	0.204633	52.3658	4.18142	44.4316	1.05378
	183.435	0.000373714	112.883	0.0024169	81.5268	0.459777	63.8036	0.192522	52.4101	1.56006	44.4692	2.5519		183.435	0.0109582	112.883	0.0124535	81.5268	0.557385	63.8036	0.216097	52.4101	2.56667	44.4692	7.16733
	183.59	0.00037306	112.979	0.00291243	81.5956	0.462669	63.8575	0.270713	52.4543	0.887156	44.5067	1.08887		183.59	0.0109441	112.979	0.00824862	81.5956	0.442355	63.8575	0.381773	52.4543	0.688372	44.5067	1.14448
	183.745	0.000372759	113.074	0.00269267	81.6645	0.492354	63.9113	0.277039	52.4986	0.824783	44.5443	3.20394		183.745	0.0109308	113.074	0.0105265	81.6645	0.645896	63.9113	0.29408	52.4986	0.925828	44.5443	3.09215
	183.9	0.000372056	113.169	0.00216164	81.7334	0.42379	63.9652	0.160124	52.5429	1.55578	44.5818	2.16656		183.9	0.010916	113.169	0.0105331	81.7334	0.36306	63.9652	0.0410681	52.5429	0.778698	44.5818	0.526092
	184.055	0.000371704	113.265	0.00347008	81.8022	0.644789	64.0191	0.0943962	52.5871	0.688858	44.6194	4.56129		184.055	0.0109024	113.265	0.00899267	81.8022	0.787473	64.0191	0.158715	52.5871	1.28269	44.6194	3.54522
	184.21	0.00037117	113.36	0.00190469	81.8711	0.262914	64.073	0.114586	52.6314	0.701438	44.6569	4.47114		184.21	0.0108886	113.36	0.0103589	81.8711	0.246528	64.073	0.505386	52.6314	0.868838	44.6569	3.76859
	184.365	0.00037064	113.455	0.00307802	81.9399	0.79192	64.1269	0.109274	52.6757	3.20843	44.6945	4.13624		184.365	0.0108746	113.455	0.00871063	81.9399	0.92614	64.1269	0.28284	52.6757	5.88156	44.6945	3.74867
	184.52	0.000370262	113.551	0.00222502	82.0088	0.25525	64.1808	0.251541	52.7199	1.68634	44.7321	2.2074		184.52	0.0108614	113.551	0.0110917	82.0088	0.278448	64.1808	0.153731	52.7199	2.3315	44.7321	2.45166
	184.675	0.000369632	113.646	0.00257518	82.0776	0.663427	64.2347	0.226922	52.7642	1.36646	44.7696	6.06075		184.675	0.010847	113.646	0.00878496	82.0776	0.725179	64.2347	0.19233	52.7642	2.59555	44.7696	9.65968
	184.83	0.00036924	113.741	0.00259677	82.1465	0.375142	64.2886	0.341513	52.8085	0.522947	44.8072	3.9043		184.83	0.0108335	113.741	0.00925233	82.1465	0.403172	64.2886	0.168251	52.8085	0.406513	44.8072	4.86944
	184.985	0.000368732	113.837	0.00239489	82.2154	0.511064	64.3424	0.219449	52.8527	0.0792464	44.8447	2.73355		184.985	0.0108199	113.837	0.0101764	82.2154	0.622959	64.3424	0.376734	52.8527	0.343583	44.8447	5.56453
	185.139	0.000368236	113.932	0.00242996	82.2842	0.429159	64.3963	0.212869	52.897	0.923954	44.8823	1.49824		185.139	0.010806	113.932	0.00980446	82.2842	0.379794	64.3963	0.159556	52.897	0.309644	44.8823	3.25555
	185.294	0.000367748	114.027	0.00253234	82.3531	0.559819	64.4502	0.22527	52.9413	0.374054	44.9199	3.06657		185.294	0.0107929	114.027	0.00869562	82.3531	0.737064	64.4502	0.407164	52.9413	1.19389	44.9199	3.6245
	185.449	0.000367234	114.123	0.00278748	82.4219	0.294143	64.5041	0.227929	52.9855	0.292426	44.9574	2.45236		185.449	0.0107779	114.123	0.00994021	82.4219	0.287606	64.5041	0.190764	52.9855	0.615945	44.9574	5.60995
	185.604	0.000366774	114.218	0.00197983	82.4908	0.811216	64.558	0.660135	53.0298	3.1886	44.995	4.94467		185.604	0.010766	114.218	0.0103716	82.4908	0.880379	64.558	0.741353	53.0298	1.81329	44.995	2.05833
	185.759	0.000366318	114.313	0.00347954	82.5596	0.251236	64.6119	0.970451	53.0741	2.79162	45.0325	2.17318		185.759	0.0107514	114.313	0.00784339	82.5596	0.289465	64.6119	0.389886	53.0741	0.958084	45.0325	1.09972
	185.914	0.000365808	114.409	0.00187462	82.6285	0.641154	64.6658	1.51244	53.1183	3.28232	45.0701	2.83926		185.914	0.0107382	114.409	0.0116283	82.6285	0.679431	64.6658	0.972162	53.1183	0.554145	45.0701	2.54568
	186.069	0.000365343	114.504	0.00328132	82.6974	0.391166	64.7197	1.50233	53.1626	0.827803	45.1076	0.778874		186.069	0.0107249	114.504	0.00786844	82.6974	0.444049	64.7197	0.955918	53.1626	1.18407	45.1076	0.577384
	186.224	0.000364872	114.599	0.00194989	82.7662	0.520513	64.7736	1.08174	53.2068	1.06034	45.1452	1.40299		186.224	0.0107114	114.599	0.0111036	82.7662	0.55832	64.7736	0.735587	53.2068	1.23935	45.1452	2.27692
	186.379	0.000364413	114.695	0.00334055	82.8351	0.428628	64.8274	0.708092	53.2511	1.83947	45.1828	1.05919		186.379	0.0106985	114.695	0.00878483	82.8351	0.449259	64.8274	0.471056	53.2511	2.27354	45.1828	1.62246
	186.534	0.000364017	114.79	0.00205015	82.9039	0.437071	64.8813	0.238766	53.2954	0.833444	45.2203	1.58508		186.534	0.0106842	114.79	0.00963136	82.9039	0.528249	64.8813	0.109715	53.2954	1.47323	45.2203	4.6618
	186.689	0.000363386	114.885	0.00280783	82.9728	0.506237	64.9352	0.195045	53.3396	1.36353	45.2579	0.533838		186.689	0.0106722	114.885	0.0113071	82.9728	0.499299	64.9352	0.138445	53.3396	0.987122	45.2579	1.47391
	186.844	0.000363056	114.981	0.00262985	83.0416	0.479027	64.9891	0.19085	53.3839	0.029315	45.2954	2.33732		186.844	0.0106575	114.981	0.0072272	83.0416	0.553879	64.9891	0.230808	53.3839	0.129393	45.2954	3.29296
	186.999	0.000362562	115.076	0.0023896	83.1105	0.360732	65.043	0.423959	53.4282	0.592621	45.333	2.28797		186.999	0.0106451	115.076	0.0114081	83.1105	0.410627	65.043	0.386216	53.4282	0.608177	45.333	2.05598
	187.154	0.000362033	115.171	0.00233838	83.1794	0.596185	65.0969	0.603793	53.4724	0.57268	45.3706	4.64472		187.154	0.0106326	115.171	0.00841776	83.1794	0.634789	65.0969	0.346066	53.4724	1.6833	45.3706	7.34946
	187.308	0.000361606	115.267	0.00254779	83.2482	0.503531	65.1508	1.05636	53.5167	0.0384371	45.4081	0.872035		187.308	0.0106176	115.267	0.0101025	83.2482	0.57317	65.1508	0.942629	53.5167	0.617333	45.4081	1.44301
	187.463	0.000361097	115.362	0.00248692	83.3171	0.463604	65.2047	0.968326	53.561	1.02825	45.4457	2.0367		187.463	0.0106059	115.362	0.00834437	83.3171	0.498229	65.2047	0.518566	53.561	3.22784	45.4457	3.71577
	187.618	0.000360666	115.457	0.00224552	83.3859	0.454722	65.2585	0.839184	53.6052	0.197104	45.4832	0.817178		187.618	0.0105923	115.457	0.0103988	83.3859	0.507634	65.2585	0.474594	53.6052	0.276066	45.4832	1.65262
	187.773	0.000360169	115.553	0.00263603	83.4548	0.513142	65.3124	0.339145	53.6495	0.30314	45.5208	2.58752		187.773	0.0105793	115.553	0.00860118	83.4548	0.543889	65.3124	0.100598	53.6495	0.455599	45.5208	6.59377
	187.928	0.000359733	115.648	0.00220608	83.5236	0.343903	65.3663	0.208588	53.6938	1.09977	45.5583	0.765112		187.928	0.0105665	115.648	0.00996965	83.5236	0.433795	65.3663	0.537732	53.6938	0.904247	45.5583	1.02944
	188.083	0.000359195	115.743	0.0026327	83.5925	0.614507	65.4202	0.141607	53.738	0.473696	45.5959	0.498538		188.083	0.010553	115.743	0.00854555	83.5925	0.554984	65.4202	0.313269	53.738	0.0584363	45.5959	1.20573
	188.238	0.000358869	115.839	0.00240381	83.6614	0.335138	65.4741	0.194296	53.7823	1.8894	45.6335	2.81899		188.238	0.0105404	115.839	0.00979983	83.6614	0.461757	65.4741	0.530312	53.7823	1.36256	45.6335	6.22556
	188.393	0.000358318	115.934	0.00220513	83.7302	0.53329	65.528	0.025503	53.8266	0.572148	45.671	1.75035		188.393	0.0105279	115.934	0.00966007	83.7302	0.507864	65.528	0.0391428	53.8266	0.323468	45.671	3.38683
	188.548	0.000357932	116.029	0.0027928	83.7991	0.452593	65.5819	0.0578712	53.8708	0.646162	45.7086	0.574394		188.548	0.0105145	116.029	0.00815219	83.7991	0.556537	65.5819	0.0988348	53.8708	1.00117	45.7086	4.84417
	188.703	0.000357434	116.125	0.00204388	83.8679	0.36779	65.6358	0.315689	53.9151	0.229906	45.7461	1.31667		188.703	0.0105016	116.125	0.0104847	83.8679	0.386773	65.6358	0.173881	53.9151	0.598681	45.7461	0.73784
	188.858	0.000356961	116.22	0.00276931	83.9368	0.716625	65.6897	0.657658	53.9594	0.909386	45.7837	0.25609		188.858	0.0104891	116.22	0.00866492	83.9368	0.746264	65.6897	0.405017	53.9594	0.744799	45.7837	0.934895
	189.013	0.000356651	116.315	0.00232477	84.0056	0.234046	65.7435	0.731356	54.0036	1.58184	45.8213	0.455762		189.013	0.0104764	116.315	0.00908766	84.0056	0.295814	65.7435	0.579705	54.0036	0.606126	45.8213	1.22604
	189.168	0.000356018	116.411	0.00245211	84.0745	0.607617	65.7974	1.13393	54.0479	1.87917	45.8588	0.619712		189.168	0.0104628	116.411	0.0100509	84.0745	0.638784	65.7974	1.31154	54.0479	2.42683	45.8588	0.30761
	189.323	0.000355625	116.506	0.00274109	84.1434	0.473458	65.8513	0.853634	54.0922	0.758807	45.8964	2.44193		189.323	0.0104515	116.506	0.00790196	84.1434	0.454605	65.8513	0.827986	54.0922	0.39512	45.8964	1.82586
	189.477	0.00035522	116.602	0.00199733	84.2122	0.369787	65.9052	1.04751	54.1364	0.77627	45.9339	3.64638		189.477	0.0104373	116.602	0.0114418	84.2122	0.486122	65.9052	1.21349	54.1364	1.1264	45.9339	3.20172
	189.632	0.000354722	116.697	0.00319364	84.2811	0.61536	65.9591	0.519109	54.1807	1.47512	45.9715	1.27927		189.632	0.0104255	116.697	0.00689066	84.2811	0.536981	65.9591	0.287817	54.1807	0.77669	45.9715	2.4653
	189.787	0.000354262	116.792	0.00181844	84.3499	0.286066	66.013	0.560736	54.2249	1.2379	46.009	3.21329		189.787	0.0104135	116.792	0.011369	84.3499	0.406044	66.013	0.55305	54.2249	0.925633	46.009	3.38856
	189.942	0.000353874	116.888	0.00295879	84.4188	0.585775	66.0669	0.441585	54.2692	0.810557	46.0466	5.16962		189.942	0.0103994	116.888	0.00798094	84.4188	0.561186	66.0669	0.293497	54.2692	0.592632	46.0466	3.61889
	190.097	0.000353409	116.983	0.00187442	84.4876	0.516749	66.1208	0.366086	54.3135	1.26906	46.0842	7.49281		190.097	0.0103881	116.983	0.00974539	84.4876	0.560851	66.1208	0.358083	54.3135	0.835026	46.0842	5.46821
	190.252	0.000352955	117.078	0.00302835	84.5565	0.247151	66.1746	0.275975	54.3577	3.07476	46.1217	5.51723		190.252	0.0103756	117.078	0.00836177	84.5565	0.284525	66.1746	0.110917	54.3577	3.54736	46.1217	5.89581
	190.407	0.000352602	117.174	0.00178758	84.6254	0.824011	66.2285	0.20118	54.402	2.62899	46.1593	1.21317		190.407	0.0103624	117.174	0.00999616	84.6254	0.811486	66.2285	0.261121	54.402	1.4475	46.1593	2.02746
	190.562	0.00035208	117.269	0.00285442	84.6942	0.212692	66.2824	0.164144	54.4463	2.00201	46.1968	0.641355		190.562	0.0103505	117.269	0.00865689	84.6942	0.303473	66.2824	0.160354	54.4463	1.83455	46.1968	2.41474
	190.717	0.000351635	117.364	0.00206709	84.7631	0.611767	66.3363	0.319513	54.4905	0.697466	46.2344	1.41819		190.717	0.0103383	117.364	0.00889304	84.7631	0.569979	66.3363	0.88055	54.4905	0.406724	46.2344	1.04439
	190.872	0.000351292	117.46	0.00254612	84.8319	0.412349	66.3902	0.296081	54.5348	0.22589	46.272	2.37098		190.872	0.0103249	117.46	0.00936063	84.8319	0.468637	66.3902	0.524036	54.5348	0.463548	46.272	2.47433
	191.027	0.000350749	117.555	0.00230003	84.9008	0.348345	66.4441	0.363002	54.5791	0.443639	46.3095	2.23947		191.027	0.0103138	117.555	0.00878737	84.9008	0.44449	66.4441	0.814929	54.5791	1.1885	46.3095	1.10967
	191.182	0.000350287	117.65	0.00228599	84.9696	0.597649	66.498	0.220432	54.6233	0.719621	46.3471	0.971408		191.182	0.010301	117.65	0.00960254	84.9696	0.558482	66.498	0.273815	54.6233	1.04203	46.3471	1.10246
	191.337	0.000349966	117.746	0.00253427	85.0385	0.352525	66.5519	0.0713035	54.6676	0.0360991	46.3846	1.84069		191.337	0.0102877	117.746	0.00801237	85.0385	0.37072	66.5519	0.165455	54.6676	1.4973	46.3846	2.65376
	191.492	0.000349409	117.841	0.00214886	85.1073	0.469913	66.6058	0.05721	54.7119	1.22546	46.4222	0.479229		191.492	0.0102772	117.841	0.0100988	85.1073	0.618332	66.6058	0.0701852	54.7119	0.281843	46.4222	0.875115
	191.646	0.000349063	117.936	0.00244556	85.1762	0.481713	66.6596	0.0712122	54.7561	0.616303	46.4597	0.913946		191.646	0.0102638	117.936	0.00848562	85.1762	0.398798	66.6596	0.0671499	54.7561	0.445503	46.4597	3.65579
	191.801	0.000348564	118.032	0.0024413	85.2451	0.379602	66.7135	0.0780172	54.8004	1.99821	46.4973	0.364075		191.801	0.0102517	118.032	0.00910331	85.2451	0.464847	66.7135	0.112926	54.8004	2.01753	46.4973	0.678623
	191.956	0.000348205	118.127	0.00214182	85.3139	0.493239	66.7674	0.22687	54.8447	0.411789	46.5349	1.88434		191.956	0.0102399	118.127	0.00883084	85.3139	0.561013	66.7674	0.179665	54.8447	0.327267	46.5349	2.96939
	192.111	0.000347741	118.222	0.00261419	85.3828	0.458741	66.8213	0.180507	54.8889	0.615265	46.5724	0.586951		192.111	0.0102276	118.222	0.00904364	85.3828	0.421759	66.8213	0.113945	54.8889	0.713586	46.5724	1.30843
	192.266	0.000347321	118.318	0.00200952	85.4516	0.391515	66.8752	0.319344	54.9332	0.640421	46.61	1.5381		192.266	0.0102157	118.318	0.00923036	85.4516	0.475988	66.8752	0.317197	54.9332	1.73882	46.61	1.17738
	192.421	0.000346903	118.413	0.00260696	85.5205	0.484495	66.9291	0.318217	54.9775	0.523176	46.6475	1.45886		192.421	0.0102036	118.413	0.00815501	85.5205	0.530417	66.9291	0.552457	54.9775	1.07415	46.6475	1.07485
	192.576	0.000346447	118.508	0.00214976	85.5893	0.396418	66.983	0.510253	55.0217	0.41343	46.6851	2.64863		192.576	0.0101916	118.508	0.00986875	85.5893	0.376417	66.983	0.573769	55.0217	0.328669	46.6851	3.57731
	192.731	0.000346108	118.604	0.00249811	85.6582	0.539187	67.0369	0.339608	55.066	0.398891	46.7227	1.51515		192.731	0.0101795	118.604	0.00814311	85.6582	0.658628	67.0369	0.315165	55.066	0.404655	46.7227	1.98981
	192.886	0.000345616	118.699	0.00196469	85.7271	0.398086	67.0907	0.175413	55.1103	1.31749	46.7602	1.95789		192.886	0.0101679	118.699	0.00954473	85.7271	0.362347	67.0907	0.052213	55.1103	1.5931	46.7602	0.821824
	193.041	0.0003452	118.794	0.00286911	85.7959	0.443912	67.1446	0.0336426	55.1545	0.129773	46.7978	2.5785		193.041	0.0101556	118.794	0.00824553	85.7959	0.525539	67.1446	0.00370417	55.1545	0.122513	46.7978	0.828902
	193.196	0.000344803	118.89	0.00181364	85.8648	0.55311	67.1985	0.111557	55.1988	1.45184	46.8353	6.39889		193.196	0.0101435	118.89	0.00955359	85.8648	0.644241	67.1985	0.348464	55.1988	2.60905	46.8353	4.73058
	193.351	0.000344399	118.985	0.00269894	85.9336	0.279432	67.2524	0.147394	55.2431	1.39862	46.8729	7.17171		193.351	0.0101323	118.985	0.0083259	85.9336	0.253847	67.2524	0.377552	55.2431	2.21923	46.8729	6.33006
	193.506	0.000343915	119.08	0.00209551	86.0025	0.583906	67.3063	0.571661	55.2873	1.97124	46.9104	3.31423		193.506	0.0101197	119.08	0.00909772	86.0025	0.70586	67.3063	1.12752	55.2873	3.33271	46.9104	2.37142
	193.661	0.000343518	119.176	0.00245032	86.0713	0.3929	67.3602	0.627234	55.3316	1.06914	46.948	1.84329		193.661	0.0101082	119.176	0.00862148	86.0713	0.403546	67.3602	0.750393	55.3316	2.07458	46.948	1.70283
	193.815	0.000343114	119.271	0.00218277	86.1402	0.414326	67.4141	0.734204	55.3758	1.25646	46.9856	2.18281		193.815	0.0100966	119.271	0.00910074	86.1402	0.499723	67.4141	0.959964	55.3758	1.04846	46.9856	3.50558
	193.97	0.000342653	119.366	0.00240938	86.2091	0.487919	67.468	0.358641	55.4201	0.361686	47.0231	1.14083		193.97	0.0100843	119.366	0.00847062	86.2091	0.464896	67.468	0.252844	55.4201	0.530396	47.0231	0.532153
	194.125	0.000342297	119.462	0.00205816	86.2779	0.373821	67.5219	0.194467	55.4644	0.469777	47.0607	3.3286		194.125	0.0100736	119.462	0.00909103	86.2779	0.434406	67.5219	0.123971	55.4644	1.02515	47.0607	2.95812
	194.28	0.000341812	119.557	0.00261341	86.3468	0.453637	67.5757	0.111215	55.5086	0.465568	47.0982	0.115564		194.28	0.0100612	119.557	0.00828557	86.3468	0.514158	67.5757	0.0498352	55.5086	0.453463	47.0982	0.58672
	194.435	0.000341475	119.652	0.00195022	86.4156	0.461359	67.6296	0.0297524	55.5529	0.525518	47.1358	0.191735		194.435	0.0100494	119.652	0.00957213	86.4156	0.471696	67.6296	0.0400272	55.5529	0.735416	47.1358	0.441326
	194.59	0.000341076	119.748	0.00253279	86.4845	0.406766	67.6835	0.0366733	55.5972	0.552464	47.1734	2.08759		194.59	0.010039	119.748	0.00787047	86.4845	0.408353	67.6835	0.0145262	55.5972	1.24595	47.1734	1.67307
	194.745	0.000340648	119.843	0.00220679	86.5533	0.430935	67.7374	0.0841147	55.6414	0.0588603	47.2109	0.410119		194.745	0.0100263	119.843	0.00931353	86.5533	0.620956	67.7374	0.209863	55.6414	0.681128	47.2109	2.27898
	194.9	0.000340228	119.938	0.00228824	86.6222	0.463731	67.7913	0.0520767	55.6857	0.858961	47.2485	1.58501		194.9	0.0100152	119.938	0.00846579	86.6222	0.321375	67.7913	0.0518729	55.6857	0.918435	47.2485	4.77349
	195.055	0.000339882	120.034	0.00218457	86.6911	0.409356	67.8452	0.138192	55.73	0.567	47.286	3.19054		195.055	0.0100034	120.034	0.00904431	86.6911	0.601391	67.8452	0.168948	55.73	0.318807	47.286	5.67786
	195.21	0.000339438	120.129	0.00241938	86.7599	0.376495	67.8991	0.179571	55.7742	2.4773	47.3236	1.33152		195.21	0.00999208	120.129	0.00805604	86.7599	0.389803	67.8991	0.161333	55.7742	2.67028	47.3236	3.38481
	195.365	0.00033904	120.224	0.00204484	86.8288	0.533032	67.953	0.201278	55.8185	1.05259	47.3612	2.35459		195.365	0.0099807	120.224	0.00947229	86.8288	0.501985	67.953	0.162937	55.8185	0.964045	47.3612	1.40759
	195.52	0.000338593	120.32	0.00239926	86.8976	0.325554	68.0068	0.15152	55.8628	1.18786	47.3987	1.69213		195.52	0.00996874	120.32	0.00819234	86.8976	0.437738	68.0068	0.360879	55.8628	0.997758	47.3987	2.19667
	195.675	0.000338232	120.415	0.00209504	86.9665	0.484771	68.0607	0.219174	55.907	0.539321	47.4363	1.68933		195.675	0.0099578	120.415	0.0086697	86.9665	0.462612	68.0607	0.172086	55.907	0.894786	47.4363	2.14112
	195.83	0.00033781	120.51	0.00248466	87.0353	0.392087	68.1146	0.269637	55.9513	0.145376	47.4738	2.22789		195.83	0.0099462	120.51	0.00890499	87.0353	0.467165	68.1146	0.142227	55.9513	0.296806	47.4738	3.05691
	195.984	0.000337388	120.606	0.00194131	87.1042	0.451259	68.1685	0.202093	55.9956	1.01496	47.5114	0.259493		195.984	0.00993499	120.606	0.00838736	87.1042	0.481194	68.1685	0.146789	55.9956	2.25311	47.5114	0.539968
	196.139	0.000337003	120.701	0.00240473	87.1731	0.41112	68.2224	0.180251	56.0398	0.622237	47.5489	1.26535		196.139	0.00992371	120.701	0.00869804	87.1731	0.451159	68.2224	0.0391394	56.0398	0.768953	47.5489	1.42749
	196.294	0.000336618	120.797	0.00232429	87.2419	0.388416	68.2763	0.187829	56.0841	1.73633	47.5865	4.59654		196.294	0.00991234	120.797	0.00862814	87.2419	0.405675	68.2763	0.25214	56.0841	1.86731	47.5865	3.81389
	196.449	0.000336197	120.892	0.00201239	87.3108	0.554535	68.3302	0.193769	56.1284	0.119437	47.6241	4.80707		196.449	0.00990107	120.892	0.00851035	87.3108	0.649038	68.3302	0.209139	56.1284	0.344702	47.6241	3.29367
	196.604	0.00033583	120.987	0.00245826	87.3796	0.236621	68.3841	0.202791	56.1726	1.4043	47.6616	1.52928		196.604	0.00989031	120.987	0.00866576	87.3796	0.236484	68.3841	0.383934	56.1726	1.23496	47.6616	0.974785
	196.759	0.000335447	121.083	0.00207784	87.4485	0.634889	68.4379	0.218991	56.2169	0.530952	47.6992	1.15532		196.759	0.00987883	121.083	0.00851789	87.4485	0.732641	68.4379	0.273784	56.2169	0.83909	47.6992	0.469124
	196.914	0.000335017	121.178	0.00230453	87.5173	0.313955	68.4918	0.060229	56.2612	1.24433	47.7367	3.27105		196.914	0.00986741	121.178	0.00856495	87.5173	0.312349	68.4918	0.250141	56.2612	1.5079	47.7367	5.34017
	197.069	0.000334673	121.273	0.00215191	87.5862	0.404447	68.5457	0.107693	56.3054	0.100807	47.7743	1.77187		197.069	0.00985685	121.273	0.00861176	87.5862	0.518949	68.5457	0.0750688	56.3054	0.385158	47.7743	1.19755
	197.224	0.000334268	121.369	0.00235001	87.6551	0.529988	68.5996	0.169846	56.3497	0.613455	47.8119	2.92084		197.224	0.0098455	121.369	0.00834385	87.6551	0.440062	68.5996	0.149777	56.3497	1.69533	47.8119	5.95365
	197.379	0.000333842	121.464	0.00201819	87.7239	0.268553	68.6535	0.116653	56.3939	0.3628	47.8494	1.28773		197.379	0.00983416	121.464	0.00900988	87.7239	0.400299	68.6535	0.0793121	56.3939	0.183627	47.8494	1.30282
	197.534	0.000333505	121.559	0.00239583	87.7928	0.59326	68.7074	0.114614	56.4382	1.06342	47.887	1.69802		197.534	0.00982321	121.559	0.00791384	87.7928	0.578714	68.7074	0.17751	56.4382	1.08545	47.887	1.12677
	197.689	0.00033304	121.655	0.00215001	87.8616	0.275777	68.7613	0.0657646	56.4825	0.829959	47.9245	5.00384		197.689	0.00981218	121.655	0.00904232	87.8616	0.311994	68.7613	0.207209	56.4825	1.04609	47.9245	5.68795
	197.844	0.000332693	121.75	0.00216244	87.9305	0.572603	68.8152	0.126181	56.5267	0.79705	47.9621	1.62784		197.844	0.00980126	121.75	0.00831827	87.9305	0.632756	68.8152	0.0773141	56.5267	0.70532	47.9621	1.50903
	197.999	0.000332281	121.845	0.00223866	87.9993	0.278612	68.8691	0.0839922	56.571	1.03402	47.9996	5.43123		197.999	0.00979013	121.845	0.0082764	87.9993	0.345341	68.8691	0.052439	56.571	1.10665	47.9996	9.65274
	198.153	0.000331876	121.941	0.00219218	88.0682	0.56065	68.9229	0.204543	56.6153	0.962836	48.0372	5.61807		198.153	0.00977903	121.941	0.00881725	88.0682	0.578868	68.9229	0.153551	56.6153	0.495868	48.0372	5.73756
	198.308	0.000331476	122.036	0.00216992	88.1371	0.317859	68.9768	0.157108	56.6595	3.15297	48.0748	4.63119		198.308	0.00976865	122.036	0.00827411	88.1371	0.409696	68.9768	0.284171	56.6595	2.33624	48.0748	6.95241
	198.463	0.000331158	122.131	0.00211651	88.2059	0.496745	69.0307	0.223527	56.7038	0.393409	48.1123	1.99731		198.463	0.00975747	122.131	0.00841426	88.2059	0.512114	69.0307	0.463694	56.7038	0.257428	48.1123	1.34488
	198.618	0.000330676	122.227	0.00238073	88.2748	0.338218	69.0846	0.192448	56.7481	0.435195	48.1499	3.29103		198.618	0.00974656	122.227	0.00851409	88.2748	0.385783	69.0846	0.360641	56.7481	0.172967	48.1499	4.3401
	198.773	0.000330406	122.322	0.00191462	88.3436	0.477773	69.1385	0.178134	56.7923	0.627152	48.1874	1.88848		198.773	0.00973606	122.322	0.00851891	88.3436	0.536665	69.1385	0.239013	56.7923	0.968425	48.1874	1.24503
	198.928	0.000329976	122.417	0.00234846	88.4125	0.355903	69.1924	0.156941	56.8366	0.552225	48.225	6.01796		198.928	0.00972493	122.417	0.00803253	88.4125	0.373361	69.1924	0.0857098	56.8366	0.581698	48.225	7.60305
	199.083	0.000329613	122.513	0.00223748	88.4813	0.436292	69.2463	0.12686	56.8809	1.82648	48.2626	1.48285		199.083	0.00971451	122.513	0.00882076	88.4813	0.476094	69.2463	0.0412644	56.8809	1.90817	48.2626	0.780354
	199.238	0.000329279	122.608	0.00197278	88.5502	0.427393	69.3002	0.0651284	56.9251	2.99826	48.3001	1.19641		199.238	0.00970355	122.608	0.00812476	88.5502	0.46445	69.3002	0.0214993	56.9251	2.89853	48.3001	2.08146
	199.393	0.000328914	122.703	0.00232951	88.6191	0.307287	69.354	0.206618	56.9694	2.38343	48.3377	0.860869		199.393	0.0096928	122.703	0.00847487	88.6191	0.377413	69.354	0.234414	56.9694	2.34991	48.3377	1.64396
	199.548	0.000328473	122.799	0.00212257	88.6879	0.574067	69.4079	0.0969269	57.0137	0.837543	48.3752	1.08865		199.548	0.00968226	122.799	0.00821875	88.6879	0.575049	69.4079	0.162288	57.0137	0.78036	48.3752	0.928289
	199.703	0.000328163	122.894	0.00215283	88.7568	0.319148	69.4618	0.133285	57.0579	0.280248	48.4128	1.86773		199.703	0.00967149	122.894	0.00849376	88.7568	0.348381	69.4618	0.241953	57.0579	0.758741	48.4128	4.28582
	199.858	0.000327791	122.989	0.0020935	88.8256	0.485782	69.5157	0.0868239	57.1022	0.626494	48.4503	1.48879		199.858	0.00966067	122.989	0.00839396	88.8256	0.561778	69.5157	0.268014	57.1022	0.483854	48.4503	2.1932
	200.013	0.000327384	123.085	0.00230907	88.8945	0.354722	69.5696	0.0559526	57.1465	1.08757	48.4879	1.95506		200.013	0.00965038	123.085	0.00788729	88.8945	0.332159	69.5696	0.0463533	57.1465	2.11691	48.4879	8.48692
	200.168	0.000326975	123.18	0.00198576	88.9633	0.482891	69.6235	0.0195995	57.1907	0.392769	48.5255	0.172136		200.168	0.0096393	123.18	0.00907649	88.9633	0.608339	69.6235	0.0775915	57.1907	0.363022	48.5255	1.04505
	200.322	0.000326665	123.275	0.00224878	89.0322	0.28846	69.6774	0.11116	57.235	2.38235	48.563	0.75328		200.322	0.00962936	123.275	0.00753471	89.0322	0.279416	69.6774	0.0560147	57.235	1.14049	48.563	4.53312
	200.477	0.000326273	123.371	0.00209682	89.1011	0.548611	69.7313	0.0570052	57.2793	0.865079	48.6006	2.37995		200.477	0.00961834	123.371	0.00890617	89.1011	0.607313	69.7313	0.0781194	57.2793	0.887521	48.6006	0.395751
	200.632	0.000325853	123.466	0.00221142	89.1699	0.290313	69.7852	0.014009	57.3235	2.43877	48.6381	2.31631		200.632	0.00960795	123.466	0.00780723	89.1699	0.331653	69.7852	0.0225882	57.3235	3.18998	48.6381	0.548589
	200.787	0.000325532	123.561	0.00195621	89.2388	0.483046	69.839	0.113358	57.3678	1.41068	48.6757	3.99223		200.787	0.00959788	123.561	0.00888695	89.2388	0.52109	69.839	0.176563	57.3678	2.13797	48.6757	9.14322
	200.942	0.000325147	123.657	0.00240864	89.3076	0.360261	69.8929	0.237848	57.412	0.833879	48.7133	1.18871		200.942	0.00958715	123.657	0.00733252	89.3076	0.378908	69.8929	0.177688	57.412	0.967685	48.7133	2.70435
	201.097	0.000324822	123.752	0.00193485	89.3765	0.434262	69.9468	0.430999	57.4563	0.692296	48.7508	1.22826		201.097	0.0095769	123.752	0.00948668	89.3765	0.595343	69.9468	0.240615	57.4563	0.653659	48.7508	7.26945
	201.252	0.000324386	123.847	0.00214942	89.4453	0.386103	70.0007	0.652761	57.5006	0.903626	48.7884	0.31551		201.252	0.00956636	123.847	0.00719676	89.4453	0.302107	70.0007	0.748037	57.5006	0.943275	48.7884	0.878142
	201.407	0.000324121	123.943	0.00226102	89.5142	0.4492	70.0546	0.59679	57.5448	2.02747	48.8259	0.766649		201.407	0.00955635	123.943	0.00881469	89.5142	0.703581	70.0546	0.512193	57.5448	1.93498	48.8259	4.1571
	201.562	0.000323704	124.038	0.0019831	89.5831	0.378064	70.1085	0.572448	57.5891	1.31523	48.8635	0.658541		201.562	0.0095458	124.038	0.0081629	89.5831	0.264757	70.1085	0.847845	57.5891	1.25922	48.8635	2.60107
	201.717	0.000323344	124.133	0.00213254	89.6519	0.512135	70.1624	0.149237	57.6334	0.77143	48.901	1.77586		201.717	0.00953525	124.133	0.00801502	89.6519	0.617131	70.1624	0.22331	57.6334	0.536007	48.901	4.71222
	201.872	0.00032304	124.229	0.00226609	89.7208	0.310868	70.2163	0.103519	57.6776	0.252366	48.9386	0.442012		201.872	0.0095254	124.229	0.00826025	89.7208	0.335778	70.2163	0.263588	57.6776	0.352759	48.9386	0.850817
	202.027	0.000322593	124.324	0.00196675	89.7896	0.505716	70.2701	0.0305704	57.7219	0.880827	48.9762	3.70202		202.027	0.00951479	124.324	0.00830575	89.7896	0.504039	70.2701	0.0769338	57.7219	1.23814	48.9762	7.87559
	202.182	0.000322274	124.419	0.00209264	89.8585	0.319697	70.324	0.0591286	57.7662	2.79533	49.0137	3.78434		202.182	0.00950437	124.419	0.00803749	89.8585	0.389442	70.324	0.0864833	57.7662	2.19229	49.0137	3.2612
	202.337	0.000321889	124.515	0.00227618	89.9273	0.466988	70.3779	0.0913688	57.8104	3.80629	49.0513	4.44322		202.337	0.00949465	124.515	0.0080649	89.9273	0.467331	70.3779	0.056802	57.8104	2.52052	49.0513	4.12037
	202.491	0.000321547	124.61	0.00195402	89.9962	0.361829	70.4318	0.158394	57.8547	3.19606	49.0888	3.04186		202.491	0.00948403	124.61	0.00839964	89.9962	0.398187	70.4318	0.124504	57.8547	1.63992	49.0888	2.35752
	202.646	0.000321138	124.705	0.00215519	90.0651	0.453591	70.4857	0.221069	57.899	3.01134	49.1264	2.36249		202.646	0.0094741	124.705	0.00798645	90.0651	0.474777	70.4857	0.320704	57.899	2.6918	49.1264	1.65768
	202.801	0.000320798	124.801	0.00209855	90.1339	0.39086	70.5396	0.1582	57.9432	1.60282	49.164	3.59414		202.801	0.00946388	124.801	0.00800506	90.1339	0.423059	70.5396	0.114683	57.9432	0.838731	49.164	4.01456
	202.956	0.000320493	124.896	0.00211463	90.2028	0.423529	70.5935	0.243536	57.9875	2.28762	49.2015	2.80702		202.956	0.00945412	124.896	0.00834459	90.2028	0.446359	70.5935	0.244114	57.9875	2.69058	49.2015	1.2154
	203.111	0.000320072	124.991	0.00205801	90.2716	0.439712	70.6474	0.0673849	58.0318	0.273292	49.2391	2.2982		203.111	0.00944382	124.991	0.0080194	90.2716	0.457778	70.6474	0.0454435	58.0318	0.318349	49.2391	4.50885
	203.266	0.000319764	125.087	0.00206109	90.3405	0.363839	70.7013	0.128693	58.076	0.283004	49.2766	0.292903		203.266	0.00943365	125.087	0.00799927	90.3405	0.440806	70.7013	0.0895681	58.076	1.02205	49.2766	0.621221
	203.421	0.000319436	125.182	0.00222959	90.4093	0.445456	70.7551	0.103235	58.1203	0.536536	49.3142	1.45299		203.421	0.00942432	125.182	0.0080527	90.4093	0.45162	70.7551	0.0859803	58.1203	0.275754	49.3142	3.08124
	203.576	0.000319058	125.278	0.00190278	90.4782	0.366542	70.809	0.0719043	58.1646	0.450648	49.3517	1.7332		203.576	0.00941364	125.278	0.00840973	90.4782	0.44745	70.809	0.0399984	58.1646	0.718826	49.3517	0.40493
	203.731	0.00031874	125.373	0.00219814	90.5471	0.376659	70.8629	0.0370161	58.2088	1.93451	49.3893	1.02059		203.731	0.0094039	125.373	0.00758116	90.5471	0.413111	70.8629	0.109883	58.2088	2.11677	49.3893	0.331957
	203.886	0.000318359	125.468	0.00225473	90.6159	0.455436	70.9168	0.128326	58.2531	0.990882	49.4269	2.08874		203.886	0.00939412	125.468	0.00833459	90.6159	0.526049	70.9168	0.122603	58.2531	0.871102	49.4269	4.90372
	204.041	0.000318041	125.564	0.00172459	90.6848	0.271745	70.9707	0.414795	58.2974	1.4868	49.4644	0.468416		204.041	0.0093839	125.564	0.00835217	90.6848	0.278914	70.9707	0.63679	58.2974	0.883179	49.4644	0.790563
	204.196	0.000317671	125.659	0.00262238	90.7536	0.606023	71.0246	0.394787	58.3416	0.332391	49.502	0.417446		204.196	0.00937414	125.659	0.00730675	90.7536	0.670996	71.0246	0.384334	58.3416	1.03921	49.502	2.95438
	204.351	0.0003173	125.754	0.00168379	90.8225	0.189472	71.0785	0.621027	58.3859	0.572693	49.5395	1.24261		204.351	0.00936418	125.754	0.00895636	90.8225	0.255469	71.0785	0.858231	58.3859	1.02259	49.5395	0.430842
	204.506	0.000317	125.85	0.002254	90.8913	0.664259	71.1324	0.469285	58.4301	2.45537	49.5771	0.76111		204.506	0.00935437	125.85	0.00734523	90.8913	0.619775	71.1324	0.470562	58.4301	3.78856	49.5771	1.27401
	204.66	0.000316583	125.945	0.0021152	90.9602	0.20102	71.1862	0.410248	58.4744	0.895002	49.6147	1.46423		204.66	0.00934434	125.945	0.00818755	90.9602	0.326391	71.1862	0.496937	58.4744	0.952738	49.6147	1.86722
	204.815	0.000316277	126.04	0.0019128	91.0291	0.566305	71.2401	0.138404	58.5187	1.08283	49.6522	1.79074		204.815	0.0093349	126.04	0.00822007	91.0291	0.479219	71.2401	0.0976924	58.5187	1.55095	49.6522	4.3772
	204.97	0.000315923	126.136	0.00217378	91.0979	0.331153	71.294	0.0994401	58.5629	0.402539	49.6898	0.939462		204.97	0.00932472	126.136	0.00761084	91.0979	0.431335	71.294	0.195291	58.5629	0.481503	49.6898	1.15611
	205.125	0.000315583	126.231	0.0020183	91.1668	0.355448	71.3479	0.0327239	58.6072	0.370524	49.7273	2.54659		205.125	0.00931554	126.231	0.00820425	91.1668	0.394274	71.3479	0.0348815	58.6072	0.651825	49.7273	4.81067
	205.28	0.000315239	126.326	0.00209644	91.2356	0.474787	71.4018	0.112926	58.6515	0.610059	49.7649	3.41367		205.28	0.00930516	126.326	0.00778477	91.2356	0.44097	71.4018	0.236736	58.6515	0.263597	49.7649	2.40063
	205.435	0.000314898	126.422	0.00191575	91.3045	0.300438	71.4557	0.100466	58.6957	0.841794	49.8024	5.34655		205.435	0.00929617	126.422	0.00829598	91.3045	0.40085	71.4557	0.0977361	58.6957	0.996114	49.8024	4.46166
	205.59	0.000314596	126.517	0.00220132	91.3733	0.458917	71.5096	0.1469	58.74	1.01685	49.84	3.06549		205.59	0.00928633	126.517	0.00730578	91.3733	0.445013	71.5096	0.106602	58.74	1.22341	49.84	2.30804
	205.745	0.000314235	126.612	0.00197135	91.4422	0.314486	71.5635	0.14728	58.7843	2.02467	49.8776	3.74286		205.745	0.00927647	126.612	0.00871636	91.4422	0.391898	71.5635	0.125415	58.7843	2.39048	49.8776	4.55814
	205.9	0.00031392	126.708	0.00203513	91.5111	0.501677	71.6173	0.189006	58.8285	0.97492	49.9151	1.93024		205.9	0.00926715	126.708	0.00729534	91.5111	0.459348	71.6173	0.043478	58.8285	1.61873	49.9151	1.46948
	206.055	0.00031356	126.803	0.00202567	91.5799	0.256459	71.6712	0.136181	58.8728	2.82521	49.9527	3.07472		206.055	0.00925752	126.803	0.00832582	91.5799	0.355759	71.6712	0.1045	58.8728	3.15117	49.9527	4.02679
	206.21	0.00031326	126.898	0.0021103	91.6488	0.537731	71.7251	0.12589	58.9171	0.787218	49.9902	0.884033		206.21	0.00924785	126.898	0.00749913	91.6488	0.485002	71.7251	0.0827712	58.9171	1.13446	49.9902	1.24763
	206.365	0.000312918	126.994	0.00196093	91.7176	0.271609	71.779	0.125517	58.9613	1.67179	50.0278	2.07695		206.365	0.00923812	126.994	0.00831333	91.7176	0.349414	71.779	0.195859	58.9613	1.59098	50.0278	1.59223
	206.52	0.000312518	127.089	0.00200375	91.7865	0.472044	71.8329	0.0903658	59.0056	0.203035	50.0654	2.82152		206.52	0.00922886	127.089	0.0076518	91.7865	0.508373	71.8329	0.0738477	59.0056	0.378782	50.0654	5.42804
	206.675	0.000312267	127.184	0.00219352	91.8553	0.317651	71.8868	0.109577	59.0499	0.308799	50.1029	1.4805		206.675	0.00921918	127.184	0.00757862	91.8553	0.318064	71.8868	0.0410552	59.0499	0.491758	50.1029	0.918113
	206.829	0.000311868	127.28	0.00181482	91.9242	0.411989	71.9407	0.0790159	59.0941	0.546407	50.1405	2.43563		206.829	0.00920955	127.28	0.00867273	91.9242	0.529855	71.9407	0.217112	59.0941	0.614859	50.1405	3.7826
	206.984	0.000311534	127.375	0.00229171	91.9931	0.381735	71.9946	0.058134	59.1384	0.115787	50.178	0.880507		206.984	0.00920026	127.375	0.0069782	91.9931	0.338821	71.9946	0.161414	59.1384	0.209317	50.178	1.61945
	207.139	0.000311226	127.47	0.00191708	92.0619	0.360925	72.0485	0.0670335	59.1827	0.718558	50.2156	0.281217		207.139	0.00919093	127.47	0.00842098	92.0619	0.499993	72.0485	0.463783	59.1827	0.492705	50.2156	0.369742
	207.294	0.000310857	127.566	0.00204454	92.1308	0.456071	72.1023	0.0703265	59.2269	0.462412	50.2531	1.54493		207.294	0.00918111	127.566	0.00767299	92.1308	0.387204	72.1023	0.249723	59.2269	1.08949	50.2531	2.20407
	207.449	0.000310577	127.661	0.00213997	92.1996	0.34911	72.1562	0.0679464	59.2712	0.226836	50.2907	4.97526		207.449	0.00917245	127.661	0.00772315	92.1996	0.447183	72.1562	0.22441	59.2712	0.475915	50.2907	1.47768
	207.604	0.000310201	127.756	0.00186414	92.2685	0.448633	72.2101	0.141356	59.3155	1.26807	50.3283	6.95231		207.604	0.00916252	127.756	0.00799389	92.2685	0.433546	72.2101	0.307448	59.3155	2.53019	50.3283	1.74412
	207.759	0.000309908	127.852	0.00214973	92.3373	0.375506	72.264	0.140705	59.3597	0.569568	50.3658	3.9517		207.759	0.00915354	127.852	0.00749441	92.3373	0.402906	72.264	0.173568	59.3597	0.374147	50.3658	0.345359
	207.914	0.000309618	127.947	0.00189785	92.4062	0.352512	72.3179	0.180415	59.404	1.50886	50.4034	1.4259		207.914	0.00914438	127.947	0.00819973	92.4062	0.403284	72.3179	0.18537	59.404	1.67571	50.4034	4.65597
	208.069	0.000309218	128.042	0.00207637	92.4751	0.42946	72.3718	0.0600627	59.4483	0.95898	50.4409	0.669901		208.069	0.0091347	128.042	0.0072134	92.4751	0.445322	72.3718	0.103291	59.4483	0.292899	50.4409	1.51711
	208.224	0.000308972	128.138	0.00195459	92.5439	0.354186	72.4257	0.0656622	59.4925	0.465987	50.4785	3.07539		208.224	0.00912587	128.138	0.00842909	92.5439	0.380693	72.4257	0.0559763	59.4925	0.892025	50.4785	4.25967
	208.379	0.000308654	128.233	0.00200252	92.6128	0.340007	72.4796	0.00496589	59.5368	0.809536	50.5161	1.02586		208.379	0.00911634	128.233	0.00706313	92.6128	0.407598	72.4796	0.124929	59.5368	0.30501	50.5161	0.448177
	208.534	0.000308267	128.328	0.00201978	92.6816	0.432221	72.5334	0.0521631	59.581	0.413754	50.5536	1.61599		208.534	0.00910726	128.328	0.00839573	92.6816	0.425426	72.5334	0.0752309	59.581	0.927403	50.5536	2.96886
	208.689	0.000307995	128.424	0.00198851	92.7505	0.35647	72.5873	0.0682522	59.6253	0.834908	50.5912	0.27166		208.689	0.00909781	128.424	0.00733615	92.7505	0.390012	72.5873	0.0744759	59.6253	0.95589	50.5912	0.954799
	208.844	0.000307678	128.519	0.00192017	92.8193	0.328061	72.6412	0.335607	59.6696	0.837405	50.6287	2.42707		208.844	0.00908884	128.519	0.00790321	92.8193	0.397145	72.6412	0.427408	59.6696	1.03227	50.6287	4.2831
	208.998	0.000307322	128.614	0.00210423	92.8882	0.452884	72.6951	0.365719	59.7138	0.173834	50.6663	1.6899		208.998	0.00907959	128.614	0.00777456	92.8882	0.445181	72.6951	0.289001	59.7138	0.307739	50.6663	2.70755
	209.153	0.000306984	128.71	0.00190568	92.9571	0.301738	72.749	0.481137	59.7581	2.35236	50.7038	6.5177		209.153	0.00907033	128.71	0.00749467	92.9571	0.369408	72.749	0.766651	59.7581	1.08975	50.7038	12.0978
	209.308	0.00030671	128.805	0.00198683	93.0259	0.420245	72.8029	0.293057	59.8024	0.845545	50.7414	2.99618		209.308	0.00906155	128.805	0.00804757	93.0259	0.418095	72.8029	0.352998	59.8024	0.193736	50.7414	3.38014
	209.463	0.000306342	128.9	0.0020155	93.0948	0.339599	72.8568	0.261958	59.8466	1.8923	50.779	3.77814		209.463	0.00905199	128.9	0.00723164	93.0948	0.398254	72.8568	0.553589	59.8466	0.906151	50.779	3.73203
	209.618	0.000306038	128.996	0.00196886	93.1636	0.393299	72.9107	0.0898138	59.8909	0.41058	50.8165	0.495518		209.618	0.0090436	128.996	0.00802753	93.1636	0.437278	72.9107	0.11042	59.8909	0.29085	50.8165	1.72593
	209.773	0.000305726	129.091	0.0019056	93.2325	0.33321	72.9646	0.0188954	59.9352	0.555376	50.8541	0.565948		209.773	0.00903415	129.091	0.00763746	93.2325	0.341552	72.9646	0.0388137	59.9352	0.857308	50.8541	0.638411
	209.928	0.000305406	129.186	0.00211434	93.3013	0.424653	73.0184	0.0903857	59.9794	0.206383	50.8916	2.86012		209.928	0.00902522	129.186	0.00726664	93.3013	0.474065	73.0184	0.198797	59.9794	0.0751053	50.8916	4.19219
	210.083	0.000305124	129.282	0.00181728	93.3702	0.307596	73.0723	0.0759022	60.0237	0.695056	50.9292	1.74201		210.083	0.00901662	129.282	0.00829146	93.3702	0.344017	73.0723	0.151407	60.0237	0.976379	50.9292	0.816601
	210.238	0.000304773	129.377	0.00214994	93.4391	0.442099	73.1262	0.0498411	60.068	0.352123	50.9668	0.389126		210.238	0.00900721	129.377	0.00701694	93.4391	0.450154	73.1262	0.18698	60.068	0.184849	50.9668	1.64118
	210.393	0.000304507	129.472	0.00177057	93.5079	0.284434	73.1801	0.1102	60.1122	0.705299	51.0043	1.04362		210.393	0.00899862	129.472	0.00810217	93.5079	0.359865	73.1801	0.187721	60.1122	1.96657	51.0043	1.79172
	210.548	0.000304195	129.568	0.00218744	93.5768	0.475627	73.234	0.104352	60.1565	0.43374	51.0419	4.28132		210.548	0.00898963	129.568	0.00716504	93.5768	0.444742	73.234	0.139945	60.1565	0.520694	51.0419	2.0804
	210.703	0.000303854	129.663	0.00171999	93.6456	0.275812	73.2879	0.257887	60.2008	1.34512	51.0794	5.63154		210.703	0.00898048	129.663	0.00811837	93.6456	0.365973	73.2879	0.201651	60.2008	3.09894	51.0794	3.19317
	210.858	0.000303574	129.759	0.00217606	93.7145	0.451021	73.3418	0.140942	60.245	0.186054	51.117	3.5667		210.858	0.00897191	129.759	0.00703618	93.7145	0.447115	73.3418	0.138606	60.245	0.445401	51.117	0.672006
	211.013	0.000303267	129.854	0.00185899	93.7833	0.325984	73.3957	0.157869	60.2893	0.897559	51.1545	1.44546		211.013	0.00896287	129.854	0.00801368	93.7833	0.350387	73.3957	0.201796	60.2893	2.10058	51.1545	1.84671
	211.167	0.000302913	129.949	0.0019017	93.8522	0.347001	73.4495	0.0315033	60.3336	0.394576	51.1921	0.219139		211.167	0.00895393	129.949	0.00745998	93.8522	0.417821	73.4495	0.0503804	60.3336	0.0166926	51.1921	0.823327
	211.322	0.000302625	130.045	0.00210201	93.9211	0.440457	73.5034	0.0437873	60.3778	0.258474	51.2297	1.86841		211.322	0.00894521	130.045	0.00730679	93.9211	0.422333	73.5034	0.0393884	60.3778	0.474971	51.2297	1.79247
	211.477	0.000302317	130.14	0.0018159	93.9899	0.305256	73.5573	0.139382	60.4221	0.481654	51.2672	0.719071		211.477	0.00893642	130.14	0.00810119	93.9899	0.349761	73.5573	0.071615	60.4221	1.04333	51.2672	1.21576
	211.632	0.00030199	130.235	0.00199863	94.0588	0.356783	73.6112	0.0566305	60.4664	0.684958	51.3048	0.691974		211.632	0.00892768	130.235	0.00694185	94.0588	0.423325	73.6112	0.0164945	60.4664	0.536026	51.3048	1.08045
	211.787	0.000301676	130.331	0.00190644	94.1276	0.417906	73.6651	0.13602	60.5106	1.93475	51.3423	1.01136		211.787	0.00891881	130.331	0.00805925	94.1276	0.406943	73.6651	0.0883292	60.5106	2.05538	51.3423	1.80339
	211.942	0.000301388	130.426	0.00202262	94.1965	0.294079	73.719	0.179594	60.5549	0.504861	51.3799	2.03449		211.942	0.00891037	130.426	0.00707154	94.1965	0.351144	73.719	0.389191	60.5549	0.376661	51.3799	1.69157
	212.097	0.000301092	130.521	0.00177342	94.2653	0.436833	73.7729	0.294428	60.5991	0.376713	51.4175	2.53473		212.097	0.0089015	130.521	0.00791713	94.2653	0.450859	73.7729	0.530913	60.5991	0.854338	51.4175	1.66645
	212.252	0.00030078	130.617	0.00215941	94.3342	0.301078	73.8268	0.302578	60.6434	0.819442	51.455	6.16646		212.252	0.00889298	130.617	0.00721357	94.3342	0.336178	73.8268	0.713966	60.6434	0.391818	51.455	9.47689
	212.407	0.000300474	130.712	0.00173715	94.4031	0.412859	73.8807	0.180279	60.6877	0.155812	51.4926	1.43264		212.407	0.0088845	130.712	0.00756193	94.4031	0.473255	73.8807	0.442846	60.6877	0.430002	51.4926	1.6553
	212.562	0.000300218	130.807	0.00201819	94.4719	0.322007	73.9345	0.134764	60.7319	0.405299	51.5301	1.63365		212.562	0.00887541	130.807	0.00762157	94.4719	0.300826	73.9345	0.316855	60.7319	0.26592	51.5301	3.60937
	212.717	0.000299894	130.903	0.00193694	94.5408	0.376081	73.9884	0.0532727	60.7762	0.176363	51.5677	0.42281		212.717	0.00886754	130.903	0.00721949	94.5408	0.480364	73.9884	0.146764	60.7762	0.222443	51.5677	0.940561
	212.872	0.000299573	130.998	0.00187035	94.6096	0.383317	74.0423	0.0164868	60.8205	0.678338	51.6053	0.693102		212.872	0.00885828	130.998	0.00765737	94.6096	0.360318	74.0423	0.0172009	60.8205	0.722877	51.6053	0.893111
	213.027	0.000299312	131.093	0.00192954	94.6785	0.291968	74.0962	0.0249558	60.8647	0.136096	51.6428	1.9639		213.027	0.00885002	131.093	0.00746419	94.6785	0.366956	74.0962	0.117673	60.8647	0.140351	51.6428	2.85623
	213.182	0.000299	131.189	0.0019484	94.7473	0.43609	74.1501	0.0585118	60.909	0.455415	51.6804	0.697077		213.182	0.00884144	131.189	0.00719135	94.7473	0.436806	74.1501	0.10029	60.909	0.82945	51.6804	0.178127
	213.336	0.00029867	131.284	0.00187608	94.8162	0.328845	74.204	0.111261	60.9533	0.0857984	51.7179	1.10364		213.336	0.00883267	131.284	0.00781243	94.8162	0.371107	74.204	0.0377675	60.9533	0.168455	51.7179	3.18213
	213.491	0.00029839	131.379	0.00193223	94.8851	0.34078	74.2579	0.142051	60.9975	0.753751	51.7555	0.158035		213.491	0.00882438	131.379	0.00711273	94.8851	0.361676	74.2579	0.178231	60.9975	1.1777	51.7555	0.354391
	213.646	0.000298094	131.475	0.0018736	94.9539	0.387119	74.3118	0.124267	61.0418	0.106574	51.793	0.255024		213.646	0.00881573	131.475	0.00759746	94.9539	0.457104	74.3118	0.0745261	61.0418	0.924931	51.793	0.403513
	213.801	0.000297773	131.57	0.00200637	95.0228	0.352665	74.3656	0.174751	61.0861	0.638656	51.8306	2.05877		213.801	0.00880725	131.57	0.00723866	95.0228	0.321716	74.3656	0.242462	61.0861	1.12813	51.8306	3.16841
	213.956	0.000297485	131.665	0.00172902	95.0916	0.317442	74.4195	0.0844738	61.1303	0.265224	51.8682	2.15369		213.956	0.00879893	131.665	0.00771451	95.0916	0.445743	74.4195	0.0993926	61.1303	0.86412	51.8682	1.25564
	214.111	0.000297194	131.761	0.00210808	95.1605	0.440258	74.4734	0.0774291	61.1746	0.428384	51.9057	1.8573		214.111	0.00879048	131.761	0.00688917	95.1605	0.352495	74.4734	0.0945282	61.1746	0.229239	51.9057	1.84167
	214.266	0.000296902	131.856	0.00176991	95.2293	0.273791	74.5273	0.0531708	61.2189	0.0859538	51.9433	0.864215		214.266	0.00878211	131.856	0.0079775	95.2293	0.397705	74.5273	0.106558	61.2189	0.375215	51.9433	1.72928
	214.421	0.000296604	131.951	0.0019048	95.2982	0.396978	74.5812	0.0209709	61.2631	0.584239	51.9808	0.348401		214.421	0.00877382	131.951	0.0069089	95.2982	0.375045	74.5812	0.0360316	61.2631	0.279137	51.9808	0.284119
	214.576	0.000296332	132.047	0.00195314	95.3671	0.359856	74.6351	0.0749414	61.3074	0.686208	52.0184	1.78731		214.576	0.00876545	132.047	0.00754612	95.3671	0.425347	74.6351	0.142956	61.3074	0.656013	52.0184	4.69146
	214.731	0.000296044	132.142	0.0018387	95.4359	0.325465	74.689	0.0814076	61.3517	0.321695	52.056	0.762887		214.731	0.00875728	132.142	0.00742762	95.4359	0.325831	74.689	0.0264202	61.3517	0.266287	52.056	1.06705
	214.886	0.000295755	132.237	0.00189156	95.5048	0.38086	74.7429	0.0481805	61.3959	1.66252	52.0935	2.66809		214.886	0.00874882	132.237	0.00715043	95.5048	0.447446	74.7429	0.0724298	61.3959	1.04794	52.0935	4.86551
	215.041	0.00029547	132.333	0.00193159	95.5736	0.315445	74.7968	0.148453	61.4402	0.470042	52.1311	0.631785		215.041	0.00874072	132.333	0.00747829	95.5736	0.320214	74.7968	0.0303568	61.4402	0.319209	52.1311	0.595534
	215.196	0.000295185	132.428	0.00178124	95.6425	0.407532	74.8506	0.117371	61.4845	0.430846	52.1686	0.96066		215.196	0.00873225	132.428	0.00726751	95.6425	0.488638	74.8506	0.175664	61.4845	0.401588	52.1686	0.612589
	215.351	0.000294908	132.523	0.00201299	95.7113	0.317472	74.9045	0.165749	61.5287	1.28482	52.2062	0.921457		215.351	0.00872425	132.523	0.00725191	95.7113	0.268928	74.9045	0.0831633	61.5287	0.303264	52.2062	2.93162
	215.505	0.000294572	132.619	0.00177654	95.7802	0.375928	74.9584	0.100946	61.573	0.153281	52.2437	0.643556		215.505	0.00871564	132.619	0.0074528	95.7802	0.509246	74.9584	0.157237	61.573	0.42076	52.2437	0.570275
	215.66	0.000294337	132.714	0.00190869	95.8491	0.355404	75.0123	0.12467	61.6172	1.17747	52.2813	0.691669		215.66	0.00870764	132.714	0.00712442	95.8491	0.323566	75.0123	0.0856162	61.6172	0.60255	52.2813	1.45359
	215.815	0.000294	132.809	0.00189604	95.9179	0.303313	75.0662	0.0549643	61.6615	0.143433	52.3189	1.8267		215.815	0.00869944	132.809	0.00738204	95.9179	0.381456	75.0662	0.060272	61.6615	0.496196	52.3189	1.65732
	215.97	0.000293733	132.905	0.00183293	95.9868	0.435815	75.1201	0.0597187	61.7058	0.349635	52.3564	0.917705		215.97	0.00869103	132.905	0.00722299	95.9868	0.420829	75.1201	0.0535029	61.7058	0.584655	52.3564	0.280891
	216.125	0.000293433	133	0.00189301	96.0556	0.274589	75.174	0.0311171	61.75	0.371369	52.394	1.55645		216.125	0.00868304	133	0.00734629	96.0556	0.355169	75.174	0.0211746	61.75	0.205257	52.394	2.35005
	216.28	0.000293144	133.095	0.00185943	96.1245	0.384303	75.2279	0.0569203	61.7943	0.292061	52.4315	0.925051		216.28	0.00867492	133.095	0.007125	96.1245	0.361642	75.2279	0.137674	61.7943	0.458452	52.4315	0.290525
	216.435	0.00029288	133.191	0.00183752	96.1933	0.349849	75.2817	0.092958	61.8386	0.297845	52.4691	0.37247		216.435	0.00866672	133.191	0.00733644	96.1933	0.450096	75.2817	0.0518078	61.8386	0.241085	52.4691	1.30213
	216.59	0.000292584	133.286	0.0019225	96.2622	0.331041	75.3356	0.155436	61.8828	0.235786	52.5067	0.844792		216.59	0.00865881	133.286	0.00724316	96.2622	0.297415	75.3356	0.139815	61.8828	0.082904	52.5067	0.995508
	216.745	0.000292286	133.381	0.00178875	96.3311	0.360992	75.3895	0.0618316	61.9271	1.1911	52.5442	0.365988		216.745	0.00865067	133.381	0.00721821	96.3311	0.450391	75.3895	0.0453162	61.9271	1.3207	52.5442	0.639326
	216.9	0.000292063	133.477	0.00190123	96.3999	0.327401	75.4434	0.0607855	61.9714	0.395899	52.5818	1.01716		216.9	0.00864273	133.477	0.00711211	96.3999	0.347046	75.4434	0.121781	61.9714	0.261664	52.5818	1.25594
	217.055	0.000291748	133.572	0.00188187	96.4688	0.36585	75.4973	0.0213705	62.0156	1.34732	52.6193	2.0107		217.055	0.00863477	133.572	0.00742161	96.4688	0.384015	75.4973	0.0422369	62.0156	1.34536	52.6193	2.11851
	217.21	0.000291471	133.667	0.0017712	96.5376	0.318761	75.5512	0.0284605	62.0599	0.0777524	52.6569	1.51569		217.21	0.00862669	133.667	0.00703627	96.5376	0.375939	75.5512	0.0440029	62.0599	0.674065	52.6569	1.62561
	217.365	0.000291231	133.763	0.00193861	96.6065	0.378562	75.6051	0.0689682	62.1042	0.409293	52.6944	2.12519		217.365	0.00861882	133.763	0.00720818	96.6065	0.379903	75.6051	0.066019	62.1042	0.373765	52.6944	2.74642
	217.52	0.00029093	133.858	0.00179922	96.6753	0.312434	75.659	0.0688939	62.1484	0.27506	52.732	0.478792		217.52	0.0086108	133.858	0.00733388	96.6753	0.355931	75.659	0.0656574	62.1484	0.286934	52.732	0.307271
	217.674	0.000290643	133.954	0.00184536	96.7442	0.378487	75.7128	0.0839866	62.1927	0.864309	52.7696	1.1877		217.674	0.00860282	133.954	0.00695853	96.7442	0.41634	75.7128	0.103128	62.1927	0.738118	52.7696	1.89203
	217.829	0.00029039	134.049	0.00186212	96.8131	0.308413	75.7667	0.0607503	62.237	0.251567	52.8071	0.0889569		217.829	0.00859489	134.049	0.00731205	96.8131	0.324306	75.7667	0.10033	62.237	0.0534656	52.8071	0.32818
	217.984	0.000290097	134.144	0.00179617	96.8819	0.377833	75.8206	0.090647	62.2812	0.445782	52.8447	0.884539		217.984	0.00858696	134.144	0.00721795	96.8819	0.430634	75.8206	0.0803237	62.2812	0.580494	52.8447	2.63158
	218.139	0.000289798	134.24	0.00190413	96.9508	0.324042	75.8745	0.134985	62.3255	0.625866	52.8822	0.00424174		218.139	0.00857897	134.24	0.00685682	96.9508	0.32368	75.8745	0.213004	62.3255	0.411687	52.8822	0.243973
	218.294	0.000289552	134.335	0.00178099	97.0196	0.329256	75.9284	0.151859	62.3698	0.287766	52.9198	0.50834		218.294	0.00857111	134.335	0.00754593	97.0196	0.415514	75.9284	0.211397	62.3698	0.477611	52.9198	0.654147
	218.449	0.000289239	134.43	0.00181919	97.0885	0.392063	75.9823	0.128536	62.414	1.99893	52.9574	0.638414		218.449	0.00856334	134.43	0.00681458	97.0885	0.382627	75.9823	0.213436	62.414	0.677042	52.9574	1.43106
	218.604	0.000288986	134.526	0.00192127	97.1573	0.287896	76.0362	0.228427	62.4583	1.01021	52.9949	0.725638		218.604	0.00855539	134.526	0.00725838	97.1573	0.337491	76.0362	0.342898	62.4583	1.16761	52.9949	0.605458
	218.759	0.00028871	134.621	0.00172516	97.2262	0.376425	76.0901	0.212502	62.5026	1.15098	53.0325	1.08133		218.759	0.00854765	134.621	0.00713849	97.2262	0.408718	76.0901	0.236789	62.5026	0.470969	53.0325	1.53147
	218.914	0.00028841	134.716	0.00188807	97.2951	0.34115	76.144	0.302488	62.5468	0.353881	53.07	1.10255		218.914	0.00853998	134.716	0.00703085	97.2951	0.366082	76.144	0.393306	62.5468	1.09002	53.07	2.25975
	219.069	0.000288196	134.812	0.00181027	97.3639	0.306177	76.1978	0.10984	62.5911	0.273325	53.1076	0.343715		219.069	0.00853216	134.812	0.00715025	97.3639	0.340726	76.1978	0.0705325	62.5911	0.11528	53.1076	0.375084
	219.224	0.000287894	134.907	0.00181426	97.4328	0.400101	76.2517	0.113506	62.6354	0.235645	53.1451	0.220449		219.224	0.00852451	134.907	0.00699316	97.4328	0.412647	76.2517	0.148079	62.6354	0.246093	53.1451	0.628905
	219.379	0.000287622	135.002	0.00179785	97.5016	0.279892	76.3056	0.0442254	62.6796	0.718198	53.1827	1.81585		219.379	0.00851675	135.002	0.00731646	97.5016	0.344694	76.3056	0.0526034	62.6796	0.85457	53.1827	1.8242
	219.534	0.0002874	135.098	0.00189298	97.5705	0.390884	76.3595	0.0162094	62.7239	0.0885294	53.2203	0.28928		219.534	0.00850908	135.098	0.00672811	97.5705	0.380048	76.3595	0.0854771	62.7239	0.110318	53.2203	0.415574
	219.689	0.000287108	135.193	0.00169536	97.6393	0.299212	76.4134	0.0386075	62.7681	0.127754	53.2578	0.860838		219.689	0.00850156	135.193	0.00732984	97.6393	0.363956	76.4134	0.0201284	62.7681	0.659637	53.2578	2.05708
	219.843	0.000286833	135.288	0.00194637	97.7082	0.377048	76.4673	0.0428353	62.8124	0.591162	53.2954	1.1831		219.843	0.00849349	135.288	0.00699848	97.7082	0.377479	76.4673	0.0437828	62.8124	0.25538	53.2954	1.15639
	219.998	0.000286585	135.384	0.00170458	97.7771	0.299315	76.5212	0.0994686	62.8567	0.218935	53.3329	0.84395		219.998	0.0084862	135.384	0.00697419	97.7771	0.358936	76.5212	0.0773035	62.8567	0.484619	53.3329	1.88486
	220.153	0.000286314	135.479	0.00186951	97.8459	0.378533	76.5751	0.0522027	62.9009	0.573269	53.3705	0.716339		220.153	0.00847836	135.479	0.00706666	97.8459	0.389764	76.5751	0.0303861	62.9009	0.306211	53.3705	0.974079
	220.308	0.000286016	135.574	0.00177844	97.9148	0.293434	76.6289	0.0416505	62.9452	0.498436	53.4081	0.145788		220.308	0.00847064	135.574	0.0071191	97.9148	0.331307	76.6289	0.0727554	62.9452	0.479739	53.4081	0.734443
	220.463	0.000285769	135.67	0.00182297	97.9836	0.392566	76.6828	0.0581477	62.9895	0.438319	53.4456	1.30208		220.463	0.0084632	135.67	0.00681477	97.9836	0.410758	76.6828	0.0748814	62.9895	0.27071	53.4456	1.34021
	220.618	0.000285501	135.765	0.00177356	98.0525	0.262042	76.7367	0.1194	63.0337	0.836528	53.4832	0.28229		220.618	0.00845539	135.765	0.00728213	98.0525	0.313066	76.7367	0.0829442	63.0337	0.685134	53.4832	0.594148
	220.773	0.000285209	135.86	0.00181876	98.1213	0.418929	76.7906	0.118603	63.078	0.445177	53.5207	0.683265		220.773	0.00844804	135.86	0.00678677	98.1213	0.430769	76.7906	0.105215	63.078	0.329058	53.5207	0.975709
	220.928	0.00028497	135.956	0.00180684	98.1902	0.271	76.8445	0.0539018	63.1223	0.716884	53.5583	1.2852		220.928	0.00844028	135.956	0.0070559	98.1902	0.310461	76.8445	0.0486401	63.1223	0.438176	53.5583	1.32451
	221.083	0.000284697	136.051	0.00175494	98.2591	0.362241	76.8984	0.0769405	63.1665	0.49497	53.5958	1.00039		221.083	0.00843298	136.051	0.00703051	98.2591	0.391289	76.8984	0.123989	63.1665	0.491124	53.5958	1.55599
	221.238	0.000284442	136.146	0.00183213	98.3279	0.347772	76.9523	0.119633	63.2108	0.393955	53.6334	0.766006		221.238	0.00842542	136.146	0.00696784	98.3279	0.376323	76.9523	0.133769	63.2108	0.270587	53.6334	1.41806
	221.393	0.000284186	136.242	0.00175387	98.3968	0.288433	77.0062	0.278845	63.2551	0.139601	53.671	0.492353		221.393	0.00841798	136.242	0.00686227	98.3968	0.328151	77.0062	0.416707	63.2551	0.277937	53.671	2.05821
	221.548	0.000283915	136.337	0.00182316	98.4656	0.374997	77.0601	0.231577	63.2993	0.388271	53.7085	0.912522		221.548	0.00841054	136.337	0.00712508	98.4656	0.391942	77.0601	0.226889	63.2993	0.380031	53.7085	0.857587
	221.703	0.000283694	136.432	0.0017495	98.5345	0.324759	77.1139	0.202856	63.3436	0.192755	53.7461	1.5528		221.703	0.00840317	136.432	0.00679898	98.5345	0.371494	77.1139	0.41011	63.3436	0.255838	53.7461	2.37462
	221.858	0.000283412	136.528	0.00179847	98.6033	0.288796	77.1678	0.0494649	63.3879	0.372878	53.7836	2.51355		221.858	0.0083958	136.528	0.00708588	98.6033	0.311607	77.1678	0.0717336	63.3879	0.508923	53.7836	2.40909
	222.012	0.000283143	136.623	0.00178528	98.6722	0.40082	77.2217	0.0796933	63.4321	0.12058	53.8212	2.35877		222.012	0.00838815	136.623	0.00675199	98.6722	0.428186	77.2217	0.161702	63.4321	0.372212	53.8212	3.97027
	222.167	0.000282934	136.718	0.00175937	98.7411	0.289964	77.2756	0.13399	63.4764	0.804813	53.8588	2.4384		222.167	0.00838107	136.718	0.00717088	98.7411	0.33229	77.2756	0.112515	63.4764	0.801168	53.8588	2.42452
	222.322	0.000282629	136.814	0.00180058	98.8099	0.339134	77.3295	0.0560407	63.5207	0.0299579	53.8963	1.3402		222.322	0.00837352	136.814	0.0066777	98.8099	0.352557	77.3295	0.0331879	63.5207	0.231418	53.8963	1.50207
	222.477	0.000282383	136.909	0.00175458	98.8788	0.343852	77.3834	0.0803898	63.5649	0.630326	53.9339	2.87021		222.477	0.008366	136.909	0.00700581	98.8788	0.38535	77.3834	0.0815204	63.5649	1.00401	53.9339	2.95594
	222.632	0.000282137	137.004	0.00176203	98.9476	0.309512	77.4373	0.0357121	63.6092	0.112474	53.9714	0.417355		222.632	0.0083589	137.004	0.00708444	98.9476	0.339942	77.4373	0.0364348	63.6092	0.0743262	53.9714	0.31676
	222.787	0.000281854	137.1	0.00181955	99.0165	0.359244	77.4912	0.131314	63.6535	0.305794	54.009	1.37698		222.787	0.00835144	137.1	0.00653643	99.0165	0.388891	77.4912	0.207564	63.6535	0.702161	54.009	2.50324
	222.942	0.000281626	137.195	0.00170938	99.0853	0.299037	77.545	0.211646	63.6977	0.0900751	54.0465	1.24855		222.942	0.00834395	137.195	0.00720092	99.0853	0.319387	77.545	0.115967	63.6977	0.0543235	54.0465	0.938647
	223.097	0.000281324	137.29	0.0017793	99.1542	0.360246	77.5989	0.430548	63.742	0.436964	54.0841	2.21623		223.097	0.008337	137.29	0.0067876	99.1542	0.404035	77.5989	0.466559	63.742	0.626221	54.0841	3.12989
	223.252	0.000281124	137.386	0.00181496	99.2231	0.304612	77.6528	0.232779	63.7862	0.102113	54.1217	1.1894		223.252	0.0083294	137.386	0.00673708	99.2231	0.337862	77.6528	0.11781	63.7862	0.138004	54.1217	1.57829
	223.407	0.000280834	137.481	0.00166736	99.2919	0.345437	77.7067	0.169363	63.8305	0.304243	54.1592	0.393666		223.407	0.00832237	137.481	0.00712066	99.2919	0.35202	77.7067	0.200294	63.8305	0.44945	54.1592	1.33386
	223.562	0.000280593	137.576	0.00185271	99.3608	0.325577	77.7606	0.0224623	63.8748	0.200743	54.1968	0.677652		223.562	0.00831513	137.576	0.00660637	99.3608	0.392997	77.7606	0.0147983	63.8748	0.141748	54.1968	0.80985
	223.717	0.000280358	137.672	0.00170206	99.4296	0.320414	77.8145	0.117892	63.919	0.428482	54.2343	0.699513		223.717	0.00830787	137.672	0.00696511	99.4296	0.300523	77.8145	0.163148	63.919	0.53837	54.2343	0.299694
	223.872	0.000280108	137.767	0.00176277	99.4985	0.332139	77.8684	0.0839514	63.9633	0.0968302	54.2719	0.747821		223.872	0.00830084	137.767	0.00685834	99.4985	0.413118	77.8684	0.016486	63.9633	0.155101	54.2719	1.08443
	224.027	0.000279855	137.862	0.00177284	99.5673	0.332768	77.9223	0.0579515	64.0076	0.723495	54.3095	0.406946		224.027	0.00829366	137.862	0.00677315	99.5673	0.334804	77.9223	0.0534469	64.0076	0.970792	54.3095	0.885126
	224.181	0.000279617	137.958	0.00171779	99.6362	0.301822	77.9762	0.0565788	64.0518	0.119379	54.347	0.0578357		224.181	0.00828641	137.958	0.00681886	99.6362	0.346565	77.9762	0.108193	64.0518	0.132285	54.347	0.361211
	224.336	0.000279383	138.053	0.00177128	99.7051	0.357566	78.03	0.0815834	64.0961	0.637606	54.3846	0.704367		224.336	0.00827951	138.053	0.00684576	99.7051	0.380334	78.03	0.0606869	64.0961	0.592871	54.3846	0.571918
	224.491	0.000279108	138.148	0.0017503	99.7739	0.29666	78.0839	0.247207	64.1404	0.223062	54.4221	0.413454		224.491	0.00827229	138.148	0.00677692	99.7739	0.331053	78.0839	0.364593	64.1404	0.243393	54.4221	1.26735
	224.646	0.000278881	138.244	0.00170834	99.8428	0.339953	78.1378	0.084231	64.1846	0.461957	54.4597	1.13404		224.646	0.00826496	138.244	0.00682727	99.8428	0.368752	78.1378	0.0674133	64.1846	0.531609	54.4597	0.255311
	224.801	0.000278624	138.339	0.00178339	99.9116	0.302231	78.1917	0.0660568	64.2289	0.118666	54.4972	1.43596		224.801	0.00825826	138.339	0.00672167	99.9116	0.338374	78.1917	0.216479	64.2289	0.128019	54.4972	2.86889
	224.956	0.000278369	138.435	0.00172588	99.9805	0.361095	78.2456	0.0319874	64.2732	0.582347	54.5348	0.646334		224.956	0.00825082	138.435	0.00684834	99.9805	0.379671	78.2456	0.0144608	64.2732	0.791587	54.5348	0.563837
	225.111	0.000278124	138.53	0.00171309	100.049	0.264214	78.2995	0.0761131	64.3174	0.0536953	54.5724	0.811518		225.111	0.00824377	138.53	0.00677088	100.049	0.308634	78.2995	0.042476	64.3174	0.0735208	54.5724	1.95239
	225.266	0.000277867	138.625	0.00177037	100.118	0.382669	78.3534	0.162951	64.3617	0.910552	54.6099	2.93387		225.266	0.00823695	138.625	0.00661991	100.118	0.401815	78.3534	0.124575	64.3617	0.735132	54.6099	2.06602
	225.421	0.000277625	138.721	0.00169798	100.187	0.291829	78.4073	0.0767171	64.406	0.248913	54.6475	2.20659		225.421	0.00822958	138.721	0.00706293	100.187	0.320856	78.4073	0.0393575	64.406	0.294045	54.6475	1.25783
	225.576	0.000277387	138.816	0.00176762	100.256	0.318772	78.4611	0.0542865	64.4502	0.94819	54.685	3.92588		225.576	0.00822284	138.816	0.00639535	100.256	0.358665	78.4611	0.0576056	64.4502	0.577396	54.685	2.32534
	225.731	0.000277107	138.911	0.00169708	100.325	0.329492	78.515	0.0161172	64.4945	0.465677	54.7226	1.1174		225.731	0.00821579	138.911	0.00694722	100.325	0.344269	78.515	0.00807949	64.4945	0.528618	54.7226	0.125264
	225.886	0.000276916	139.007	0.00172648	100.394	0.322632	78.5689	0.153961	64.5388	0.257104	54.7602	2.30055		225.886	0.0082088	139.007	0.00680797	100.394	0.367294	78.5689	0.145698	64.5388	0.172939	54.7602	2.33818
	226.041	0.000276648	139.102	0.00177017	100.462	0.295644	78.6228	0.119338	64.583	0.156266	54.7977	0.928551		226.041	0.00820193	139.102	0.0064604	100.462	0.327136	78.6228	0.126973	64.583	0.377148	54.7977	0.945217
	226.196	0.000276398	139.197	0.00164698	100.531	0.36813	78.6767	0.213042	64.6273	0.971311	54.8353	2.19168		226.196	0.00819514	139.197	0.00700907	100.531	0.380811	78.6767	0.173061	64.6273	0.59049	54.8353	3.45001
	226.35	0.000276198	139.293	0.00179522	100.6	0.256455	78.7306	0.105642	64.6716	0.0863889	54.8728	1.61445		226.35	0.00818801	139.293	0.00651385	100.6	0.308711	78.7306	0.166291	64.6716	0.393066	54.8728	2.57172
	226.505	0.000275936	139.388	0.00167022	100.669	0.395216	78.7845	0.0620248	64.7158	0.307429	54.9104	0.47078		226.505	0.00818139	139.388	0.00675465	100.669	0.395355	78.7845	0.0364559	64.7158	0.222074	54.9104	2.10813
	226.66	0.00027571	139.483	0.00173614	100.738	0.247888	78.8384	0.020034	64.7601	0.57745	54.9479	0.425288		226.66	0.00817442	139.483	0.00677658	100.738	0.310172	78.8384	0.0226874	64.7601	0.678194	54.9479	0.770593
	226.815	0.000275466	139.579	0.00171489	100.807	0.389621	78.8922	0.108939	64.8043	0.105491	54.9855	0.332809		226.815	0.00816748	139.579	0.00653725	100.807	0.382426	78.8922	0.124919	64.8043	0.160095	54.9855	0.563839
	226.97	0.000275244	139.674	0.00172029	100.876	0.260773	78.9461	0.0944132	64.8486	0.200066	55.0231	0.235839		226.97	0.00816081	139.674	0.00678043	100.876	0.313004	78.9461	0.0672518	64.8486	0.311753	55.0231	0.415841
	227.125	0.000274983	139.769	0.00166466	100.944	0.368857	79	0.122093	64.8929	0.563255	55.0606	0.978055		227.125	0.00815386	139.769	0.00665876	100.944	0.381822	79	0.133803	64.8929	0.821408	55.0606	1.16628
	227.28	0.000274762	139.865	0.00179372	101.013	0.288525	79.0539	0.0907046	64.9371	0.044278	55.0982	0.0360552		227.28	0.00814691	139.865	0.00660949	101.013	0.326341	79.0539	0.144026	64.9371	0.13528	55.0982	0.224876
	227.435	0.000274507	139.96	0.00161001	101.082	0.333066	79.1078	0.0230725	64.9814	0.273088	55.1357	0.554386		227.435	0.00814035	139.96	0.0067077	101.082	0.353112	79.1078	0.012446	64.9814	0.364932	55.1357	1.15865
	227.59	0.000274275	140.055	0.00176654	101.151	0.319867	79.1617	0.0845572	65.0257	0.685625	55.1733	0.240159		227.59	0.0081333	140.055	0.00659871	101.151	0.3536	79.1617	0.122625	65.0257	0.435033	55.1733	1.25871
	227.745	0.000274034	140.151	0.00170866	101.22	0.311688	79.2156	0.0184866	65.0699	0.270432	55.2109	0.090386		227.745	0.0081266	140.151	0.00670004	101.22	0.33408	79.2156	0.0174481	65.0699	0.104331	55.2109	0.31563
	227.9	0.000273791	140.246	0.00163896	101.289	0.32891	79.2695	0.0867809	65.1142	0.800023	55.2484	0.406877		227.9	0.00811991	140.246	0.00653233	101.289	0.353958	79.2695	0.122316	65.1142	0.488462	55.2484	3.06516
	228.055	0.000273564	140.341	0.00175861	101.358	0.298322	79.3234	0.0350485	65.1585	0.053128	55.286	0.553943		228.055	0.00811304	140.341	0.00674242	101.358	0.335042	79.3234	0.00479685	65.1585	0.141656	55.286	0.135478
	228.21	0.000273332	140.437	0.00168677	101.426	0.336335	79.3772	0.0892709	65.2027	0.315119	55.3235	0.256977		228.21	0.00810653	140.437	0.00651279	101.426	0.353166	79.3772	0.108888	65.2027	0.461804	55.3235	0.483385
	228.365	0.000273091	140.532	0.00164615	101.495	0.299966	79.4311	0.0837005	65.247	0.226147	55.3611	2.00121		228.365	0.00809975	140.532	0.0066929	101.495	0.337237	79.4311	0.0164104	65.247	0.195512	55.3611	1.8075
	228.519	0.000272874	140.627	0.00177369	101.564	0.304187	79.485	0.0606785	65.2913	0.514636	55.3986	1.11435		228.519	0.00809313	140.627	0.00644976	101.564	0.32655	79.485	0.0310275	65.2913	0.985071	55.3986	0.15596
	228.674	0.000272651	140.723	0.00160931	101.633	0.352147	79.5389	0.0615543	65.3355	0.341101	55.4362	3.60487		228.674	0.00808658	140.723	0.00688939	101.633	0.391152	79.5389	0.0568202	65.3355	0.187553	55.4362	2.8259
	228.829	0.000272401	140.818	0.00175454	101.702	0.253742	79.5928	0.045306	65.3798	0.710607	55.4738	0.988625		228.829	0.00807993	140.818	0.00620571	101.702	0.27852	79.5928	0.0244379	65.3798	0.851937	55.4738	0.077765
	228.984	0.000272203	140.913	0.00163808	101.771	0.381178	79.6467	0.0353866	65.4241	0.0816142	55.5113	0.951483		228.984	0.00807328	140.913	0.0068918	101.771	0.410869	79.6467	0.0204652	65.4241	0.178525	55.5113	1.37886
	229.139	0.000271956	141.009	0.00171586	101.84	0.268126	79.7006	0.0276165	65.4683	0.26157	55.5489	0.519871		229.139	0.00806675	141.009	0.00644727	101.84	0.288506	79.7006	0.107468	65.4683	0.153864	55.5489	0.830645
	229.294	0.000271733	141.104	0.00166172	101.908	0.328597	79.7545	0.0134723	65.5126	0.953764	55.5864	0.457915		229.294	0.00806012	141.104	0.00651621	101.908	0.388568	79.7545	0.0135842	65.5126	0.800075	55.5864	0.364101
	229.449	0.000271505	141.199	0.0016838	101.977	0.311064	79.8083	0.0326312	65.5569	0.371489	55.624	1.88376		229.449	0.00805343	141.199	0.0066684	101.977	0.312357	79.8083	0.124429	65.5569	0.454004	55.624	2.84786
	229.604	0.000271262	141.295	0.00168757	102.046	0.307221	79.8622	0.0279338	65.6011	0.199906	55.6616	0.159264		229.604	0.00804701	141.295	0.00644841	102.046	0.349413	79.8622	0.0210721	65.6011	0.169198	55.6616	0.855845
	229.759	0.000271048	141.39	0.00165887	102.115	0.313297	79.9161	0.0684783	65.6454	0.856183	55.6991	0.469249		229.759	0.00804021	141.39	0.00658594	102.115	0.34067	79.9161	0.0797003	65.6454	1.10834	55.6991	0.964364
	229.914	0.000270803	141.485	0.00168794	102.184	0.302578	79.97	0.0661143	65.6897	0.0565839	55.7367	0.542118		229.914	0.00803384	141.485	0.00652885	102.184	0.334963	79.97	0.0537403	65.6897	0.101477	55.7367	0.837815
	230.069	0.00027057	141.581	0.00165985	102.253	0.321369	80.0239	0.122522	65.7339	0.446411	55.7742	0.381513		230.069	0.00802719	141.581	0.00650474	102.253	0.339673	80.0239	0.151281	65.7339	0.43538	55.7742	0.333741
	230.224	0.000270356	141.676	0.00169262	102.322	0.288574	80.0778	0.104568	65.7782	0.279956	55.8118	2.50812		230.224	0.00802073	141.676	0.00652666	102.322	0.330765	80.0778	0.0698385	65.7782	0.544919	55.8118	2.34498
	230.379	0.000270122	141.771	0.00162125	102.39	0.345285	80.1317	0.155956	65.8224	0.0307399	55.8494	0.61874		230.379	0.00801427	141.771	0.00651554	102.39	0.356921	80.1317	0.274048	65.8224	0.0318014	55.8494	0.248722
	230.534	0.000269892	141.867	0.00173399	102.459	0.263838	80.1856	0.0604282	65.8667	0.70233	55.8869	1.23896		230.534	0.00800781	141.867	0.0064942	102.459	0.303667	80.1856	0.043841	65.8667	0.640999	55.8869	1.52751
	230.688	0.000269687	141.962	0.00160386	102.528	0.354913	80.2395	0.118021	65.911	0.0708606	55.9245	0.160549		230.688	0.00800134	141.962	0.00646978	102.528	0.375521	80.2395	0.16279	65.911	0.207706	55.9245	0.487641
	230.843	0.000269453	142.057	0.00168104	102.597	0.262823	80.2933	0.0470183	65.9552	0.262182	55.962	0.126486		230.843	0.00799509	142.057	0.00654705	102.597	0.299809	80.2933	0.0284071	65.9552	0.0830646	55.962	0.315925
	230.998	0.000269245	142.153	0.00170125	102.666	0.353068	80.3472	0.0722125	65.9995	0.37082	55.9996	0.15777		230.998	0.00798854	142.153	0.00641414	102.666	0.368329	80.3472	0.0800393	65.9995	0.77379	55.9996	0.907156
	231.153	0.000269016	142.248	0.00157803	102.735	0.268421	80.4011	0.0458852	66.0438	0.0747478	56.0371	0.432449		231.153	0.00798222	142.248	0.00650212	102.735	0.307916	80.4011	0.0293018	66.0438	0.0616957	56.0371	0.666878
	231.308	0.000268806	142.343	0.00174282	102.804	0.325744	80.455	0.0884218	66.088	0.329582	56.0747	0.0262211		231.308	0.00797597	142.343	0.00646603	102.804	0.350652	80.455	0.0819766	66.088	0.804553	56.0747	0.193211
	231.463	0.00026858	142.439	0.001598	102.872	0.307654	80.5089	0.0293887	66.1323	0.111115	56.1123	0.688072		231.463	0.00796943	142.439	0.00648099	102.872	0.339463	80.5089	0.0163679	66.1323	0.0931608	56.1123	1.20437
	231.618	0.000268358	142.534	0.0016767	102.941	0.286107	80.5628	0.0309284	66.1766	0.322465	56.1498	0.183637		231.618	0.00796318	142.534	0.00636717	102.941	0.303926	80.5628	0.0424639	66.1766	0.663729	56.1498	0.173245
	231.773	0.000268142	142.629	0.00165848	103.01	0.336618	80.6167	0.0275655	66.2208	0.0903917	56.1874	0.893581		231.773	0.00795683	142.629	0.00654375	103.01	0.377752	80.6167	0.0294813	66.2208	0.0427778	56.1874	0.865139
	231.928	0.000267909	142.725	0.00163351	103.079	0.282698	80.6706	0.0254821	66.2651	0.448211	56.2249	0.139919		231.928	0.00795044	142.725	0.00640265	103.079	0.308501	80.6706	0.0305976	66.2651	0.550339	56.2249	0.544834
	232.083	0.000267701	142.82	0.0016524	103.148	0.319479	80.7244	0.0432612	66.3094	0.476907	56.2625	0.245189		232.083	0.00794405	142.82	0.00637233	103.148	0.345477	80.7244	0.0652529	66.3094	0.240637	56.2625	0.348672
	232.238	0.000267459	142.916	0.00165133	103.217	0.310807	80.7783	0.0344789	66.3536	0.0609225	56.3001	0.896015		232.238	0.00793786	142.916	0.00650679	103.217	0.347694	80.7783	0.0158756	66.3536	0.162225	56.3001	2.02297
	232.393	0.000267256	143.011	0.00163324	103.286	0.297343	80.8322	0.0553463	66.3979	0.947687	56.3376	0.290472		232.393	0.0079314	143.011	0.0063801	103.286	0.311805	80.8322	0.0592573	66.3979	1.15459	56.3376	0.390072
	232.548	0.000267026	143.106	0.0016397	103.354	0.303723	80.8861	0.0530333	66.4422	0.104434	56.3752	1.47126		232.548	0.0079252	143.106	0.00636896	103.354	0.355827	80.8861	0.0465091	66.4422	0.216536	56.3752	2.36764
	232.702	0.000266805	143.202	0.00165509	103.423	0.312913	80.94	0.0224899	66.4864	0.423362	56.4127	0.0223803		232.702	0.00791898	143.202	0.00644682	103.423	0.322657	80.94	0.0278974	66.4864	0.778062	56.4127	0.304848
	232.857	0.000266595	143.297	0.00160071	103.492	0.282831	80.9939	0.0402805	66.5307	0.250522	56.4503	0.294969		232.857	0.00791266	143.297	0.00638712	103.492	0.316349	80.9939	0.0784799	66.5307	0.123141	56.4503	0.978375
	233.012	0.000266378	143.392	0.00168748	103.561	0.321293	81.0478	0.00641952	66.575	0.462198	56.4878	0.669543		233.012	0.00790662	143.392	0.00634997	103.561	0.359502	81.0478	0.00458572	66.575	0.69757	56.4878	0.518408
	233.167	0.000266162	143.488	0.00158027	103.63	0.297275	81.1017	0.0296964	66.6192	0.0891363	56.5254	0.286389		233.167	0.00790031	143.488	0.00640563	103.63	0.301103	81.1017	0.0478859	66.6192	0.00900087	56.5254	0.481093
	233.322	0.000265954	143.583	0.00166061	103.699	0.279036	81.1556	0.0164568	66.6635	0.57715	56.563	2.71413		233.322	0.00789427	143.583	0.00637463	103.699	0.343133	81.1556	0.00587272	66.6635	0.786918	56.563	2.46309
	233.477	0.000265741	143.678	0.0016457	103.768	0.345716	81.2094	0.0425551	66.7078	0.196649	56.6005	0.787385		233.477	0.0078881	143.678	0.00633267	103.768	0.335523	81.2094	0.0939328	66.7078	0.149379	56.6005	0.401105
	233.632	0.000265536	143.774	0.00157204	103.836	0.257966	81.2633	0.000827893	66.752	0.50954	56.6381	1.1986		233.632	0.00788199	143.774	0.00638912	103.836	0.313509	81.2633	0.00129931	66.752	0.357799	56.6381	1.81605
	233.787	0.000265318	143.869	0.00170045	103.905	0.329356	81.3172	0.0141786	66.7963	0.168644	56.6756	0.564615		233.787	0.00787582	143.869	0.006333	103.905	0.339342	81.3172	0.0675774	66.7963	0.418679	56.6756	0.26874
	233.942	0.000265111	143.964	0.00157204	103.974	0.282294	81.3711	0.0234637	66.8406	0.159023	56.7132	0.431087		233.942	0.00786979	143.964	0.00632252	103.974	0.319728	81.3711	0.0155945	66.8406	0.204417	56.7132	0.704067
	234.097	0.000264906	144.06	0.00162547	104.043	0.30706	81.425	0.0178486	66.8848	0.461063	56.7508	0.938008		234.097	0.00786362	144.06	0.00639484	104.043	0.333806	81.425	0.0456804	66.8848	0.937772	56.7508	0.950421
	234.252	0.000264683	144.155	0.00166832	104.112	0.299829	81.4789	0.0122222	66.9291	0.138307	56.7883	0.542959		234.252	0.00785746	144.155	0.00623477	104.112	0.321846	81.4789	0.0252889	66.9291	0.153874	56.7883	1.4769
	234.407	0.000264474	144.25	0.00154503	104.181	0.291668	81.5328	0.04076	66.9733	0.447702	56.8259	0.821104		234.407	0.00785148	144.25	0.0064207	104.181	0.323763	81.5328	0.0508201	66.9733	0.668142	56.8259	0.755822
	234.562	0.000264264	144.346	0.00169405	104.25	0.298802	81.5867	0.00847735	67.0176	0.0802832	56.8634	0.258201		234.562	0.00784527	144.346	0.00621763	104.25	0.335308	81.5867	0.0352215	67.0176	0.0667222	56.8634	0.265805
	234.717	0.000264048	144.441	0.00155152	104.318	0.308285	81.6405	0.0161873	67.0619	0.326332	56.901	0.1784		234.717	0.0078392	144.441	0.00640882	104.318	0.322387	81.6405	0.0339033	67.0619	0.909159	56.901	1.33026
	234.871	0.000263828	144.536	0.00166206	104.387	0.271263	81.6944	0.0115471	67.1061	0.15655	56.9385	0.646957		234.871	0.00783326	144.536	0.00617113	104.387	0.304685	81.6944	0.0221996	67.1061	0.0430307	56.9385	0.275927
	235.026	0.000263627	144.632	0.00157236	104.456	0.342338	81.7483	0.0442613	67.1504	0.154516	56.9761	0.0548766		235.026	0.0078271	144.632	0.00643443	104.456	0.376146	81.7483	0.0376659	67.1504	0.281471	56.9761	0.614964
	235.181	0.000263412	144.727	0.00164732	104.525	0.242548	81.8022	0.0202638	67.1947	0.521207	57.0137	1.04164		235.181	0.00782113	144.727	0.00617124	104.525	0.261	81.8022	0.0311402	67.1947	0.640087	57.0137	0.821675
	235.336	0.0002632	144.822	0.00156262	104.594	0.361526	81.8561	0.0682607	67.2389	0.0407041	57.0512	0.120293		235.336	0.00781526	144.822	0.00633674	104.594	0.397785	81.8561	0.0814254	67.2389	0.299358	57.0512	0.882515
	235.491	0.000263004	144.918	0.00165242	104.663	0.241674	81.91	0.0661394	67.2832	0.70861	57.0888	0.120413		235.491	0.00780917	144.918	0.00624417	104.663	0.269784	81.91	0.0581043	67.2832	1.86142	57.0888	0.388703
	235.646	0.000262792	145.013	0.00155594	104.732	0.339076	81.9639	0.0956495	67.3275	0.0642565	57.1263	0.678219		235.646	0.00780335	145.013	0.00629675	104.732	0.360039	81.9639	0.0768298	67.3275	0.418018	57.1263	1.38591
	235.801	0.000262594	145.108	0.00164975	104.8	0.275582	82.0178	0.0920542	67.3717	0.462834	57.1639	0.400393		235.801	0.00779743	145.108	0.00621408	104.8	0.309522	82.0178	0.062558	67.3717	0.779029	57.1639	0.21202
	235.956	0.000262393	145.204	0.00155574	104.869	0.300052	82.0717	0.0816892	67.416	0.0999976	57.2015	0.336439		235.956	0.0077915	145.204	0.00627212	104.869	0.323182	82.0717	0.0501262	67.416	0.155874	57.2015	0.867403
	236.111	0.000262184	145.299	0.00162275	104.938	0.287463	82.1255	0.0797813	67.4603	0.222023	57.239	1.12479		236.111	0.00778561	145.299	0.00625875	104.938	0.322394	82.1255	0.0609731	67.4603	0.332507	57.239	0.634005
	236.266	0.000261992	145.394	0.00160579	105.007	0.307372	82.1794	0.0487098	67.5045	0.22871	57.2766	0.366483		236.266	0.0077798	145.394	0.00619534	105.007	0.334077	82.1794	0.0247989	67.5045	0.198382	57.2766	0.05172
	236.421	0.000261778	145.49	0.00155653	105.076	0.279137	82.2333	0.0212737	67.5488	0.190855	57.3141	1.92347		236.421	0.00777379	145.49	0.00627092	105.076	0.293841	82.2333	0.0329443	67.5488	0.375657	57.3141	2.13384
	236.576	0.000261578	145.585	0.00163822	105.145	0.29755	82.2872	0.0414132	67.5931	0.322622	57.3517	0.168593		236.576	0.00776798	145.585	0.00619835	105.145	0.351672	82.2872	0.0301667	67.5931	0.370278	57.3517	0.0826679
	236.731	0.000261375	145.68	0.00156845	105.214	0.304419	82.3411	0.0243952	67.6373	0.16758	57.3892	0.763087		236.731	0.00776215	145.68	0.00620777	105.214	0.304463	82.3411	0.0129256	67.6373	0.198489	57.3892	1.37294
	236.886	0.000261166	145.776	0.00157282	105.282	0.269684	82.395	0.0475766	67.6816	0.231018	57.4268	0.61052		236.886	0.00775611	145.776	0.00625198	105.282	0.318628	82.395	0.0704444	67.6816	0.406304	57.4268	0.380878
	237.04	0.000260961	145.871	0.00162563	105.351	0.321146	82.4489	0.025586	67.7259	0.548194	57.4644	1.11476		237.04	0.00775045	145.871	0.00613791	105.351	0.331512	82.4489	0.00539693	67.7259	1.07442	57.4644	1.57037
	237.195	0.00026076	145.966	0.00155565	105.42	0.267008	82.5028	0.0623041	67.7701	0.352113	57.5019	2.81488		237.195	0.00774452	145.966	0.00625256	105.42	0.305161	82.5028	0.0906524	67.7701	0.518672	57.5019	1.95391
	237.35	0.000260558	146.062	0.00158482	105.489	0.305199	82.5566	0.0124541	67.8144	0.261417	57.5395	2.06074		237.35	0.00773867	146.062	0.00615919	105.489	0.331658	82.5566	0.0255397	67.8144	0.491473	57.5395	2.70614
	237.505	0.000260348	146.157	0.00160339	105.558	0.293813	82.6105	0.0250071	67.8587	0.388204	57.577	1.6093		237.505	0.00773301	146.157	0.00618231	105.558	0.311251	82.6105	0.0404278	67.8587	0.470982	57.577	1.27918
	237.66	0.000260157	146.252	0.00155704	105.627	0.274088	82.6644	0.0355998	67.9029	0.0650641	57.6146	0.718385		237.66	0.00772714	146.252	0.00619209	105.627	0.314583	82.6644	0.0982887	67.9029	0.209151	57.6146	1.10836
	237.815	0.000259957	146.348	0.00158749	105.696	0.311233	82.7183	0.00316237	67.9472	0.265852	57.6522	0.0890876		237.815	0.00772142	146.348	0.0061542	105.696	0.333948	82.7183	0.00469639	67.9472	0.370644	57.6522	0.888251
	237.97	0.000259747	146.443	0.00158401	105.764	0.2809	82.7722	0.0160166	67.9914	0.288933	57.6897	0.889501		237.97	0.00771578	146.443	0.0061512	105.764	0.301293	82.7722	0.0561441	67.9914	0.394791	57.6897	0.788612
	238.125	0.000259571	146.538	0.00156132	105.833	0.281328	82.8261	0.0151165	68.0357	0.137251	57.7273	0.151156		238.125	0.00771003	146.538	0.00619277	105.833	0.321379	82.8261	0.0532578	68.0357	0.28094	57.7273	0.332565
	238.28	0.000259356	146.634	0.00157669	105.902	0.312998	82.88	0.00896179	68.08	0.424541	57.7648	0.464428		238.28	0.00770431	146.634	0.00609941	105.902	0.336793	82.88	0.00465168	68.08	0.194718	57.7648	0.20702
	238.435	0.000259172	146.729	0.00158235	105.971	0.26453	82.9339	0.0475781	68.1242	0.0119414	57.8024	0.781086		238.435	0.00769878	146.729	0.00617793	105.971	0.287968	82.9339	0.0749929	68.1242	0.313267	57.8024	1.9544
	238.59	0.000258976	146.824	0.00155181	106.04	0.315911	82.9877	0.0389402	68.1685	0.850901	57.8399	0.593663		238.59	0.00769295	146.824	0.00611917	106.04	0.357217	82.9877	0.00757055	68.1685	0.482252	57.8399	0.487413
	238.745	0.000258775	146.92	0.0015807	106.109	0.26752	83.0416	0.0995045	68.2128	0.181651	57.8775	1.49479		238.745	0.00768737	146.92	0.00611849	106.109	0.28159	83.0416	0.08623	68.2128	0.171611	57.8775	2.39543
	238.9	0.000258588	147.015	0.00155392	106.178	0.293829	83.0955	0.0716488	68.257	0.475534	57.9151	1.05175		238.9	0.00768173	147.015	0.00614884	106.178	0.334672	83.0955	0.018061	68.257	0.597946	57.9151	0.257986
	239.055	0.000258383	147.111	0.00158894	106.246	0.300789	83.1494	0.0743513	68.3013	0.0626475	57.9526	1.45821		239.055	0.00767599	147.111	0.00607859	106.246	0.31704	83.1494	0.0940224	68.3013	0.0863457	57.9526	0.815657
	239.209	0.000258195	147.206	0.00151199	106.315	0.261756	83.2033	0.0318187	68.3456	0.459485	57.9902	1.56657		239.209	0.0076704	147.206	0.00614289	106.315	0.293142	83.2033	0.0163214	68.3456	0.37718	57.9902	0.534385
	239.364	0.000257988	147.301	0.001633	106.384	0.313307	83.2572	0.0208952	68.3898	0.0628354	58.0277	0.954352		239.364	0.00766478	147.301	0.00606099	106.384	0.346176	83.2572	0.0346206	68.3898	0.208235	58.0277	0.60884
	239.519	0.000257798	147.397	0.0014889	106.453	0.269814	83.3111	0.00950824	68.4341	0.391628	58.0653	0.637086		239.519	0.00765909	147.397	0.00614289	106.453	0.283362	83.3111	0.0276682	68.4341	0.163045	58.0653	1.29888
	239.674	0.000257601	147.492	0.00160322	106.522	0.289059	83.365	0.0153896	68.4784	0.122465	58.1029	0.231942		239.674	0.00765354	147.492	0.0060362	106.522	0.33675	83.365	0.00580176	68.4784	0.388336	58.1029	0.368043
	239.829	0.0002574	147.587	0.00153805	106.591	0.297669	83.4189	0.0428137	68.5226	0.228809	58.1404	1.18652		239.829	0.00764796	147.587	0.00613897	106.591	0.298716	83.4189	0.0426147	68.5226	0.14686	58.1404	1.3275
	239.984	0.000257217	147.683	0.00156222	106.66	0.264953	83.4727	0.0110088	68.5669	0.184719	58.178	0.371969		239.984	0.00764236	147.683	0.00599101	106.66	0.317959	83.4727	0.0207819	68.5669	0.210287	58.178	0.289317
	240.139	0.000257012	147.778	0.00152782	106.728	0.300903	83.5266	0.0193186	68.6112	0.221874	58.2155	0.714438		240.139	0.0076369	147.778	0.00619142	106.728	0.311371	83.5266	0.0296264	68.6112	0.36108	58.2155	1.56778
	240.294	0.000256836	147.873	0.00159318	106.797	0.284456	83.5805	0.0321113	68.6554	0.315014	58.2531	2.25955		240.294	0.00763135	147.873	0.00592248	106.797	0.312069	83.5805	0.0551425	68.6554	0.173009	58.2531	0.771172
	240.449	0.000256635	147.969	0.00150383	106.866	0.272911	83.6344	0.0451178	68.6997	0.0842579	58.2906	1.73028		240.449	0.00762584	147.969	0.0061752	106.866	0.30978	83.6344	0.0686083	68.6997	0.224681	58.2906	1.83926
	240.604	0.000256452	148.064	0.00157474	106.935	0.297559	83.6883	0.015192	68.744	0.261459	58.3282	2.00483		240.604	0.00762045	148.064	0.00597795	106.935	0.307873	83.6883	0.00582147	68.744	0.222166	58.3282	0.480922
	240.759	0.000256264	148.159	0.0015369	107.004	0.279446	83.7422	0.0372776	68.7882	0.269852	58.3658	1.13614		240.759	0.00761489	148.159	0.00605242	107.004	0.328	83.7422	0.0491023	68.7882	0.338865	58.3658	0.849628
	240.914	0.000256078	148.255	0.00154455	107.073	0.270662	83.7961	0.00648691	68.8325	0.147075	58.4033	0.479312		240.914	0.00760952	148.255	0.00608374	107.073	0.274732	83.7961	0.0514717	68.8325	0.176521	58.4033	0.616373
	241.069	0.000255884	148.35	0.00152814	107.142	0.314902	83.85	0.0201476	68.8768	0.474263	58.4409	0.605445		241.069	0.007604	148.35	0.0059548	107.142	0.363523	83.85	0.00293563	68.8768	0.223724	58.4409	0.90752
	241.224	0.000255706	148.445	0.00157087	107.21	0.251971	83.9038	0.0151517	68.921	0.176427	58.4784	0.162128		241.224	0.00759863	148.445	0.0060689	107.21	0.260997	83.9038	0.0760044	68.921	0.286973	58.4784	0.497428
	241.378	0.000255508	148.541	0.00149818	107.279	0.297039	83.9577	0.020556	68.9653	0.321385	58.516	0.203549		241.378	0.00759311	148.541	0.00604148	107.279	0.345592	83.9577	0.0330181	68.9653	0.359811	58.516	0.0715154
	241.533	0.000255328	148.636	0.00157021	107.348	0.292594	84.0116	0.0215029	69.0095	0.198252	58.5536	0.933324		241.533	0.00758773	148.636	0.00592494	107.348	0.294695	84.0116	0.0215799	69.0095	0.0174254	58.5536	2.54188
	241.688	0.000255131	148.731	0.00151579	107.417	0.257747	84.0655	0.0173703	69.0538	0.442593	58.5911	0.404642		241.688	0.0075823	148.731	0.00609942	107.417	0.305599	84.0655	0.0222872	69.0538	0.882934	58.5911	0.277009
	241.843	0.00025495	148.827	0.00153887	107.486	0.312165	84.1194	0.0323796	69.0981	0.541067	58.6287	1.24022		241.843	0.00757684	148.827	0.00593125	107.486	0.32521	84.1194	0.0568307	69.0981	0.340062	58.6287	2.43295
	241.998	0.000254757	148.922	0.00153031	107.555	0.263484	84.1733	0.0273198	69.1423	0.246811	58.6662	1.15891		241.998	0.00757149	148.922	0.00602518	107.555	0.289583	84.1733	0.0144964	69.1423	0.490961	58.6662	0.760909
	242.153	0.000254563	149.017	0.00153316	107.624	0.27613	84.2272	0.0395062	69.1866	0.48729	58.7038	2.15355		242.153	0.00756611	149.017	0.00594806	107.624	0.31446	84.2272	0.0936692	69.1866	0.4633	58.7038	2.54419
	242.308	0.000254393	149.113	0.00152205	107.692	0.310125	84.2811	0.011907	69.2309	0.205352	58.7413	1.77958		242.308	0.00756071	149.113	0.00603926	107.692	0.316668	84.2811	0.00509717	69.2309	0.181911	58.7413	2.03424
	242.463	0.000254187	149.208	0.00152608	107.761	0.249869	84.335	0.0133301	69.2751	0.426248	58.7789	1.32846		242.463	0.00755543	149.208	0.00589132	107.761	0.295472	84.335	0.0432078	69.2751	0.441136	58.7789	2.28995
	242.618	0.000254018	149.303	0.00153755	107.83	0.300618	84.3888	0.0240934	69.3194	0.245885	58.8165	0.304462		242.618	0.00755011	149.303	0.00603355	107.83	0.30967	84.3888	0.0243582	69.3194	0.108854	58.8165	0.785936
	242.773	0.00025383	149.399	0.00149991	107.899	0.272701	84.4427	0.00717563	69.3637	0.369853	58.854	0.27271		242.773	0.00754476	149.399	0.00592292	107.899	0.311248	84.4427	0.0222217	69.3637	0.561996	58.854	0.767733
	242.928	0.000253647	149.494	0.00154236	107.968	0.277252	84.4966	0.0422226	69.4079	0.132824	58.8916	0.388044		242.928	0.00753958	149.494	0.00596217	107.968	0.304372	84.4966	0.0326052	69.4079	0.0304103	58.8916	0.6748
	243.083	0.000253468	149.589	0.00150817	108.037	0.282832	84.5505	0.00869716	69.4522	0.390687	58.9291	0.552512		243.083	0.00753423	149.589	0.00595956	108.037	0.298788	84.5505	0.0345752	69.4522	0.645257	58.9291	0.551709
	243.238	0.000253287	149.685	0.00152208	108.106	0.274639	84.6044	0.00842895	69.4965	0.0969243	58.9667	0.194736		243.238	0.00752905	149.685	0.00589471	108.106	0.321002	84.6044	0.0186844	69.4965	0.0869863	58.9667	0.3827
	243.393	0.000253105	149.78	0.00151062	108.174	0.274986	84.6583	0.0123023	69.5407	0.296975	59.0043	1.6051		243.393	0.00752377	149.78	0.00601969	108.174	0.281318	84.6583	0.0283609	69.5407	0.381604	59.0043	0.52554
	243.547	0.000252925	149.875	0.0015255	108.243	0.294484	84.7122	0.0364859	69.585	0.174039	59.0418	0.412932		243.547	0.00751854	149.875	0.00582675	108.243	0.335391	84.7122	0.0384896	69.585	0.210539	59.0418	0.889921
	243.702	0.00025275	149.971	0.00150274	108.312	0.249324	84.7661	0.0147847	69.6293	0.139415	59.0794	0.537223		243.702	0.00751332	149.971	0.00599353	108.312	0.272304	84.7661	0.0105201	69.6293	0.223846	59.0794	0.360445
	243.857	0.000252558	150.066	0.0015109	108.381	0.307842	84.8199	0.0378084	69.6735	0.283834	59.1169	0.179109		243.857	0.00750806	150.066	0.0059014	108.381	0.327006	84.8199	0.0279213	69.6735	0.269137	59.1169	0.389366
	244.012	0.00025239	150.161	0.00152049	108.45	0.259625	84.8738	0.0177475	69.7178	0.204322	59.1545	0.446248		244.012	0.00750289	150.161	0.00585322	108.45	0.299097	84.8738	0.0228676	69.7178	0.387059	59.1545	0.913672
	244.167	0.0002522	150.257	0.00149641	108.519	0.271185	84.9277	0.00723616	69.7621	0.132646	59.192	0.053404		244.167	0.00749759	150.257	0.00601813	108.519	0.285972	84.9277	0.0339732	69.7621	0.439588	59.192	0.122189
	244.322	0.00025202	150.352	0.00151034	108.588	0.307068	84.9816	0.0123572	69.8063	0.429387	59.2296	0.61618		244.322	0.00749251	150.352	0.00574431	108.588	0.337241	84.9816	0.00696689	69.8063	0.267747	59.2296	0.975422
	244.477	0.00025184	150.447	0.00150651	108.656	0.229865	85.0355	0.0088614	69.8506	0.300241	59.2672	0.0386503		244.477	0.00748721	150.447	0.00603808	108.656	0.260982	85.0355	0.0472443	69.8506	0.351087	59.2672	0.234638
	244.632	0.000251663	150.543	0.00150157	108.725	0.327222	85.0894	0.00529745	69.8949	0.457911	59.3047	0.479329		244.632	0.00748212	150.543	0.00577889	108.725	0.34203	85.0894	0.0224783	69.8949	0.146686	59.3047	0.444856
	244.787	0.000251474	150.638	0.00149985	108.794	0.250197	85.1433	0.00481455	69.9391	0.330917	59.3423	0.222681		244.787	0.00747698	150.638	0.00593062	108.794	0.280311	85.1433	0.0105121	69.9391	0.333656	59.3423	0.296698
	244.942	0.000251306	150.733	0.00150642	108.863	0.271058	85.1972	0.0290941	69.9834	0.361097	59.3798	1.24526		244.942	0.0074718	150.733	0.00584714	108.863	0.299189	85.1972	0.0684332	69.9834	0.420418	59.3798	1.16739
	245.097	0.000251124	150.829	0.00148521	108.932	0.304761	85.2511	0.018783	70.0276	0.084374	59.4174	0.654424		245.097	0.00746678	150.829	0.00588343	108.932	0.321422	85.2511	0.0332464	70.0276	0.0902908	59.4174	0.266874
	245.252	0.000250945	150.924	0.00151434	109.001	0.245347	85.3049	0.0387536	70.0719	0.356444	59.455	2.24777		245.252	0.00746165	150.924	0.00584866	109.001	0.278293	85.3049	0.0883369	70.0719	0.422444	59.455	3.0421
	245.407	0.00025078	151.019	0.00148225	109.07	0.28515	85.3588	0.0249553	70.1162	0.151363	59.4925	0.681963		245.407	0.00745659	151.019	0.00582387	109.07	0.311832	85.3588	0.0656018	70.1162	0.16824	59.4925	0.494691
	245.562	0.000250596	151.115	0.00149316	109.138	0.285076	85.4127	0.0154068	70.1604	0.223955	59.5301	1.09188		245.562	0.00745154	151.115	0.00593643	109.138	0.298434	85.4127	0.0412259	70.1604	0.276454	59.5301	2.10973
	245.716	0.000250429	151.21	0.00150629	109.207	0.259637	85.4666	0.00738218	70.2047	0.168655	59.5676	0.432049		245.716	0.00744649	151.21	0.00570776	109.207	0.299667	85.4666	0.0294602	70.2047	0.160913	59.5676	0.30603
	245.871	0.000250254	151.305	0.00146741	109.276	0.270887	85.5205	0.0203151	70.249	0.407579	59.6052	0.36426		245.871	0.00744145	151.305	0.00597283	109.276	0.286164	85.5205	0.0572848	70.249	0.420968	59.6052	1.16233
	246.026	0.000250078	151.401	0.00151402	109.345	0.293084	85.5744	0.00731654	70.2932	0.149863	59.6427	0.15271		246.026	0.00743638	151.401	0.00570936	109.345	0.32647	85.5744	0.0158512	70.2932	0.135352	59.6427	0.362067
	246.181	0.000249907	151.496	0.00146507	109.414	0.248129	85.6283	0.0390778	70.3375	0.438492	59.6803	0.588989		246.181	0.0074314	151.496	0.00592387	109.414	0.266926	85.6283	0.0976698	70.3375	0.336519	59.6803	1.03848
	246.336	0.000249733	151.592	0.00150309	109.483	0.289289	85.6822	0.02915	70.3818	0.256101	59.7179	0.204533		246.336	0.00742635	151.592	0.00574044	109.483	0.323997	85.6822	0.0351038	70.3818	0.136014	59.7179	0.289264
	246.491	0.000249557	151.687	0.00147086	109.552	0.262166	85.736	0.0131724	70.426	0.630029	59.7554	1.17627		246.491	0.00742132	151.687	0.0058416	109.552	0.279931	85.736	0.0447282	70.426	0.634683	59.7554	0.890688
	246.646	0.000249383	151.782	0.00149307	109.62	0.280774	85.7899	0.0503983	70.4703	0.148535	59.793	0.426751		246.646	0.00741639	151.782	0.00582054	109.62	0.311029	85.7899	0.0578175	70.4703	0.10855	59.793	1.15031
	246.801	0.000249217	151.878	0.00146754	109.689	0.263482	85.8438	0.0202914	70.5146	0.186138	59.8305	0.699222		246.801	0.00741131	151.878	0.00576137	109.689	0.291818	85.8438	0.00454031	70.5146	0.433104	59.8305	0.589376
	246.956	0.000249033	151.973	0.00149916	109.758	0.275996	85.8977	0.0305513	70.5588	0.314523	59.8681	0.0782714		246.956	0.0074064	151.973	0.00581131	109.758	0.293139	85.8977	0.0599913	70.5588	0.412166	59.8681	0.14585
	247.111	0.000248869	152.068	0.00145175	109.827	0.263423	85.9516	0.0171951	70.6031	0.198346	59.9057	0.647717		247.111	0.00740145	152.068	0.00579844	109.827	0.297954	85.9516	0.0099558	70.6031	0.237467	59.9057	1.37761
	247.266	0.000248696	152.164	0.00149932	109.896	0.288766	86.0055	0.00714354	70.6474	0.513934	59.9432	0.105703		247.266	0.00739643	152.164	0.00574133	109.896	0.307262	86.0055	0.0390558	70.6474	1.09659	59.9432	0.0978965
	247.421	0.000248525	152.259	0.00146249	109.965	0.240296	86.0594	0.00734135	70.6916	0.225419	59.9808	0.621315		247.421	0.00739164	152.259	0.00582847	109.965	0.273019	86.0594	0.00951486	70.6916	0.203439	59.9808	0.66319
	247.576	0.000248353	152.354	0.00147497	110.034	0.317451	86.1133	0.0121964	70.7359	1.3779	60.0183	0.162472		247.576	0.00738663	152.354	0.00569939	110.034	0.331316	86.1133	0.0156267	70.7359	1.28927	60.0183	0.756307
	247.731	0.000248192	152.45	0.00147152	110.102	0.221316	86.1671	0.0329847	70.7802	0.180752	60.0559	0.750366		247.731	0.0073818	152.45	0.00584363	110.102	0.258817	86.1671	0.0763802	70.7802	0.0406504	60.0559	0.348768
	247.885	0.000248015	152.545	0.00147125	110.171	0.321909	86.221	0.0291668	70.8244	0.86911	60.0935	0.750255		247.885	0.00737696	152.545	0.00567076	110.171	0.333526	86.221	0.0213872	70.8244	0.749341	60.0935	0.861416
	248.04	0.000247853	152.64	0.00146433	110.24	0.236366	86.2749	0.0478976	70.8687	0.104426	60.131	1.23036		248.04	0.00737202	152.64	0.00582454	110.24	0.26707	86.2749	0.11627	70.8687	0.145942	60.131	0.977249
	248.195	0.000247685	152.736	0.00147353	110.309	0.275706	86.3288	0.0506817	70.913	0.354079	60.1686	0.107727		248.195	0.00736725	152.736	0.00568187	110.309	0.307213	86.3288	0.0820803	70.913	0.442231	60.1686	0.0534619
	248.35	0.000247516	152.831	0.00145414	110.378	0.279209	86.3827	0.0169115	70.9572	0.168893	60.2061	0.751956		248.35	0.00736234	152.831	0.00579528	110.378	0.290122	86.3827	0.0256665	70.9572	0.106841	60.2061	1.09986
	248.505	0.000247351	152.926	0.00147499	110.447	0.253449	86.4366	0.056164	71.0015	0.331668	60.2437	0.0354227		248.505	0.00735755	152.926	0.00568201	110.447	0.293174	86.4366	0.0975407	71.0015	0.504586	60.2437	0.210629
	248.66	0.000247182	153.022	0.00145547	110.516	0.271158	86.4905	0.0171051	71.0458	0.12917	60.2812	0.639449		248.66	0.00735267	153.022	0.00575177	110.516	0.286326	86.4905	0.00597195	71.0458	0.146959	60.2812	1.25395
	248.815	0.000247016	153.117	0.00145705	110.584	0.278817	86.5444	0.0142528	71.09	0.141064	60.3188	0.576766		248.815	0.00734788	153.117	0.00573109	110.584	0.311568	86.5444	0.0344315	71.09	0.105045	60.3188	0.472075
	248.97	0.000246849	153.212	0.00147665	110.653	0.24713	86.5983	0.00812499	71.1343	0.289207	60.3564	1.33128		248.97	0.00734308	153.212	0.00567973	110.653	0.265687	86.5983	0.0257728	71.1343	0.57837	60.3564	2.3759
	249.125	0.000246682	153.308	0.00142857	110.722	0.279174	86.6521	0.0154889	71.1785	0.0392706	60.3939	0.646557		249.125	0.00733821	153.308	0.00575281	110.722	0.311099	86.6521	0.0524638	71.1785	0.0532352	60.3939	0.41729
	249.28	0.000246515	153.403	0.00148742	110.791	0.271277	86.706	0.0172654	71.2228	0.817052	60.4315	0.638871		249.28	0.00733352	153.403	0.00565371	110.791	0.288839	86.706	0.0502197	71.2228	0.98992	60.4315	0.819216
	249.435	0.000246352	153.498	0.0014341	110.86	0.249613	86.7599	0.024933	71.2671	0.12234	60.469	0.36834		249.435	0.00732869	153.498	0.00574998	110.86	0.28459	86.7599	0.0793412	71.2671	0.0656728	60.469	0.671566
	249.59	0.000246186	153.594	0.00145747	110.929	0.284228	86.8138	0.00700876	71.3113	0.694546	60.5066	0.157967		249.59	0.00732393	153.594	0.00565077	110.929	0.297508	86.8138	0.0142999	71.3113	0.964646	60.5066	0.198619
	249.745	0.000246019	153.689	0.00145579	110.998	0.248486	86.8677	0.00842877	71.3556	0.116116	60.5442	0.121367		249.745	0.00731926	153.689	0.00569198	110.998	0.281961	86.8677	0.0352762	71.3556	0.113009	60.5442	0.831997
	249.9	0.000245863	153.784	0.00144597	111.066	0.280301	86.9216	0.0163328	71.3999	0.180769	60.5817	0.551444		249.9	0.00731445	153.784	0.00570942	111.066	0.300533	86.9216	0.0251179	71.3999	0.277365	60.5817	0.461211
	250.054	0.000245693	153.88	0.00144411	111.135	0.256612	86.9755	0.00392154	71.4441	0.248135	60.6193	0.34552		250.054	0.00730981	153.88	0.00562366	111.135	0.285844	86.9755	0.010773	71.4441	0.443709	60.6193	0.706595
	250.209	0.000245536	153.975	0.00146016	111.204	0.257926	87.0294	0.0157048	71.4884	0.111372	60.6568	0.153248		250.209	0.00730512	153.975	0.00571657	111.204	0.276946	87.0294	0.035677	71.4884	0.0259634	60.6568	0.266378
	250.364	0.000245372	154.07	0.0014266	111.273	0.287457	87.0832	0.00490331	71.5327	0.512724	60.6944	0.333971		250.364	0.00730039	154.07	0.00562363	111.273	0.317392	87.0832	0.0134988	71.5327	0.818489	60.6944	0.617992
	250.519	0.000245214	154.166	0.00146177	111.342	0.232751	87.1371	0.00526775	71.5769	0.130265	60.7319	0.190514		250.519	0.0072958	154.166	0.0056876	111.342	0.254848	87.1371	0.0199922	71.5769	0.045221	60.7319	0.315177
	250.674	0.000245049	154.261	0.00142856	111.411	0.301774	87.191	0.00765545	71.6212	0.676603	60.7695	0.320797		250.674	0.00729107	154.261	0.00562098	111.411	0.328582	87.191	0.0200167	71.6212	0.785423	60.7695	0.518366
	250.829	0.000244892	154.356	0.00144948	111.48	0.235847	87.2449	0.0162605	71.6655	0.416053	60.8071	1.34019		250.829	0.00728646	154.356	0.00567096	111.48	0.257367	87.2449	0.0386213	71.6655	0.312398	60.8071	0.958347
	250.984	0.000244731	154.452	0.00143408	111.548	0.287593	87.2988	0.0393714	71.7097	0.672827	60.8446	0.582114		250.984	0.0072818	154.452	0.00562291	111.548	0.315427	87.2988	0.0914467	71.7097	0.565754	60.8446	0.488899
	251.139	0.000244568	154.547	0.00144171	111.617	0.248935	87.3527	0.0219961	71.754	0.505339	60.8822	1.1893		251.139	0.00727713	154.547	0.00563355	111.617	0.269234	87.3527	0.0351244	71.754	0.644528	60.8822	1.22224
	251.294	0.000244412	154.642	0.00142879	111.686	0.271381	87.4066	0.0510277	71.7983	0.673028	60.9197	0.111314		251.294	0.00727256	154.642	0.00564315	111.686	0.299558	87.4066	0.114332	71.7983	0.409033	60.9197	0.252367
	251.449	0.000244247	154.738	0.00144829	111.755	0.259915	87.4605	0.0353982	71.8425	0.287773	60.9573	0.380408		251.449	0.00726786	154.738	0.00559609	111.755	0.284904	87.4605	0.00755672	71.8425	0.246499	60.9573	0.554485
	251.604	0.000244089	154.833	0.0014154	111.824	0.253431	87.5144	0.0251485	71.8868	0.44663	60.9949	0.131765		251.604	0.00726335	154.833	0.00564252	111.824	0.281211	87.5144	0.0376482	71.8868	0.483156	60.9949	0.368461
	251.759	0.00024393	154.928	0.00145102	111.893	0.277937	87.5682	0.0331217	71.9311	0.0988591	61.0324	0.496175		251.759	0.00725868	154.928	0.00559247	111.893	0.291387	87.5682	0.0403908	71.9311	0.0526347	61.0324	0.70198
	251.914	0.00024377	155.024	0.00141222	111.962	0.245102	87.6221	0.00187069	71.9753	0.245981	61.07	0.356508		251.914	0.00725414	155.024	0.00561226	111.962	0.281193	87.6221	0.0063577	71.9753	0.361694	61.07	0.248347
	252.069	0.000243612	155.119	0.00144358	112.03	0.272338	87.676	0.0154793	72.0196	0.237397	61.1075	1.16		252.069	0.00724959	155.119	0.00559469	112.03	0.293566	87.676	0.0233408	72.0196	0.215293	61.1075	1.18185
	252.223	0.000243458	155.214	0.00142404	112.099	0.253528	87.7299	0.0272406	72.0639	0.10524	61.1451	0.554514		252.223	0.00724499	155.214	0.00560421	112.099	0.275475	87.7299	0.0238458	72.0639	0.11632	61.1451	0.661526
	252.378	0.000243295	155.31	0.00141749	112.168	0.263257	87.7838	0.0252688	72.1081	0.35431	61.1826	0.747308		252.378	0.00724053	155.31	0.00557159	112.168	0.28679	87.7838	0.0158321	72.1081	0.412293	61.1826	0.737887
	252.533	0.000243147	155.405	0.00143869	112.237	0.261681	87.8377	0.0589237	72.1524	0.108109	61.2202	1.13901		252.533	0.00723596	155.405	0.00559481	112.237	0.290678	87.8377	0.0511833	72.1524	0.15542	61.2202	1.30921
	252.688	0.000242986	155.5	0.00141399	112.306	0.254417	87.8916	0.0228089	72.1966	0.182209	61.2578	0.440437		252.688	0.00723146	155.5	0.00556853	112.306	0.280104	87.8916	0.00879041	72.1966	0.153572	61.2578	0.217977
	252.843	0.000242832	155.596	0.00142051	112.375	0.264709	87.9455	0.0293034	72.2409	0.207215	61.2953	0.0394881		252.843	0.00722701	155.596	0.00558691	112.375	0.278276	87.9455	0.0266845	72.2409	0.258748	61.2953	0.699617
	252.998	0.00024268	155.691	0.00142758	112.444	0.256223	87.9993	0.0108568	72.2852	0.334902	61.3329	0.868644		252.998	0.00722248	155.691	0.00553051	112.444	0.294016	87.9993	0.0324723	72.2852	0.246851	61.3329	0.521173
	253.153	0.000242523	155.786	0.00140665	112.512	0.25676	88.0532	0.00710227	72.3294	0.168754	61.3704	0.644547		253.153	0.00721803	155.786	0.00561196	112.512	0.277351	88.0532	0.0186881	72.3294	0.229797	61.3704	0.458563
	253.308	0.000242372	155.882	0.0014317	112.581	0.265994	88.1071	0.021391	72.3737	0.268329	61.408	0.413955		253.308	0.00721358	155.882	0.00549674	112.581	0.2813	88.1071	0.0371401	72.3737	0.163552	61.408	0.879829
	253.463	0.000242213	155.977	0.00139978	112.65	0.244355	88.161	0.00229774	72.418	0.217855	61.4456	0.293489		253.463	0.00720908	155.977	0.00560289	112.65	0.28602	88.161	0.0196417	72.418	0.416286	61.4456	0.364601
	253.618	0.000242067	156.073	0.00142647	112.719	0.281187	88.2149	0.0255911	72.4622	0.0784642	61.4831	0.709801		253.618	0.00720466	156.073	0.00549513	112.719	0.28502	88.2149	0.0167385	72.4622	0.0279988	61.4831	0.581953
	253.773	0.000241905	156.168	0.00140785	112.788	0.228908	88.2688	0.00458558	72.5065	0.35165	61.5207	0.308657		253.773	0.0072002	156.168	0.00558054	112.788	0.271299	88.2688	0.0333201	72.5065	0.521679	61.5207	0.597811
	253.928	0.000241758	156.263	0.00140815	112.857	0.2935	88.3227	0.00665928	72.5508	0.189053	61.5582	0.839085		253.928	0.00719577	156.263	0.00549436	112.857	0.304171	88.3227	0.00526777	72.5508	0.0851289	61.5582	1.25241
	254.083	0.000241606	156.359	0.00141678	112.926	0.224143	88.3766	0.0133859	72.595	0.313773	61.5958	0.121314		254.083	0.00719137	156.359	0.00555577	112.926	0.255367	88.3766	0.068164	72.595	0.275442	61.5958	0.642291
	254.238	0.000241446	156.454	0.00140255	112.994	0.288427	88.4305	0.0240283	72.6393	0.498408	61.6333	0.100774		254.238	0.00718693	156.454	0.00550591	112.994	0.311236	88.4305	0.0242494	72.6393	0.402789	61.6333	0.50493
	254.392	0.000241303	156.549	0.00141098	113.063	0.232567	88.4843	0.0185116	72.6836	0.39652	61.6709	0.316864		254.392	0.00718259	156.549	0.00550902	113.063	0.254094	88.4843	0.0417557	72.6836	0.323163	61.6709	0.468338
	254.547	0.000241144	156.645	0.00139898	113.132	0.273833	88.5382	0.0354819	72.7278	0.283553	61.7085	0.308793		254.547	0.00717816	156.645	0.00554049	113.132	0.300388	88.5382	0.0341845	72.7278	0.245314	61.7085	0.645051
	254.702	0.000240995	156.74	0.00141836	113.201	0.248079	88.5921	0.00380233	72.7721	0.286883	61.746	0.0243691		254.702	0.00717386	156.74	0.00545806	113.201	0.273366	88.5921	0.0104881	72.7721	0.404279	61.746	0.183497
	254.857	0.000240848	156.835	0.00137899	113.27	0.249022	88.646	0.012028	72.8164	0.177371	61.7836	0.38792		254.857	0.00716946	156.835	0.00554755	113.27	0.274473	88.646	0.0203441	72.8164	0.209525	61.7836	0.640805
	255.012	0.000240694	156.931	0.0014335	113.339	0.278356	88.6999	0.0205283	72.8606	0.149302	61.8211	0.146548		255.012	0.00716515	156.931	0.00545471	113.339	0.291855	88.6999	0.0321053	72.8606	0.17666	61.8211	0.289898
	255.167	0.000240548	157.026	0.00136479	113.408	0.225016	88.7538	0.0133446	72.9049	0.366812	61.8587	0.266705		255.167	0.00716083	157.026	0.00551694	113.408	0.262419	88.7538	0.0166234	72.9049	0.344985	61.8587	0.78725
	255.322	0.0002404	157.121	0.00143161	113.476	0.283899	88.8077	0.0371428	72.9492	0.0996439	61.8963	0.217566		255.322	0.00715648	157.121	0.00545958	113.476	0.2995	88.8077	0.0253273	72.9492	0.0650621	61.8963	0.453893
	255.477	0.000240246	157.217	0.00137304	113.545	0.236526	88.8616	0.013066	72.9934	0.575925	61.9338	0.357879		255.477	0.00715222	157.217	0.00549797	113.545	0.261354	88.8616	0.0144346	72.9934	0.661266	61.9338	0.525995
	255.632	0.000240106	157.312	0.00140761	113.614	0.261989	88.9154	0.0494103	73.0377	0.11478	61.9714	0.341961		255.632	0.0071479	157.312	0.00545646	113.614	0.283888	88.9154	0.0411482	73.0377	0.130222	61.9714	0.834831
	255.787	0.00023995	157.407	0.00139299	113.683	0.254443	88.9693	0.0163196	73.082	0.482297	62.0089	0.457537		255.787	0.00714361	157.407	0.00547365	113.683	0.287054	88.9693	0.0128621	73.082	0.711758	62.0089	0.210495
	255.942	0.000239805	157.503	0.00138646	113.752	0.246831	89.0232	0.040278	73.1262	0.212299	62.0465	0.0138179		255.942	0.00713936	157.503	0.00546136	113.752	0.263386	89.0232	0.0297285	73.1262	0.103928	62.0465	0.484995
	256.097	0.000239657	157.598	0.00140098	113.821	0.265197	89.0771	0.018136	73.1705	0.507653	62.084	0.416863		256.097	0.00713507	157.598	0.0054502	113.821	0.285787	89.0771	0.0121278	73.1705	0.614177	62.084	0.705395
	256.252	0.00023951	157.693	0.00137894	113.89	0.238653	89.131	0.0336653	73.2147	0.0345526	62.1216	0.194527		256.252	0.0071308	157.693	0.00546094	113.89	0.274598	89.131	0.0426036	73.2147	0.0463996	62.1216	0.332486
	256.407	0.000239363	157.789	0.0013972	113.958	0.267105	89.1849	0.0150576	73.259	0.223651	62.1592	0.307725		256.407	0.00712659	157.789	0.00542671	113.958	0.282804	89.1849	0.0142068	73.259	0.244116	62.1592	0.945882
	256.561	0.000239215	157.884	0.00138398	114.027	0.242213	89.2388	0.024462	73.3033	0.218893	62.1967	0.11256		256.561	0.00712231	157.884	0.00546347	114.027	0.259302	89.2388	0.0379318	73.3033	0.317132	62.1967	0.34275
	256.716	0.000239076	157.979	0.00138249	114.096	0.262436	89.2927	0.00470546	73.3475	0.0894021	62.2343	0.38447		256.716	0.00711812	157.979	0.00541372	114.096	0.30352	89.2927	0.0226602	73.3475	0.182776	62.2343	0.743869
	256.871	0.000238923	158.075	0.00139145	114.165	0.244198	89.3466	0.0107879	73.3918	0.200627	62.2718	0.22713		256.871	0.0071139	158.075	0.00543438	114.165	0.247432	89.3466	0.0156595	73.3918	0.406424	62.2718	0.32721
	257.026	0.000238783	158.17	0.00137322	114.234	0.262606	89.4004	0.0266744	73.4361	0.340111	62.3094	0.510865		257.026	0.00710969	158.17	0.00543769	114.234	0.302385	89.4004	0.0557846	73.4361	0.452907	62.3094	1.4366
	257.181	0.000238639	158.265	0.00139397	114.303	0.244376	89.4543	0.0153131	73.4803	0.0414206	62.347	0.405042		257.181	0.00710553	158.265	0.00539015	114.303	0.258247	89.4543	0.00932423	73.4803	0.11308	62.347	0.434915
	257.336	0.00023849	158.361	0.00136479	114.372	0.257642	89.5082	0.023173	73.5246	0.238918	62.3845	0.243969		257.336	0.00710132	158.361	0.00544384	114.372	0.286131	89.5082	0.0704039	73.5246	0.439338	62.3845	0.661603
	257.491	0.000238351	158.456	0.00139461	114.44	0.250201	89.5621	0.0107446	73.5689	0.190733	62.4221	0.585408		257.491	0.00709721	158.456	0.00538638	114.44	0.272315	89.5621	0.00998969	73.5689	0.153156	62.4221	0.555173
	257.646	0.000238204	158.551	0.00136474	114.509	0.251736	89.616	0.00464156	73.6131	0.0964949	62.4596	0.357115		257.646	0.00709301	158.551	0.00540655	114.509	0.273409	89.616	0.0179312	73.6131	0.169843	62.4596	0.999769
	257.801	0.000238062	158.647	0.00138395	114.578	0.249193	89.6699	0.0116005	73.6574	0.207229	62.4972	0.0255195		257.801	0.00708892	158.647	0.00541026	114.578	0.275198	89.6699	0.0341514	73.6574	0.28587	62.4972	0.185336
	257.956	0.000237921	158.742	0.00137267	114.647	0.252028	89.7238	0.0114811	73.7017	0.105675	62.5347	0.283469		257.956	0.00708476	158.742	0.0053712	114.647	0.276073	89.7238	0.0131424	73.7017	0.14874	62.5347	0.969724
	258.111	0.000237774	158.837	0.00136971	114.716	0.24432	89.7777	0.009945	73.7459	0.197381	62.5723	0.228883		258.111	0.00708065	158.837	0.00540527	114.716	0.26633	89.7777	0.0416935	73.7459	0.217978	62.5723	0.193448
	258.266	0.000237637	158.933	0.00138187	114.785	0.265177	89.8315	0.0161497	73.7902	0.215538	62.6099	0.0782661		258.266	0.00707655	158.933	0.00536924	114.785	0.285609	89.8315	0.0236799	73.7902	0.252225	62.6099	0.592892
	258.421	0.000237495	159.028	0.0013571	114.854	0.224414	89.8854	0.0022843	73.8345	0.211612	62.6474	0.239521		258.421	0.00707242	159.028	0.00538397	114.854	0.254	89.8854	0.00782095	73.8345	0.234929	62.6474	0.561843
	258.576	0.00023735	159.123	0.00138279	114.922	0.281629	89.9393	0.026677	73.8787	0.367808	62.685	0.429711		258.576	0.00706836	159.123	0.00536471	114.922	0.301481	89.9393	0.0553608	73.8787	0.447654	62.685	0.647288
	258.73	0.000237216	159.219	0.00135792	114.991	0.223236	89.9932	0.00816637	73.923	0.0842721	62.7225	0.0965948		258.73	0.00706427	159.219	0.00537001	114.991	0.242794	89.9932	0.00516732	73.923	0.0617542	62.7225	0.278761
	258.885	0.00023707	159.314	0.00136931	115.06	0.261978	90.0471	0.0362849	73.9673	0.835652	62.7601	1.06835		258.885	0.00706018	159.314	0.00536063	115.06	0.292915	90.0471	0.0749293	73.9673	0.762325	62.7601	0.908438
	259.04	0.000236934	159.409	0.00137011	115.129	0.247347	90.101	0.00313472	74.0115	0.160765	62.7977	0.0626197		259.04	0.00705615	159.409	0.00534951	115.129	0.267534	90.101	0.00982307	74.0115	0.0630267	62.7977	0.102934
	259.195	0.000236792	159.505	0.00135233	115.198	0.238523	90.1549	0.0158112	74.0558	0.520275	62.8352	0.464961		259.195	0.00705209	159.505	0.00535943	115.198	0.262656	90.1549	0.0171869	74.0558	0.448684	62.8352	0.780761
	259.35	0.000236655	159.6	0.00137617	115.267	0.267774	90.2088	0.0285208	74.1001	0.244362	62.8728	0.144422		259.35	0.00704804	159.6	0.00533243	115.267	0.285148	90.2088	0.0517238	74.1001	0.304293	62.8728	0.35161
	259.505	0.000236515	159.695	0.00134824	115.336	0.218163	90.2626	0.0132465	74.1443	0.00749832	62.9103	0.248015		259.505	0.00704405	159.695	0.0053598	115.336	0.254375	90.2626	0.00195781	74.1443	0.0674308	62.9103	0.44862
	259.66	0.000236375	159.791	0.00137066	115.404	0.288368	90.3165	0.0137041	74.1886	0.439856	62.9479	0.316397		259.66	0.00704	159.791	0.00530001	115.404	0.29574	90.3165	0.0520373	74.1886	0.37149	62.9479	0.291032
	259.815	0.00023624	159.886	0.00134722	115.473	0.202912	90.3704	0.011569	74.2328	0.093521	62.9854	0.153087		259.815	0.00703602	159.886	0.00537771	115.473	0.237673	90.3704	0.0121882	74.2328	0.146012	62.9854	0.769443
	259.97	0.000236098	159.981	0.00137023	115.542	0.297695	90.4243	0.0191465	74.2771	0.107115	63.023	0.0922205		259.97	0.00703202	159.981	0.00527609	115.542	0.313887	90.4243	0.0184868	74.2771	0.143379	63.023	0.137835
	260.125	0.000235962	160.077	0.00134238	115.611	0.200756	90.4782	0.0488517	74.3214	0.32096	63.0606	0.266053		260.125	0.00702805	160.077	0.00534859	115.611	0.226844	90.4782	0.0508586	74.3214	0.339041	63.0606	0.666833
	260.28	0.000235824	160.172	0.00136129	115.68	0.29335	90.5321	0.038808	74.3656	0.162299	63.0981	0.316743		260.28	0.00702408	160.172	0.00531378	115.68	0.313427	90.5321	0.0408801	74.3656	0.189466	63.0981	0.625521
	260.435	0.000235687	160.267	0.00135787	115.749	0.205704	90.586	0.0320122	74.4099	0.20472	63.1357	0.0985223		260.435	0.0070201	160.267	0.00528352	115.749	0.233601	90.586	0.0442689	74.4099	0.311384	63.1357	0.384461
	260.59	0.000235551	160.363	0.00133689	115.818	0.282363	90.6399	0.0164066	74.4542	0.236964	63.1732	0.224698		260.59	0.00701619	160.363	0.00534184	115.818	0.298246	90.6399	0.0455257	74.4542	0.31639	63.1732	0.271119
	260.745	0.000235414	160.458	0.00136757	115.886	0.222389	90.6938	0.0046004	74.4984	0.0579547	63.2108	0.399336		260.745	0.00701219	160.458	0.00526188	115.886	0.249485	90.6938	0.00681464	74.4984	0.0603387	63.2108	1.34
	260.899	0.00023528	160.554	0.00133594	115.955	0.253028	90.7476	0.0226455	74.5427	0.412105	63.2484	0.121139		260.899	0.00700831	160.554	0.00532141	115.955	0.2775	90.7476	0.0440417	74.5427	0.436148	63.2484	0.173494
	261.054	0.000235145	160.649	0.00135523	116.024	0.252059	90.8015	0.00448252	74.587	0.0950665	63.2859	0.475363		261.054	0.00700436	160.649	0.00526972	116.024	0.268285	90.8015	0.0107671	74.587	0.143555	63.2859	1.6239
	261.209	0.000235008	160.744	0.00134278	116.093	0.22733	90.8554	0.0374937	74.6312	0.300044	63.3235	0.353879		261.209	0.00700045	160.744	0.00529859	116.093	0.257675	90.8554	0.0451419	74.6312	0.401729	63.3235	0.115841
	261.364	0.000234877	160.84	0.00134582	116.162	0.265586	90.9093	0.00160734	74.6755	0.0776182	63.361	0.26532		261.364	0.00699657	160.84	0.00526157	116.162	0.285373	90.9093	0.0212499	74.6755	0.0541238	63.361	0.766488
	261.519	0.000234742	160.935	0.00134382	116.231	0.226212	90.9632	0.0165422	74.7198	0.293271	63.3986	0.102591		261.519	0.00699265	160.935	0.00529378	116.231	0.245295	90.9632	0.0224584	74.7198	0.586582	63.3986	0.281655
	261.674	0.000234607	161.03	0.00134361	116.3	0.254738	91.0171	0.0065309	74.764	0.13077	63.4361	0.393779		261.674	0.00698879	161.03	0.00524739	116.3	0.286628	91.0171	0.0295273	74.764	0.0975435	63.4361	0.947495
	261.829	0.000234477	161.126	0.00133687	116.368	0.244252	91.071	0.0123459	74.8083	0.0435832	63.4737	0.0735441		261.829	0.00698493	161.126	0.00527591	116.368	0.258628	91.071	0.0217357	74.8083	0.116007	63.4737	0.340506
	261.984	0.00023434	161.221	0.00134569	116.437	0.235164	91.1249	0.0125048	74.8526	0.542691	63.5113	0.711635		261.984	0.00698105	161.221	0.00526404	116.437	0.262233	91.1249	0.0161748	74.8526	0.498701	63.5113	1.06759
	262.139	0.000234211	161.316	0.00133171	116.506	0.251322	91.1787	0.0373206	74.8968	0.0689236	63.5488	0.0562659		262.139	0.00697723	161.316	0.00522781	116.506	0.273534	91.1787	0.0771841	74.8968	0.0372537	63.5488	0.0315115
	262.294	0.000234076	161.412	0.00134518	116.575	0.238193	91.2326	0.0159039	74.9411	0.221549	63.5864	0.724725		262.294	0.0069734	161.412	0.00528349	116.575	0.262445	91.2326	0.00667906	74.9411	0.343902	63.5864	1.09058
	262.449	0.000233945	161.507	0.00132594	116.644	0.245142	91.2865	0.0440665	74.9854	0.247021	63.6239	0.115624		262.449	0.00696955	161.507	0.00521132	116.644	0.266548	91.2865	0.0826585	74.9854	0.17195	63.6239	0.324456
	262.604	0.000233813	161.602	0.00134433	116.713	0.241236	91.3404	0.00632646	75.0296	0.117265	63.6615	0.211506		262.604	0.00696577	161.602	0.00526096	116.713	0.260151	91.3404	0.0172801	75.0296	0.238109	63.6615	0.415524
	262.759	0.000233681	161.698	0.0013251	116.782	0.245696	91.3943	0.0153676	75.0739	0.148111	63.6991	0.815699		262.759	0.00696194	161.698	0.00521993	116.782	0.277463	91.3943	0.0145949	75.0739	0.169054	63.6991	0.785423
	262.914	0.00023355	161.793	0.00133966	116.85	0.244414	91.4482	0.0238009	75.1182	0.133827	63.7366	0.363809		262.914	0.00695815	161.793	0.00523432	116.85	0.255978	91.4482	0.0602706	75.1182	0.190745	63.7366	0.326
	263.068	0.000233419	161.888	0.00131967	116.919	0.236958	91.5021	0.0415442	75.1624	0.257986	63.7742	0.534559		263.068	0.00695436	161.888	0.00522229	116.919	0.269319	91.5021	0.0208198	75.1624	0.244135	63.7742	0.750261
	263.223	0.00023329	161.984	0.00134538	116.988	0.257773	91.556	0.0479977	75.2067	0.0761292	63.8117	0.0269204		263.223	0.0069506	161.984	0.00521892	116.988	0.272017	91.556	0.0507572	75.2067	0.114099	63.8117	0.141289
	263.378	0.000233157	162.079	0.00131066	117.057	0.225587	91.6099	0.0456156	75.251	0.329514	63.8493	0.480881		263.378	0.00694682	162.079	0.00520709	117.057	0.254661	91.6099	0.0459897	75.251	0.335932	63.8493	0.848884
	263.533	0.000233031	162.174	0.00133898	117.126	0.260664	91.6637	0.0454857	75.2952	0.1024	63.8868	0.123392		263.533	0.00694306	162.174	0.00522427	117.126	0.275356	91.6637	0.0170195	75.2952	0.118685	63.8868	0.187655
	263.688	0.000232899	162.27	0.001323	117.195	0.219854	91.7176	0.0349379	75.3395	0.458831	63.9244	0.249222		263.688	0.00693933	162.27	0.00517994	117.195	0.254195	91.7176	0.0348854	75.3395	0.358186	63.9244	0.649442
	263.843	0.000232771	162.365	0.0013198	117.264	0.267445	91.7715	0.0152715	75.3837	0.117462	63.962	0.299908		263.843	0.00693557	162.365	0.00522376	117.264	0.269797	91.7715	0.0106194	75.3837	0.159423	63.962	0.59042
	263.998	0.000232644	162.46	0.00132798	117.332	0.213748	91.8254	0.0269288	75.428	0.215919	63.9995	0.155914		263.998	0.00693187	162.46	0.00517272	117.332	0.256959	91.8254	0.0173263	75.428	0.183382	63.9995	0.2354
	264.153	0.000232515	162.556	0.00132073	117.401	0.259735	91.8793	0.00547618	75.4723	0.262016	64.0371	0.77917		264.153	0.00692815	162.556	0.00520318	117.401	0.267606	91.8793	0.0326926	75.4723	0.237946	64.0371	1.35595
	264.308	0.000232388	162.651	0.00131772	117.47	0.230862	91.9332	0.017668	75.5165	0.106294	64.0746	0.69418		264.308	0.00692443	162.651	0.00517445	117.47	0.257107	91.9332	0.00476053	75.5165	0.206973	64.0746	0.387579
	264.463	0.000232262	162.746	0.0013233	117.539	0.238831	91.9871	0.00428334	75.5608	0.137064	64.1122	1.28325		264.463	0.00692075	162.746	0.00518775	117.539	0.26268	91.9871	0.0403506	75.5608	0.215814	64.1122	0.908994
	264.618	0.000232135	162.842	0.00131466	117.608	0.244133	92.041	0.0186472	75.6051	0.193963	64.1498	0.507197		264.618	0.00691706	162.842	0.00516084	117.608	0.266952	92.041	0.0108988	75.6051	0.232834	64.1498	0.156737
	264.773	0.000232008	162.937	0.00131766	117.677	0.231281	92.0948	0.00883212	75.6493	0.190912	64.1873	0.858814		264.773	0.00691339	162.937	0.00519019	117.677	0.250453	92.0948	0.0284292	75.6493	0.247914	64.1873	0.639957
	264.928	0.000231883	163.032	0.00131612	117.746	0.244948	92.1487	0.0311019	75.6936	0.119112	64.2249	0.129432		264.928	0.00690973	163.032	0.00513863	117.746	0.270417	92.1487	0.0163909	75.6936	0.135408	64.2249	0.13972
	265.083	0.000231754	163.128	0.00131433	117.814	0.23651	92.2026	0.0287833	75.7379	0.340846	64.2624	0.526684		265.083	0.00690608	163.128	0.00518193	117.814	0.260816	92.2026	0.0452139	75.7379	0.442263	64.2624	1.15487
	265.237	0.00023163	163.223	0.00130735	117.883	0.230464	92.2565	0.0305429	75.7821	0.0951451	64.3	0.0583164		265.237	0.00690242	163.223	0.00514616	117.883	0.246135	92.2565	0.0169806	75.7821	0.145768	64.3	0.0977115
	265.392	0.000231503	163.318	0.00132356	117.952	0.253874	92.3104	0.0233638	75.8264	0.243189	64.3376	0.403874		265.392	0.0068988	163.318	0.00514361	117.952	0.283623	92.3104	0.0434501	75.8264	0.547941	64.3376	0.976608
	265.547	0.000231378	163.414	0.00129461	118.021	0.214819	92.3643	0.0103096	75.8707	0.150021	64.3751	0.261618		265.547	0.00689516	163.414	0.0051588	118.021	0.235297	92.3643	0.00733882	75.8707	0.118152	64.3751	0.328359
	265.702	0.000231252	163.509	0.00132414	118.09	0.266755	92.4182	0.00827145	75.9149	0.166482	64.4127	0.0568638		265.702	0.00689156	163.509	0.00513051	118.09	0.286335	92.4182	0.0327025	75.9149	0.367178	64.4127	0.273838
	265.857	0.000231129	163.604	0.00129568	118.159	0.203437	92.4721	0.0120555	75.9592	0.153527	64.4502	0.33951		265.857	0.00688795	163.604	0.00513929	118.159	0.228108	92.4721	0.014769	75.9592	0.103627	64.4502	0.572967
	266.012	0.000231004	163.7	0.00131684	118.228	0.277498	92.526	0.0106174	76.0035	0.152098	64.4878	0.41434		266.012	0.00688435	163.7	0.00512837	118.228	0.298682	92.526	0.0239177	76.0035	0.213661	64.4878	0.477139
	266.167	0.00023088	163.795	0.00129712	118.296	0.199334	92.5798	0.0247327	76.0477	0.178317	64.5253	0.0571423		266.167	0.00688077	163.795	0.00513428	118.296	0.221527	92.5798	0.0452203	76.0477	0.220763	64.5253	0.460032
	266.322	0.000230759	163.89	0.00130891	118.365	0.270296	92.6337	0.0217989	76.092	0.15145	64.5629	0.131536		266.322	0.0068772	163.89	0.00510532	118.365	0.293099	92.6337	0.0115431	76.092	0.235273	64.5629	0.420509
	266.477	0.000230633	163.986	0.00130342	118.434	0.212261	92.6876	0.0485069	76.1363	0.201923	64.6005	0.470563		266.477	0.00687363	163.986	0.00513806	118.434	0.231835	92.6876	0.0530274	76.1363	0.215536	64.6005	0.575626
	266.632	0.000230514	164.081	0.00129788	118.503	0.255005	92.7415	0.0390472	76.1805	0.0773649	64.638	0.0281807		266.632	0.00687007	164.081	0.00508763	118.503	0.279611	92.7415	0.0153602	76.1805	0.205782	64.638	0.15177
	266.787	0.000230391	164.176	0.00130256	118.572	0.220171	92.7954	0.0558137	76.2248	0.262527	64.6756	0.61617		266.787	0.00686653	164.176	0.00513141	118.572	0.241289	92.7954	0.0658211	76.2248	0.275553	64.6756	0.681632
	266.942	0.00023027	164.272	0.00130243	118.641	0.247348	92.8493	0.0250586	76.2691	0.107579	64.7131	0.146806		266.942	0.00686299	164.272	0.00507856	118.641	0.269761	92.8493	0.0153104	76.2691	0.0673718	64.7131	0.359675
	267.097	0.000230149	164.367	0.0012899	118.71	0.226715	92.9032	0.0265381	76.3133	0.308921	64.7507	0.297093		267.097	0.00685946	164.367	0.00511944	118.71	0.246912	92.9032	0.048355	76.3133	0.433121	64.7507	0.480858
	267.252	0.000230027	164.462	0.00130487	118.778	0.23934	92.9571	0.0138661	76.3576	0.0702897	64.7883	0.476893		267.252	0.00685596	164.462	0.00507253	118.778	0.265275	92.9571	0.0139298	76.3576	0.0538774	64.7883	0.829082
	267.406	0.000229907	164.558	0.00129117	118.847	0.233629	93.0109	0.0216467	76.4018	0.260894	64.8258	0.335333		267.406	0.00685244	164.558	0.0051046	118.847	0.249949	93.0109	0.0325733	76.4018	0.249328	64.8258	0.509432
	267.561	0.000229785	164.653	0.00129412	118.916	0.231173	93.0648	0.0119197	76.4461	0.105333	64.8634	0.602098		267.561	0.00684895	164.653	0.00507276	118.916	0.259277	93.0648	0.00970376	76.4461	0.251698	64.8634	0.648743
	267.716	0.000229666	164.749	0.00129441	118.985	0.240247	93.1187	0.0175112	76.4904	0.149362	64.9009	0.214251		267.716	0.00684546	164.749	0.00508261	118.985	0.256082	93.1187	0.0249958	76.4904	0.12189	64.9009	0.286015
	267.871	0.000229544	164.844	0.00129263	119.054	0.226222	93.1726	0.0124186	76.5346	0.15335	64.9385	0.638873		267.871	0.00684198	164.844	0.00507158	119.054	0.254225	93.1726	0.0322702	76.5346	0.166668	64.9385	0.536148
	268.026	0.000229425	164.939	0.00128567	119.123	0.239794	93.2265	0.0047129	76.5789	0.163991	64.976	0.0875258		268.026	0.0068385	164.939	0.00507661	119.123	0.255635	93.2265	0.00350824	76.5789	0.293725	64.976	0.187573
	268.181	0.000229305	165.035	0.00129698	119.192	0.229324	93.2804	0.022024	76.6232	0.171307	65.0136	0.195504		268.181	0.00683506	165.035	0.00505091	119.192	0.255672	93.2804	0.0631963	76.6232	0.124969	65.0136	0.613664
	268.336	0.000229185	165.13	0.00128134	119.26	0.232961	93.3343	0.00332321	76.6674	0.256142	65.0512	0.226321		268.336	0.00683159	165.13	0.00507462	119.26	0.255336	93.3343	0.0179191	76.6674	0.386232	65.0512	0.306921
	268.491	0.000229067	165.225	0.00128946	119.329	0.236121	93.3882	0.00870576	76.7117	0.0792687	65.0887	0.0584195		268.491	0.00682816	165.225	0.00504598	119.329	0.253933	93.3882	0.0263719	76.7117	0.137649	65.0887	0.382642
	268.646	0.000228949	165.321	0.00128918	119.398	0.228571	93.442	0.0229114	76.756	0.388484	65.1263	0.538002		268.646	0.00682473	165.321	0.00505644	119.398	0.251826	93.442	0.0472049	76.756	0.358303	65.1263	0.616662
	268.801	0.000228831	165.416	0.00127668	119.467	0.234032	93.4959	0.00687874	76.8002	0.0664528	65.1638	0.105081		268.801	0.0068213	165.416	0.00503651	119.467	0.260342	93.4959	0.0104294	76.8002	0.179016	65.1638	0.175287
	268.956	0.000228714	165.511	0.0012936	119.536	0.239209	93.5498	0.0143141	76.8445	0.112256	65.2014	0.341159		268.956	0.0068179	165.511	0.00506122	119.536	0.250912	93.5498	0.0371686	76.8445	0.0898347	65.2014	0.639999
	269.111	0.000228598	165.607	0.00127116	119.605	0.217919	93.6037	0.00365833	76.8888	0.229911	65.239	0.227094		269.111	0.00681449	165.607	0.00500999	119.605	0.249698	93.6037	0.00841058	76.8888	0.345766	65.239	0.609524
	269.266	0.000228481	165.702	0.00129274	119.674	0.253886	93.6576	0.0179725	76.933	0.121305	65.2765	0.0476246		269.266	0.00681111	165.702	0.00505578	119.674	0.265342	93.6576	0.0415221	76.933	0.0736181	65.2765	0.115778
	269.421	0.000228366	165.797	0.00126783	119.742	0.211101	93.7115	0.0128581	76.9773	0.190667	65.3141	0.170133		269.421	0.00680772	165.797	0.00501731	119.742	0.242602	93.7115	0.000775059	76.9773	0.301932	65.3141	0.634701
	269.575	0.000228249	165.893	0.00128845	119.811	0.245778	93.7654	0.0602815	77.0216	0.221627	65.3516	0.394339		269.575	0.00680436	165.893	0.00501878	119.811	0.258704	93.7654	0.0713131	77.0216	0.181052	65.3516	0.583396
	269.73	0.000228135	165.988	0.00127221	119.88	0.222779	93.8193	0.0317073	77.0658	0.115763	65.3892	0.171839		269.73	0.00680099	165.988	0.00503036	119.88	0.25102	93.8193	0.00260108	77.0658	0.154857	65.3892	0.130529
	269.885	0.000228018	166.083	0.00127637	119.949	0.234647	93.8732	0.0599011	77.1101	0.254296	65.4267	0.877537		269.885	0.00679764	166.083	0.00500181	119.949	0.252684	93.8732	0.0872665	77.1101	0.35293	65.4267	1.2062
	270.04	0.000227903	166.179	0.00127618	120.018	0.228224	93.927	0.0191909	77.1544	0.156921	65.4643	0.236257		270.04	0.0067943	166.179	0.00501551	120.018	0.251549	93.927	0.00366289	77.1544	0.177665	65.4643	0.346094
	270.195	0.000227788	166.274	0.00127544	120.087	0.231665	93.9809	0.0383199	77.1986	0.263718	65.5019	0.3114		270.195	0.00679095	166.274	0.00500531	120.087	0.25226	93.9809	0.0642056	77.1986	0.293479	65.5019	0.463435
	270.35	0.000227672	166.369	0.00126724	120.156	0.223805	94.0348	0.0136847	77.2429	0.195547	65.5394	0.175173		270.35	0.00678764	166.369	0.00499427	120.156	0.249394	94.0348	0.00323483	77.2429	0.270847	65.5394	0.630155
	270.505	0.000227559	166.465	0.00127741	120.224	0.244032	94.0887	0.0171699	77.2872	0.110411	65.577	0.246929		270.505	0.00678431	166.465	0.00500072	120.224	0.258703	94.0887	0.0389107	77.2872	0.130548	65.577	0.413431
	270.66	0.000227443	166.56	0.00126747	120.293	0.210091	94.1426	0.0140365	77.3314	0.16194	65.6145	0.0488452		270.66	0.006781	166.56	0.00499035	120.293	0.236733	94.1426	0.0140112	77.3314	0.199084	65.6145	0.0894641
	270.815	0.00022733	166.655	0.00126805	120.362	0.247559	94.1965	0.00417737	77.3757	0.179228	65.6521	0.298479		270.815	0.0067777	166.655	0.00498346	120.362	0.271287	94.1965	0.0261991	77.3757	0.247777	65.6521	0.944625
	270.97	0.000227216	166.751	0.00127026	120.431	0.216083	94.2504	0.0135963	77.4199	0.092577	65.6897	0.0656357		270.97	0.00677442	166.751	0.00498536	120.431	0.230304	94.2504	0.0432435	77.4199	0.092944	65.6897	0.187216
	271.125	0.000227103	166.846	0.001266	120.5	0.237427	94.3043	0.00991358	77.4642	0.146407	65.7272	0.175169		271.125	0.00677113	166.846	0.00497467	120.5	0.267294	94.3043	0.0434874	77.4642	0.320185	65.7272	0.481196
	271.28	0.000226991	166.941	0.00126281	120.569	0.220771	94.3581	0.0176066	77.5085	0.171912	65.7648	0.145341		271.28	0.00676787	166.941	0.00497683	120.569	0.237792	94.3581	0.0335752	77.5085	0.178352	65.7648	0.305436
	271.435	0.000226878	167.037	0.00126989	120.638	0.236041	94.412	0.012917	77.5527	0.130542	65.8023	0.102677		271.435	0.0067646	167.037	0.00496451	120.638	0.257433	94.412	0.0521084	77.5527	0.24438	65.8023	0.439961
	271.59	0.000226767	167.132	0.00125686	120.706	0.219283	94.4659	0.00663518	77.597	0.135455	65.8399	0.0759066		271.59	0.00676135	167.132	0.00496461	120.706	0.245075	94.4659	0.00375449	77.597	0.175487	65.8399	0.285249
	271.744	0.000226656	167.227	0.00126655	120.775	0.238192	94.5198	0.016284	77.6413	0.148327	65.8774	0.545458		271.744	0.00675811	167.227	0.00496384	120.775	0.254139	94.5198	0.0586126	77.6413	0.191817	65.8774	0.868522
	271.899	0.000226545	167.323	0.00125871	120.844	0.214105	94.5737	0.0152855	77.6855	0.126452	65.915	0.185186		271.899	0.00675487	167.323	0.00495093	120.844	0.237766	94.5737	0.00977718	77.6855	0.221593	65.915	0.0262409
	272.054	0.000226433	167.418	0.0012606	120.913	0.243654	94.6276	0.0122221	77.7298	0.156029	65.9526	0.577479		272.054	0.00675166	167.418	0.00494498	120.913	0.268563	94.6276	0.0456952	77.7298	0.101795	65.9526	0.781487
	272.209	0.000226324	167.513	0.00125699	120.982	0.212166	94.6815	0.0103352	77.7741	0.114992	65.9901	0.418239		272.209	0.00674844	167.513	0.00496855	120.982	0.227063	94.6815	0.0124791	77.7741	0.32858	65.9901	0.403622
	272.364	0.000226213	167.609	0.00125936	121.051	0.236495	94.7354	0.0232241	77.8183	0.2592	66.0277	0.00860457		272.364	0.00674524	167.609	0.00490558	121.051	0.264388	94.7354	0.0482543	77.8183	0.127001	66.0277	0.265159
	272.519	0.000226103	167.704	0.00125542	121.12	0.224487	94.7893	0.0272873	77.8626	0.1113	66.0652	0.329138		272.519	0.00674204	167.704	0.0049737	121.12	0.24013	94.7893	0.0302335	77.8626	0.282653	66.0652	0.384669
	272.674	0.000225993	167.799	0.00125347	121.188	0.225039	94.8431	0.0393056	77.9069	0.320107	66.1028	0.128747		272.674	0.00673886	167.799	0.00491051	121.188	0.251697	94.8431	0.0371358	77.9069	0.226972	66.1028	0.662468
	272.829	0.000225884	167.895	0.00125718	121.257	0.227222	94.897	0.0344785	77.9511	0.123297	66.1404	0.524595		272.829	0.00673568	167.895	0.00493127	121.257	0.242046	94.897	0.0292645	77.9511	0.324889	66.1404	0.584793
	272.984	0.000225773	167.99	0.0012504	121.326	0.225196	94.9509	0.0301669	77.9954	0.179895	66.1779	0.349335		272.984	0.00673251	167.99	0.0049347	121.326	0.253911	94.9509	0.0315938	77.9954	0.270396	66.1779	0.631227
	273.139	0.000225665	168.085	0.00125124	121.395	0.225601	95.0048	0.0284661	78.0397	0.180203	66.2155	0.656673		273.139	0.00672935	168.085	0.00490547	121.395	0.241618	95.0048	0.0259112	78.0397	0.384723	66.2155	0.755797
	273.294	0.000225557	168.181	0.00125404	121.464	0.227401	95.0587	0.0237875	78.0839	0.106393	66.253	0.0859453		273.294	0.00672619	168.181	0.00492212	121.464	0.249127	95.0587	0.0357828	78.0839	0.126248	66.253	0.143149
	273.449	0.000225446	168.276	0.00124483	121.533	0.220141	95.1126	0.0248364	78.1282	0.139498	66.2906	0.275499		273.449	0.00672305	168.276	0.00491675	121.533	0.244377	95.1126	0.0267956	78.1282	0.276261	66.2906	0.486307
	273.604	0.000225341	168.371	0.00125204	121.602	0.229841	95.1665	0.00477143	78.1725	0.21932	66.3281	0.238775		273.604	0.00671992	168.371	0.00488702	121.602	0.250161	95.1665	0.0318119	78.1725	0.201022	66.3281	0.649138
	273.759	0.000225231	168.467	0.0012446	121.67	0.224188	95.2204	0.0035723	78.2167	0.0297046	66.3657	0.0294489		273.759	0.0067168	168.467	0.00492764	121.67	0.240976	95.2204	0.00354923	78.2167	0.126294	66.3657	0.151304
	273.913	0.000225125	168.562	0.00124844	121.739	0.220912	95.2742	0.0224753	78.261	0.331662	66.4033	0.246916		273.913	0.00671368	168.562	0.00487393	121.739	0.248916	95.2742	0.0683199	78.261	0.299776	66.4033	0.487371
	274.068	0.000225018	168.657	0.00124171	121.808	0.228339	95.3281	0.0141742	78.3053	0.162518	66.4408	0.151274		274.068	0.00671058	168.657	0.00491027	121.808	0.246889	95.3281	0.00518302	78.3053	0.177012	66.4408	0.45142
	274.223	0.000224911	168.753	0.00124696	121.877	0.222526	95.382	0.0449582	78.3495	0.177366	66.4784	0.229563		274.223	0.00670748	168.753	0.00487789	121.877	0.240834	95.382	0.101813	78.3495	0.132983	66.4784	0.340921
	274.378	0.000224806	168.848	0.00124013	121.946	0.222516	95.4359	0.0110452	78.3938	0.488828	66.5159	0.240667		274.378	0.00670439	168.848	0.00489049	121.946	0.248102	95.4359	0.00526862	78.3938	0.454192	66.5159	0.491378
	274.533	0.0002247	168.943	0.00124242	122.015	0.224996	95.4898	0.0154564	78.438	0.0682864	66.5535	0.0968892		274.533	0.00670132	168.943	0.00487903	122.015	0.245595	95.4898	0.0577114	78.438	0.0375695	66.5535	0.513627
	274.688	0.000224595	169.039	0.00124043	122.084	0.223071	95.5437	0.0100021	78.4823	0.364507	66.5911	0.21417		274.688	0.00669825	169.039	0.0048742	122.084	0.238583	95.5437	0.00892839	78.4823	0.496845	66.5911	0.282403
	274.843	0.00022449	169.134	0.00123804	122.152	0.221864	95.5976	0.000850739	78.5266	0.11985	66.6286	0.193399		274.843	0.00669519	169.134	0.00487071	122.152	0.252621	95.5976	0.0160885	78.5266	0.0764911	66.6286	0.760747
	274.998	0.000224385	169.23	0.00123931	122.221	0.224497	95.6515	0.0210536	78.5708	0.122024	66.6662	0.106388		274.998	0.00669214	169.23	0.00487492	122.221	0.236443	95.6515	0.0342557	78.5708	0.332418	66.6662	0.148384
	275.153	0.000224279	169.325	0.00123601	122.29	0.21964	95.7054	0.00141789	78.6151	0.188205	66.7037	0.128153		275.153	0.0066891	169.325	0.00485023	122.29	0.246371	95.7054	0.00464635	78.6151	0.169766	66.7037	0.367684
	275.308	0.000224175	169.42	0.00123605	122.359	0.228565	95.7592	0.0250137	78.6594	0.0840053	66.7413	0.242151		275.308	0.00668606	169.42	0.00486727	122.359	0.247919	95.7592	0.060373	78.6594	0.155489	66.7413	0.442254
	275.463	0.00022407	169.516	0.00123374	122.428	0.213505	95.8131	0.0108018	78.7036	0.230027	66.7788	0.0813647		275.463	0.00668304	169.516	0.00486026	122.428	0.23439	95.8131	0.00778339	78.7036	0.223944	66.7788	0.313752
	275.618	0.000223966	169.611	0.00123604	122.497	0.22979	95.867	0.0433413	78.7479	0.0956196	66.8164	0.198735		275.618	0.00668002	169.611	0.00482601	122.497	0.250057	95.867	0.072225	78.7479	0.151135	66.8164	0.536089
	275.773	0.000223862	169.706	0.00122867	122.566	0.2178	95.9209	0.0173454	78.7922	0.320316	66.854	0.18886		275.773	0.00667701	169.706	0.00488052	122.566	0.241342	95.9209	0.00649101	78.7922	0.219702	66.854	0.448605
	275.928	0.000223759	169.802	0.00123429	122.634	0.222969	95.9748	0.0414892	78.8364	0.132169	66.8915	0.486171		275.928	0.00667401	169.802	0.00481064	122.634	0.24025	95.9748	0.0622735	78.8364	0.312849	66.8915	0.857999
	276.082	0.000223656	169.897	0.00123001	122.703	0.220016	96.0287	0.00997465	78.8807	0.229548	66.9291	0.0112426		276.082	0.00667102	169.897	0.00485198	122.703	0.242508	96.0287	0.00274895	78.8807	0.139152	66.9291	0.147453
	276.237	0.000223553	169.992	0.0012258	122.772	0.222797	96.0826	0.0392022	78.925	0.129763	66.9666	0.451905		276.237	0.00666804	169.992	0.00483682	122.772	0.245599	96.0826	0.07171	78.925	0.321502	66.9666	0.693364
	276.392	0.000223452	170.088	0.00123326	122.841	0.217801	96.1365	0.0105836	78.9692	0.165234	67.0042	0.0225885		276.392	0.00666506	170.088	0.00481335	122.841	0.234944	96.1365	0.0027607	78.9692	0.128126	67.0042	0.165014
	276.547	0.000223348	170.183	0.00122266	122.91	0.226119	96.1903	0.0287672	79.0135	0.0744454	67.0418	0.459488		276.547	0.0066621	170.183	0.00483947	122.91	0.249855	96.1903	0.0736855	79.0135	0.180901	67.0418	0.820866
	276.702	0.000223249	170.278	0.00122717	122.979	0.212767	96.2442	0.00579958	79.0578	0.298054	67.0793	0.0575161		276.702	0.00665914	170.278	0.00481444	122.979	0.231479	96.2442	0.00447699	79.0578	0.228576	67.0793	0.233074
	276.857	0.000223147	170.374	0.00122658	123.048	0.227026	96.2981	0.00555694	79.102	0.110499	67.1169	0.105738		276.857	0.0066562	170.374	0.00480907	123.048	0.251595	96.2981	0.0237296	79.102	0.136615	67.1169	0.400619
	277.012	0.000223046	170.469	0.0012197	123.116	0.217136	96.352	0.0119071	79.1463	0.215711	67.1544	0.24392		277.012	0.00665327	170.469	0.00482808	123.116	0.231476	96.352	0.0208284	79.1463	0.243902	67.1544	0.329778
	277.167	0.000222946	170.564	0.00122761	123.185	0.218137	96.4059	0.0121303	79.1906	0.274708	67.192	0.0446351		277.167	0.00665034	170.564	0.00478761	123.185	0.245807	96.4059	0.0167337	79.1906	0.180848	67.192	0.420148
	277.322	0.000222845	170.66	0.00121653	123.254	0.223063	96.4598	0.00663538	79.2348	0.142263	67.2295	0.325854		277.322	0.00664742	170.66	0.00482087	123.254	0.239851	96.4598	0.02432	79.2348	0.165071	67.2295	0.442333
	277.477	0.000222745	170.755	0.00122466	123.323	0.21586	96.5137	0.007391	79.2791	0.428774	67.2671	0.0981106		277.477	0.00664451	170.755	0.00478633	123.323	0.236911	96.5137	0.0182933	79.2791	0.273777	67.2671	0.278009
	277.632	0.000222645	170.85	0.00121527	123.392	0.221598	96.5676	0.00841241	79.3234	0.16474	67.3047	0.245464		277.632	0.00664161	170.85	0.0048022	123.392	0.243028	96.5676	0.0144652	79.3234	0.153723	67.3047	0.651867
	277.787	0.000222545	170.946	0.00122255	123.461	0.216161	96.6215	0.00901511	79.3676	0.170053	67.3422	0.294649		277.787	0.00663871	170.946	0.00478827	123.461	0.238001	96.6215	0.0148241	79.3676	0.237316	67.3422	0.254243
	277.942	0.000222446	171.041	0.00121247	123.53	0.222788	96.6753	0.0164107	79.4119	0.173544	67.3798	0.101787		277.942	0.00663583	171.041	0.00478629	123.53	0.238561	96.6753	0.027368	79.4119	0.124322	67.3798	0.397209
	278.097	0.000222346	171.136	0.00122004	123.598	0.21257	96.7292	0.00721342	79.4562	0.080215	67.4173	0.237309		278.097	0.00663294	171.136	0.00478008	123.598	0.241349	96.7292	0.0155191	79.4562	0.185565	67.4173	0.524724
	278.251	0.000222248	171.232	0.00121114	123.667	0.224094	96.7831	0.010911	79.5004	0.211196	67.4549	0.0548938		278.251	0.00663008	171.232	0.00478788	123.667	0.235458	96.7831	0.0123738	79.5004	0.190946	67.4549	0.239929
	278.406	0.000222148	171.327	0.0012178	123.736	0.212461	96.837	0.0173692	79.5447	0.123905	67.4925	0.241986		278.406	0.00662721	171.327	0.00475715	123.736	0.240916	96.837	0.0426117	79.5447	0.174768	67.4925	0.674401
	278.561	0.000222051	171.422	0.00120833	123.805	0.225194	96.8909	0.0103147	79.5889	0.178513	67.53	0.184218		278.561	0.00662437	171.422	0.00478783	123.805	0.239973	96.8909	0.00527543	79.5889	0.180442	67.53	0.173473
	278.716	0.000221953	171.518	0.00121495	123.874	0.20731	96.9448	0.039866	79.6332	0.204981	67.5676	0.344896		278.716	0.00662153	171.518	0.00475481	123.874	0.231738	96.9448	0.085931	79.6332	0.342694	67.5676	0.871789
	278.871	0.000221855	171.613	0.00120977	123.943	0.228006	96.9987	0.013177	79.6775	0.0739768	67.6051	0.0985393		278.871	0.00661869	171.613	0.00476038	123.943	0.245702	96.9987	0.0123073	79.6775	0.0924662	67.6051	0.178079
	279.026	0.000221759	171.708	0.0012076	124.012	0.210596	97.0526	0.0432345	79.7217	0.213785	67.6427	0.0997984		279.026	0.00661587	171.708	0.00477039	124.012	0.233029	97.0526	0.0818318	79.7217	0.248839	67.6427	0.323663
	279.181	0.000221662	171.804	0.00121135	124.08	0.218382	97.1064	0.00954091	79.766	0.0764496	67.6802	0.234235		279.181	0.00661305	171.804	0.00473567	124.08	0.237505	97.1064	0.0094906	79.766	0.157358	67.6802	0.552088
	279.336	0.000221565	171.899	0.00120598	124.149	0.2188	97.1603	0.0291174	79.8103	0.197666	67.7178	0.110181		279.336	0.00661025	171.899	0.00476137	124.149	0.239562	97.1603	0.0508241	79.8103	0.180162	67.7178	0.588225
	279.491	0.00022147	171.994	0.00120445	124.218	0.213173	97.2142	0.0141884	79.8545	0.104025	67.7554	0.0230018		279.491	0.00660744	171.994	0.00474506	124.218	0.233903	97.2142	0.0221015	79.8545	0.196806	67.7554	0.118275
	279.646	0.000221373	172.09	0.00121045	124.287	0.218406	97.2681	0.0104701	79.8988	0.165862	67.7929	0.579642		279.646	0.00660466	172.09	0.00473088	124.287	0.239209	97.2681	0.016987	79.8988	0.238389	67.7929	1.47553
	279.801	0.000221278	172.185	0.00119779	124.356	0.215906	97.322	0.0167253	79.9431	0.225311	67.8305	0.0614868		279.801	0.00660188	172.185	0.00474845	124.356	0.234673	97.322	0.0387421	79.9431	0.217605	67.8305	0.046981
	279.956	0.000221183	172.28	0.00120857	124.425	0.215519	97.3759	0.00237734	79.9873	0.149524	67.868	0.167157		279.956	0.0065991	172.28	0.00472771	124.425	0.236983	97.3759	0.00435128	79.9873	0.187817	67.868	0.874604
	280.111	0.000221087	172.376	0.0011995	124.494	0.213121	97.4298	0.00739357	80.0316	0.148222	67.9056	0.118731		280.111	0.00659634	172.376	0.00472451	124.494	0.235251	97.4298	0.0151656	80.0316	0.218969	67.9056	0.326933
	280.266	0.000220993	172.471	0.00120058	124.562	0.221984	97.4837	0.0104974	80.0759	0.161536	67.9432	0.184477		280.266	0.00659358	172.471	0.00473569	124.562	0.237909	97.4837	0.0339036	80.0759	0.180874	67.9432	0.540353
	280.42	0.000220897	172.566	0.00120329	124.631	0.206541	97.5375	0.0106779	80.1201	0.180243	67.9807	0.279443		280.42	0.00659084	172.566	0.00470706	124.631	0.230528	97.5375	0.00717197	80.1201	0.239612	67.9807	0.788554
	280.575	0.000220803	172.662	0.00119401	124.7	0.22314	97.5914	0.0155893	80.1644	0.153141	68.0183	0.100982		280.575	0.00658809	172.662	0.0047282	124.7	0.24254	97.5914	0.0282254	80.1644	0.192928	68.0183	0.165265
	280.73	0.000220709	172.757	0.00120354	124.769	0.209079	97.6453	0.0195821	80.2087	0.262597	68.0558	0.231312		280.73	0.00658536	172.757	0.00470551	124.769	0.227933	97.6453	0.0414638	80.2087	0.26079	68.0558	0.592971
	280.885	0.000220615	172.852	0.00119127	124.838	0.217294	97.6992	0.00134301	80.2529	0.0630483	68.0934	0.245096		280.885	0.00658264	172.852	0.00470873	124.838	0.239158	97.6992	0.00252826	80.2529	0.114213	68.0934	0.288667
	281.04	0.000220522	172.948	0.00120109	124.907	0.213884	97.7531	0.0112517	80.2972	0.217837	68.1309	0.030753		281.04	0.00657992	172.948	0.00471127	124.907	0.23425	97.7531	0.0357781	80.2972	0.207524	68.1309	0.282165
	281.195	0.000220428	173.043	0.00119011	124.976	0.214056	97.807	0.00747849	80.3415	0.108066	68.1685	0.328521		281.195	0.00657721	173.043	0.00468947	124.976	0.231647	97.807	0.0117554	80.3415	0.164247	68.1685	0.465926
	281.35	0.000220336	173.138	0.00119759	125.044	0.213914	97.8609	0.00662141	80.3857	0.227306	68.2061	0.138278		281.35	0.00657452	173.138	0.00470559	125.044	0.238055	97.8609	0.0114674	80.3857	0.229157	68.2061	0.392223
	281.505	0.000220243	173.234	0.00118905	125.113	0.212908	97.9148	0.016195	80.43	0.237937	68.2436	0.232845		281.505	0.00657183	173.234	0.00469063	125.113	0.229178	97.9148	0.0316201	80.43	0.277243	68.2436	0.494901
	281.66	0.000220152	173.329	0.00119562	125.182	0.215843	97.9687	0.0101029	80.4743	0.118674	68.2812	0.195255		281.66	0.00656915	173.329	0.0046822	125.182	0.239271	97.9687	0.0274937	80.4743	0.12437	68.2812	0.248782
	281.815	0.00022006	173.424	0.00118624	125.251	0.212257	98.0225	0.0275913	80.5185	0.127721	68.3187	0.274408		281.815	0.00656648	173.424	0.00469565	125.251	0.228409	98.0225	0.0425485	80.5185	0.162622	68.3187	0.641777
	281.97	0.000219968	173.52	0.0011929	125.32	0.209998	98.0764	0.0212232	80.5628	0.235505	68.3563	0.0823603		281.97	0.00656381	173.52	0.0046696	125.32	0.235095	98.0764	0.056839	80.5628	0.263869	68.3563	0.205361
	282.125	0.000219877	173.615	0.00118749	125.389	0.220359	98.1303	0.024215	80.607	0.0944844	68.3939	0.101636		282.125	0.00656116	173.615	0.00468245	125.389	0.234852	98.1303	0.0271856	80.607	0.112011	68.3939	0.35811
	282.28	0.000219787	173.711	0.00118584	125.458	0.203957	98.1842	0.016902	80.6513	0.150329	68.4314	0.147677		282.28	0.00655851	173.711	0.00467368	125.458	0.229111	98.1842	0.0365736	80.6513	0.119992	68.4314	0.359033
	282.435	0.000219696	173.806	0.00118929	125.526	0.220076	98.2381	0.0120626	80.6956	0.193186	68.469	0.249562		282.435	0.00655587	173.806	0.00466258	125.526	0.234992	98.2381	0.0143612	80.6956	0.36722	68.469	0.730864
	282.589	0.000219605	173.901	0.00118375	125.595	0.207075	98.292	0.0121467	80.7398	0.054253	68.5065	0.120198		282.589	0.00655324	173.901	0.00466927	125.595	0.23238	98.292	0.0305903	80.7398	0.0224302	68.5065	0.148615
	282.744	0.000219515	173.997	0.00118314	125.664	0.215856	98.3459	0.00344879	80.7841	0.26763	68.5441	0.531456		282.744	0.00655062	173.997	0.00466116	125.664	0.230264	98.3459	0.00419439	80.7841	0.443	68.5441	1.50896
	282.899	0.000219425	174.092	0.00118798	125.733	0.207538	98.3998	0.0112821	80.8284	0.0937845	68.5817	0.176361		282.899	0.006548	174.092	0.00465081	125.733	0.233377	98.3998	0.0262992	80.8284	0.0450283	68.5817	0.0490659
	283.054	0.000219335	174.187	0.00117606	125.802	0.218037	98.4536	0.00613482	80.8726	0.323831	68.6192	0.28545		283.054	0.00654539	174.187	0.00465905	125.802	0.231315	98.4536	0.0172534	80.8726	0.307891	68.6192	0.874677
	283.209	0.000219245	174.283	0.00118764	125.871	0.204907	98.5075	0.00520423	80.9169	0.0871698	68.6568	0.136868		283.209	0.0065428	174.283	0.0046447	125.871	0.230782	98.5075	0.00846837	80.9169	0.0810737	68.6568	0.274273
	283.364	0.000219156	174.378	0.00117566	125.94	0.215215	98.5614	0.0105717	80.9612	0.156282	68.6943	0.17987		283.364	0.0065402	174.378	0.00464547	125.94	0.231895	98.5614	0.0242566	80.9612	0.181657	68.6943	0.260695
	283.519	0.000219067	174.473	0.00118249	126.008	0.210835	98.6153	0.0119117	81.0054	0.191026	68.7319	0.29213		283.519	0.00653763	174.473	0.004641	126.008	0.230167	98.6153	0.0273332	81.0054	0.287915	68.7319	0.729836
	283.674	0.000218978	174.569	0.00117623	126.077	0.20996	98.6692	0.010789	81.0497	0.0645812	68.7694	0.0997833		283.674	0.00653505	174.569	0.00463692	126.077	0.231659	98.6692	0.00683079	81.0497	0.0438869	68.7694	0.0734113
	283.829	0.00021889	174.664	0.00117873	126.146	0.209724	98.7231	0.0159714	81.094	0.296638	68.807	0.171857		283.829	0.00653248	174.664	0.0046323	126.146	0.229997	98.7231	0.0367076	81.094	0.41526	68.807	0.690618
	283.984	0.000218802	174.759	0.00117581	126.215	0.214373	98.777	0.00742034	81.1382	0.146792	68.8446	0.213907		283.984	0.00652993	174.759	0.00463011	126.215	0.229539	98.777	0.00654099	81.1382	0.0979828	68.8446	0.149066
	284.139	0.000218715	174.855	0.00117461	126.284	0.203522	98.8309	0.00677081	81.1825	0.195813	68.8821	0.130672		284.139	0.00652737	174.855	0.00462249	126.284	0.231148	98.8309	0.0145127	81.1825	0.187607	68.8821	0.678868
	284.294	0.000218627	174.95	0.00117565	126.353	0.218092	98.8848	0.0150121	81.2268	0.309136	68.9197	0.212561		284.294	0.00652484	174.95	0.00462657	126.353	0.230525	98.8848	0.0212619	81.2268	0.415725	68.9197	0.14934
	284.449	0.000218541	175.045	0.00117173	126.422	0.202249	98.9386	0.00829939	81.271	0.0713029	68.9572	0.145692		284.449	0.0065223	175.045	0.00461102	126.422	0.226536	98.9386	0.0082167	81.271	0.0560437	68.9572	0.565469
	284.604	0.000218454	175.141	0.00117384	126.49	0.216234	98.9925	0.00746462	81.3153	0.379568	68.9948	0.337523		284.604	0.00651978	175.141	0.00461739	126.49	0.232846	98.9925	0.0159063	81.3153	0.526366	68.9948	0.533534
	284.758	0.000218368	175.236	0.00116886	126.559	0.203323	99.0464	0.0202892	81.3596	0.0797902	69.0324	0.152539		284.758	0.00651726	175.236	0.00461224	126.559	0.227038	99.0464	0.0337098	81.3596	0.0777077	69.0324	0.2357
	284.913	0.000218282	175.331	0.00117391	126.628	0.215159	99.1003	0.00379458	81.4038	0.0643597	69.0699	0.580195		284.913	0.00651476	175.331	0.00459533	126.628	0.230285	99.1003	0.00296861	81.4038	0.169855	69.0699	0.795317
	285.068	0.000218196	175.427	0.00116456	126.697	0.204302	99.1542	0.0298587	81.4481	0.325049	69.1075	0.0295932		285.068	0.00651225	175.427	0.00461974	126.697	0.227433	99.1542	0.0548705	81.4481	0.244471	69.1075	0.185463
	285.223	0.00021811	175.522	0.00117252	126.766	0.210994	99.2081	0.00227848	81.4924	0.0336706	69.145	0.291281		285.223	0.00650976	175.522	0.00457757	126.766	0.228363	99.2081	0.000379531	81.4924	0.100039	69.145	0.422502
	285.378	0.000218025	175.617	0.00116451	126.835	0.209058	99.262	0.016231	81.5366	0.179347	69.1826	0.148407		285.378	0.00650728	175.617	0.00461175	126.835	0.23166	99.262	0.038897	81.5366	0.194361	69.1826	0.419523
	285.533	0.00021794	175.713	0.00116701	126.904	0.206158	99.3159	0.00249529	81.5809	0.155252	69.2201	0.185503		285.533	0.0065048	175.713	0.00458092	126.904	0.222007	99.3159	0.00348778	81.5809	0.178333	69.2201	0.415744
	285.688	0.000217855	175.808	0.0011654	126.972	0.211044	99.3697	0.00668611	81.6251	0.158719	69.2577	0.15528		285.688	0.00650233	175.808	0.00458901	126.972	0.233083	99.3697	0.0299642	81.6251	0.230983	69.2577	0.0992182
	285.843	0.00021777	175.903	0.00116435	127.041	0.205431	99.4236	0.00479564	81.6694	0.178304	69.2953	1.13758		285.843	0.00649987	175.903	0.00458359	127.041	0.22627	99.4236	0.00842991	81.6694	0.151562	69.2953	1.53478
	285.998	0.000217685	175.999	0.00116209	127.11	0.210858	99.4775	0.00611502	81.7137	0.0471354	69.3328	0.28411		285.998	0.00649742	175.999	0.00457873	127.11	0.226251	99.4775	0.0217463	81.7137	0.11899	69.3328	0.0861349
	286.153	0.000217601	176.094	0.00116427	127.179	0.202406	99.5314	0.00580687	81.7579	0.365164	69.3704	0.660047		286.153	0.00649497	176.094	0.00457468	127.179	0.226342	99.5314	0.0169274	81.7579	0.352294	69.3704	1.16138
	286.308	0.000217518	176.189	0.00115935	127.248	0.216299	99.5853	0.00427561	81.8022	0.0550361	69.4079	0.128794		286.308	0.00649254	176.189	0.00457076	127.248	0.231924	99.5853	0.0149216	81.8022	0.0468593	69.4079	0.193566
	286.463	0.000217434	176.285	0.0011614	127.317	0.197437	99.6392	0.00576877	81.8465	0.425519	69.4455	0.0971598		286.463	0.00649011	176.285	0.00457034	127.317	0.220204	99.6392	0.0106922	81.8465	0.340966	69.4455	0.344811
	286.618	0.000217351	176.38	0.00115946	127.386	0.214103	99.6931	0.0103073	81.8907	0.0793776	69.4831	0.415484		286.618	0.00648769	176.38	0.00455897	127.386	0.231393	99.6931	0.0209425	81.8907	0.135458	69.4831	0.531204
	286.773	0.000217268	176.475	0.00115749	127.454	0.204529	99.747	0.00412291	81.935	0.265049	69.5206	0.0241103		286.773	0.00648528	176.475	0.00456501	127.454	0.223775	99.747	0.0122144	81.935	0.183386	69.5206	0.2001
	286.927	0.000217185	176.571	0.00115844	127.523	0.205659	99.8009	0.0162524	81.9793	0.129694	69.5582	0.407533		286.927	0.00648287	176.571	0.00455184	127.523	0.227709	99.8009	0.0128078	81.9793	0.158779	69.5582	0.74287
	287.082	0.000217103	176.666	0.0011556	127.592	0.20756	99.8547	0.00774384	82.0235	0.282389	69.5957	0.0334832		287.082	0.00648048	176.666	0.00455454	127.592	0.224966	99.8547	0.0161955	82.0235	0.237473	69.5957	0.0998057
	287.237	0.000217021	176.761	0.00115614	127.661	0.20636	99.9086	0.0207482	82.0678	0.0519726	69.6333	0.153375		287.237	0.00647809	176.761	0.00454934	127.661	0.224498	99.9086	0.0138094	82.0678	0.0926722	69.6333	0.625058
	287.392	0.000216939	176.857	0.00115379	127.73	0.205669	99.9625	0.00291936	82.1121	0.266618	69.6708	0.206364		287.392	0.00647571	176.857	0.00453953	127.73	0.229489	99.9625	0.0145971	82.1121	0.270395	69.6708	0.23752
	287.547	0.000216858	176.952	0.0011537	127.799	0.204437	100.016	0.008525	82.1563	0.054768	69.7084	0.0204264		287.547	0.00647334	176.952	0.00455104	127.799	0.219456	100.016	0.0152033	82.1563	0.176002	69.7084	0.216255
	287.702	0.000216777	177.047	0.00115339	127.868	0.20934	100.07	0.0054233	82.2006	0.204872	69.746	0.487481		287.702	0.00647097	177.047	0.00452474	127.868	0.231099	100.07	0.0114772	82.2006	0.152182	69.746	0.708213
	287.857	0.000216696	177.143	0.00114941	127.936	0.200615	100.124	0.00757447	82.2449	0.127219	69.7835	0.0269624		287.857	0.00646862	177.143	0.00454417	127.936	0.219239	100.124	0.0219347	82.2449	0.312531	69.7835	0.0473175
	288.012	0.000216615	177.238	0.00115284	128.005	0.210002	100.178	0.0112845	82.2891	0.0954321	69.8211	0.531052		288.012	0.00646627	177.238	0.00452577	128.005	0.229213	100.178	0.0152049	82.2891	0.0629325	69.8211	0.810256
	288.167	0.000216535	177.333	0.00114863	128.074	0.20115	100.232	0.00496707	82.3334	0.186612	69.8586	0.142944		288.167	0.00646393	177.333	0.00452188	128.074	0.22199	100.232	0.0185405	82.3334	0.242594	69.8586	0.362616
	288.322	0.000216454	177.429	0.0011477	128.143	0.207093	100.286	0.00708339	82.3777	0.160102	69.8962	0.176827		288.322	0.00646159	177.429	0.00453406	128.143	0.223381	100.286	0.01333	82.3777	0.123963	69.8962	0.237431
	288.477	0.000216374	177.524	0.00114941	128.212	0.20512	100.34	0.00339372	82.4219	0.143464	69.9338	0.18021		288.477	0.00645927	177.524	0.00450344	128.212	0.226915	100.34	0.0185819	82.4219	0.199241	69.9338	0.766785
	288.632	0.000216295	177.619	0.00114567	128.281	0.20174	100.394	0.00524254	82.4662	0.0852197	69.9713	0.318534		288.632	0.00645695	177.619	0.00452946	128.281	0.221559	100.394	0.0086598	82.4662	0.070939	69.9713	0.166179
	288.787	0.000216215	177.715	0.00114538	128.35	0.207614	100.448	0.00807122	82.5105	0.391803	70.0089	0.169029		288.787	0.00645464	177.715	0.00450126	128.35	0.223138	100.448	0.0190032	82.5105	0.392439	70.0089	0.236195
	288.942	0.000216136	177.81	0.00114593	128.418	0.200837	100.501	0.0020453	82.5547	0.0394914	70.0464	1.14857		288.942	0.00645234	177.81	0.00451256	128.418	0.224005	100.501	0.0114599	82.5547	0.0377046	70.0464	1.27657
	289.096	0.000216057	177.906	0.00114289	128.487	0.20817	100.555	0.00924041	82.599	0.162918	70.084	0.144233		289.096	0.00645004	177.906	0.00450244	128.487	0.226225	100.555	0.0159285	82.599	0.204642	70.084	0.0362043
	289.251	0.000215978	178.001	0.00114302	128.556	0.197642	100.609	0.00430043	82.6432	0.225265	70.1215	0.534145		289.251	0.00644776	178.001	0.00450017	128.556	0.215694	100.609	0.0122866	82.6432	0.258555	70.1215	1.07062
	289.406	0.0002159	178.096	0.00114249	128.625	0.209795	100.663	0.00708968	82.6875	0.110532	70.1591	0.118445		289.406	0.00644548	178.096	0.00449681	128.625	0.230248	100.663	0.0211249	82.6875	0.0782205	70.1591	0.253848
	289.561	0.000215822	178.192	0.00114027	128.694	0.199514	100.717	0.0035384	82.7318	0.270025	70.1967	0.0647124		289.561	0.00644321	178.192	0.00449265	128.694	0.218264	100.717	0.0137084	82.7318	0.301018	70.1967	0.161017
	289.716	0.000215745	178.287	0.0011404	128.763	0.204055	100.771	0.0110136	82.776	0.222824	70.2342	0.684636		289.716	0.00644094	178.287	0.00448935	128.763	0.223369	100.771	0.0172418	82.776	0.240598	70.2342	0.800457
	289.871	0.000215667	178.382	0.00113915	128.832	0.202472	100.825	0.00161762	82.8203	0.0765081	70.2718	0.049477		289.871	0.00643869	178.382	0.00448497	128.832	0.222202	100.825	0.0107466	82.8203	0.121979	70.2718	0.094793
	290.026	0.00021559	178.478	0.00113819	128.9	0.204863	100.879	0.0182277	82.8646	0.175683	70.3093	0.571209		290.026	0.00643644	178.478	0.00448276	128.9	0.22134	100.879	0.0221781	82.8646	0.242751	70.3093	0.73566
	290.181	0.000215513	178.573	0.00113666	128.969	0.199481	100.933	0.00684142	82.9088	0.121192	70.3469	0.0171003		290.181	0.0064342	178.573	0.00447732	128.969	0.222673	100.933	0.0055591	82.9088	0.179594	70.3469	0.122442
	290.336	0.000215437	178.668	0.0011373	129.038	0.203617	100.986	0.0106856	82.9531	0.11229	70.3845	0.131105		290.336	0.00643197	178.668	0.00447512	129.038	0.2195	100.986	0.0231317	82.9531	0.128362	70.3845	0.432034
	290.491	0.00021536	178.764	0.00113444	129.107	0.203675	101.04	0.00779218	82.9974	0.156837	70.422	0.324874		290.491	0.00642974	178.764	0.00447101	129.107	0.223959	101.04	0.0126043	82.9974	0.197162	70.422	0.362776
	290.646	0.000215284	178.859	0.00113492	129.176	0.199645	101.094	0.0023159	83.0416	0.0629807	70.4596	0.034079		290.646	0.00642753	178.859	0.00446548	129.176	0.218307	101.094	0.00919738	83.0416	0.140022	70.4596	0.128359
	290.801	0.000215208	178.954	0.00113284	129.245	0.202388	101.148	0.0146541	83.0859	0.215729	70.4971	0.664428		290.801	0.00642532	178.954	0.00446936	129.245	0.222325	101.148	0.0280974	83.0859	0.19233	70.4971	0.892408
	290.956	0.000215132	179.05	0.00113421	129.314	0.203449	101.202	0.00405365	83.1302	0.048128	70.5347	0.0952395		290.956	0.00642312	179.05	0.00444965	129.314	0.221431	101.202	0.00348859	83.1302	0.189888	70.5347	0.0828061
	291.111	0.000215057	179.145	0.00112855	129.382	0.197905	101.256	0.0127827	83.1744	0.239221	70.5722	0.564618		291.111	0.00642093	179.145	0.00446957	129.382	0.217507	101.256	0.0326704	83.1744	0.231267	70.5722	0.742356
	291.265	0.000214982	179.24	0.00113411	129.451	0.20647	101.31	0.00695772	83.2187	0.0455631	70.6098	0.19261		291.265	0.00641874	179.24	0.00444185	129.451	0.224492	101.31	0.00950039	83.2187	0.109142	70.6098	0.45145
	291.42	0.000214907	179.336	0.00112733	129.52	0.194133	101.364	0.00407545	83.263	0.267487	70.6474	0.119652		291.42	0.00641656	179.336	0.00445439	129.52	0.21514	101.364	0.0160733	83.263	0.246027	70.6474	0.134948
	291.575	0.000214832	179.431	0.00112915	129.589	0.208373	101.417	0.010807	83.3072	0.106227	70.6849	0.0642039		291.575	0.00641439	179.431	0.00444699	129.589	0.224407	101.417	0.0169789	83.3072	0.136552	70.6849	0.636115
	291.73	0.000214758	179.526	0.00112905	129.658	0.195071	101.471	0.00130402	83.3515	0.0845021	70.7225	0.433878		291.73	0.00641223	179.526	0.00443751	129.658	0.215846	101.471	0.0115936	83.3515	0.0859623	70.7225	0.236466
	291.885	0.000214684	179.622	0.00112523	129.727	0.203124	101.525	0.00793416	83.3958	0.304753	70.76	0.0467654		291.885	0.00641007	179.622	0.00444291	129.727	0.222703	101.525	0.0140322	83.3958	0.323408	70.76	0.15296
	292.04	0.00021461	179.717	0.00112724	129.796	0.199275	101.579	0.00470145	83.44	0.0746019	70.7976	0.828153		292.04	0.00640793	179.717	0.00443248	129.796	0.21513	101.579	0.0140399	83.44	0.0806097	70.7976	0.913865
	292.195	0.000214537	179.812	0.00112424	129.864	0.201325	101.633	0.0030491	83.4843	0.190936	70.8352	0.0576952		292.195	0.00640578	179.812	0.00443252	129.864	0.223545	101.633	0.0135503	83.4843	0.21073	70.8352	0.0367696
	292.35	0.000214464	179.908	0.00112484	129.933	0.19801	101.687	0.00549682	83.5286	0.0684176	70.8727	0.343481		292.35	0.00640365	179.908	0.00442727	129.933	0.215302	101.687	0.0193509	83.5286	0.115918	70.8727	0.796168
	292.505	0.000214391	180.003	0.00112272	130.002	0.201346	101.741	0.00440763	83.5728	0.276191	70.9103	0.27483		292.505	0.00640153	180.003	0.00442376	130.002	0.220006	101.741	0.00959167	83.5728	0.260291	70.9103	0.331054
	292.66	0.000214318	180.098	0.00112196	130.071	0.198399	101.795	0.00450464	83.6171	0.0192928	70.9478	0.0295104		292.66	0.00639941	180.098	0.00442349	130.071	0.218137	101.795	0.0234685	83.6171	0.0186895	70.9478	0.0901783
	292.815	0.000214246	180.194	0.00112317	130.14	0.201016	101.849	0.00567109	83.6614	0.46875	70.9854	0.767161		292.815	0.0063973	180.194	0.00441158	130.14	0.218371	101.849	0.00971294	83.6614	0.529025	70.9854	0.881101
	292.97	0.000214174	180.289	0.00111755	130.209	0.19632	101.902	0.00421703	83.7056	0.0824869	71.0229	0.0879654		292.97	0.0063952	180.289	0.00442042	130.209	0.217184	101.902	0.0133211	83.7056	0.0549341	71.0229	0.0956588
	293.125	0.000214102	180.384	0.00112272	130.278	0.201924	101.956	0.00593581	83.7499	0.272696	71.0605	0.441106		293.125	0.0063931	180.384	0.0044045	130.278	0.218919	101.956	0.0134223	83.7499	0.425875	71.0605	0.89528
	293.28	0.00021403	180.48	0.00111613	130.346	0.196975	102.01	0.00524467	83.7941	0.074266	71.0981	0.0231137		293.28	0.00639102	180.48	0.0044086	130.346	0.216117	102.01	0.0171177	83.7941	0.0597921	71.0981	0.0586762
	293.434	0.000213958	180.575	0.0011195	130.415	0.199971	102.064	0.00295654	83.8384	0.138119	71.1356	0.174258		293.434	0.00638894	180.575	0.00440485	130.415	0.219113	102.064	0.00668238	83.8384	0.196188	71.1356	0.593082
	293.589	0.000213887	180.67	0.00111559	130.484	0.195662	102.118	0.00771837	83.8827	0.15379	71.1732	0.1397		293.589	0.00638686	180.67	0.00439495	130.484	0.214232	102.118	0.0235218	83.8827	0.200226	71.1732	0.250481
	293.744	0.000213816	180.766	0.00111674	130.553	0.202842	102.172	0.00140515	83.9269	0.077849	71.2107	0.0922851		293.744	0.0063848	180.766	0.00440117	130.553	0.221733	102.172	0.00763429	83.9269	0.0686672	71.2107	0.272284
	293.899	0.000213745	180.861	0.00111491	130.622	0.193013	102.226	0.00825192	83.9712	0.21757	71.2483	0.315145		293.899	0.00638274	180.861	0.00438813	130.622	0.210616	102.226	0.0150244	83.9712	0.349734	71.2483	0.558306
	294.054	0.000213675	180.956	0.00111305	130.691	0.202417	102.28	0.00323771	84.0155	0.100893	71.2859	0.255401		294.054	0.00638069	180.956	0.00439276	130.691	0.222254	102.28	0.0196599	84.0155	0.0784516	71.2859	0.564828
	294.209	0.000213605	181.052	0.00111552	130.76	0.193487	102.334	0.00333505	84.0597	0.139191	71.3234	0.457688		294.209	0.00637865	181.052	0.00438125	130.76	0.212654	102.334	0.00642908	84.0597	0.22885	71.3234	0.451267
	294.364	0.000213535	181.147	0.00110921	130.828	0.202013	102.387	0.00805731	84.104	0.123901	71.361	0.403438		294.364	0.00637662	181.147	0.0043875	130.828	0.218001	102.387	0.0256639	84.104	0.172085	71.361	0.700002
	294.519	0.000213465	181.242	0.00111412	130.897	0.193048	102.441	0.00350736	84.1483	0.118141	71.3985	0.184921		294.519	0.00637459	181.242	0.00437302	130.897	0.215069	102.441	0.00736445	84.1483	0.123098	71.3985	0.163606
	294.674	0.000213396	181.338	0.00110907	130.966	0.200621	102.495	0.00632077	84.1925	0.172652	71.4361	0.103473		294.674	0.00637257	181.338	0.00437934	130.966	0.215924	102.495	0.018562	84.1925	0.272293	71.4361	0.377496
	294.829	0.000213327	181.433	0.0011094	131.035	0.194692	102.549	0.00514997	84.2368	0.0520649	71.4736	0.417371		294.829	0.00637056	181.433	0.00436904	131.035	0.215928	102.549	0.0141958	84.2368	0.0682844	71.4736	0.431094
	294.984	0.000213258	181.528	0.00110987	131.104	0.198234	102.603	0.00529454	84.2811	0.182203	71.5112	0.0759945		294.984	0.00636855	181.528	0.0043702	131.104	0.215308	102.603	0.0133301	84.2811	0.216136	71.5112	0.103957
	295.139	0.00021319	181.624	0.0011065	131.173	0.195412	102.657	0.00549843	84.3253	0.141126	71.5488	0.321111		295.139	0.00636656	181.624	0.00436247	131.173	0.213724	102.657	0.018545	84.3253	0.128874	71.5488	0.787525
	295.294	0.000213121	181.719	0.00110767	131.242	0.197627	102.711	0.00899134	84.3696	0.0602338	71.5863	0.055918		295.294	0.00636457	181.719	0.00436293	131.242	0.217545	102.711	0.0107751	84.3696	0.150479	71.5863	0.0527862
	295.449	0.000213053	181.814	0.00110556	131.31	0.195251	102.765	0.00396172	84.4139	0.201937	71.6239	0.133938		295.449	0.00636259	181.814	0.00435843	131.31	0.21234	102.765	0.0198158	84.4139	0.148466	71.6239	0.661278
	295.603	0.000212986	181.91	0.00110586	131.379	0.1965	102.819	0.00699045	84.4581	0.0743219	71.6614	0.16583		295.603	0.00636061	181.91	0.00435065	131.379	0.215688	102.819	0.019541	84.4581	0.166414	71.6614	0.322265
	295.758	0.000212918	182.005	0.00110308	131.448	0.195729	102.872	0.00442178	84.5024	0.139477	71.699	0.047419		295.758	0.00635864	182.005	0.00435586	131.448	0.214537	102.872	0.00875553	84.5024	0.193946	71.699	0.19691
	295.913	0.000212851	182.1	0.00110426	131.517	0.19592	102.926	0.00899829	84.5467	0.0927092	71.7366	0.409913		295.913	0.00635668	182.1	0.00434495	131.517	0.213033	102.926	0.0298304	84.5467	0.147351	71.7366	0.802767
	296.068	0.000212784	182.196	0.00110287	131.586	0.195198	102.98	0.00203394	84.5909	0.182267	71.7741	0.0895608		296.068	0.00635473	182.196	0.00434131	131.586	0.215708	102.98	0.00491352	84.5909	0.32779	71.7741	0.0642492
	296.223	0.000212717	182.291	0.00109982	131.655	0.195701	103.034	0.011179	84.6352	0.077552	71.8117	0.492134		296.223	0.00635279	182.291	0.00434805	131.655	0.211564	103.034	0.0214593	84.6352	0.109436	71.8117	0.9385
	296.378	0.00021265	182.387	0.00110323	131.724	0.194693	103.088	0.0017643	84.6795	0.129413	71.8492	0.0136372		296.378	0.00635085	182.387	0.0043287	131.724	0.215892	103.088	0.0114361	84.6795	0.230052	71.8492	0.0746373
	296.533	0.000212584	182.482	0.00109757	131.792	0.195222	103.142	0.0068328	84.7237	0.13694	71.8868	0.248478		296.533	0.00634892	182.482	0.00433932	131.792	0.211341	103.142	0.0173709	84.7237	0.122627	71.8868	0.505981
	296.688	0.000212518	182.577	0.00110094	131.861	0.195625	103.196	0.00578237	84.768	0.0897333	71.9243	0.0852682		296.688	0.00634699	182.577	0.00432963	131.861	0.214623	103.196	0.0160069	84.768	0.145478	71.9243	0.235819
	296.843	0.000212452	182.673	0.0010962	131.93	0.192693	103.25	0.00213873	84.8122	0.186199	71.9619	0.154731		296.843	0.00634508	182.673	0.0043239	131.93	0.211881	103.25	0.00990953	84.8122	0.24812	71.9619	0.452353
	296.998	0.000212386	182.768	0.0010992	131.999	0.196862	103.304	0.00975061	84.8565	0.0738442	71.9995	0.156664		296.998	0.00634317	182.768	0.00432793	131.999	0.214115	103.304	0.0203934	84.8565	0.0854777	71.9995	0.34789
	297.153	0.000212321	182.863	0.0010948	132.068	0.192161	103.357	0.000833916	84.9008	0.158888	72.037	0.193533		297.153	0.00634127	182.863	0.00431712	132.068	0.210569	103.357	0.00639288	84.9008	0.326201	72.037	0.544016
	297.308	0.000212256	182.959	0.00109598	132.137	0.19596	103.411	0.0106323	84.945	0.143209	72.0746	0.179249		297.308	0.00633937	182.959	0.00431747	132.137	0.215061	103.411	0.0248611	84.945	0.0625657	72.0746	0.292108
	297.463	0.000212191	183.054	0.00109524	132.206	0.192179	103.465	0.00217532	84.9893	0.119528	72.1121	0.328529		297.463	0.00633749	183.054	0.00431506	132.206	0.209453	103.465	0.007396	84.9893	0.241461	72.1121	0.397781
	297.618	0.000212127	183.149	0.00109259	132.274	0.195376	103.519	0.0084974	85.0336	0.262262	72.1497	0.0502294		297.618	0.00633561	183.149	0.00430725	132.274	0.214479	103.519	0.0172146	85.0336	0.166826	72.1497	0.256576
	297.772	0.000212062	183.245	0.0010936	132.343	0.192153	103.573	0.00403821	85.0778	0.110619	72.1873	0.189741		297.772	0.00633373	183.245	0.00430994	132.343	0.210054	103.573	0.0162254	85.0778	0.176778	72.1873	0.299327
	297.927	0.000211999	183.34	0.00109213	132.412	0.194763	103.627	0.00315497	85.1221	0.23234	72.2248	0.142349		297.927	0.00633187	183.34	0.00430071	132.412	0.212046	103.627	0.00959946	85.1221	0.13526	72.2248	0.42648
	298.082	0.000211935	183.435	0.00109009	132.481	0.192004	103.681	0.0079084	85.1664	0.0572801	72.2624	0.136629		298.082	0.00633001	183.435	0.00430151	132.481	0.212755	103.681	0.0231136	85.1664	0.176158	72.2624	0.181103
	298.237	0.000211871	183.531	0.00109189	132.55	0.193641	103.735	0.000820804	85.2106	0.184853	72.2999	0.162092		298.237	0.00632816	183.531	0.00429709	132.55	0.209064	103.735	0.0073086	85.2106	0.113408	72.2999	0.657969
	298.392	0.000211808	183.626	0.00108759	132.619	0.192992	103.789	0.0112169	85.2549	0.131273	72.3375	0.0582417		298.392	0.00632632	183.626	0.0042912	132.619	0.212265	103.789	0.0257509	85.2549	0.186484	72.3375	0.17056
	298.547	0.000211745	183.721	0.00109005	132.688	0.192317	103.842	0.000451759	85.2992	0.148107	72.375	0.176937		298.547	0.00632448	183.721	0.00429276	132.688	0.211661	103.842	0.00292741	85.2992	0.166292	72.375	0.421822
	298.702	0.000211682	183.817	0.00108641	132.756	0.192619	103.896	0.0126895	85.3434	0.261903	72.4126	0.200761		298.702	0.00632266	183.817	0.00428586	132.756	0.208299	103.896	0.0329935	85.3434	0.25076	72.4126	0.478708
	298.857	0.00021162	183.912	0.0010882	132.825	0.192499	103.95	0.000334875	85.3877	0.100303	72.4502	0.0599333		298.857	0.00632083	183.912	0.00428082	132.825	0.213482	103.95	0.00605402	85.3877	0.220205	72.4502	0.064044
	299.012	0.000211558	184.007	0.00108423	132.894	0.19178	104.004	0.016933	85.432	0.187269	72.4877	0.696766		299.012	0.00631902	184.007	0.00428474	132.894	0.207146	104.004	0.029476	85.432	0.202629	72.4877	1.0297
	299.167	0.000211495	184.103	0.00108646	132.963	0.192829	104.058	0.00254408	85.4762	0.143613	72.5253	0.0492252		299.167	0.00631721	184.103	0.0042739	132.963	0.213101	104.058	0.00684489	85.4762	0.361908	72.5253	0.0131374
[truncated: 16,277 more rows]

## Sheet: Fig. S6(b)
	Laser-wavelength-dependent harmonic Intensity (arb. units) of configurations 3, 4 and 5.
[truncated: 18,212 more rows]

[truncated: 1 more sheets: Fig. S6(c)]
