# Supplementary material for: Distinguishing local isomorphism classes in quasicrystals by high-order harmonic spectroscopy
Source: Nat Commun. 2024 Dec 30;15:10856. doi: 10.1038/s41467-024-55205-x (PMC11685549; doi:10.1038/s41467-024-55205-x)
Supplement: Supplementary file 3 — Source Data [file 41467_2024_55205_MOESM3_ESM.zip › SourceData/SI/FigS7.xls]

## Sheet: Fig. S7(a)
	Theta-dependent harmonic Intensity (arb. units) of configurations 1 and 2.
			Harmonic intensity (arb. units) of configuration 1							Harmonic intensity (arb. units) of configuration 2
	Harmonic order		theta=1pi/30	theta=2pi/30	theta=3pi/30	theta=4pi/30	theta=5pi/30	theta=6pi/30		theta=1pi/30	theta=2pi/30	theta=3pi/30	theta=4pi/30	theta=5pi/30	theta=6pi/30
	0		2130.71	48049.4	38701.3	217183	618634	404566		21483.5	111766	30771.4	14012.6	17716.2	132200
	0.1		39984.1	42783.7	52877.4	70141.7	255372	166012		75405.4	29922.3	34058	36506.2	57113.3	22103.3
	0.2		60987.2	22151.4	102336	50003.3	60587.9	82299.8		42034.7	30174.5	54437	31330.7	101439	148211
	0.3		117799	117493	101470	190656	486152	110249		98320.8	181896	128574	64024.5	415454	210926
	0.4		538248	1.03342e+06	552979	215348	203446	266930		344838	790917	463225	215805	211723	238164
	0.5		2.81024e+06	3.44365e+06	2.86061e+06	1.81496e+06	1.02394e+06	1.50907e+06		2.47087e+06	2.76812e+06	2.47644e+06	1.54949e+06	1.0525e+06	1.55046e+06
	0.6		2.76351e+07	2.67871e+07	2.79394e+07	2.38079e+07	2.27485e+07	2.4497e+07		2.61872e+07	2.56351e+07	2.67744e+07	2.30137e+07	2.15495e+07	2.33886e+07
	0.7		3.19701e+08	3.27206e+08	3.22707e+08	3.02614e+08	2.89287e+08	3.08497e+08		3.19559e+08	3.24099e+08	3.21463e+08	2.99886e+08	2.81439e+08	3.00301e+08
	0.8		1.77923e+09	1.86173e+09	1.79432e+09	1.68317e+09	1.65017e+09	1.69186e+09		1.75724e+09	1.82318e+09	1.76902e+09	1.65271e+09	1.61343e+09	1.65321e+09
	0.9		4.33063e+09	4.49245e+09	4.34219e+09	4.22682e+09	4.17334e+09	4.23905e+09		4.26841e+09	4.41738e+09	4.30112e+09	4.1718e+09	4.10131e+09	4.16976e+09
	1		5.06948e+09	5.24027e+09	5.08609e+09	4.92028e+09	4.85194e+09	4.92851e+09		4.97914e+09	5.12982e+09	5.00232e+09	4.83124e+09	4.75046e+09	4.83365e+09
	1.1		3.45552e+09	3.56399e+09	3.4696e+09	3.34141e+09	3.30684e+09	3.34686e+09		3.41976e+09	3.49512e+09	3.41503e+09	3.28204e+09	3.24097e+09	3.27167e+09
	1.2		1.47565e+09	1.51184e+09	1.4842e+09	1.40035e+09	1.36574e+09	1.40283e+09		1.45222e+09	1.47599e+09	1.44922e+09	1.37325e+09	1.3339e+09	1.3712e+09
	1.3		2.64691e+08	2.63555e+08	2.64499e+08	2.50239e+08	2.45603e+08	2.53622e+08		2.6111e+08	2.60265e+08	2.61712e+08	2.48511e+08	2.39384e+08	2.42364e+08
	1.4		1.98746e+07	1.91534e+07	2.01587e+07	1.82439e+07	1.71944e+07	1.90803e+07		1.98371e+07	1.86779e+07	1.8988e+07	1.77554e+07	1.64869e+07	1.76607e+07
	1.5		1.66441e+06	1.78801e+06	1.58082e+06	1.20007e+06	699558	1.0516e+06		1.46301e+06	1.55517e+06	1.61614e+06	1.18028e+06	665738	1.00626e+06
	1.6		350263	725579	379901	14011.7	27911.3	32630.4		359568	610057	354891	15535	35439.2	27880.3
	1.7		185376	163413	172457	183135	16569.8	150080		252825	217260	220837	202299	9187.33	94043.7
	1.8		15442.8	166714	27155.3	85165	89021	88121.5		6586.39	52307	16718.3	143456	87673	69519.9
	1.9		96622.9	65110.8	130316	120389	36094.1	112017		108489	59161.3	78322.7	127766	56704	95419.4
	2		129725	31430.4	182401	129216	350349	43667.3		187207	58321.4	169494	92313.8	143609	110229
	2.1		203702	19613	212825	309598	139567	91288.1		154890	26429.6	228501	186333	197831	202604
	2.2		170150	8415.9	221626	258884	174494	184709		151784	60899.9	92727.9	135890	181974	358127
	2.3		201299	76095.7	226898	304084	51367.4	127758		291059	92740.7	204900	185155	102341	215505
	2.4		463904	306253	605924	135671	37746.3	157049		422043	165961	364404	121510	68122.2	158993
	2.5		232632	61134	257235	96286.8	13336.7	54110.5		236475	73415.9	230325	66707.3	48435.7	101098
	2.6		1.57176e+06	1.76582e+06	1.71172e+06	560887	848263	697613		1.66528e+06	1.61901e+06	1.44059e+06	627738	679490	581855
	2.7		1.99509e+06	2.09462e+06	1.87155e+06	2.76667e+06	1.6835e+06	2.42935e+06		1.95181e+06	2.36328e+06	2.44442e+06	2.78109e+06	1.92468e+06	2.7697e+06
	2.8		2.06091e+07	1.95463e+07	2.07946e+07	1.93021e+07	1.7851e+07	1.96584e+07		2.08715e+07	1.99298e+07	2.08254e+07	1.82274e+07	1.61255e+07	1.74917e+07
	2.9		2.93558e+07	2.52319e+07	2.90787e+07	2.5084e+07	2.63305e+07	2.52912e+07		2.90478e+07	2.48461e+07	2.6999e+07	2.42103e+07	2.50411e+07	2.46294e+07
	3		2.64698e+07	2.66633e+07	2.60758e+07	2.83359e+07	2.79856e+07	2.77156e+07		2.5431e+07	2.52717e+07	2.52018e+07	2.67049e+07	2.71376e+07	2.6146e+07
	3.1		2.033e+07	2.17954e+07	2.04555e+07	2.13076e+07	2.22479e+07	2.04665e+07		1.95922e+07	2.08712e+07	1.90512e+07	1.95367e+07	2.10289e+07	1.89889e+07
	3.2		8.29362e+06	8.76674e+06	8.52256e+06	7.46832e+06	7.02445e+06	7.47493e+06		9.11612e+06	8.55627e+06	7.84614e+06	6.81173e+06	6.34343e+06	7.10807e+06
	3.3		2.7621e+06	2.14658e+06	2.72962e+06	2.10536e+06	1.13743e+06	2.04724e+06		2.86508e+06	2.18358e+06	2.86862e+06	2.03933e+06	1.03569e+06	2.12614e+06
	3.4		850770	927610	802523	762460	602061	773800		763364	1.13304e+06	1.08189e+06	785557	542898	762053
	3.5		162277	335166	160287	274392	122814	211850		125033	408877	175762	211982	113371	297378
	3.6		302274	249390	268269	374716	98210.7	313365		191791	253668	226230	246562	63838	268104
	3.7		200858	324504	201084	171533	112721	157806		132158	281897	150583	134627	102654	189911
	3.8		216894	146413	226073	259304	57292.4	297436		181824	131719	176563	227738	79527.4	274744
	3.9		333429	80087.6	347692	421225	69336.5	471492		261318	129367	299560	377262	58457.4	367561
	4		244638	49965.4	215031	344409	15517.3	314585		195886	61049.5	178801	245682	18330.8	270345
	4.1		276853	16458.2	246634	209268	17967	245507		197624	20207	219443	106741	2634.35	217887
	4.2		211025	106703	223952	170363	41915.7	182064		179476	41002.1	188706	85238.2	17718.6	163439
	4.3		224222	184326	255689	225848	147733	289397		165013	95016.4	186051	176776	71943	179940
	4.4		443346	244950	384548	270554	168474	320205		316748	201403	370118	288069	176873	271010
	4.5		306667	76146.9	309408	339057	349905	322685		282562	75717.5	231054	176841	249563	234834
	4.6		358185	373806	394678	396857	479627	446606		429684	335132	316945	335276	504100	395186
	4.7		994980	1.13344e+06	1.07044e+06	813010	811579	868336		1.07915e+06	1.08782e+06	887419	772691	862644	796170
	4.8		413932	448200	463320	310350	263202	267484		396873	412706	311977	238027	257606	218681
	4.9		386631	65975.2	385738	515943	271602	523721		356568	61243.3	416069	643275	272448	496827
	5		1.20707e+06	751675	1.18019e+06	1.96943e+06	1.77811e+06	1.93844e+06		1.10099e+06	725421	1.2094e+06	2.10517e+06	1.66809e+06	1.7002e+06
	5.1		822408	605853	722664	1.29873e+06	1.42945e+06	1.31262e+06		620749	497523	738680	1.32309e+06	1.31618e+06	1.09414e+06
	5.2		169218	225078	109705	227021	401244	324765		111800	125820	148977	316083	445058	207448
	5.3		160338	35870.7	132918	198006	339566	263367		179391	8787.99	196863	320420	431483	228633
	5.4		314977	25167.7	308066	278683	265101	343929		283595	40013.5	328824	347795	275168	251376
	5.5		146874	90455	158108	132908	203365	165436		108925	84816.5	143184	136190	163586	97079.8
	5.6		21324.7	19368.1	19722.8	27273.7	93365.5	5209.11		22611.7	23514.5	19180	7019.03	68088	25724.6
	5.7		98476.3	43060.1	120270	191456	26329.2	125119		104571	62749.8	74955	134843	11886.9	147268
	5.8		50071.5	72001.6	60483.3	125219	42783.3	84301.4		43120.8	88384.3	29078.1	96445.3	31434.5	95983.2
	5.9		15026.9	20315.5	19041.6	11507.9	40607.3	10876.5		10173.4	26386.5	13080.9	4491.5	58882.8	12326.9
	6		34524.4	10284.4	24947.1	43194.7	24482.5	102136		27033.2	11095.9	39266.7	35637.9	45681.7	32158.8
	6.1		48195.6	7548.7	45510.2	27104.4	5043.42	61252.1		36860.7	10829.9	52079.5	37598.7	16878.2	41924.7
	6.2		82531.3	3168.52	72451.8	11135.2	7587.34	8923.42		52158.5	2054.8	72892.5	9165.15	7378.45	16596.1
	6.3		57438.4	5548.74	48226.9	48193.8	59704.7	62307.1		34063.8	4992.71	46753.4	18109.3	36895.7	37595.1
	6.4		41470.1	16876.5	45809.7	69142.6	64783.3	76948.6		33600.2	22081.6	33255.2	43958.1	44610.8	68346.9
	6.5		66997.2	8898.85	66914.3	51413.4	31610.4	42304.4		63721.3	15187.2	66912	22971.3	11944	32220.6
	6.6		69093	51266.6	75085	42634.1	34963.3	53857.7		74943.5	48794.9	104820	63350.8	56103.1	43169.1
	6.7		495853	628809	507340	620527	581118	706682		497732	606938	545187	625540	542221	521589
	6.8		1.4628e+06	1.60305e+06	1.43069e+06	1.81375e+06	1.63425e+06	1.9103e+06		1.32098e+06	1.46284e+06	1.2703e+06	1.57249e+06	1.42683e+06	1.44264e+06
	6.9		2.02192e+06	2.02827e+06	1.93649e+06	2.35649e+06	2.11882e+06	2.37865e+06		1.75595e+06	1.81599e+06	1.62938e+06	1.88616e+06	1.81221e+06	1.85047e+06
	7		1.82199e+06	1.83275e+06	1.80116e+06	1.88152e+06	1.58719e+06	1.80097e+06		1.61782e+06	1.67966e+06	1.48727e+06	1.42245e+06	1.35717e+06	1.50403e+06
	7.1		1.22595e+06	1.47635e+06	1.29783e+06	1.23668e+06	1.04721e+06	1.17473e+06		1.1902e+06	1.39585e+06	1.08195e+06	965678	901166	1.01949e+06
	7.2		624026	985277	718337	716953	665574	662187		633012	892273	558930	578796	585549	624417
	7.3		197399	403679	239262	269847	397974	258097		208482	336154	190526	232275	344996	250361
	7.4		38346.1	56987.3	42933.6	51566.9	152554	57436.7		44160.1	52219.7	43022.7	64548.9	138922	45913
	7.5		13710.3	3251.28	17799.1	16173.8	47141.4	17672		11564.7	1035.38	6530.61	23766.6	44606.8	4791.89
	7.6		40824.4	31421.2	54322.4	17438.1	4216.36	2840.33		48573.8	16619.8	22911.4	1772.82	2088.11	5207.54
	7.7		50836.9	32026.5	69177.2	38956.6	9613.81	15820		69447.2	24696.2	33198.9	20325.3	4460.8	18393.1
	7.8		16203.1	9413.08	24485	32128.4	25299.9	20806		27017.2	12605.8	12273.2	31906.6	18133.3	16971.3
	7.9		494.549	2365.83	1006.59	13746.6	23068.1	12931.3		532.388	4968.76	2522.15	20576.5	23875.1	9652.35
	8		6171.43	9209.41	5525.53	7459.92	16761.3	14683.1		3885.71	6953.89	9359.75	17094.4	25928.1	7820.67
	8.1		6011.83	2231.37	6128.09	6017.07	5138.72	7680.9		2150.89	581.224	3874.32	14291.2	13198.4	6789.66
	8.2		26968.8	15466.7	25257.2	4439.82	1373.71	2683.43		23350.3	10163.2	16006.9	7028.38	1782.26	3423.09
	8.3		55222	58376.9	49173	5477.82	2341.18	5078.73		53280.3	44882.5	47711.5	8098.66	1507.25	2827.6
	8.4		34470	59782.8	31037	8705.63	9960.66	8643.46		31320	39157.8	30459.9	8824.45	8219.15	5829.11
	8.5		3662.85	27374.8	3614.72	11847.5	15319.1	11373.9		1053.81	14491.3	1411.55	7747.33	13423.4	11241.4
	8.6		27623.6	12557.2	19643.8	8887.21	19398.1	13738.9		31170.2	20973.2	29140.6	12083.7	18730.5	12652.2
	8.7		161770	92707.9	146742	48715.5	38290.4	50252.9		134372	81093.5	133988	54560.1	34593.6	45207.1
	8.8		364566	295890	363548	253582	161718	225835		301173	231709	309280	208426	135249	207432
	8.9		511077	467847	528004	608719	440472	578279		474119	420951	483917	486784	340906	502235
	9		561662	487241	580113	853177	657465	845255		578106	515861	578906	699565	506977	727960
	9.1		431882	341758	441742	751673	617189	752180		440923	365575	434060	625898	486910	656347
	9.2		229741	165430	225943	455462	366507	426485		211646	152405	198874	379092	315889	403627
	9.3		83867.8	47908	80585.8	193421	148990	171725		73153	49992.8	66284.7	171442	140231	170832
	9.4		39079.9	25137.8	37555.8	61994.5	39085.4	69434.9		42379.5	40271.1	43422.7	68398.1	43938.7	63755.2
	9.5		47880.7	49483.6	48007.2	36223.5	8891.67	43652.7		42044.1	45822.9	41681.6	32253.8	12145.3	45875.1
	9.6		46033.5	50689.3	49199.7	39531.2	22933.3	35428.9		34952.9	31851.2	31672.5	25680.5	21597.4	36331.5
	9.7		22583.6	27080.1	25714.1	19105.2	21277.5	11982.1		15370.7	14777.9	14349.5	10959.1	19681.5	11140.1
	9.8		8766.74	8509.18	8219.52	1828.28	6216.16	2455.52		4500.36	6223.45	7618.31	3640.34	5771.1	521.066
	9.9		994.107	186.037	386.158	1748.29	3197.48	2441.33		535.531	1594.98	1837.54	376.392	2042.63	3868.59
	10		4010.19	11074.5	4248.15	5649.48	4548.49	2906.46		5333.28	12634	4409.12	4020.89	3456.94	7678.74
	10.1		10936.1	24176.8	11467	9404.72	6771.73	3172.22		11476.2	22116.6	9500.24	8163.88	5570	9007.24
	10.2		3442.82	4031.69	3224.4	8601.49	4079.95	3712.66		4373.75	3386.36	3038.6	7406.33	3797.75	4342.75
	10.3		17265.7	11755.8	15444.6	17328.5	10952	11691.7		7916.91	8335.96	12315.1	17564.9	11409.2	9682.04
	10.4		66970.6	53321.7	70546.6	38513.5	30823.7	37320.4		50565.3	37772.9	45991.9	43098.9	31732.5	37270.7
	10.5		95513	85084.3	107099	69539.3	50694.4	73022.5		86817.7	66881.2	78691	65536.4	50764.4	74198.3
	10.6		59825.7	64033.8	73311.5	81302.5	84145.7	78076.4		61092.3	57419.5	59854.7	59348.7	78268.5	79554.4
	10.7		89911.4	86038.4	94520.2	140170	177685	120353		85779.2	83124.8	86308.2	108098	163585	121589
	10.8		285085	264235	284384	263555	293749	226559		265027	251204	256942	227558	284444	237344
	10.9		440361	446894	438554	340271	362070	336593		443580	445856	443445	339722	378731	338827
	11		463151	499468	458420	376808	424834	407510		477135	497489	522235	415117	442823	375899
	11.1		426788	467533	420723	341475	379622	353223		442779	436400	466499	368543	386946	333942
	11.2		376309	411789	372700	280868	315370	255297		382506	351203	352176	258015	303343	273437
	11.3		270286	304910	267663	217778	253195	172969		241830	237747	212435	165668	239393	212363
	11.4		118100	160991	113356	102899	153998	88215.5		85691.8	129749	93069.8	81970.6	144940	99555.7
	11.5		53861.2	80664.3	49756.5	43764.4	83607.5	53650.4		40838	79673.7	60859.2	49242.9	84337.6	49826.5
	11.6		46973.2	55020.1	44514.1	54747.5	74977.3	57546.3		45003.9	51413.5	51290.2	50622	73625.8	60002.5
	11.7		19586.9	31187.7	17144.5	47371.2	71121.7	48797.2		24907.3	29441.7	16008.2	34100.3	60697.4	45755.6
	11.8		2490.05	20580.2	2150.62	18345	17468.4	18418		11608.6	31136.2	5785.65	10861.2	9321.21	17435.1
	11.9		3429.5	2632.85	3098.1	10158.8	6459.93	5790.21		1748.06	11098.5	21415	13830.9	9888.96	9647.8
	12		8743.45	12285.8	8588.63	44666	53694	34052.6		1227.84	18841.9	29181.5	49929.4	55565	32549.4
	12.1		7765.45	6903.37	7299.84	37345.7	52230.1	34711.2		958.796	15426.5	25977	45203.5	48844.1	25171.8
	12.2		23072.4	12992.8	20745.4	7295.77	15292.3	10489.4		39077.5	19664.7	27418.1	15981.5	12641.5	4788.7
	12.3		49497	55255.4	48534.6	27967.1	9910.1	23027.4		75067.3	58233.6	34921.9	21708.1	4874.68	29446.1
	12.4		54191.4	61777.3	50294.9	61188.8	59835.9	55363.9		50209.2	45624.7	38869.3	42720.9	62665.1	63891.1
	12.5		152471	142463	145322	139024	152460	165440		150001	154863	186203	143152	163622	145005
	12.6		224193	203792	213481	202315	203471	255928		217945	230465	258341	240222	215223	223413
	12.7		216806	188474	209831	286196	283054	302807		225753	208128	197724	284644	267799	272538
	12.8		369428	408339	370220	408260	294609	333684		345607	353382	270805	332266	281669	394363
	12.9		417451	536946	412880	447904	363685	422413		399026	512662	351529	394051	317701	422591
	13		434579	484031	427515	528317	532392	611935		448111	509060	481390	561359	450521	516390
	13.1		409169	380252	403015	479818	544544	612975		415917	394861	485272	559669	479296	491191
	13.2		359699	360944	355112	378673	406405	372796		338033	320766	356730	397442	387273	365765
	13.3		227736	243231	221958	289964	331162	221220		191471	195071	168396	254301	331183	275191
	13.4		119314	118166	112855	193638	203573	160292		109951	127221	88192.7	160406	202131	180218
	13.5		84406.3	97120.4	87919.8	123178	110932	146188		107307	121456	97478.3	129115	126423	152687
	13.6		66011.6	103441	73064.1	74704.7	93398.8	81004.1		61761	72304.2	63775.1	69675.5	95788.1	86350.7
	13.7		21295.4	28776.1	22854.1	50484.7	78925.2	39122.1		19305.8	24077.8	18500.4	45503	77653.8	49694.6
	13.8		19672.4	17132.2	18347.2	27713	33855.1	33904.3		36189.1	30839.8	21611.9	17665.6	24346.3	47866
	13.9		12062.8	4817.29	12517.4	18685	25716.8	24699.5		21412.2	9212.03	18152.7	28000.1	29857.3	31106.2
	14		5794.93	10971.4	5780.43	42163.2	91828.2	53495		5033.7	12679.5	20051.9	73587.2	107683	52146.6
	14.1		4928.19	4798.67	5232.51	20845	76039.9	36360.9		9593.33	16844.2	13997.7	47506.7	80832.7	27319.3
	14.2		5718.72	4810.73	5167.2	21496.1	30865.4	24512.1		17966.7	12022.1	9082.57	22240.1	37144.1	36465.5
	14.3		23494.2	17548.1	24017.1	17029	25068.9	19087.4		37932.9	32620.1	29046.7	14516.3	27126.2	27846.1
	14.4		26668.6	16616.3	28001.8	36100.8	61774.3	21783.4		19830	18630.7	22250.2	27316.7	58273.3	26480.2
	14.5		76090.6	55206.5	77124.9	126116	116016	134321		70722.9	41124.3	89743	134188	127404	127783
	14.6		109364	83136.7	109813	127539	147406	168209		113161	96112	117091	129542	131796	122056
	14.7		150043	101386	151228	153213	198553	148859		139687	104216	134782	152996	208479	131129
	14.8		279153	206771	282994	257070	184835	195250		220249	137101	196220	211443	197680	224274
	14.9		267230	322907	272028	271834	249190	241068		240618	299295	222297	236849	220709	248470
	15		241787	262185	241106	362004	486737	440065		274616	299280	315597	398342	441037	355880
	15.1		248688	162195	243554	392489	496236	438555		274547	196979	347329	409552	453903	382949
	15.2		252389	189261	247434	287592	309599	269511		242525	172340	220161	250108	283431	291282
	15.3		138683	159798	133596	217633	281189	150076		102177	90309.2	69290.5	151192	262351	215550
	15.4		64154.5	59166	60324.8	135906	230541	112366		50912.8	53357.5	46865.8	102046	219676	136426
	15.5		41727.4	13307.4	41688.8	67065.8	129348	123941		64175.2	43342.6	61960.8	89174.8	132570	91076.2
	15.6		43517.9	22653.9	45730.3	91892.8	108654	122894		51042.9	27124.6	59746.4	117226	104501	94395.2
	15.7		6571.46	2843.75	6933.65	73411.7	75481.6	74064.6		9110.5	6354.84	15836.3	73991.9	65533	63208.2
	15.8		2442.09	2312	2201.96	10079.4	23310.7	10268.2		5933.91	18279.9	29135.8	5006.01	15534.4	13389.9
	15.9		4073.08	7360.5	3225.07	17030.2	12447	18209.1		7117.89	16376.8	10888.8	28890.5	12862.3	20193.9
	16		23406.1	41277.6	24580	57291.9	75783	55431.9		32029.8	26185.7	12905.6	80760.5	87430.3	57025.6
	16.1		18509.8	23990	19979.4	51363.3	64071.1	54534.4		35767.4	19102.3	11672.1	66571.6	70806.3	57077.2
	16.2		17541.3	6637.2	17524.5	18299.5	20313.7	21310.5		33279.1	20940.7	25752.7	22195.1	17145.1	24484.6
	16.3		10152.4	20242.4	9832.93	20688.9	34687	6758.48		14697.4	38569.8	15554.5	4518.58	24934.5	18769.9
	16.4		29828.8	20980.7	31026.7	76148	60884.9	68775.9		24488.9	16557	26935.1	67596	63578.3	73180.3
	16.5		86569.3	72812.8	88292.5	93341.3	169162	158596		108559	87842.4	105518	137870	172188	101899
	16.6		67370.1	76161.8	63144.9	180389	399540	247799		104058	143935	132427	212425	362005	173692
	16.7		198848	116947	203058	310541	389742	247058		154239	86735.4	144723	233504	364391	279260
	16.8		294008	361510	312155	359971	350849	249132		213572	214681	158371	239098	332144	344626
	16.9		292426	425655	309007	369914	424346	353357		285703	368417	278861	328298	397070	348695
	17		236530	313782	243550	354960	527666	434484		277464	370558	374095	411969	490454	323013
	17.1		231655	277248	238840	431873	727625	528655		269326	331933	326002	488294	660496	382538
	17.2		286302	327237	291406	465151	723324	484902		271701	275791	217185	423188	671200	434410
	17.3		343870	376171	336643	422375	467255	288713		242175	229508	143995	271385	437550	381721
	17.4		190060	187071	176387	289951	261121	190895		125637	149527	128388	188245	235600	233556
	17.5		66848.5	112939	64555	112695	103881	172491		118210	170477	139173	143599	95347.8	114785
	17.6		50167.5	86045.8	55065.4	47137.1	34715.4	120611		86271.6	67374.1	50665.9	86360.5	35152.4	76890.7
	17.7		17609.5	40797.3	17073.1	26585.3	4550.93	30753.4		4608.2	28498.9	12173.9	23038.2	4427.35	23217.1
	17.8		29633.4	59029.2	28975.5	21286.8	6241.67	13032.4		44229.1	91227.8	48102.9	12923.6	7727.77	11658.1
	17.9		5510.81	3144.66	5498.37	16080.4	7741.64	25166.5		13828.8	17846.2	7166.86	18222.8	2264.65	12008.7
	18		102415	165762	100590	45249.8	44425.8	15989.8		70991.5	130987	38310.7	26969.2	31216.2	15549.5
	18.1		89724.3	143879	86909.3	46250.4	55552.7	11649.6		63197.9	103084	38888.2	17997.3	46018.5	20570.1
	18.2		5198.05	10357.2	5319.3	4582.59	12966.6	13052.3		9207.06	48835.5	21803.3	2148.45	13124.5	3351
	18.3		81915.5	156041	84021.9	23428.5	1712.06	3348.15		47731.8	156128	71630.6	7118.4	7207.6	10474.6
	18.4		83197.8	102302	86654.5	38417.6	653.763	21267.7		63244.1	50954.9	28596	18197.1	4659.33	29376.8
	18.5		110880	141527	109792	62142.6	45442.7	118322		155119	150311	126330	90465.1	49029.4	77854.4
	18.6		231863	287718	223081	214625	229046	232831		242036	313022	257616	200967	208896	195484
	18.7		414300	382042	400258	390624	382791	318039		358202	336753	292381	246018	329867	352010
	18.8		552833	521525	541406	482478	593427	458544		499103	445300	372625	363019	508329	421695
	18.9		637089	642821	618225	609518	815845	643566		593768	570999	548227	566105	730314	541839
	19		675534	689084	654769	684117	805613	715957		600419	635306	693259	656117	750925	625091
	19.1		538081	600479	519498	504026	582833	549026		489070	578844	566176	507755	543339	444303
	19.2		338798	431093	332258	243504	275095	256733		310851	379679	267101	223729	259413	220520
	19.3		176427	230571	176329	103542	98685.3	84409.2		145742	166001	113980	64704.9	100307	107598
	19.4		64964.8	86727.9	63082.5	48003.4	37311.5	48927.7		56347.4	104510	86882.7	36603	42291.9	51425.8
	19.5		20294.1	43774.1	18774.9	8723.43	8873.04	25520.2		34963	73017.3	42805.5	23279.6	15474.7	11573.8
	19.6		18622.7	52670.5	19148.2	6141.91	512.452	13370.9		14519.1	22445.8	3185.05	20776.7	4002.61	2213.6
	19.7		9286.24	49908	9759.71	11888.1	6014.25	5786.59		4547.7	66369.8	14219.2	10415	8395.96	9372.8
	19.8		8171.14	10544.6	7892.44	12645.6	8910.16	15481.3		10629.9	55985	31878.8	15959.5	19387.7	19419.2
	19.9		15794	29994.4	16435.1	10393.9	1840.28	15782.3		3995.58	12961.7	11194.9	28171.7	17427	15901.9
	20		36297.7	139361	38323.8	20527.1	28423.8	4524.99		19266.1	68245.6	6775.07	21851.6	32267.2	16866.1
	20.1		30222.1	91682.4	32102.4	21233.4	26723.5	3129.04		29729.3	49654	12959.5	10228.5	25910.6	20903.7
	20.2		4694.9	18203.4	5241.63	4009.94	5649.61	8651.27		16732.4	38864.7	15844.3	2836.77	7507.4	16408
	20.3		20994	52596.6	21486.5	3058.89	19420.6	3740.02		15799.4	52296.7	22618.7	7427.54	18446.2	5918.41
	20.4		55039.3	116621	54797.7	15377.2	2957.85	8299.82		44205.3	79532.8	27296.1	18294	4164.15	4822.95
	20.5		53021.2	116879	51202.4	23051.3	5640.71	25894.8		48033.5	94069.4	41396.2	21783.9	3083.95	16734.1
	20.6		100894	128756	98144.6	50147.8	21213.9	56686.1		79175.5	112958	97931.5	41557.9	17033.5	53824
	20.7		227235	287685	225004	161177	81359.8	149998		220024	279567	220502	128394	62002	149867
	20.8		348428	453372	349598	235658	116712	226840		330748	417217	325779	200819	90788.2	202435
	20.9		383445	478599	385626	231838	85044.6	245366		321997	427739	350735	218219	74591.3	216448
	21		319167	373606	320983	189277	59281.7	199322		257431	321013	277268	177132	58117.4	182256
	21.1		211932	224638	211687	122102	55327.1	118786		182029	205762	175507	110006	54720.8	111379
	21.2		103203	105007	103602	60409.5	41161.8	53980.4		106544	100512	83080.7	50445.6	38611.1	47339.3
	21.3		36167.9	41374.1	36418	28823.9	22852.2	23061.3		43054.6	37474.8	32953.8	20830	19123.8	24201.3
	21.4		4580.59	13173.2	4938.28	12851.1	3366.25	7345.21		3956.52	10102.5	6663.28	5810.21	4340.59	13574.6
	21.5		1335.67	2401.28	944.775	3030.89	1190.93	3840.1		2375.42	3875.59	7112.99	5155.48	1685.72	5924.79
	21.6		1997.15	257.373	1622.5	1492.69	3917.62	7999.49		2672.08	3180.26	6100.43	8543.55	1389.13	2175.65
	21.7		4978.92	757.988	4695.5	3028.9	316.464	9574.77		12858.4	7041.53	10391.5	8254.38	1087.04	5924.49
	21.8		4058.35	6073.54	3140.67	1031.74	1678.7	4146.75		7529.54	3901.35	9737.3	7632.11	1516.83	2699.82
	21.9		1322.66	12156.1	1289.87	964.161	2547.69	1258.53		1485.32	5281.73	8244.7	5779.06	186.91	2354.4
	22		2430.42	4635.92	2771.8	8493.88	853.861	8107.94		5371.4	8823.97	16629.5	12297	516.156	15071.5
	22.1		1457.55	677.515	1569.75	17013.6	379.859	10394.8		4601.11	7592.35	11920.5	16144.4	2479.68	24699.6
	22.2		931.638	973.238	1233.15	6699.93	490.27	1886.1		4034.9	7972.8	5492.08	4215.28	2974.25	11673.5
	22.3		2903.59	237.037	3225.08	715.329	253.988	2981.91		7302.85	3181.65	6551.21	3177.55	1867.62	546.242
	22.4		4678.57	2694.07	5105.2	4931.37	1237.57	8242.97		6722.62	1612.94	6277.74	7771.98	2608.29	4866.59
	22.5		7595.38	8624.47	7920.72	9453.03	8169.54	9273.75		10217	10661.5	12202.3	8212.07	9062.7	11108
	22.6		16705.1	30380.9	16994.4	10971.1	13433.1	9848.75		19501.8	36291.1	20911.6	9913.72	14040.5	12107.2
	22.7		22505.7	49951.9	22561.3	8248.82	5036.22	7829.22		24435.8	53042.2	27134.9	11458	5235.29	6796.02
	22.8		38675.9	50907	37958.8	12926.9	11303.5	14278.4		48321.9	46029.9	42672.1	16984.7	14897	14820.6
	22.9		77091.6	65813.6	75908.1	24577.5	12457.5	22282.8		77334.9	67045.5	69538.8	23817.3	18504.2	32831.1
	23		75161.4	82627.1	73987.9	19975.4	7109.6	20526		57407.5	77759.9	58063.7	17422.7	11139.4	29124.7
	23.1		35894.3	59627	35023.9	7930.48	2687.48	9447.55		22510.8	49863.9	28871	7995.17	3584.12	8960.94
	23.2		7839.81	19903.8	7083.64	1474.9	721.634	2492.86		4785.71	17081	12045.5	3144.21	1306.05	1257.99
	23.3		1368.21	397.193	1329.52	5459.54	832.177	2464.18		3156.05	722.95	2577.9	3413.93	1269.27	1810.12
	23.4		8137.36	8292.06	7600.43	9365.56	1404.66	9151.28		12890.2	7551.78	9272.62	9031.04	1478.88	5975.84
	23.5		11082.6	15401.2	10321.7	8588.4	745.333	10200.8		8207.56	9441.39	13981.9	7240.43	757.483	11734.8
	23.6		11544	10401.4	11823.7	10597.1	2726.58	15087.7		10616.1	8154.34	13930.8	9727.31	6383.67	16189
	23.7		10838.4	5009.29	11939.8	11117	4917.73	19836.2		19037.1	9290.19	13263.9	12615.8	6304.29	12415
	23.8		6525.46	2782.72	6908.66	5206.65	2123.2	3533.49		6525.49	4398.05	6654.59	3071.02	2060.8	2808.28
	23.9		4384.61	419.093	3563.77	5713.32	3090.67	3915.1		1779.57	2419.34	9462.51	6110.81	7212.81	2033.19
	24		6724.68	791.502	5838.97	9011.49	3544.14	6642.13		7728.05	4234.07	15990	7978.16	7023.25	5798.49
	24.1		10552.4	2516.66	10321.2	14260.5	4625.64	2581.62		7039.51	5178.1	13163.2	9283.98	6078.2	8958.55
	24.2		10915.7	6254.26	11170.7	12127.1	3214.22	4334.58		5567.01	3372.16	7845.35	8782.34	5133.09	7562.63
	24.3		5153.86	3757.47	4893.47	6947.43	1423.99	7250.9		9704.8	3861.16	7035.31	4911.19	1401.19	4029.23
	24.4		13048.1	3774.18	12675.3	12660	6451.85	14562.2		14688.5	5523.3	14603.7	14114.9	5826.26	10635.3
	24.5		23469.5	17261.7	23785.8	23035.3	4193.79	21176.7		15412.4	11367.6	19592.7	20799	4444.99	20557.5
	24.6		19924.9	7961.02	19842.1	15461.2	1928.1	11425.8		13730.2	6063.48	15096.7	8585.95	1236.93	12831.1
	24.7		11585.1	2764.81	12071.2	15094.6	3428.63	5745.86		7965.49	4681.08	7831.13	8309.33	2032.93	10723.5
	24.8		15461	19450.3	15843.1	9240.82	3302.15	7822.89		10584	17089	11854.3	9841.49	919.178	5986.07
	24.9		28099	48290.3	28187.3	1862.62	3055.19	2190.54		21969.9	44782.6	23120	3799.9	1765.1	758.459
	25		17407.9	35373.8	17572.6	804.465	5161.58	173.655		14926.8	36570.5	17927.3	1045.64	3981.5	492.553
	25.1		8299.29	4909.23	8534.42	1298.09	3742.65	2524.61		8521.78	5354.94	10168.4	2251.05	1450.71	2120.64
	25.2		14362.2	5680.64	14584.3	12995.9	5300.9	10992.5		15686.2	7437.72	13795.3	10959.5	3404.9	13955
	25.3		15227.2	13994.6	15432.3	21228.4	8602.79	15419.5		17838.8	18733.3	16870.2	17139.2	8414.41	20868.3
	25.4		10037.2	16316.2	10215.8	13326.6	7512.57	11165.9		9462.71	19168.2	10176.3	11462	6645.61	10934.9
	25.5		6289.3	14023.1	6263.81	5500.6	6947.8	7373.78		3094.3	9818.26	5123.27	7308	6566.22	3942.5
	25.6		5983.75	10791.2	5728.62	4209.85	8289.3	7476.94		4982.44	5572.83	6065.36	6836.85	7684.59	3576.76
	25.7		3792.99	6675.6	3874.6	2044.55	2440.61	3572.53		6800.26	7559.82	6005.54	3927.02	2323.33	1178.68
	25.8		1020.8	2527.55	790.28	1343.96	854.799	886.207		3891.28	3035.74	4633.27	1925.93	2347.07	777.25
	25.9		4064.5	6399.27	3408.57	2717.35	3719.55	2212.33		1587.64	1662.89	4279.93	2137.43	6439.04	4195.2
	26		5837.97	8579.55	5165.27	2313.77	3078.27	3292.35		1736.5	1409.04	4067.87	1804.1	4050.77	2816.94
	26.1		3812.73	3971.35	3368.95	1835.65	847.077	1495.81		2435.71	2164.93	1768.42	714.737	706.623	892.795
	26.2		1749.17	671.7	1665.19	2384.11	211.996	1300.6		1965.51	1976.43	154.826	759.481	184.459	2287.6
	26.3		1506.59	546.299	1542.96	3543.49	809.392	2929.25		2409.84	1605.19	1305.88	2160.99	831.604	3272.26
	26.4		6068.42	4451.81	6465.84	3356.2	4035.05	4144.35		6395.7	3391.01	6165.51	4639.6	4799.08	2651.54
	26.5		9117.23	11976.3	9512.53	4424.32	5850.86	5751.82		10863	8653.78	8731.46	6253.34	7672.23	4831.16
	26.6		10605.6	25007.1	10619.2	9135.61	3564.47	8941.05		11646.5	18773.3	9136.94	6264.81	3124.73	8363.03
	26.7		30491.8	54321	29993.5	17275.3	8493.72	13823.9		26671	45440.7	27017.9	11288.5	5415.59	14431.9
	26.8		48944.9	91956.7	48573.6	22802.6	8883.97	19483.3		42637.5	81182.7	44062.2	17732.7	5413.14	15617.3
	26.9		43031.8	104022	42426.6	16632.5	3835.67	13957.2		42423.8	93036.5	36537.4	11470.7	1951.75	11302
	27		27305.1	66854.8	26753.8	8287.86	4270.82	9053.95		29954.5	67126.1	28901.1	6343.64	3373.13	5577.08
	27.1		11065.2	26167.1	11205.2	3252.63	1742.03	4316.28		12333.3	23993.3	15501.9	3423.89	2546.9	1567.91
	27.2		3594.12	10536	3584.82	1186	1254.63	1709.07		5103.67	8648.79	6574.11	2680.53	2573.68	362.775
	27.3		3094.62	8797.4	3305.48	3696.61	3116.91	4047.71		4192.47	10684.2	3905.64	5917.32	2851.79	2312.9
	27.4		5598.01	6147.33	5892.78	2070.38	627.625	3408.93		4373.95	7363.71	5557.31	2996.08	423.788	1431.6
	27.5		6582.77	3609.53	6340.36	691.922	149.579	707.458		2905.4	3631.49	5903.67	834.096	533.614	729.15
	27.6		5342.48	5531.82	5210.75	1713.86	860.156	1271.94		1935.25	2292.62	3039.13	1863.07	1366.28	1722.78
	27.7		1561.25	3908.35	1617.12	1032.92	267.626	737.945		2944.4	1856.38	1391.22	897.753	140.528	1167.25
	27.8		1337.58	1473.55	1019.03	3548.66	494.006	826.706		2967.75	540.545	663.336	821.092	557.883	3224.54
	27.9		3087.73	1923.58	2559.83	1986.04	666.444	2162.96		1824.52	867.877	1671.3	2116.16	1668.33	2553.99
	28		3831.66	1771.49	3332.26	1295.02	380.465	3755.85		1629.4	2603.67	4191.86	5428.57	679.349	1170.12
	28.1		3710.87	3604.45	3500.18	1689.49	221.546	1688.55		1975.93	4796.82	3608.14	3242.97	648.351	1864.74
	28.2		2032.56	2907.87	2136.99	2055.32	43.5113	125.192		2707.63	4239.03	2923.52	143.417	852.563	2432.96
	28.3		1358.64	1529.24	1339.34	1802.15	754.874	959.178		2626.71	2821.95	3474.76	867.352	665.289	1613.28
	28.4		3258.47	2808.05	3125.51	1640.3	243.224	887.869		3370.01	3489.52	3283.93	1039.38	568.95	2124.95
	28.5		4406.56	6347.35	4389.93	2369.32	142.186	1085.42		4092.37	5307.98	3781.72	1142.39	412.825	2140.77
	28.6		3315.66	4226.79	3486.83	3641.01	600.111	2267.82		3874.56	3021.14	3849.83	2159.24	418.745	3786.68
	28.7		2126.7	1570.43	2167.52	2139.64	1932.09	2579.2		3282.28	998.234	4002.97	3023.15	1796.03	2663.49
	28.8		3351.18	2378.56	3120.8	3356.18	1187.33	4206.18		3974.68	2046.61	3869.6	4943.31	1572.62	3879.75
	28.9		3785.94	4574.54	3403.15	5696.73	4936.6	5662.86		2242.47	4864.71	2724.6	7133.36	7964.95	5383.05
	29		3068.95	2898.78	2848.13	5723.16	11356.3	6351.94		2155	3739.92	2750.8	6806.09	15971.3	5199.56
	29.1		3088.57	840.929	2829.82	5141.13	4869.27	6510.57		3661.56	299.18	3851.12	5031.06	6232.93	4373.25
	29.2		4036.09	3135.75	3883.05	3144.78	240.075	2647.39		6035.56	3777.14	5546.47	2785.96	269.101	1752.79
	29.3		3299.67	4716.53	3215.18	1262.8	3033.88	794.628		3484.9	4989.81	3906.64	1392.66	3333.48	974.794
	29.4		2735.56	8407.92	2748.1	122.478	2200.04	774.623		3312.35	6813.02	3232.51	183.758	2325	330.769
	29.5		2277.65	6864.51	2383.45	1024.81	4193.53	1538.65		3240.78	5299.37	1777.27	1832.66	5536.52	1434.35
	29.6		1352.9	2123.38	1476.89	2228.86	4973.95	2477.07		1263.78	1493.33	936.591	2309.34	4738.65	2466.63
	29.7		1056.46	693.709	1137.4	2138.87	1622.84	1493.7		255.562	264.506	1138.09	1983.84	1468.04	2255.35
	29.8		3054.63	1309.88	2751.79	1877.23	2672.47	2967.05		4027.17	1914.93	2465.71	3476.33	4502.87	2305.53
	29.9		2232.96	1539.75	1982.98	506.014	2192.17	3732.44		7882.89	4738.75	2183.71	2629.58	4396.81	2046.94
	30		441.538	80.9247	356.382	1737.79	1025.51	4259.74		5621.08	2868.63	748.913	3087.97	2709.77	3588.74
	30.1		2104.75	1754.42	2083.81	2889.46	871.088	4580.04		1738.61	569.487	697.321	3593.66	1979.22	3712.37
	30.2		3063.79	2684.28	2974.3	1116.07	108.209	1620.39		1422.37	251.607	1787.46	1834	460.189	1245.99
	30.3		925.534	157.372	846.114	733.301	465.062	1372.49		836.564	501.424	1484.9	2055.72	269.086	1167.54
	30.4		2780.85	4563.44	2611.09	1189.16	3417.09	2474.07		3498.52	3200.79	3678	2247.97	3425.08	1538.83
	30.5		4546.84	3894	4330.49	1357.1	3359.44	2400.33		6509.48	1818.21	6302.4	2419.05	3592.14	1925.48
	30.6		2409.47	1644.63	2500.42	1826.17	1721.78	2496.83		3105.02	1543.09	3087.58	2625.86	1956.58	2080.59
	30.7		4676.57	14639.3	4926.26	3339.35	2695.88	2615.21		2311.78	14078.1	3500.89	3228.23	3063.07	4060.24
	30.8		15773.4	31819.5	15924.4	13753.6	10215.6	12989		12704.3	29926.9	12895.7	14879	10255.5	13222.5
	30.9		23427.2	48179.5	23903	19809.7	11443.7	22684.6		20490.3	41863	22212.1	24512.7	11682.2	17160.7
	31		21785	56695.7	22211.3	14550	5269.91	17326.6		17138.1	47172.7	22050.1	20430.3	5851.3	12824.6
	31.1		14641.4	37776.4	14956.6	5685.34	762.074	5175.08		9678.61	29208.9	13052.2	8323.48	1350.5	4629.03
	31.2		7799.47	17713.8	7760.25	2330.56	182.27	2415.05		5980.87	11572.2	5767.4	2552.4	127.565	1579.09
	31.3		2732.98	7205.6	2587.17	3219.2	1916.72	3833.82		2127.31	4724.61	1437.94	3871.32	1383.74	3122.59
	31.4		298.182	2825.03	251.366	2339.84	2564.28	3405.32		419.889	1801.67	663.747	4375.59	2214.54	2117.19
	31.5		572.65	1496.01	650.432	573.144	1233.89	1155.87		491.552	636.735	823.461	1519.16	1902.76	1458.58
	31.6		808.626	1923.54	1001.27	1751.53	836.791	966.284		777.915	551.715	266.009	729.222	1841.11	2799.6
	31.7		750.495	2001.58	852.589	1401.91	581.742	463.782		2406.81	271.867	335.175	507.011	1262.63	817.583
	31.8		1016.25	2635.25	880.048	348.752	800.38	680.306		3820.15	1489.7	1030.96	480.772	1310.08	88.9846
	31.9		1326.36	1245.65	1047.1	153.044	1696.16	2378.65		2270.47	1089.33	1949.02	1385.37	2788.43	1468.9
	32		1481.25	74.0159	1311.62	173.918	2050.14	2195.18		333.759	859.242	3338.29	2144.41	3660.53	1318.93
	32.1		1446.82	899.201	1489.53	479.386	1309.5	1050.37		767.846	2812.48	3964.05	2112.69	2049.48	414.449
	32.2		689.418	563.372	764.232	1206.54	1710.07	1240.1		1544.43	1965.74	1724.5	1201.22	1286.95	2149.62
	32.3		459.71	184.122	460.002	1393.18	3101.52	1820.37		614.258	232.333	162.737	1194.14	2881.74	2084.46
	32.4		1780.1	476.382	1714.66	1818.08	2882.22	1540.76		514.359	479.924	1405.59	2360.34	3541.05	1686.56
	32.5		2758.6	1310.29	2579.94	2523.33	2811.15	2190.14		1831.38	1193.61	2706.34	2189.88	2891.46	2892.91
	32.6		1740.48	3691.51	1671.48	1372	1363.62	2383.08		819.585	3441.52	1557.25	1853.6	1200.53	2714.05
	32.7		4707.61	13136.9	4773.22	2424.51	1447.49	3276.7		2959.99	9653.28	3203.31	4374.53	2044.16	2774.51
	32.8		11118.7	23438.4	11295.1	9063.04	9286.32	8403.41		8634.54	18679.5	10404.6	9502.88	11205	9580.53
	32.9		13892.7	28362.2	14341.8	10711.2	14663.2	11552.8		10689.9	25119.8	14850.8	11740.9	17445.6	11961
	33		12254.3	27228.1	12601.4	5716.14	9682.21	6742.81		9933.63	22753.5	14450.8	7067.96	11841.6	6967
	33.1		10538.4	20877.7	10891.1	1615.75	2788.31	1236.87		9187.06	15693.4	10010.1	1851.67	3655.2	2017.58
	33.2		5091.91	10218.5	5201.9	246.555	438.119	319.892		4958.01	6194.38	3670.97	446.795	687.022	207.526
	33.3		1208.82	2670.45	1219.46	613.994	121.847	774.311		1076.8	1179.59	1029.77	705.224	91.4329	329.839
	33.4		361.741	222.467	389.104	1164.18	370.645	648.161		786.594	177.628	582.491	924.42	465.082	734.347
	33.5		376.974	437.841	382.565	815.547	537.787	513.149		356.338	383.328	252.646	614.002	875.388	863.697
	33.6		688.79	349.923	703.286	397.268	581.918	836.533		427.451	802.948	1252.62	361.855	850.364	565.34
	33.7		1154.7	71.2448	1226.25	586.791	326.732	985.98		1401.4	309.927	1237.28	383.846	402.181	655.985
	33.8		324.98	108.237	344.679	210.696	278.692	718.579		1939.74	606.813	225.701	106.974	632.378	1163.65
	33.9		1487.41	394.233	1475.04	233.848	293.669	421.138		2594.27	1191.59	1414.47	773.615	963.655	1288.88
	34		2898.62	131.275	2878.35	794.883	419.332	122.614		2253.76	964.649	2502.33	1627.62	565.531	829.611
	34.1		1366.87	122.7	1368.52	1442.76	1829.62	776.538		1208.68	859.537	1101.2	1725.43	753.132	753.383
	34.2		613.776	296.122	616.485	952.892	2167.1	1476.44		970.282	422.755	574.87	1493.24	1622.32	1136.99
	34.3		1243.27	406.844	1214.78	394.906	644.924	814.485		1416.39	106.397	1080.71	765.476	554.651	360.961
	34.4		1476.37	348.612	1421.37	2181.94	763.778	1542.19		1381.13	86.1908	1134.2	1660.61	577.034	1709.01
	34.5		1139.3	164.237	1096.73	3659.12	4981.14	3273.5		1196.83	269.8	980.142	3140.68	3724.68	3155.19
	34.6		1099.58	127.28	1189.14	3238.96	6158.63	3334.63		787.679	101.168	1014.4	3009.47	5899.51	3312.04
	34.7		2629.08	1586.39	2864.98	2283.36	5415.29	2656.44		1805.53	1571.98	2654.09	2711.48	6987.82	2885.98
	34.8		5381.36	6695.04	5529.46	3099.53	14983.5	3555.23		4111.28	6702.66	4125.05	4565.97	15561.7	3066.64
	34.9		5616.91	12826.4	5501.51	5652.08	19033.9	4517.8		5326.92	11524.2	4294.53	5217.02	18536.8	4479.69
	35		3512.23	10211.4	3425.23	3826.74	12121.3	3054.65		4752.27	7910.46	3897.93	3177.08	10782.1	3163.34
	35.1		1876.81	2694.2	2030.78	1166.39	3354.36	1134.43		3070.79	2292.01	2382.31	1139.97	3300.18	1242.2
	35.2		1221.9	276.66	1329.11	376.52	1249.4	679.306		1705.14	439.527	1277.46	540.454	1384.39	427.883
	35.3		1211.4	149.01	1274.61	365.959	1798.76	1036.56		786.522	391.316	1437.57	728.53	1579.47	344.545
	35.4		1296.83	1203.87	1324.31	195.546	1323.82	526.118		1055.97	2016.78	1226.36	412.409	1284.47	417.424
	35.5		304.033	658.73	256.451	500.409	1863.13	383.984		891.88	960.307	161.478	481.282	2010.54	424.991
	35.6		512.458	156.369	547.69	480.212	463.381	113.139		976.61	46.1468	1145.31	312.098	516.506	333.9
	35.7		361.042	677.411	392.261	385.632	378.341	61.3268		994.406	214.443	1196.45	292.721	423.292	281.394
	35.8		401.956	708.193	370.118	695.109	2941.48	305.983		376.902	313.045	856.999	753.622	3009.24	417.319
	35.9		2211.83	555.227	2155.93	548.326	2304.79	640.995		830.193	595.482	1302.45	946.743	3038.68	798.021
	36		1310.67	329.938	1210.79	291.238	153.601	716.673		479.507	715.02	489.204	482.55	664.52	933.065
	36.1		103.52	656.312	139.975	525.995	939.477	853.224		678.919	701.284	488.114	905.671	877.782	589.834
	36.2		1180.41	1166.31	1250.58	769.62	490.776	660.522		1818.57	496.894	1794.91	1234.74	739.341	269.115
	36.3		1024.22	249.469	996.015	1010.39	448.616	588.637		1672.09	197.47	1663.79	814.071	163.7	632.159
	36.4		525.177	293.089	506.246	1512.6	2281.24	676.137		774.031	885.419	201.355	609.523	1482.94	1043.24
	36.5		988.14	664.18	1011.92	1816.84	2125.96	882.173		1032.95	1022.45	708.028	1025.03	1704.95	1242.02
	36.6		718.193	28.1456	772.063	752.8	395.519	402.963		1007.58	24.564	1640.74	715.459	439.653	618.069
	36.7		350.094	2274.35	409.834	343.906	1035.63	1134.86		459.551	1803.87	1123.38	1356.11	850.88	319.776
	36.8		821.239	5120.75	807.633	1962.58	7623.9	3348.06		855.366	6546.69	1064.04	3271.84	6388.89	1555.58
	36.9		923.282	3744.58	897.206	4498.38	12284.9	3615.7		1092.18	7029.08	1286.91	3706.76	9886.26	3883
	37		438.057	835.794	413.478	3725.36	7438.75	2219.81		934.091	3026.44	932.694	2632.72	5618.01	3734.74
	37.1		131.681	203.88	116.708	1577.1	711.795	1368.96		750.56	685.471	528.624	1816.68	450.801	1998.88
	37.2		482.298	307.042	552.636	1287.39	349.988	1641.82		983.468	257.169	707.549	1781.38	348.145	1205.23
	37.3		1633.82	692.062	1747.03	795.215	386.222	962.137		1831.6	450.534	1530.93	929.869	206.257	670.268
	37.4		1952.46	1106.7	1982.05	148.924	103.078	468.549		1783.36	386.202	1354.26	669.66	63.4544	226.037
	37.5		790.085	316.031	738.788	947.533	361.92	1264.14		1008.11	185.324	553.515	1525.95	230.113	812.864
	37.6		620.57	173.755	591.623	765.903	312.021	1013.05		1181.56	500.586	690.696	961.746	137.344	592.971
	37.7		719.769	61.0438	666.319	350.38	240.266	208.903		1189.12	340.679	231.449	405.344	202.253	134.362
	37.8		482.181	145.424	444.758	884.05	143.764	288.099		632.417	127.742	586.114	965.12	133.938	435.591
	37.9		675.205	355.67	649.65	678.728	93.0514	376.402		322.341	67.4412	1652.27	631.138	156.024	743.7
	38		277.084	135.426	281.789	302.371	111.305	165.899		155.673	61.4274	1458.99	64.366	248.602	685.096
	38.1		496.946	12.7687	445.846	191.099	351.814	91.0472		188.612	119.856	1233.67	293.473	465.392	131.838
	38.2		958.702	22.3141	929.69	364.967	163.361	337.123		323.89	111.741	1104.78	689.349	240.38	154.834
	38.3		690.097	72.2557	745.277	464.745	172.778	712.48		497.698	48.3435	1133.77	666.478	129.566	694.235
	38.4		304.769	383.589	370.909	328.024	1271.72	713.934		355.305	226.299	253.152	452.852	1143.04	612.401
	38.5		656.894	289.779	633.938	472.241	1176.19	633.833		434.418	419.772	567.256	665.893	1279.02	474.67
	38.6		2610.75	229.615	2595.5	638.602	258.627	852.47		2014.5	161.944	2166.13	792.991	304.452	1143.17
	38.7		5183.46	1625.71	5182.73	559.914	2494.86	902.126		3933.12	1210.51	3769.6	662.284	1408.82	1315.63
	38.8		5540.86	2099.47	5529.2	1375.3	6911.21	1278.78		5142.49	2456.04	5285.63	1130.89	4869.93	1318.1
	38.9		4289.45	831.434	4406.72	2107.15	9638.16	1659.32		5046.81	1826.48	5768.81	1368.02	6950.26	1901.13
	39		2444.1	428.525	2587.26	1339.22	8636.66	1275.11		3704.69	1125.98	4806.38	1051.36	6041.61	1445.67
	39.1		1545.36	980.021	1597.79	396.073	2516.64	353.319		2533.52	1248.71	3168.14	558.926	1350.39	610.937
	39.2		1275.45	1458.41	1238.66	680.221	261.943	314.751		1384.47	843.258	1161.9	562.665	254.733	784.405
	39.3		933.064	1274.52	914.281	802.254	1784.46	428.047		418.577	638.046	262.343	422.339	1575.97	709.982
	39.4		701.551	566.408	705.031	363.547	522.996	97.2703		378.251	685.584	447.833	125.339	357.025	238.979
	39.5		608.621	174.804	591.574	102.464	101.221	100.38		1054.5	656.474	775.203	79.7679	140.959	88.2234
	39.6		374.421	40.3077	385.915	275.257	184.082	261.988		676.113	556.819	476.503	172.637	210.668	254.685
	39.7		160.316	125.685	147.395	570.099	71.4118	263.983		219.367	298.825	625.807	331.747	92.8092	442.833
	39.8		59.4445	514.158	43.6189	608.114	62.8329	119.714		136.366	214.533	663.658	285.9	63.8968	551.898
	39.9		178.184	1104.75	208.081	466.44	123.434	133.539		586.29	490.286	423.817	106.098	166.282	808.215
	40		881.097	955.459	904.263	435.826	254.841	753.307		1241.61	369.48	873.715	512.937	224.472	901.65
	40.1		1002.3	319.86	949.357	392.789	187.402	1142.63		893.248	131.355	1216.61	1126.19	144.984	463.941
	40.2		419.884	16.171	385.658	323.493	117.964	776.481		166.356	115.235	841.578	897.335	33.005	163.292
	40.3		162.656	6.15277	150.707	576.45	188.771	641.238		222.767	105.506	262.441	701.886	142.312	495.322
	40.4		511.328	83.4699	514.977	707.06	401.391	1279.23		1118.6	62.0548	853.646	1313.55	526.39	882.698
	40.5		1830.88	281.849	1885.7	1212.24	238.578	2176.97		3149.68	295.866	3217.81	2627.88	409.231	1295.98
	40.6		3233.9	530.195	3267.78	1714.37	120.649	2158.24		4357.39	363.047	4528.42	2878.93	73.0962	1807.49
	40.7		3549.72	623.993	3656.58	1567.45	2211.52	1193.06		3860.86	276.583	3255.5	1765.31	1623.59	1788.27
	40.8		2669.74	191.3	2786.32	826.518	6445.89	698.008		3406	533.337	2400.02	863.796	5025.63	855.91
	40.9		1965.48	179.583	2097.66	748.882	9764.24	1003.49		2510.15	300.789	2219.3	483.016	7521.99	597.373
	41		1181.01	423.125	1240.01	1508.64	7981.7	1381.34		1879.86	167.734	2079.9	606.687	5967.66	947.314
	41.1		1004.03	178.666	983.728	1377.15	3591.39	906.622		1822.04	102.217	1360.98	694.544	2315.28	936.064
	41.2		2041.74	207.871	1973.46	1191.29	651.05	781.106		2329.42	283.502	1866.41	934.537	297.142	1497
	41.3		2763.49	297.744	2662.11	1756.05	564.138	1542.45		2112.79	501.544	2939.29	1620.83	695.509	2264.38
	41.4		1321.25	113.125	1190.26	1079.6	1081.28	1002.26		948.87	340.718	2048	1257	1227.74	1149.38
	41.5		136.465	57.5276	145.869	356.994	501.014	213.001		191.458	475.605	269.917	233.36	508.31	381.392
	41.6		681.105	24.0921	692.713	390.494	91.6068	71.6315		512.596	860.359	436.692	89.9393	14.8076	456.492
	41.7		933.781	140.683	895.221	315.399	139.724	155.5		627.654	700.417	1197.15	74.9218	160.462	210.421
	41.8		362.442	650.783	301.901	297.577	14.3338	314.167		285.257	108.507	621.424	104.574	53.7407	205.854
	41.9		552.309	1677.28	540.578	152.53	25.4213	228.659		596.593	289.963	291.137	312.924	69.7793	69.1903
	42		655.134	1831.05	678.41	248.664	22.224	432.226		946.493	573.036	393.842	940.267	30.7782	52.9387
	42.1		146.466	694.479	181.591	95.899	33.7145	368.506		321.458	140.974	231.869	754.293	28.8042	26.0713
	42.2		513.573	57.3023	469.85	542.625	65.6683	252.664		269.887	518.199	342.09	402.236	70.9366	449.724
	42.3		1099.33	1062.07	1072.25	1504.72	204.399	695.677		1297.14	1401.08	615.717	737.298	308.039	1570.98
	42.4		925.35	750.526	964.208	2008.39	527.757	1481.69		1485.66	770.62	802.124	1557.02	705.932	2459.21
	42.5		807.116	153.407	877.556	1633.48	252.338	1661.52		1081.14	101.053	1023.67	1829.99	353.722	2157.99
	42.6		512.083	195.993	502.952	623.226	265.701	996.529		667.494	139.809	755.176	966.132	286.704	1051.57
	42.7		441.978	75.8695	396.811	292.323	1719.31	503.456		546.603	46.3676	366.717	285.956	1619.88	457.682
	42.8		1439.42	44.4006	1413.97	1044.61	5108.61	1253.78		1518.33	64.6111	1079.48	857.662	4646.08	1223.35
	42.9		2736.12	1047.24	2773.32	2381.5	8764.05	2346.12		2363.11	714.624	1932.56	1708.03	7512.85	2208.04
	43		2685.7	2158.86	2740.09	2734.45	7180.2	2419.71		1976.6	1218.03	1763.2	1754.33	6230.49	1952.78
	43.1		1019.37	668.354	1010.35	1490.78	4403.62	1414.66		685.607	355.044	689.449	1289.72	4034.78	877.783
	43.2		344.898	49.4956	329.073	476.368	1546.66	526.362		460.019	52.1265	373.804	539.283	1446.64	498.136
	43.3		608.484	323.479	584.839	497.976	211.877	626.31		850.729	273.29	764.973	765.726	123.336	789.204
	43.4		584.991	281	588.329	808.407	182.741	835.675		676.271	75.1267	1192.66	1205.87	267.23	733.545
	43.5		375.774	759.826	438.696	756.155	118.821	808.852		326.629	240.837	729.359	935.262	176.16	573.053
	43.6		113.763	1127.68	120.062	236.19	7.3251	427.073		94.4352	622.513	136.096	533.221	36.5577	342.277
	43.7		356.634	573.03	268.143	181.764	8.14465	151.7		193.683	447.208	302.552	201.939	47.1094	340.565
	43.8		299.717	97.1008	225.262	136.903	45.449	204.505		364.778	319.639	401.39	90.3613	89.976	184.696
	43.9		129.103	445.708	161.537	97.9398	29.1681	242.979		296.021	674.421	74.4462	206.67	32.3329	163.332
	44		539.096	774.376	612.498	88.4978	171.49	117.243		643.64	430.598	91.2052	114.275	133.61	219.11
	44.1		406.268	390.562	480.681	4.85475	161.024	40.6584		420.779	80.1928	185.153	21.3908	165.128	132.477
	44.2		268.276	90.9847	242.345	92.1821	39.5741	39.8587		273.04	232.534	219.263	27.8062	50.3822	197.884
	44.3		907.849	717.093	823.217	438.345	51.1821	173.015		762.149	585.32	694.795	199.447	35.0812	590.151
	44.4		804.397	604.594	760.293	769.327	88.7503	431.885		609.807	230.27	510.534	586.079	74.4473	1035.25
	44.5		245.704	543.844	244.044	907.182	53.9854	639.158		132.919	110.174	118.584	737.48	11.9411	988.771
	44.6		239.816	1242.49	240.452	1134	627.188	1095.81		184.982	844.08	435.292	943.986	465.958	925.896
	44.7		989.51	1559.12	1002.62	2468.92	1496.83	2342.23		903.723	1870.29	1240.11	2171.76	1363.31	2175.25
	44.8		2216.88	2030.34	2248.12	4320.85	1677.34	4024.58		2274.08	2978.58	2201.05	3893.75	1710.73	4445.63
	44.9		3726.52	3374.79	3767.26	5196.89	1574.44	4947.34		3367.27	3893.48	3115.1	4471.58	1688.9	5652.96
	45		3674.52	4308.28	3583.45	5119.31	2063.56	5263.2		3464.01	4322.68	3501.47	4529.88	2181.72	5714.05
	45.1		2188.52	3316.96	2105.13	4014.42	2303.56	4303.64		2434.79	3241.45	2479.35	3567.97	2373.32	4420.96
	45.2		777.554	1351.96	759.073	2087.54	1611.18	2602.52		1026.02	1896.51	1093.44	2070.03	1550.69	2572.79
	45.3		344.419	856.325	370.861	712.069	651.955	934.842		403.355	1077.18	446.127	694.529	476.018	970.994
	45.4		247.207	390.288	272.384	309.425	123.116	345.291		275.517	242.136	308.726	459.275	63.6263	262.919
	45.5		287.685	94.2536	292.357	176.856	41.842	498.478		327.921	141.265	202.34	677.468	156.753	376.803
	45.6		237.165	330.017	235.561	169.985	199.791	596.819		209.659	479.873	278.587	453.016	301.022	596.965
	45.7		139.261	224.248	157.234	144.533	159.439	395.682		81.4905	268.747	169.856	134.706	208.732	299.135
	45.8		40.1796	13.6265	50.8875	35.5227	126.333	388.17		148.2	288.847	152.45	215.883	190.852	89.5852
	45.9		20.4508	118.902	33.3529	12.6972	110.815	323.525		215.187	505.384	334.84	469.723	178.485	45.3859
	46		67.2108	233.819	78.2915	67.0319	151.985	91.4993		168.542	341.429	381.978	313.242	194.49	81.6526
	46.1		104.851	345.479	115.173	125.258	157.376	147.131		153.669	172.771	326.547	211.39	191.503	165.67
	46.2		129.896	183.073	118.124	99.7713	22.751	32.4685		171.818	54.8978	209.001	79.914	55.1155	61.6167
	46.3		231.858	29.8891	190.247	206.322	110.893	164.012		335.241	36.0939	265.766	187.564	112.669	289.906
	46.4		319.286	210.267	299.126	429.558	49.9649	477.066		292.828	96.0643	170.221	523.089	116.624	579.186
	46.5		224.483	237.395	250.629	522.421	109.101	472.438		143.665	111.528	51.1779	580.812	85.5595	503.936
	46.6		571.61	814.971	615.388	852.27	344.725	784.726		478.38	450.18	358.425	735.992	200.333	736.07
	46.7		1461.49	1963.24	1496.05	1508.47	232.448	1256.25		1224.04	1273.92	1269.46	1365.12	174.565	1339.67
	46.8		2244.72	2660.57	2143.03	2323.61	69.6098	1778.11		2059.87	2315.51	2279.47	2441.96	133.617	2027.11
	46.9		2652.17	2596.08	2474.01	2985.7	477.743	2999.08		2690.87	2612.81	2521.02	3182.06	688.56	3560.29
	47		2503.36	1751.51	2281.83	3094.31	683.195	4139.56		3054.21	2043	2583.49	3643.29	1078.25	4496.82
	47.1		2062.4	912.465	1905.84	2373.04	214.068	3346.22		2417.43	1140.17	2190.53	3052.7	535.374	3351.9
	47.2		891.466	247.117	802.561	1486.43	57.9981	1856.74		998.581	540.324	1022.34	1910.48	123.278	1802.15
	47.3		587.076	579.192	620.52	1018.75	5.99394	710.767		430.499	491.781	503.229	1114.74	13.6811	789.855
	47.4		558.482	840.281	604.537	742.81	8.35683	563.719		398.927	431.724	714.541	925.518	68.6017	466.365
	47.5		389.866	337.658	395.799	217.905	65.6848	331.448		254.521	156.348	508.376	459.603	195.316	332.726
	47.6		549.713	60.3254	507.079	81.8946	68.2882	143.345		202.716	63.6851	553.375	188.012	136.003	357.983
	47.7		581.472	219.162	509.954	193.022	91.9104	145.952		189.252	247.784	511.375	75.6939	61.0817	339.979
	47.8		340.734	183.658	282.449	199.47	199.089	162.862		96.8867	294.319	240.252	73.7243	184.572	265.82
	47.9		119.446	50.1994	94.0704	92.2149	225.321	89.4775		136.029	247.807	346.032	220.604	303.601	142.404
	48		175.638	168.78	155.025	88.7425	68.9956	154.415		389.261	430.806	627.849	447.752	212.538	153.627
	48.1		134.521	195.485	142.032	168.033	51.996	201.287		382.415	412.845	445.538	444.111	199.326	159.123
	48.2		64.9023	11.7174	93.5945	117.197	148.412	70.5649		159.942	58.4267	151.193	182.576	247.093	29.1217
	48.3		38.8746	98.42	43.005	18.1645	118.291	106.11		23.0085	127.574	111.548	11.5294	137.909	128.347
	48.4		120.688	357.75	107.976	431.969	18.1643	627.5		160.366	468.544	237.986	490.928	8.30102	731.373
	48.5		724.253	496.789	731.676	884.427	178.362	995.174		561.077	536.987	728.913	1094.78	236.479	1193.73
	48.6		1359.85	644.816	1345.03	704.393	381.279	785.572		823.749	389.119	1095.21	908.004	422.597	891.372
	48.7		1162.76	425.057	1122.84	351.233	69.3407	296.706		581.005	166.596	742.129	397.067	152.917	508.948
	48.8		417.71	205.444	385.429	242.555	413.973	152.64		237.016	75.3473	305.712	270.013	722.008	503.446
	48.9		523.165	431.731	496.873	223.869	1465.58	274.204		625.995	217.68	372.398	238.548	1917.42	555.531
	49		643.441	362.392	564.603	175.589	1466.28	389.992		1307.53	269.194	619.738	343.762	1906.2	509.252
	49.1		874.881	198.925	827.856	217.859	754.597	483.809		1458.1	232.873	873.711	619.622	1054.49	553.444
	49.2		907.233	238.837	864.801	757.364	273.423	707.254		1092.09	312.139	911.839	1080.08	425.929	857.588
	49.3		721.872	370.98	705.419	1245.91	136.327	677.615		590.311	348.183	681.951	1154.6	173.13	1044.05
	49.4		445.539	362.104	435.938	1051.22	108.438	539.77		239.861	272.554	510.199	920.635	94.6089	776.866
	49.5		189.579	154.423	194.884	460.225	127.999	244.705		90.0801	131.036	199.802	428.209	172.137	286.199
	49.6		137.391	0.33728	117.864	81.9341	296.35	127.273		58.6285	36.1964	48.3258	150.12	354.107	39.4896
	49.7		381.26	126.749	345.496	52.3963	178.486	153.785		197.811	106.207	266.441	147.218	161.765	61.2794
	49.8		382.605	208.523	368.895	252.521	126.52	141.738		140.391	204.676	264.84	246.359	46.2577	214.393
	49.9		191.051	28.3655	185.174	382.628	447.32	64.6188		53.7745	68.9803	110.814	148.895	238.99	255.145
	50		159.609	44.306	169.659	225.228	363.812	9.57399		162.135	102.913	35.3453	42.435	205.317	168.831
	50.1		92.1244	74.2545	116.731	52.2987	139.905	12.7838		210.161	120.09	81.1085	23.5741	78.5627	81.0356
	50.2		52.8656	32.1346	63.662	33.7912	96.46	14.5587		99.5505	50.64	123.076	16.9433	49.5731	9.07181
	50.3		93.0635	5.27668	97.926	130.49	34.8367	138.962		56.5421	6.72926	62.7948	159.471	19.1659	149.836
	50.4		109.119	3.53404	103.98	320.64	22.7601	242.259		140.789	32.7451	80.4343	357.524	14.0379	375.007
	50.5		188.295	38.3898	169.012	320.12	15.8162	148.924		250.816	96.7473	311.534	287.775	16.7981	257.305
	50.6		228.666	146.077	213.21	107.801	38.0193	149.218		289.567	49.9922	332.43	85.659	26.3048	61.0522
	50.7		96.3119	74.2764	85.5823	415.686	245.055	498.54		149.645	27.485	154.214	291.215	205.218	361.322
	50.8		335.909	13.2474	322.454	1206.2	565.511	1035.49		243.332	85.7291	212.334	926.605	576.559	1002.22
	50.9		499.738	99.127	469.569	1561.92	762.817	1310.11		279.826	71.6944	271.703	1281.99	809.701	1248.02
	51		379.665	158.624	351.397	932.291	558.803	800.756		166.887	17.4071	214.373	755.439	558.333	680.044
	51.1		179.207	131.537	161.807	168.027	556.556	221.221		93.1559	8.51875	150.258	126.437	507.977	117.452
	51.2		100.1	45.8091	87.875	111.433	476.816	91.3185		72.6431	24.9774	126.4	124.112	564.458	100.53
	51.3		68.6312	90.429	68.2685	73.7234	502.836	42.9992		23.6573	102.022	176.481	76.922	675.312	58.9655
	51.4		156.687	207.942	160.706	33.1974	191.401	51.5765		57.3769	116.665	342.222	72.2278	302.454	36.4776
	51.5		221.451	141.336	211.306	160.605	29.6748	163.423		159.781	172.728	386.372	208.683	72.6591	184.868
	51.6		128.24	74.1628	107.665	158.314	205.326	222.083		178.444	252.749	294.573	248.266	289.124	277.304
	51.7		60.6097	199.493	57.0303	75.6463	71.484	142.237		73.6382	72.1309	104.824	199.6	102.18	142.227
	51.8		78.6524	284.977	89.0982	37.5344	38.7095	153.29		182.063	116.338	35.6224	206.498	114.773	27.1492
	51.9		143.12	224.746	156.573	111.912	246.61	215.598		331.281	239.718	66.8192	167.982	341.501	69.0425
	52		269.884	204.385	278.325	121.013	300.285	227.599		290.767	207.27	150.157	145.235	332.675	177.116
	52.1		148.938	105.413	162.575	93.2523	162.837	122.352		113.415	108.281	113.809	63.5114	158.018	257.02
	52.2		40.9277	25.9034	39.6874	86.5943	167.603	53.7804		81.2274	23.8643	60.0058	39.8418	124.708	157.555
	52.3		116.557	81.3132	98.5588	54.961	182.068	38.2358		186.439	12.7184	112.603	24.684	150.023	39.9343
	52.4		192.62	123.952	188.221	54.1931	123.117	23.7275		135.074	82.0209	111.673	21.4753	121.499	14.5993
	52.5		125.177	140.388	122.535	210.003	80.168	181.183		141.706	206.35	74.3487	137.799	118.434	150.862
	52.6		141.663	194.793	136.59	549.668	430.649	581.77		219.518	244.644	45.9952	457.857	414.638	523.966
	52.7		222.541	165.995	182.643	968.403	894.036	908.981		294.842	173.143	108.485	844.211	884.986	926.73
	52.8		371.903	69.867	320.489	1340.47	1265.24	1257.92		291.814	119.455	242.588	1295.06	1252.92	1209.56
	52.9		355.798	31.1172	334.891	1595.58	1201.84	1610.45		271.244	135.322	352.584	1727.42	1174.2	1424.4
	53		214.019	28.957	229.124	1217.43	842.613	1460.79		174.718	226.938	270.576	1563.83	856.036	1247.9
	53.1		108.733	125.169	103.346	747.658	492.378	956.226		112.256	337.834	135.668	974.734	496.695	904.209
	53.2		120.406	131.342	111.036	500.059	256.792	506.728		101.315	268.321	83.6523	516.631	246.585	575.522
	53.3		148.427	119.186	141.74	340.198	346.156	252.194		105.386	138.087	112.982	350.437	366.568	280.605
	53.4		210.464	226.1	215.999	163.579	276.475	61.7441		186.965	154.739	229.93	167.02	319.368	51.7458
	53.5		236.947	191.489	236.459	75.705	168.61	7.90752		253.105	215.274	320.052	17.448	142.172	53.8124
	53.6		169.402	27.1294	169.279	150.681	79.8457	63.5987		166.04	189.172	238.07	113.038	38.3864	113.667
	53.7		207.42	11.2438	212.537	230.248	72.6128	34.9174		122.97	321.499	250.434	118.129	80.8731	119.978
	53.8		192.424	42.6777	204.56	184.847	68.9224	38.5162		115.761	359.779	221.676	123.417	104.42	56.1125
	53.9		32.9502	54.6797	37.4272	57.5614	11.3893	145.971		72.1983	137.052	90.1158	195.104	117.977	15.1798
	54		84.1166	6.90273	68.9332	33.0875	64.35	353.622		121.605	15.9677	174.034	296.328	189.628	110.36
	54.1		147.542	47.6717	146.674	177.586	80.8251	418.091		108.723	18.9267	227.47	322.622	127.792	278.81
	54.2		166.243	214.658	176.837	130.779	202.562	163.282		97.11	164.957	181.704	191.652	181.231	130.888
	54.3		191.97	399.129	190.16	122.718	251.406	41.2427		160.13	326.487	168.621	151.419	275.88	41.3847
	54.4		76.6236	213.29	79.2264	111.462	100.3	110.422		122.202	202.811	59.1324	174.197	178.367	88.1371
	54.5		18.0989	55.2284	19.2111	129.75	1.23822	188.248		49.6502	73.568	46.6265	142.504	22.6216	166.911
	54.6		31.1284	0.562914	28.9859	205.495	131.117	249.158		54.7066	14.79	75.2572	152.75	81.1682	255.068
	54.7		29.4369	23.7976	30.2228	257.345	237.421	259.974		83.9101	21.525	32.7636	208.035	169.971	266.913
	54.8		51.4325	24.2228	56.547	268.823	351.52	277.06		55.5714	45.3779	50.2126	290.053	278.045	212.759
	54.9		109.245	19.3971	103.082	312.834	271.253	324.413		147.645	36.8643	128.418	434.835	282.564	285.852
	55		144.456	38.7432	135.622	331.194	207.481	332.071		312.242	34.6004	179.727	495.651	259.164	389.19
	55.1		188.951	12.391	196.611	297.686	108.088	218.186		297.367	16.5436	167.742	328.198	141.38	366.249
	55.2		174.596	6.90582	165.798	237.01	71.6586	175.375		248.009	13.1423	150.337	241.285	55.0676	284.174
	55.3		84.426	5.20449	79.4002	242.766	41.2371	192.064		101.206	34.1407	82.5716	242.168	21.6353	247.095
	55.4		115.604	143.552	123.862	167.888	59.5153	166.735		149.287	200.656	81.2503	186.44	63.7576	142.494
	55.5		174.296	373.975	161.008	72.393	114.915	60.315		364.321	360.607	184.137	80.2021	118.346	63.9597
	55.6		77.8417	234.385	65.3614	15.7229	171.526	7.81304		190.052	146.071	72.9672	17.0373	128.947	19.7896
	55.7		57.7891	85.5124	66.2357	103.301	140.74	32.2499		48.6503	39.885	4.43638	18.9102	113.789	56.1261
	55.8		100.807	44.3044	120.347	180.717	37.9036	62.8445		76.4725	62.3684	36.0328	20.095	40.6662	150.224
	55.9		61.796	24.7205	73.8105	84.5922	63.1819	23.4174		67.8545	21.7859	43.2715	12.1407	164.756	102.548
	56		21.7535	48.2865	28.6676	15.5638	173.357	25.1859		99.0758	35.5013	37.3153	67.9731	377.356	29.2796
	56.1		37.599	151.972	53.0191	60.3259	65.5893	53.6829		61.1256	33.0146	11.7206	106.594	165.28	20.3231
	56.2		111.944	249.755	122.187	96.8731	38.2467	69.7468		39.6631	156.561	40.8686	86.9328	13.4793	39.3134
	56.3		64.1295	129.676	68.4548	66.5306	124.428	43.2194		22.6605	164.291	33.433	49.5129	127.494	26.4214
	56.4		13.8549	2.84852	15.5815	3.68533	94.046	24.1761		18.2835	12.0176	23.1899	10.6704	118.804	17.1567
	56.5		131.719	177.133	128.78	53.1392	69.8965	40.4026		146.394	146.525	178.365	54.7146	70.5446	52.1416
	56.6		285.096	297.063	271.193	61.3602	122.269	45.902		299.889	317.861	363.046	55.1168	152.748	25.724
	56.7		268.248	137.623	246.394	6.5033	371.197	10.8823		263.836	181.153	370.293	17.648	368.598	19.5581
	56.8		196.842	69.5609	196.771	76.8064	604.93	103.802		147.364	71.4332	222.947	124.341	514.641	99.147
	56.9		209.065	142.05	219.648	188.697	474.514	229.36		206.636	118.37	160.647	242.976	400.971	166.336
	57		166.542	373.545	183.73	105.523	261.774	145.657		193.358	280.327	93.9578	163.676	233.254	59.5223
	57.1		178.305	544.709	184.443	17.5868	241.306	44.1579		176.807	400.164	110.876	24.0441	158.659	44.2491
	57.2		174.843	412.41	164.278	117.204	189.983	106.196		138.216	231.368	120.247	66.4957	111.201	164.702
	57.3		80.8942	113.775	77.4554	106.547	100.464	95.7065		90.4285	50.4625	108.734	100.774	66.721	113.075
	57.4		27.6647	59.6626	27.5716	44.3583	68.5855	70.978		46.5119	58.4031	56.3039	73.8815	63.7553	43.0424
	57.5		7.38671	138.465	3.27279	58.6176	185.274	85.677		23.4359	95.2504	15.3965	52.1888	177.553	61.2077
	57.6		11.6603	85.5017	9.62392	39.1095	104.504	65.3934		15.8965	42.1248	21.407	35.9498	131.181	76.4332
	57.7		23.931	7.44835	25.1209	30.6506	9.4487	44.8097		5.72148	52.0303	33.2546	55.8804	15.371	117.052
	57.8		1.60955	8.70452	2.01876	22.4319	71.3892	36.7267		7.35575	101.727	20.4596	67.206	23.0069	112.459
	57.9		35.4127	8.723	32.4986	11.1011	66.8878	26.8256		65.2508	80.2015	17.6698	68.1244	53.5813	55.5669
	58		59.6948	33.8634	58.533	15.4654	84.4266	20.7972		150.754	17.7761	46.0189	51.5604	71.6287	23.4771
	58.1		15.2828	108.197	11.7401	31.7719	59.1336	36.0415		117.925	14.2596	57.7561	41.5617	30.1433	25.4059
	58.2		37.4876	99.0268	35.189	51.8895	73.3598	43.3589		45.4667	18.4908	43.1827	29.2525	11.4322	36.163
	58.3		34.9533	30.95	46.599	69.848	19.0238	36.0593		6.666	10.5592	44.2774	25.6922	11.3897	84.923
	58.4		15.4869	21.306	17.4319	88.3874	2.73205	68.0717		8.86325	16.7908	21.4532	38.9019	12.2969	152.043
	58.5		138.373	242.453	127.42	61.4663	46.9251	41.0821		122.844	106.674	75.7616	15.9722	52.0721	88.6583
	58.6		202.423	414.476	203.597	28.6596	122.579	17.2338		128.675	227.355	125.98	26.7466	101.476	25.1574
	58.7		69.0717	246.713	65.7163	68.1741	289.226	69.8307		46.7874	197.578	76.5844	122.02	188.516	70.1583
	58.8		43.3549	55.5355	42.6587	230.145	323.026	190.499		56.293	70.1933	78.8682	250.994	200.49	224.643
	58.9		95.9385	109.94	99.2208	254.56	341.872	196.772		116.547	76.5969	126.396	208.261	224.949	263.567
	59		64.7669	176.584	69.705	162.076	257.725	84.395		94.7113	114.444	106.088	121.601	214.89	135.362
	59.1		60.436	115.557	73.445	197.639	314.947	142.053		55.4621	65.3983	84.9406	193.614	339.065	125.123
	59.2		67.8575	151.913	90.2751	168.909	299.146	118.253		41.5462	118.128	73.514	125.599	317.296	115.959
	59.3		45.2321	164.371	50.5568	29.0899	181.239	26.3533		54.7161	158.449	79.0154	13.0305	158.402	28.2943
	59.4		52.4829	87.8283	48.446	47.0853	97.1931	68.8351		44.3335	31.8398	93.5511	52.4033	84.4493	59.9505
	59.5		66.1335	46.9842	56.5677	124.792	186.477	168.878		57.5011	26.2429	85.1963	118.817	146.302	155.352
	59.6		45.6914	14.22	40.6348	85.6353	173.09	164.486		39.1646	40.2916	21.4536	84.843	158.895	139.321
	59.7		9.32183	0.504894	9.92818	38.97	136.298	60.5195		30.1119	10.7577	9.91549	28.3395	152.419	83.3844
	59.8		26.0217	18.9228	19.7073	20.6534	92.2854	22.0326		45.6423	17.862	12.1295	25.9467	95.9843	30.4362
	59.9		37.7007	21.418	33.5174	29.2636	33.6262	56.5579		19.0452	33.9521	22.1023	47.5516	27.8658	14.6691
	60		10.422	2.28566	11.0405	53.2142	127.522	74.8092		2.1762	18.0477	34.2038	57.6204	112.084	34.2093
	60.1		40.4245	2.97878	44.0063	76.7953	129.274	75.3734		8.38939	13.3204	21.3773	73.3333	123.919	62.2606
	60.2		34.8659	4.29824	40.7661	69.8576	110.847	57.8927		9.39957	70.9316	10.5525	80.8615	76.2154	46.7825
	60.3		10.5405	25.5922	13.7949	13.0357	70.4732	24.2429		16.8072	104.495	14.2704	45.6829	71.8143	4.54284
	60.4		28.4108	96.8743	25.1402	25.278	46.387	32.4638		49.9734	55.5692	39.2307	22.6916	75.2199	41.276
	60.5		39.5133	178.159	41.3955	54.6641	56.0466	86.6102		42.041	46.5792	53.8651	71.5639	53.5007	118.023
	60.6		29.8188	196.622	30.4773	84.4117	79.5565	115.572		40.0485	53.6921	30.1677	71.871	47.6042	144.522
	60.7		32.7994	139.936	34.3544	84.3912	221.993	97.5561		24.653	58.516	23.8125	44.5664	130.097	79.8759
	60.8		73.1581	101.507	80.8197	48.2106	272.989	72.5393		50.9467	53.1851	88.8255	50.1037	165.197	42.2385
	60.9		87.0742	117.8	92.7735	110.71	281.35	106.054		80.6813	69.0838	141.118	103.879	200.187	99.0709
	61		99.6979	169.974	107.914	111.46	187.316	81.9244		75.5847	102.036	145.729	89.2989	172.476	80.8596
	61.1		51.8045	99.3693	52.0071	77.2477	248.286	52.9828		38.5076	84.5606	60.5805	88.2189	228.772	44.4256
	61.2		51.9635	114.01	44.907	55.6987	286.027	50.1956		90.4296	37.7275	43.4783	73.704	246.297	42.5554
	61.3		40.4798	171.191	37.4057	74.018	328.175	72.252		77.1478	80.3463	40.5215	62.5877	235.384	58.9894
	61.4		13.6717	37.9149	15.6787	56.5838	140.549	31.368		9.65074	20.5259	11.7304	21.097	87.086	40.8036
	61.5		26.3087	20.6562	28.8557	17.0863	93.3181	4.78665		30.4512	26.732	48.0727	5.04041	74.9955	7.34649
	61.6		11.3047	79.415	13.3839	55.1284	181.442	60.0286		34.5654	120.811	86.329	59.2793	159.258	39.0572
	61.7		37.2071	49.272	36.3724	61.4517	182.997	59.2608		42.0151	90.1781	75.3185	41.3893	128.409	62.8041
	61.8		83.6299	13.3922	78.6055	16.1055	76.2276	7.00007		52.5125	16.4134	61.2326	7.75758	33.0424	24.2935
	61.9		54.5849	28.1181	49.2714	83.7537	16.5769	136.963		53.6395	10.1472	61.321	149.733	70.6521	54.4841
	62		87.3549	76.1946	89.3999	166.216	109.48	270.097		139.008	69.471	84.1951	206.497	159.109	138.356
	62.1		155.688	75.714	153.803	103.575	83.1275	173.183		163.645	128.191	83.1079	118.023	87.7873	99.473
	62.2		79.55	47.5972	77.7916	26.8052	1.51838	65.1959		37.7523	124.435	24.3844	50.243	9.68641	25.4814
	62.3		6.64608	39.6389	11.2814	29.3948	51.0405	74.29		18.53	105.205	4.50959	54.8548	58.6009	41.8825
	62.4		23.7428	36.6298	25.4306	51.3223	87.6588	132.119		76.8954	31.8821	17.2167	70.9831	85.9297	92.5073
	62.5		35.2486	16.7273	36.6882	54.7046	56.5447	114.643		29.9958	9.07986	19.6168	56.2499	42.4777	98.2547
	62.6		18.9094	28.9896	18.5875	104.901	7.78591	126.123		4.5119	10.1968	26.1446	112.101	2.37388	127.84
	62.7		86.8708	144.409	86.0664	199.573	13.8782	164.14		45.282	22.3341	44.5999	179.646	7.67122	179.302
	62.8		317.716	325.887	323.632	191.21	45.5888	166.252		195.481	151.968	147.283	157.023	35.9191	131.288
	62.9		385.214	320.567	379.849	166.437	173.491	146.458		259.645	222.06	229.867	141.625	143.324	101.365
	63		203.155	174.832	205.187	130.507	162.322	129.169		114.117	106.209	120.686	153.379	159.202	89.3543
	63.1		36.5491	78.0811	38.2938	125.05	119.45	141.507		38.5533	24.1585	24.2833	176.389	114.068	132.003
	63.2		31.2956	90.4292	30.4952	156.988	30.3844	174.642		41.8337	13.2323	34.1884	157.458	22.1294	183.118
	63.3		39.356	137.151	41.8143	180.809	55.458	196.391		24.6059	46.0672	34.1257	110.434	42.5345	174.226
	63.4		27.2041	79.4236	27.1353	104.052	76.1501	123.909		31.1662	20.9045	42.6844	41.1247	66.0315	92.7334
	63.5		56.6488	1.07211	59.8155	37.7066	50.5263	27.6187		59.5942	8.81028	95.2661	26.7634	51.6896	39.5618
	63.6		55.5434	44.2568	61.0974	95.0646	46.1865	57.9377		72.4358	40.456	96.985	85.8019	48.1603	77.8266
	63.7		44.3725	95.1688	47.8113	105.768	19.1148	70.5615		27.6933	45.7538	26.222	58.8501	16.6272	75.1324
	63.8		25.0326	75.85	22.8017	31.902	24.272	11.9063		37.3959	47.429	32.2763	5.34774	45.1456	22.2111
	63.9		19.4636	19.5825	19.5282	65.99	38.4149	69.313		91.6393	10.0637	72.9462	106.609	100.198	63.7894
	64		48.8484	23.2809	48.9849	107.207	20.4643	110.292		108.064	36.5725	89.5532	165.396	58.6974	111.126
	64.1		48.6229	69.8815	48.9199	73.0563	21.5591	75.9863		79.8012	96.5912	57.5057	106.778	38.5172	66.2456
	64.2		28.7579	24.0281	33.7374	51.24	13.9485	69.4444		21.574	44.8333	40.6678	77.0482	16.5841	29.7229
	64.3		38.0323	20.1742	42.2305	117.852	9.15813	84.9348		42.5708	32.4629	68.6785	94.8521	0.864692	60.7977
	64.4		37.5287	39.4278	41.5159	142.152	9.4304	100.939		60.4139	67.6233	65.5887	110.011	14.2311	80.5405
	64.5		53.4871	40.0807	65.8215	114.1	18.3768	67.6605		24.5066	52.6544	41.2103	84.179	22.4006	59.7217
	64.6		43.3977	34.5686	51.6774	69.1778	11.95	64.5989		11.2171	73.7813	49.6192	67.3009	20.2228	33.8385
	64.7		82.2356	14.9147	93.9435	66.0088	19.3985	87.3612		50.2385	37.5158	91.5903	66.26	26.1767	33.8534
	64.8		176.881	75.4855	188.911	161.548	19.7565	148.648		163.379	57.7454	131.182	143.912	33.1153	76.4201
	64.9		219.125	146.124	214.016	215.505	56.8211	165.551		254.099	116.048	125.189	161.437	64.1421	113.208
	65		137.793	97.2326	131.878	196.466	32.1857	120.41		132.822	76.8587	61.4748	124.54	52.0039	143.37
	65.1		83.9129	46.929	81.9299	94.0961	14.5286	71.1281		73.1727	24.0607	53.899	67.7945	29.4003	105.925
	65.2		69.0509	16.8378	72.3334	48.4065	9.00543	75.4051		44.3764	3.59544	43.9501	43.5398	14.0487	72.9756
	65.3		63.8648	15.8289	63.1421	127.796	41.9402	163.425		59.9248	28.4876	37.9399	143.475	69.7784	140.045
	65.4		68.8566	28.4428	62.8	208.85	66.4352	230.531		79.3005	47.6805	72.9507	249.808	104.572	204.174
	65.5		74.142	18.3503	79.0162	136.316	48.4045	121.499		70.4353	15.3498	78.5613	136.35	61.7839	130.113
	65.6		33.792	7.62922	34.1021	75.8157	23.6024	38.1977		49.7499	0.410829	25.5074	51.5262	28.1177	52.9179
	65.7		34.1814	4.22906	27.4067	87.517	49.1081	15.1577		32.0283	13.3072	6.0598	31.6697	56.408	36.3376
	65.8		80.1242	2.46526	74.4508	39.1741	36.2948	1.96784		61.269	19.5041	30.6026	9.78933	48.2042	12.0774
	65.9		93.2348	5.87409	95.16	18.1283	26.1887	18.1702		67.6392	37.6459	49.9314	35.7175	19.4131	23.6618
	66		62.9898	10.4089	62.1256	22.653	92.149	20.8137		46.8701	65.8724	55.1904	35.1712	48.8828	40.8733
	66.1		47.9197	22.729	46.6066	36.9155	77.1814	25.6361		26.2327	65.7832	44.9649	15.192	31.5385	31.5332
	66.2		31.6414	25.4037	27.3845	68.1102	35.1966	55.7867		6.12558	41.2066	39.7647	53.2719	21.5953	33.1303
	66.3		36.9309	28.3472	36.2839	71.8696	12.7783	41.0873		10.1881	75.3081	22.0978	48.1445	24.3163	26.6357
	66.4		29.6141	40.0162	29.4063	31.2322	9.6978	28.7514		19.4751	64.703	12.921	19.8997	10.8657	11.7515
	66.5		30.0351	35.8123	31.1117	8.54877	19.773	32.7981		33.4686	36.771	20.2813	11.2392	7.85711	12.5459
	66.6		15.8697	24.7949	17.3209	16.5594	21.0879	25.0015		51.3214	30.3467	43.5803	14.7089	11.7505	17.6943
	66.7		42.0618	58.9311	42.0912	46.6982	4.88626	83.2337		105.519	84.2187	95.4676	66.4239	2.03196	57.7783
	66.8		122.296	216.926	117.159	144.564	14.3035	205.144		144.704	280.972	139.375	192.121	26.7985	169.266
	66.9		175.417	325.737	177.978	188.213	66.1405	270.302		168.21	362.792	146.272	248.712	83.9871	208.426
	67		144.714	194.159	150.706	173.451	72.5132	219.858		113.636	230.481	112.051	228.234	99.252	143.726
	67.1		99.5403	65.9033	103.201	106.097	51.3582	101.259		60.7617	78.7728	74.2885	122.015	76.8642	61.6716
	67.2		57.1052	17.9947	62.4946	40.2486	11.153	12.9635		27.458	17.1987	53.173	16.5549	16.1553	15.2828
	67.3		46.6676	0.627737	55.5233	24.7661	7.98846	45.4059		31.8758	14.1038	50.8367	39.4565	1.46764	20.0172
	67.4		37.4053	35.9052	40.5131	83.859	22.0727	112.726		36.4816	71.1831	31.89	113.967	30.2372	73.2305
	67.5		52.0552	84.684	54.256	83.0887	18.4248	79.8455		33.1303	91.9632	15.4996	74.0828	33.615	67.8438
	67.6		26.2071	45.3388	22.8146	39.7745	5.72289	25.7338		34.9497	34.3204	10.9799	22.982	7.00594	22.924
	67.7		12.7642	13.0545	11.3133	8.02851	8.46117	15.4539		14.8106	3.68136	5.76637	7.47579	3.52693	6.59387
	67.8		32.5527	15.2967	26.5639	6.82147	18.7572	9.70944		11.3196	14.1248	15.5386	2.34174	19.5221	34.4598
	67.9		67.6488	21.3268	61.0246	9.82835	33.2673	7.83758		25.737	36.5375	23.4283	3.34398	31.0538	30.4097
	68		80.9393	31.9621	79.0194	25.116	31.8411	26.4899		66.0554	37.9409	42.4522	14.4295	24.8103	34.0948
	68.1		55.8751	57.1416	63.623	38.4181	7.20238	41.2241		40.1096	29.8031	40.3274	36.3954	5.1629	49.4576
	68.2		11.6718	66.327	15.4768	31.1679	35.6296	30.9543		10.8261	39.206	35.4482	39.1875	44.175	39.2342
	68.3		8.92483	27.3625	7.09535	3.57483	22.3012	0.294849		28.3579	38.0175	13.9163	4.82966	31.0361	5.52283
	68.4		58.9462	0.662039	63.1238	28.3879	2.31017	36.8244		94.4957	9.79708	61.0237	24.6343	3.70623	34.2194
	68.5		84.0928	12.5329	84.1418	29.8802	39.6869	75.5008		137.949	3.19301	121.618	44.2049	42.8089	37.013
	68.6		54.4631	13.4994	48.0793	13.576	10.8439	30.261		81.8735	12.4765	72.2504	35.7857	11.4244	26.1733
	68.7		24.8821	89.6312	17.8798	85.8387	14.7566	41.2297		31.5553	142.146	18.0595	76.5983	19.8551	97.8214
	68.8		45.1481	327.191	39.4776	153.02	101.163	97.1871		46.2289	427.399	54.0513	121.72	118.962	149.673
	68.9		58.4749	407.781	56.6547	146.775	109.777	99.9032		40.4116	455.535	85.2993	106.809	134.371	127.77
	69		48.0636	212.116	44.8181	87.0967	80.9412	77.7417		39.1136	249.608	72.2473	67.6415	95.5184	62.3937
	69.1		48.3144	58.6394	45.0093	51.7622	60.1927	58.7043		29.5908	76.3496	48.6999	45.3653	70.3474	32.7111
	69.2		59.123	6.80257	54.4015	28.3776	11.4602	40.8096		59.3847	29.907	69.3998	26.9246	20.4091	31.5048
	69.3		34.2245	10.1446	30.5315	24.8826	0.646127	53.9049		63.3415	26.287	67.3883	29.1861	1.32049	47.9205
	69.4		13.4169	56.6227	12.6214	31.1153	15.771	50.1864		49.4408	23.7434	25.6168	33.8008	14.0369	34.4136
	69.5		19.9286	103.885	21.9712	32.188	8.32637	16.3472		24.3147	20.7614	3.6951	21.223	9.99316	30.9326
	69.6		17.4346	87.6969	16.4408	25.1715	18.8565	22.8647		17.9422	20.371	4.05481	27.0418	10.9813	25.9508
	69.7		12.6724	37.662	11.8477	40.7657	26.697	35.9317		10.2653	9.60293	12.1956	35.3396	15.8665	32.9681
	69.8		8.56542	4.2122	5.85603	59.3283	8.76767	34.7763		10.0315	2.96272	24.6595	41.6555	4.61693	73.1128
	69.9		18.8431	18.0403	19.119	40.8797	10.8225	16.511		11.7207	13.6698	33.9064	37.4739	6.66493	59.9495
	70		23.3998	69.2955	25.5745	33.4809	31.716	21.1372		10.9082	35.6386	29.7639	36.7297	21.9477	30.7347
	70.1		23.0218	76.7273	23.6835	14.0167	51.0094	11.7137		8.85511	39.6925	8.71519	18.2659	29.9574	5.99985
	70.2		14.3777	37.1717	12.5396	3.16896	32.6762	9.96604		9.74206	11.4514	3.01929	11.6742	12.5458	7.14875
	70.3		23.1221	42.107	24.3509	11.0301	16.502	19.4578		38.3345	21.5505	13.9794	12.4077	1.99369	13.6145
	70.4		66.6784	94.0208	71.5948	29.0069	6.92959	27.2064		96.6154	59.1925	67.5719	27.7765	6.71619	17.3786
	70.5		72.2034	68.1244	75.3365	34.6272	2.08655	56.2328		97.7206	27.7224	89.3295	45.0614	13.2808	31.9736
	70.6		28.4319	0.906943	28.6251	31.8804	8.71555	41.077		52.0174	11.967	29.5007	39.0561	19.6912	30.8813
	70.7		1.242	74.8302	0.80392	34.9977	14.2448	22.5147		22.7028	136.792	8.35658	43.8274	16.4563	50.2496
	70.8		23.6523	234.714	24.8693	26.687	56.8131	49.3172		45.0085	297.705	29.1569	45.5497	49.8364	51.8446
	70.9		52.7215	256.899	51.014	14.5034	52.4317	31.1049		50.1766	315.777	39.1349	18.5083	49.7096	24.171
	71		56.347	133.058	52.8976	18.3018	37.3064	16.1134		23.8755	205.029	23.406	5.40311	31.4957	7.49899
	71.1		21.6347	29.628	21.0746	25.0041	10.5334	26.6112		3.53367	88.1083	4.99508	11.6573	9.9035	16.1745
	71.2		17.4248	5.71617	16.6354	34.8214	25.6251	58.0626		13.135	46.6721	19.3588	24.827	28.603	56.3174
	71.3		34.2539	4.45782	28.6872	52.6981	31.3416	82.4367		45.6519	19.9272	59.6359	48.5036	49.3801	89.8201
	71.4		39.5542	9.03658	35.562	36.8636	21.9031	68.3137		76.8897	6.10488	72.3211	52.1169	42.2699	45.288
	71.5		16.5697	12.5529	15.0316	25.3875	4.61074	30.3116		52.2705	5.47714	42.3108	34.1661	6.87296	19.987
	71.6		11.7859	7.70701	11.3547	20.7122	41.9789	8.43718		19.5085	6.97541	7.16674	14.4365	29.8021	22.2406
	71.7		10.9237	6.541	10.3877	30.7983	78.511	9.23762		8.51887	3.34554	4.40472	14.9562	53.5287	20.0375
	71.8		5.77182	15.7673	6.89953	35.391	30.2787	7.12434		12.3696	1.3968	19.4569	27.7654	18.6635	15.3853
	71.9		20.1394	41.3241	23.7093	21.0946	2.28717	4.96041		15.5485	10.9722	24.5142	20.6309	7.22094	6.72186
	72		32.8655	49.1283	40.0523	27.0241	62.6497	33.6641		23.2264	17.6197	33.02	26.7517	63.3561	7.46523
	72.1		17.3583	20.1169	23.3107	30.1593	97.8735	52.7595		12.4649	9.88961	18.4684	30.3002	90.2897	12.4634
	72.2		18.402	2.60142	20.1016	21.3525	46.7999	32.6678		27.9209	5.424	15.7584	16.796	37.8873	18.6173
	72.3		32.7394	7.24458	39.5856	28.5722	9.37032	29.1472		30.9168	14.273	13.6721	29.5576	2.54333	25.249
	72.4		16.6684	6.68223	21.4028	38.2982	5.25763	39.5209		23.1391	9.82737	14.6439	46.4582	5.2963	25.6693
	72.5		18.0696	0.700544	17.4665	24.8061	15.6046	29.8436		29.4907	0.56063	30.5072	29.8045	13.4388	19.1194
	72.6		44.8902	9.63485	40.3175	7.3506	50.075	10.8174		66.4404	33.4889	65.2042	8.73009	47.469	12.9767
	72.7		78.4443	84.8788	66.61	6.34556	101.124	6.48647		118.481	149.512	118.471	11.0607	102.092	5.0668
	72.8		128.506	247.978	118.785	42.3024	119.717	32.0045		102.562	260.688	119.505	38.9362	121.421	26.7455
	72.9		181.716	300.186	175.815	64.2856	96.3192	51.5691		118.945	237.687	125.721	46.6902	95.469	53.0989
	73		176.85	152.206	186.003	49.7173	76.4262	27.1146		90.5232	90.1687	88.2673	22.9405	73.3084	36.4549
	73.1		98.3345	18.5963	105.219	14.9723	48.6259	10.554		64.6971	9.04666	57.7007	8.01343	48.2593	5.69461
	73.2		38.4095	9.73905	40.493	3.9772	47.1405	12.9217		23.9081	10.887	21.2448	10.9764	48.1808	12.2734
	73.3		13.3678	5.87939	9.55612	24.1231	17.4271	32.1823		27.4883	5.78426	19.9967	34.9993	25.1872	42.7262
	73.4		23.1676	6.00495	22.0673	21.4931	9.21021	39.2652		51.796	8.29493	19.6111	51.4327	8.39857	34.2518
	73.5		25.5992	8.43427	23.3401	5.2296	7.83718	22.0651		45.0446	15.2112	18.6545	29.5421	3.24992	7.43084
	73.6		23.5736	0.502162	21.8713	5.32387	15.6551	5.76903		24.2951	7.50568	9.22007	7.47483	18.5007	2.39083
	73.7		27.3848	5.09865	28.974	10.7152	44.1455	4.84542		21.3725	0.658105	10.7984	11.4709	39.698	5.30975
	73.8		36.0665	12.3928	41.7744	8.94504	24.947	2.87672		39.2	7.30715	17.3987	18.8662	17.5975	6.6224
	73.9		49.1349	12.8553	57.2411	3.3593	3.68554	5.44483		53.1763	21.448	21.8434	11.0199	5.26736	8.01358
	74		47.7276	8.74013	55.947	4.71028	11.3562	12.5131		29.9755	20.5751	24.673	8.67163	15.5135	2.51732
	74.1		21.3446	15.1425	23.4983	8.57213	41.8672	14.6513		4.33019	14.0257	14.7565	5.53318	38.391	2.20167
	74.2		9.47154	35.771	8.7039	3.66405	28.5607	3.26611		7.63438	23.5109	12.3739	8.10705	30.7443	2.50434
	74.3		15.0513	29.8574	16.4305	2.30585	17.3878	6.10842		17.2784	23.5924	10.4784	10.6188	18.943	3.77958
	74.4		11.9447	4.52066	11.2842	8.1185	7.77613	6.62549		21.8859	10.7137	12.632	12.6257	9.66722	7.21702
	74.5		28.0781	4.08944	27.2097	7.70371	25.655	3.44304		39.6674	1.71185	37.2605	2.09277	25.9423	5.40003
	74.6		56.7639	33.811	62.2019	5.62519	53.1609	14.06		61.397	33.6797	72.3261	10.9192	53.486	7.28775
	74.7		77.739	109.13	80.0646	33.9181	74.3111	72.3928		85.5513	121.535	108.78	72.9192	75.5851	37.2885
	74.8		91.7829	250.368	95.5005	84.6238	31.8745	101.484		70.3018	242.126	85.2498	98.397	32.252	83.6553
	74.9		70.978	319.338	67.5091	78.1123	40.7837	84.006		88.2173	284.559	66.7131	67.958	24.4946	60.1691
	75		41.3356	240.598	41.2836	38.7152	28.3223	27.218		90.4227	198.276	38.3847	18.1939	24.2652	20.9663
	75.1		19.0652	148.896	19.824	11.0536	10.5041	6.14489		69.9644	134.636	30.2012	2.79461	6.47008	7.03739
	75.2		10.9912	70.7271	14.9419	1.3425	16.9044	2.89792		19.7838	63.5455	16.6671	5.9644	24.5796	1.58729
	75.3		12.8815	11.5124	14.9123	2.64008	52.0192	13.9987		15.8002	8.00851	22.4102	13.0247	56.2227	6.29789
	75.4		15.8867	26.0236	16.2654	11.1456	58.7073	16.4383		17.7203	13.6496	19.421	11.8717	42.7795	18.0685
	75.5		9.32603	47.9788	7.38567	4.03943	9.75154	8.61231		15.7165	33.9126	16.444	4.16033	4.62034	9.16298
	75.6		6.47373	38.8131	6.93686	2.56516	1.04239	4.18503		3.32048	30.0071	5.93048	5.43738	5.33239	2.25621
	75.7		14.9905	27.5421	15.1073	9.01003	12.7979	6.75496		7.29412	9.41136	4.53072	7.36261	22.8897	8.60836
	75.8		19.9897	14.2814	19.3321	7.82928	23.5497	4.13412		16.0634	1.00738	9.58576	9.36795	37.5626	9.91961
	75.9		15.9142	4.50553	14.5268	3.9617	17.5175	0.54017		29.935	6.30302	24.103	7.55361	29.9114	8.67638
	76		23.9959	0.537479	22.3365	7.71291	14.848	2.80941		27.6729	9.14576	39.8712	7.485	18.4337	11.023
	76.1		13.454	14.3595	12.0163	13.5349	2.62902	7.19472		17.9469	5.67982	24.3329	10.688	9.58915	10.6077
	76.2		6.74393	38.3871	5.55673	11.6584	4.42026	4.2344		2.48028	10.3276	10.7326	12.7863	10.2846	5.31806
	76.3		11.0295	40.0751	12.8621	10.2455	9.64219	4.27983		7.44094	25.8498	8.28757	4.76774	13.336	7.19588
	76.4		12.4489	20.9981	14.6766	9.89715	6.78251	2.2346		18.394	29.8286	12.0424	6.65307	11.0496	6.58102
	76.5		16.8185	14.7735	16.1725	3.22827	18.3732	2.22207		17.908	19.1324	12.119	1.03014	17.2239	3.26294
	76.6		21.2307	29.1197	22.1104	3.43216	9.74588	16.2024		24.0642	32.1308	15.5745	8.83692	8.6893	11.4029
	76.7		22.2424	81.6831	22.6506	22.3095	28.2379	41.6134		32.077	86.607	27.7865	38.626	22.5065	27.5629
	76.8		23.1932	157.413	23.3792	37.3948	56.2137	33.266		28.0385	157.706	26.6484	39.307	52.563	31.937
	76.9		34.8042	202.937	33.9698	28.4988	104.733	20.2117		44.6427	188.923	28.1599	22.2261	97.5992	22.6217
	77		33.7837	196.526	32.585	17.9574	60.9554	11.0362		40.4691	179.908	17.8916	10.311	61.5608	22.76
	77.1		29.9037	120.164	27.5577	10.7488	18.7452	11.8365		35.904	131.082	22.8942	13.4612	10.9981	18.0323
	77.2		18.1889	31.3126	17.6251	7.33663	5.56521	14.2009		13.6713	47.5239	21.8248	14.2389	7.05636	8.63186
	77.3		20.4341	27.7127	22.8111	8.08369	19.609	14.3979		10.0634	5.53148	10.8643	15.1912	14.0893	10.864
	77.4		15.5504	49.4009	14.2774	16.1495	17.3988	12.8127		7.76881	17.2012	3.74229	14.7454	9.83121	24.7352
	77.5		9.14298	35.3359	8.67571	19.5873	14.986	19.4892		5.20865	24.1891	3.94667	20.4727	18.2836	27.3507
	77.6		3.07186	8.49628	2.20845	15.6356	22.9637	17.6194		3.55429	14.9947	1.48709	17.8369	35.4283	19.4457
	77.7		17.1856	0.582868	13.3936	5.46179	26.1612	12.3671		8.63194	3.55863	6.43555	10.4158	26.7972	5.86113
	77.8		23.3277	2.85759	21.615	5.24998	6.78489	5.78281		14.1436	4.70391	22.0897	1.71629	1.23645	11.484
	77.9		6.93923	5.85042	6.76731	16.1784	34.0379	18.7809		21.8681	20.298	21.7007	12.5958	30.6511	31.8522
	78		3.73854	6.69077	3.90782	28.0416	77.2828	31.241		13.3024	26.1542	14.4876	31.6993	67.9408	41.067
	78.1		2.66312	10.3189	2.85649	17.2967	48.4907	16.4294		9.02099	25.8995	7.33511	33.7635	51.0663	22.4828
	78.2		11.5106	16.8677	12.9711	6.64714	34.5195	14.9291		9.51405	15.2817	7.11281	28.8755	34.1285	4.87566
	78.3		7.8844	5.05803	7.80771	8.49389	33.9896	10.2647		8.8501	2.09053	4.25029	16.2133	27.8786	5.69182
	78.4		4.75133	6.55969	4.29144	3.64002	20.1488	4.55562		18.7372	14.8886	11.403	4.17742	16.1465	9.28412
	78.5		9.52642	50.5769	10.8101	3.63321	14.9107	19.5523		15.5257	53.5176	8.40326	15.9629	11.2655	16.8331
	78.6		20.7961	97.3951	20.2786	13.7835	7.04909	26.1218		15.1992	95.9919	9.89621	27.1962	8.03405	27.371
	78.7		23.844	120.258	23.953	19.7141	5.25189	26.2153		10.0269	109.806	8.1395	21.0506	9.67108	31.0271
	78.8		16.4696	96.3676	14.9592	20.8389	5.04484	18.0529		5.99208	91.2317	7.98644	13.7171	13.1502	22.7308
	78.9		23.3896	60.4183	22.5998	13.3934	0.834679	12.3356		12.1809	48.2314	20.9774	9.32137	6.27524	9.13261
	79		19.9156	40.5949	19.5255	11.8528	1.49019	11.6423		8.20732	19.633	25.6638	9.73141	4.90619	8.31407
	79.1		21.8841	40.797	22.8687	12.8806	2.16394	7.49052		6.09709	10.7478	16.0447	9.4549	4.37797	7.70367
	79.2		9.31121	43.5114	7.40383	12.7162	0.134177	7.71626		0.91884	9.79475	8.84895	18.0847	0.991673	7.77749
	79.3		11.9303	57.4993	11.2163	10.5638	0.938207	9.53214		2.91058	22.3231	6.63746	25.4986	1.06774	11.1567
	79.4		18.0979	47.6774	18.1921	11.8	0.389572	10.9168		6.82506	31.2833	8.41799	25.0679	1.27343	15.7588
	79.5		14.4974	18.4702	15.433	10.5932	24.8574	17.6423		10.6778	17.1346	10.3232	27.3869	22.7236	17.015
	79.6		3.36068	2.49864	3.27645	8.82646	69.019	15.0116		8.81732	4.88457	4.46698	14.3879	56.0832	18.6094
	79.7		7.78923	12.9619	6.27888	1.09324	86.9147	11.6234		5.28445	2.99948	1.50679	3.93183	64.7599	8.36791
	79.8		15.095	12.7745	13.632	3.3002	11.5077	0.846303		9.75043	9.38366	9.68479	5.62837	9.51518	5.85527
	79.9		6.37957	5.19362	6.20311	23.6769	6.5764	13.224		8.34982	20.9823	12.7534	23.2612	1.27286	21.9955
	80		7.30474	9.56759	6.82683	49.485	20.1437	47.7307		6.4398	26.1824	20.1364	48.518	8.70718	48.3864
	80.1		10.9622	20.4571	9.7562	51.8757	2.33698	40.2595		6.16243	31.1154	26.3572	42.9328	1.52693	49.7198
	80.2		21.2014	30.4079	23.2586	13.3038	2.61054	12.4467		11.1947	21.1452	16.2824	12.3617	6.31417	14.652
	80.3		10.678	21.7422	10.0945	1.5344	26.4414	1.39666		7.39617	13.107	2.61104	1.59033	26.9676	0.938627
	80.4		3.15197	17.3029	2.57078	3.68025	18.5338	6.33008		3.41321	17.7375	3.70531	3.54388	18.5697	2.2064
	80.5		10.5263	36.021	11.9949	5.33588	11.5873	15.9544		9.31253	35.6597	14.0024	8.89899	9.35763	7.21237
	80.6		17.3854	54.1671	15.8469	16.8789	0.853086	13.3126		17.2667	58.165	23.266	12.5343	3.10383	22.913
	80.7		20.8296	55.4347	18.3199	15.519	11.5977	13.3714		11.8102	60.51	15.4237	13.9126	13.8049	24.9116
	80.8		8.52221	52.8484	6.02255	13.7398	33.4511	14.784		3.37818	49.9206	5.37698	18.6522	27.0793	21.9563
	80.9		5.9322	66.8419	5.59945	6.26925	35.6228	11.6798		7.22984	42.6783	5.87157	13.2672	32.9002	11.0063
	81		6.82436	58.503	6.14882	12.7344	69.8558	12.8291		11.142	44.3633	10.2308	18.0157	59.2679	12.2938
	81.1		9.39199	46.6567	10.0693	15.0828	81.2255	10.3519		3.65734	33.7949	7.9009	17.2621	58.0208	12.4723
	81.2		3.61913	33.4389	4.02843	14.1561	51.7944	13.3604		5.34764	26.5288	4.70728	18.2697	29.6114	18.8853
	81.3		1.38013	29.1453	1.91432	10.5399	4.3236	11.9259		3.47119	19.7029	2.12813	15.3017	2.03801	14.0518
	81.4		0.971253	20.8777	0.750869	14.9189	2.67233	10.1002		2.99109	18.2326	1.15498	17.8744	3.87274	8.53639
	81.5		5.94922	11.0653	6.04285	9.79879	23.5641	16.7627		15.5809	12.2989	3.17235	19.4327	12.4468	4.30888
	81.6		7.22807	4.61702	7.38077	4.85286	17.1318	11.8828		23.8676	8.95379	4.50672	7.65938	10.0067	4.27068
	81.7		6.25816	9.31084	6.49533	3.52427	18.4175	10.3841		22.6066	4.51865	5.25309	3.53767	11.4911	0.859574
	81.8		2.40611	13.3447	2.12041	6.86633	3.53796	4.09917		16.5161	2.06271	2.86627	10.3963	7.83549	1.64003
	81.9		4.05922	15.6121	5.79082	16.7582	12.4486	5.74939		5.24298	16.7014	1.73176	15.592	22.2284	10.4814
	82		6.08473	31.5038	7.41543	22.1688	22.6835	16.828		2.09033	35.6125	4.3087	17.1832	26.8368	15.6969
	82.1		6.42805	36.1708	6.66312	17.3059	9.24533	15.2384		1.70509	40.4565	13.2651	10.3606	11.6383	19.6784
	82.2		11.5355	34.3888	12.68	7.09461	6.18123	9.34384		2.45081	30.0549	11.2651	3.41374	6.87291	15.8103
	82.3		17.6988	43.6996	18.4478	2.88067	19.8236	6.86316		11.0952	27.7901	6.7727	3.58249	14.6798	9.3842
	82.4		19.328	64.6217	19.849	0.829939	7.20195	7.31466		16.463	27.9689	5.83391	6.63439	4.28027	5.71878
	82.5		13.6278	64.7523	13.2486	2.77934	6.61615	9.90341		11.1414	21.2252	6.5829	8.75422	2.61837	6.00487
	82.6		3.93185	42.846	2.83723	12.665	13.8668	5.62279		11.4582	21.8152	14.2796	8.6917	13.0271	12.9628
	82.7		5.54844	35.3573	5.82508	14.3116	28.5393	4.07559		12.8087	29.0225	17.8803	9.30903	25.231	9.45602
	82.8		6.30103	42.14	7.19914	15.9041	19.0049	6.23359		12.2696	51.2861	12.481	13.1944	19.2418	10.3156
	82.9		3.02804	62.0511	3.88178	23.1917	15.1241	12.435		6.15658	68.6605	7.49192	20.3484	14.1519	21.6028
	83		5.48217	54.5554	5.89257	47.1336	4.28024	22.933		6.10071	61.5341	10.0283	33.5915	3.24581	46.1406
	83.1		4.85636	34.0273	4.86831	38.6035	8.22388	29.0264		4.22156	35.7559	10.2529	34.1703	4.61082	42.9765
	83.2		1.87362	17.9135	2.14171	24.8641	12.7393	19.5345		3.2777	22.9023	4.89793	22.9375	6.28609	29.1537
	83.3		2.54004	10.7135	1.6923	11.9966	3.47977	13.5422		4.0829	11.7314	6.72473	16.876	3.56918	12.9387
	83.4		2.17195	4.77396	1.71136	12.5873	1.70591	8.80638		4.04929	7.221	13.7314	18.922	1.10799	8.11056
	83.5		4.54705	10.5691	5.48214	6.60162	18.6517	8.28485		10.495	6.30607	9.52039	17.3095	14.3005	3.0971
	83.6		13.0985	19.4194	12.159	0.373929	17.6491	2.08884		23.241	15.2325	7.17205	3.38116	19.5688	0.497869
	83.7		17.552	22.9043	15.9907	4.56642	2.22272	4.28072		15.5054	15.6897	3.90831	2.17189	2.16352	6.86585
	83.8		8.01047	23.55	5.73327	6.23117	21.627	5.24752		8.29653	12.2272	3.39802	4.63348	22.8326	15.4743
	83.9		3.13141	21.1428	2.37679	8.30479	71.5377	4.18534		0.585668	11.4252	1.34151	2.14697	78.4656	18.201
	84		9.87719	19.3253	10.0529	9.03201	94.8445	10.8507		10.2574	8.00002	6.06408	6.04058	105.32	15.7516
	84.1		11.712	8.2719	12.0951	8.06947	49.0255	12.8457		9.37371	3.34058	12.7661	6.54622	64.9699	14.4823
	84.2		2.75868	1.70129	3.70002	6.89697	19.4032	13.6378		0.79044	1.38872	3.35294	3.01092	25.6253	18.6198
	84.3		8.84601	4.11888	10.123	7.14497	2.71063	8.66205		5.27462	3.37908	1.90962	1.06818	4.43392	21.4707
	84.4		15.5387	30.9839	17.0709	3.77798	5.80316	5.33193		10.1793	14.4936	4.69938	1.0295	11.2786	10.0144
	84.5		10.786	61.8263	11.4911	0.430513	9.56482	3.93952		2.91736	25.0981	2.58005	2.55067	15.6576	2.10331
	84.6		7.42948	47.0586	6.45052	5.7897	16.3829	3.46835		7.68733	26.0746	8.76823	3.42735	18.0867	8.65956
	84.7		7.8734	24.6494	7.67254	7.58304	42.5641	4.94879		6.08259	17.3686	10.7244	7.95354	34.7263	9.55617
	84.8		9.97047	13.8064	9.65019	7.36334	70.0458	6.93125		7.88073	15.0929	9.32971	12.7308	58.1052	4.05807
	84.9		4.64966	11.5501	3.5903	22.2327	95.3462	22.15		1.20685	14.1303	11.1381	26.1536	81.1756	14.2449
	85		5.23883	10.3905	4.16968	45.1385	43.6126	25.7547		4.04773	21.6893	22.9693	33.748	41.1692	32.3713
	85.1		3.122	17.5354	2.3884	37.5377	11.4643	26.3998		3.64704	26.6031	13.7262	30.7179	10.4579	26.0974
	85.2		2.68561	16.5264	3.24037	23.506	5.31671	17.7682		3.52974	24.2483	3.82083	22.0477	3.73344	15.2997
	85.3		2.81683	7.72102	3.08864	11.4215	19.7505	15.4608		0.491541	10.0271	3.05093	17.5968	20.3153	5.8117
	85.4		1.56239	4.76764	2.6175	7.78301	52.1709	4.24516		0.442306	7.69295	4.82698	6.90301	53.4135	2.54691
	85.5		2.29217	13.2906	1.4397	2.45522	73.0887	0.854698		0.585036	11.4865	6.30604	1.2153	77.7255	1.99879
	85.6		6.64475	11.7641	4.49662	1.73938	56.0128	2.22763		4.68195	12.1649	4.50335	1.08079	58.9934	3.40636
	85.7		7.70937	6.61105	6.84653	5.1929	16.7584	6.5753		7.35379	10.4765	3.28988	3.43901	20.0509	6.7281
	85.8		5.7129	3.24833	5.18745	4.34966	14.2891	6.0428		5.16688	4.81864	2.85125	1.86651	22.0154	11.4197
	85.9		5.57316	0.617185	6.30455	8.78595	45.9942	8.77183		0.705138	1.39149	3.01696	2.84035	55.2748	24.737
	86		3.61205	3.94518	3.03775	25.2699	79.9111	21.2816		3.76939	8.71384	6.93784	13.8299	89.228	43.8782
	86.1		3.55903	6.816	2.48239	30.3747	38.8756	29.5423		7.14051	10.5207	11.0234	19.543	47.7781	44.127
	86.2		1.82267	0.564742	1.60739	18.9759	11.0268	27.9308		5.80355	0.750244	2.8665	16.9768	12.2892	26.5524
	86.3		2.37756	9.70384	3.60326	5.49963	2.52691	17.4289		11.0366	7.42099	2.02423	6.54127	2.04159	11.5214
	86.4		5.89944	31.1765	6.65666	4.91383	7.91249	9.07305		10.4726	22.2837	3.65632	4.81235	10.5794	9.12659
	86.5		2.1283	25.8296	2.60687	11.7756	23.1164	10.9191		0.904447	19.5653	1.22668	12.7727	25.6922	9.7754
	86.6		1.66306	4.7898	1.74043	10.4705	49.1701	8.21388		4.52924	10.0283	1.98926	11.5329	39.1861	6.88745
	86.7		1.99235	0.656553	2.02895	7.1311	59.8803	7.63894		5.27192	1.12067	1.71718	13.2941	51.3588	6.80168
	86.8		5.91858	5.20118	5.7878	4.08209	39.8266	4.68293		5.73227	9.45577	10.6331	6.41715	41.0374	3.21428
	86.9		10.1408	7.20687	8.48478	8.92995	25.3192	11.1641		4.86178	28.8482	26.2708	11.1979	23.3984	4.91466
	87		20.0643	5.82807	16.4113	14.2348	8.75165	9.37438		18.4086	28.2606	35.4028	12.6669	4.71867	8.30694
	87.1		19.2785	2.99262	16.2588	11.4267	13.6683	9.02876		17.1149	10.4784	26.2105	13.0624	5.4294	5.62992
	87.2		13.0419	5.88715	11.444	9.18677	18.6422	5.49725		14.796	5.39773	17.5619	8.12695	13.5962	3.79412
	87.3		2.81556	4.8917	2.31458	8.50351	42.8979	8.29509		1.7076	3.57545	1.68445	7.51255	35.2137	3.24859
	87.4		3.2826	0.197876	3.5444	3.90711	50.0588	3.05365		4.01174	4.09526	2.11014	1.83927	44.6485	1.78054
	87.5		5.75908	4.57309	6.05351	2.63019	53.8778	2.65757		10.6855	3.81566	6.46349	3.34112	45.9047	1.99282
	87.6		4.27027	7.46514	3.84248	1.03955	27.9678	2.21701		7.8671	2.99102	3.02817	1.32045	23.0648	1.96076
	87.7		2.31548	3.77314	2.44336	1.65016	3.79233	4.0302		11.6251	3.28698	4.66111	3.86724	4.81979	5.72126
	87.8		1.43501	4.25666	1.60993	7.52873	8.60793	6.8316		9.6562	5.16952	2.63068	10.0546	9.41757	12.0166
	87.9		2.96634	3.64231	4.09199	11.1227	21.1616	19.2498		7.63634	1.37818	5.01258	15.6236	27.3435	18.0057
	88		1.49206	0.778099	1.87869	16.078	35.5041	27.6166		1.3024	2.31761	4.90464	21.5626	44.2055	32.0473
	88.1		1.28029	0.267439	1.77382	11.8296	17.3996	26.2821		7.18525	4.22581	6.54678	17.4905	24.0504	27.8599
	88.2		0.777163	4.11087	0.647006	7.80781	11.6101	13.8348		11.2377	0.431047	3.70474	10.4033	11.5296	8.98058
	88.3		1.93595	15.3787	1.30586	4.59976	0.675324	6.88892		14.1535	7.13828	6.06962	4.39996	1.40083	2.773
	88.4		2.34982	15.4227	3.4494	2.81489	6.48004	3.19465		4.73148	7.78117	8.78966	4.81817	8.03021	3.15961
	88.5		7.59188	5.07259	7.79618	10.3905	21.2334	6.32374		8.03967	1.0637	13.0524	15.4213	22.6372	8.55405
	88.6		15.2443	8.42162	14.8533	14.5627	32.6278	8.56909		11.3785	7.97959	8.10077	18.4282	32.7073	10.8899
	88.7		7.07916	10.3616	5.64193	10.4708	49.8503	11.6028		7.54446	6.81782	2.63037	20.3984	45.4477	5.30252
	88.8		4.80663	3.70996	4.84449	3.70281	55.1256	7.15138		5.87376	0.75657	11.5297	9.4701	42.6198	1.90297
	88.9		10.9961	0.825983	10.9965	2.99317	37.3926	4.06221		12.0173	4.12136	25.158	4.85566	33.0136	4.58536
	89		8.02585	3.69847	6.10035	2.1294	25.9796	2.26075		11.9116	2.91162	22.862	0.91427	28.9705	3.92827
	89.1		4.67232	12.2495	4.36022	2.32815	9.15293	3.23711		4.16243	0.680775	10.3727	4.54646	15.5435	2.73526
	89.2		11.105	23.5169	11.5463	3.13942	11.2277	2.86393		7.09183	2.78531	8.8296	3.91615	14.367	0.643395
	89.3		11.8691	19.0555	11.5355	3.23036	30.5137	2.96664		10.5604	3.26751	4.74986	5.32609	22.9443	0.979476
	89.4		13.0322	10.1479	13.9983	1.38223	27.4663	1.0292		10.5819	1.86422	4.48375	4.1835	17.4984	0.624193
	89.5		5.73136	4.92433	5.94211	1.80315	20.3224	2.75777		7.07648	2.00936	2.66789	7.29095	12.0769	2.70211
	89.6		3.63018	7.45815	3.98742	5.05378	4.78663	4.90265		3.84854	6.1199	2.04526	9.87257	2.50628	7.98007
	89.7		4.18733	8.53863	4.4523	7.84702	0.0313018	5.64957		3.77671	4.19353	3.38639	7.97964	0.655964	13.8506
	89.8		3.60457	3.66311	3.5533	11.5075	9.19368	3.48526		3.87237	1.88864	3.3433	8.17756	10.7883	15.6328
	89.9		1.03987	2.9155	1.35613	10.6737	12.154	9.19963		4.21967	0.854457	6.16133	10.5014	16.1087	14.3808
	90		0.847777	2.95276	1.35187	6.96033	17.9868	11.2438		2.53921	1.58203	9.54081	7.82985	21.0773	13.5296
	90.1		2.614	0.691292	3.03732	1.46616	10.5607	9.72349		8.11141	0.809577	9.9133	3.03675	12.3926	10.5597
	90.2		3.112	3.37212	2.62814	1.91093	18.8449	3.43569		7.47674	0.941132	7.92001	1.86767	15.7434	4.82505
	90.3		2.92515	9.7593	3.08255	3.69745	12.9589	3.6379		4.52136	2.97477	6.37941	2.00338	12.6041	0.467106
	90.4		3.65426	6.81682	4.43898	2.0125	15.4622	1.46111		2.99909	1.57869	4.73028	1.31126	13.9816	0.312507
	90.5		8.107	6.98717	7.42513	1.97567	10.573	1.08018		6.37414	1.45959	7.56004	3.6024	10.0803	2.04601
	90.6		14.3832	11.4081	13.8929	3.73982	15.2657	4.1424		9.81333	5.18783	5.60903	10.4427	13.8442	4.64883
	90.7		8.939	10.2115	7.20466	6.84888	9.65402	6.3711		8.43643	5.52898	6.62929	14.076	7.87451	6.50047
	90.8		8.33769	6.47696	7.29491	8.03838	13.4115	7.16081		14.6757	0.79779	16.6288	13.9152	9.01897	4.1668
	90.9		7.33065	1.46153	6.89748	6.35935	13.8376	3.6783		11.7282	1.2758	19.2395	6.79485	9.38422	1.75439
	91		1.03994	0.6397	1.21202	2.53182	16.3347	4.1169		6.20619	6.68007	13.2285	2.04005	10.0625	2.36389
	91.1		1.71663	0.76995	2.11591	5.64589	15.1137	9.94871		3.13383	9.67125	2.81512	7.71432	15.6331	7.75702
	91.2		5.32375	1.1366	6.03717	4.17304	25.0431	7.35799		4.36708	6.59512	0.94166	6.84416	27.2464	6.37287
	91.3		4.83985	2.09582	4.96062	5.74316	31.7079	5.91977		2.16749	1.19469	2.82962	7.33433	31.1451	8.10954
	91.4		6.43869	3.52322	6.79547	1.26244	18.5544	0.418379		3.9974	0.496601	6.10027	1.15329	23.9294	1.93079
	91.5		2.55975	2.35977	2.31656	1.43366	17.352	3.96375		2.86566	0.10492	6.31562	3.34712	21.158	1.94695
	91.6		2.20933	1.98277	1.90566	5.15597	23.3849	18.1542		1.88492	0.610388	2.83345	12.1512	20.7927	11.9189
	91.7		0.422555	0.707363	0.644972	4.78717	6.59701	13.4477		0.0990131	1.74848	1.03932	7.65365	7.88751	10.7186
	91.8		1.4551	0.581213	1.23989	3.0598	7.30859	3.16131		1.17713	3.50292	3.8467	2.97168	8.9396	4.4743
	91.9		2.51499	2.86824	2.74068	2.52296	15.1926	3.96145		1.64008	5.04634	5.21708	1.80237	15.1063	6.51596
	92		3.23685	4.27357	2.68426	6.17912	32.6482	8.94547		3.25772	2.51435	5.65505	4.37993	24.625	14.0457
	92.1		3.8051	4.40018	3.48941	2.85711	30.007	7.04363		6.05077	1.405	4.42341	2.61696	18.5017	10.3819
	92.2		0.938517	0.915997	0.912601	1.44675	39.9478	2.72581		4.6825	1.75706	0.942702	4.1659	25.2957	3.73896
	92.3		0.730272	1.17451	1.58418	4.21768	26.6017	6.61821		2.71472	3.86046	0.856651	6.94011	24.0538	2.11564
	92.4		0.778876	7.51059	0.855204	8.75546	25.9169	9.20243		0.828778	4.25021	0.236027	10.2677	24.9769	5.11783
	92.5		4.49794	6.02151	3.50004	8.77794	12.144	2.58594		4.69055	2.24309	3.01487	6.06237	12.1446	6.30238
	92.6		14.0254	2.24929	13.0116	5.01839	7.59097	2.21952		10.1607	1.20262	9.29544	3.85967	5.8675	3.91753
	92.7		13.2587	2.02581	11.6999	5.75972	12.6302	4.50837		13.4604	1.35406	13.6143	3.78046	9.27539	3.57984
	92.8		11.4465	1.98179	11.1999	2.5145	6.28545	2.5858		15.3918	1.59955	7.50161	2.63701	7.58011	2.97837
	92.9		6.7294	1.20992	6.00742	3.90688	10.3642	2.85694		9.61845	2.22655	2.71181	3.29181	12.9917	3.51784
	93		6.42241	0.318077	6.05	5.45333	3.91251	5.22143		7.7232	2.00679	2.5194	4.36495	7.83607	6.09862
	93.1		2.95865	0.622115	2.88942	6.93343	1.46498	10.4407		3.21988	0.871929	0.901166	10.0963	2.27109	8.27481
	93.2		1.00151	2.98504	1.61678	4.64948	10.0587	4.60446		1.00586	0.472816	0.754773	6.07153	10.2126	4.75452
	93.3		1.33251	4.52721	1.22677	8.60966	29.1877	1.81821		1.16411	1.32451	3.2737	3.74975	30.2732	5.02641
	93.4		3.74658	3.34807	3.36933	5.07541	29.2762	2.06589		2.7831	1.97368	6.61435	0.583991	28.2976	5.23283
	93.5		2.63819	1.41091	1.79364	5.63428	24.4478	6.73105		3.8776	1.33035	6.29931	6.30127	21.0808	11.5227
	93.6		0.705653	0.67215	0.472671	4.79601	13.8567	12.5711		0.492304	2.41777	0.608395	11.2042	15.3393	10.6079
	93.7		3.46921	0.369981	4.67438	2.55073	2.35686	7.11649		2.41728	4.23716	2.35828	5.9205	5.11142	4.31049
	93.8		5.65025	2.57066	5.80739	2.4021	3.44125	2.34538		5.29744	2.8565	8.85153	3.12628	3.30679	1.38026
	93.9		4.75683	7.5164	5.34059	4.44025	8.39798	2.35198		3.16644	2.08556	7.33054	2.01396	7.07999	5.93385
	94		3.81713	8.40735	3.70576	4.43795	24.6016	6.09394		2.85856	1.60857	1.92036	4.36442	16.161	9.81933
	94.1		4.33251	4.94081	5.08698	1.57739	16.8447	8.99981		0.832735	0.904483	0.804541	5.29917	10.2385	6.13629
	94.2		2.87901	4.73439	3.00525	0.400196	17.9186	2.58436		1.12828	1.43346	3.2463	2.57095	12.4977	1.09235
	94.3		1.39891	10.0385	1.9831	1.59375	9.03553	0.315292		1.03872	5.56781	1.25076	1.97471	11.4492	0.821019
	94.4		0.97047	12.6439	0.698767	5.07244	6.23806	2.83866		0.82148	5.25901	0.534286	7.77088	7.6075	3.68885
	94.5		5.47675	7.00008	4.24172	6.85154	3.10448	4.04909		3.22509	1.81976	4.97046	8.69867	3.29766	5.15751
	94.6		10.7952	3.78093	11.0161	4.08442	1.96579	2.64044		4.45204	1.28685	10.2077	4.2212	2.34689	3.53787
	94.7		5.68336	5.3093	5.98501	5.28323	9.73581	3.03725		2.34243	1.38815	10.4404	4.77236	10.3832	4.40898
	94.8		3.96655	4.46279	5.6032	3.57731	12.5604	2.07527		1.84817	1.15839	7.30897	2.88833	15.9713	3.79216
	94.9		2.89821	2.51024	3.77339	4.0019	21.5817	3.69596		3.6173	0.894634	10.3052	6.11689	19.2256	4.95403
	95		5.4562	1.26814	6.97273	3.42137	8.20424	1.48804		6.25137	1.66416	9.06543	4.51061	6.45488	2.53709
	95.1		3.78854	2.56872	3.55552	2.13771	8.39746	1.24878		5.31798	3.56786	5.05114	3.51694	7.79314	1.95105
	95.2		7.50613	1.78393	7.93968	1.3573	5.75326	0.306866		6.19885	4.39599	5.50892	1.20884	8.32628	1.52284
	95.3		8.83415	0.662552	8.45488	3.03123	12.8411	1.87764		9.80512	1.07495	12.9893	2.55741	13.6269	2.91638
	95.4		9.35082	0.187974	9.72623	2.27174	15.2443	2.33601		5.88657	0.344118	12.4984	1.4276	13.7395	3.14894
	95.5		2.02328	0.215373	1.50935	3.49772	20.5298	2.88854		0.629723	1.93052	6.77245	2.36818	16.2556	3.50875
	95.6		0.81379	0.0745983	0.66692	0.549481	9.06523	2.17183		3.16648	1.75983	0.880902	0.648383	9.04095	0.999803
	95.7		4.81052	0.0793327	4.73507	0.682365	2.59997	0.472034		7.7638	1.89762	1.13603	0.270236	3.28882	0.373742
	95.8		6.37946	1.37169	6.03211	2.46376	2.80342	0.945178		8.18	0.688955	1.15	0.464561	1.64	1.91723
	95.9		9.00484	6.32852	9.68696	4.21017	4.77525	3.39082		6.77679	1.01428	0.707431	1.76315	4.39118	3.61774
	96		8.35217	11.0334	8.08101	2.40824	14.2898	1.94851		5.91912	5.89672	1.21554	2.31324	11.85	2.18341
	96.1		10.088	12.8087	11.211	2.04451	4.08681	3.4367		4.57982	7.97037	2.17139	4.45871	5.77288	1.64532
	96.2		5.79501	11.6685	6.19751	1.49923	1.67258	3.45533		4.71079	9.24294	2.56749	2.5456	3.80394	1.97446
	96.3		2.2691	9.18307	2.94352	2.542	1.22502	0.147993		3.1411	5.99248	0.6295	1.17268	5.50603	1.95187
	96.4		1.49629	2.99034	1.61452	2.19213	1.66195	0.691462		3.0199	2.21249	2.63318	4.78035	3.87831	0.15711
	96.5		3.24769	0.0696522	3.26871	1.33412	5.00001	4.00615		0.215416	0.342658	5.16711	6.14476	3.51257	1.03659
	96.6		6.21808	0.7793	6.98312	0.560996	6.07041	1.54694		1.47342	0.859371	4.92521	0.974803	4.03974	1.60168
	96.7		3.0531	1.23629	3.31547	5.17173	13.7624	2.57271		2.19741	0.725389	5.47816	2.91463	10.3117	5.39187
	96.8		4.31405	2.32754	5.28521	6.15996	12.1764	5.10207		6.32993	0.151997	6.21279	4.32181	10.5149	5.88247
	96.9		4.71884	1.15591	5.06984	5.04542	14.4459	7.14068		7.50564	0.751388	7.46732	3.85364	10.8079	5.48448
	97		7.26932	0.0835817	7.8862	0.272773	8.10023	2.00198		7.8004	2.5868	6.2636	0.334821	6.79661	1.08349
	97.1		5.84237	2.24887	5.94323	3.00525	12.4186	0.966306		10.2992	4.97475	7.32779	1.19827	9.84895	2.19695
	97.2		8.08965	2.91946	8.86937	6.50653	5.36805	1.84779		11.3775	5.23627	8.67483	3.30329	7.00783	4.11201
	97.3		6.52492	4.21603	6.2891	7.10134	7.73509	2.05209		9.31065	3.4508	11.1717	1.50491	9.23636	5.76308
	97.4		6.46649	4.64847	6.7537	2.81231	6.06678	1.27879		3.94622	1.85771	9.17524	0.539481	6.39697	3.96697
	97.5		1.75247	3.16835	1.85331	1.96956	3.66107	1.26446		1.52647	1.39241	6.00098	2.88592	5.16675	3.62725
	97.6		2.28777	1.18163	1.96315	4.31152	0.36111	2.99626		1.50127	1.05535	1.40253	5.73932	1.27476	4.10421
	97.7		4.01681	0.350536	3.38612	1.57727	1.82537	2.08304		6.13638	0.721542	1.27019	3.02371	2.81116	0.719294
	97.8		5.0286	0.0643892	5.14355	1.04268	2.14892	0.732648		9.67191	1.02938	1.30025	0.749021	1.286	0.956372
	97.9		5.4938	0.35014	5.28239	2.555	0.860912	2.08777		16.5042	2.74979	2.54503	2.24334	0.35404	5.88703
	98		4.06445	1.47311	3.90828	3.37786	3.11185	2.51463		14.8803	2.96249	0.775446	1.94316	0.85782	7.96825
	98.1		2.97498	4.69337	2.67466	3.52975	1.32037	2.45877		6.9519	2.03978	0.97555	2.34767	0.804967	6.0338
	98.2		1.69111	4.12467	1.45666	1.47489	5.09576	1.74461		2.61517	2.17336	1.52103	0.330984	2.98407	2.08255
	98.3		1.53568	1.51174	1.28433	1.45167	2.9675	2.67662		0.840044	0.996608	0.466142	2.06668	2.42835	0.591631
	98.4		0.813344	0.166786	0.628179	3.33589	2.76144	4.20317		0.448796	0.4589	0.553874	5.79483	1.16084	2.14506
	98.5		1.24206	0.971014	1.43725	2.8931	2.52225	4.54554		1.08037	0.809393	0.829035	5.36275	0.9431	3.82837
	98.6		2.16763	1.21697	2.64392	3.2426	6.56754	4.8383		0.489211	0.986426	0.702	2.78229	3.31263	4.89582
	98.7		3.74733	0.324233	5.22213	6.34223	9.51446	5.06855		1.736	0.461714	2.53113	2.96791	6.27939	5.84594
	98.8		1.52178	0.439308	2.24831	5.07587	16.4101	5.22686		0.874766	1.18523	1.6398	2.61163	14.412	4.00106
	98.9		1.38773	1.79401	1.95785	5.52177	19.4186	3.61469		1.28312	2.04194	1.28026	2.25579	19.9631	4.02016
	99		1.27342	3.01585	1.17871	3.2748	15.9353	1.67277		1.12395	3.81143	1.44448	2.93299	15.6142	1.99877
	99.1		1.14615	3.14287	0.925504	5.81034	10.2089	1.77452		1.67453	3.75188	1.65011	3.45495	7.72016	2.68268
	99.2		2.23702	0.785768	2.71233	4.93837	4.7465	3.00598		1.22638	2.70479	1.65023	3.16815	2.59697	2.57354
	99.3		2.50637	0.0444759	2.51861	4.35794	6.04756	1.44471		2.10304	1.14917	4.44221	0.731819	3.00191	3.5904
	99.4		2.06565	0.438719	2.48637	3.29072	5.21531	2.25655		0.571036	0.891457	3.10576	1.19161	2.29727	3.26492
	99.5		2.08122	1.0033	1.73048	3.82405	1.36899	3.82137		3.3256	0.539798	4.54546	3.11579	0.363627	4.54934
	99.6		2.86394	0.572903	1.99689	4.65971	1.8978	5.51732		1.5659	0.481043	2.77259	4.58528	2.33861	5.99825
	99.7		2.19816	0.0368484	1.11552	1.02887	1.4543	2.16255		2.33067	0.546151	3.05471	2.05502	2.6297	2.46583
	99.8		5.00615	1.04511	4.43502	2.93244	3.22592	0.797105		1.47323	0.299136	2.9453	2.20882	3.31282	4.1403
	99.9		7.52536	0.65183	6.84444	5.55852	0.53183	5.06074		4.29366	0.639756	4.06126	8.39117	0.553406	7.46261
	100		9.97319	0.179491	9.45353	5.12748	2.67489	4.08962		8.98812	0.535746	4.20924	6.34348	1.53583	6.31066
	100.1		6.15706	2.90693	5.33109	1.38319	1.34372	2.31781		3.73049	0.944717	2.22165	2.66778	0.813522	1.70761
	100.2		3.05144	3.55015	2.59556	1.0103	2.81431	1.08908		2.59143	1.7312	2.26923	1.28898	1.09794	0.949787
	100.3		1.20882	1.87499	0.80485	1.08825	0.324086	1.07555		0.227205	0.851509	1.57136	3.22637	0.336792	0.250453
	100.4		3.27636	1.16806	3.18141	2.97193	1.80353	2.29407		0.838946	1.52765	2.84839	5.40002	1.83741	1.38339
	100.5		4.60439	2.22717	4.37702	2.89875	1.78584	3.25263		2.31245	2.82089	5.68678	4.69458	3.20441	1.91901
	100.6		3.57212	1.06411	3.9353	2.07078	5.04543	2.93992		0.840794	1.24317	3.88011	3.27601	4.51727	2.04745
	100.7		1.61723	0.358726	2.15994	2.76283	7.18293	2.24789		0.688506	0.968613	2.19698	2.58315	7.13621	3.59538
	100.8		0.715625	0.757878	0.772485	1.72803	19.161	2.39971		1.01079	2.15897	0.817418	3.16139	16.4632	3.63715
	100.9		0.400596	0.615895	0.437805	3.6489	15.2722	2.72349		1.24695	1.68731	0.446088	5.36996	12.9437	6.35572
	101		0.7075	1.43043	0.799059	3.48284	11.6815	2.32684		1.05609	1.53613	0.199784	6.55886	7.39228	4.59673
	101.1		0.679944	1.43684	0.751948	4.75061	6.01507	1.25447		1.69119	2.01236	1.23355	4.32691	3.33748	3.27701
	101.2		2.64285	2.29373	2.7446	3.35437	3.20642	1.6456		1.67006	2.08559	2.48268	4.02826	2.08753	2.00043
	101.3		2.20164	3.67362	2.1916	2.47734	4.70599	0.615233		2.05213	1.47712	3.06642	1.28664	3.39529	2.67157
	101.4		1.43424	4.05714	1.21319	2.3961	1.68652	1.34534		0.887093	1.09087	1.35418	1.97767	1.7665	2.66511
	101.5		1.37499	3.31786	1.08593	3.30783	2.91403	2.63703		2.73536	0.627125	2.14563	3.39821	2.24744	3.54154
	101.6		0.475299	1.82735	0.522638	2.71875	0.710989	4.08886		1.23153	0.299262	0.934847	4.47823	0.976077	3.47777
	101.7		0.515056	1.03853	0.69631	0.780969	0.511158	1.14949		2.17001	0.171167	1.57221	1.10105	0.808154	1.08213
	101.8		1.35961	0.177377	1.89057	2.37767	5.41089	0.160756		0.129095	0.404948	1.02365	1.00256	4.39957	0.625246
	101.9		4.30342	0.137044	3.64776	2.69483	7.2222	1.70815		1.24906	0.470246	3.27681	3.21125	5.96386	0.73945
	102		8.18401	0.50899	7.35441	1.8324	15.0525	0.81439		1.62915	0.321151	3.17532	1.609	10.8476	1.10482
	102.1		8.89661	0.356896	7.55779	1.14135	8.68209	0.59469		2.57634	0.400039	3.97132	1.20641	7.45609	0.468028
	102.2		6.4415	1.77202	6.13964	1.51947	7.87067	0.224336		2.03605	2.11285	3.02764	1.07192	5.97393	1.10977
	102.3		2.1951	5.32443	1.97944	1.02893	1.58805	0.716538		0.711885	3.81846	1.1466	1.55065	0.891701	0.761076
	102.4		2.33248	3.37631	1.74606	1.17589	3.26212	0.508399		1.19422	4.25475	0.593336	1.48301	1.11945	1.47126
	102.5		4.33887	0.457511	3.29583	1.45355	0.765624	0.728342		2.41749	1.26349	1.78511	1.24425	0.497199	2.32931
	102.6		6.57759	0.57415	5.42303	2.52565	2.20318	1.32842		3.87917	0.564667	3.16615	1.70424	1.09139	3.45041
	102.7		6.41227	1.35859	5.0085	3.07255	0.229259	3.00528		4.40548	2.12042	2.92192	3.93923	0.104004	4.72744
	102.8		6.58848	0.809922	5.12407	3.02163	1.6482	5.35382		5.22222	2.10794	3.27272	6.00215	1.02667	6.69321
	102.9		5.35843	1.42707	3.78042	2.61046	0.136009	5.55026		5.03606	1.10415	3.31079	5.50476	0.810482	6.71861
	103		1.42596	1.88831	0.991241	1.34701	0.663854	5.14331		2.83567	0.583122	1.23954	3.81013	0.112901	3.27329
	103.1		1.42877	3.36478	1.20711	1.94101	3.44778	2.06066		7.32741	2.32828	1.18745	1.86138	2.38206	1.746
	103.2		5.23833	7.21091	5.18943	1.89766	1.90835	0.978309		6.9059	3.92002	1.50406	1.49859	2.89614	1.02068
	103.3		6.29127	5.3402	5.70068	0.269016	3.11797	0.239345		6.53251	2.53017	2.08376	0.298341	4.70062	0.158437
	103.4		3.24265	2.34922	3.57899	1.19352	0.72389	0.679927		2.10423	0.151744	0.765292	0.353274	1.20113	0.879249
	103.5		0.942373	0.596391	1.41472	2.5696	1.78842	1.83012		0.713337	0.253312	0.630291	0.859925	1.02337	2.65133
	103.6		0.545303	0.280733	0.346568	0.811971	4.20833	1.4978		0.823786	0.314446	2.07153	0.538534	2.68806	2.28456
	103.7		2.17302	0.798552	1.97258	1.56769	4.67085	0.538218		0.507954	0.166552	3.80925	1.64598	2.93535	1.45691
	103.8		5.68922	1.64385	5.01308	2.68047	6.75065	1.18595		2.35946	0.317067	4.84277	1.55779	4.01683	1.47226
	103.9		7.05799	2.14223	5.03725	1.92358	7.71313	1.50081		2.05037	1.19137	5.34188	1.31946	5.52049	1.81191
	104		12.1936	1.43119	9.45556	0.894028	8.2783	1.91381		3.31109	1.42833	4.99257	0.574252	6.18675	2.25005
	104.1		9.30558	0.898356	6.09252	1.73286	6.24192	2.08658		1.6222	0.92014	5.93015	1.07055	4.2274	2.25132
	104.2		9.56718	1.57617	7.521	0.704836	3.24899	2.57013		2.62238	0.655092	6.74073	1.05426	2.69368	0.658747
	104.3		3.94463	2.94633	2.81092	0.443252	3.53616	0.202805		1.80294	1.81546	4.71459	0.507944	2.40643	0.627847
	104.4		2.60925	2.98072	2.9021	1.63275	1.50761	0.537524		0.800994	2.31267	1.24088	0.537175	1.27103	1.95885
	104.5		0.326536	1.52178	0.416892	1.7141	2.12124	1.90402		1.47613	1.35586	0.0491583	0.853983	2.51667	1.88544
	104.6		1.33157	0.0757322	1.64424	1.93952	3.38272	1.18211		3.08332	0.402558	1.21886	0.885507	3.91075	2.34297
	104.7		3.21085	2.02026	3.42247	2.13224	6.9932	1.02229		3.6098	0.887581	2.21065	1.34171	8.22735	3.23874
	104.8		2.19899	5.76582	2.7164	2.10396	9.23457	1.65231		3.53803	2.41059	1.96301	1.9184	9.04934	3.6077
	104.9		1.34415	6.5396	1.69997	2.00934	6.34667	2.47652		3.79007	2.46746	1.94446	1.56516	6.36006	3.00909
	105		0.0554376	2.44877	0.262604	3.45513	6.72168	4.29051		1.29782	1.19525	0.392528	1.86632	5.13277	3.07815
	105.1		0.351905	0.216793	0.423276	2.57027	5.61422	3.51043		4.44586	0.449575	0.478001	1.97752	4.5659	2.51797
	105.2		1.03673	1.06366	1.03167	2.17597	3.8759	3.35696		3.90057	1.22091	0.465614	2.74156	3.80952	2.59755
	105.3		1.84361	4.66475	1.3326	1.12858	7.16725	3.8607		4.77094	3.42045	1.11128	1.66118	7.58662	1.63053
	105.4		1.53653	8.90954	1.1184	1.21324	1.78901	1.80843		3.28785	4.10182	1.19372	1.1326	2.37742	1.38675
	105.5		1.31523	7.63513	0.995472	0.362448	0.719924	0.829209		2.71047	3.63775	0.490246	0.328106	0.212984	0.79339
	105.6		2.19952	3.91257	2.56696	0.331165	2.737	0.204166		3.08345	1.7494	1.04292	0.828428	2.08178	0.302582
	105.7		2.26841	0.485664	2.62583	1.21947	5.81176	0.569454		1.66698	0.723889	1.58431	2.1503	4.90353	0.359729
	105.8		3.83248	0.381598	4.32451	1.70402	5.15497	1.0914		2.34764	0.348763	1.4509	2.57367	5.90643	1.12348
	105.9		2.26993	2.89761	2.16049	0.930442	6.49785	1.21013		0.639382	1.89372	0.794242	1.63878	7.6179	1.35151
	106		3.59482	3.35363	3.48184	1.51519	3.71961	0.824603		2.28295	2.49068	1.95277	1.34063	4.53083	1.90268
	106.1		3.40326	1.13031	2.78192	0.742032	9.51515	0.355687		1.88498	0.39262	3.00207	0.976403	6.73455	0.82058
	106.2		6.38653	0.304615	6.43379	1.3908	5.88046	0.452737		1.78873	0.713643	4.15996	1.44448	3.54394	0.667449
	106.3		5.18413	0.658618	4.81686	0.864883	7.84211	0.29161		1.23104	0.490471	4.93848	1.17293	4.35402	0.183094
	106.4		3.70991	0.167863	4.06956	1.56806	2.01513	0.520666		0.884683	0.214392	1.75943	1.54935	1.53745	0.689693
	106.5		0.503814	1.95747	0.39292	0.553985	2.36863	0.611421		1.46199	1.09124	0.112147	0.657428	2.1871	0.525257
	106.6		0.986945	3.0867	0.64085	1.19603	0.313471	0.755531		3.74507	1.43252	2.40509	0.928505	0.936283	0.749624
	106.7		2.5855	2.41194	2.41708	0.264929	3.20402	0.257728		2.88199	2.11572	2.07588	0.162459	4.52781	0.461674
	106.8		1.31137	4.3423	1.06972	0.767669	3.47336	1.2174		1.98558	4.12755	1.24775	0.774823	6.13087	1.88587
	106.9		2.39142	6.0348	2.15083	2.49403	9.46427	3.00405		3.84142	4.1953	2.63706	2.24845	11.0083	3.82236
	107		1.61277	4.68599	1.76477	3.99735	5.44433	4.619		1.98493	3.98233	1.41679	2.52917	6.97981	4.45733
	107.1		3.22625	3.12282	3.01998	2.98762	10.0932	4.29915		4.82194	2.38994	2.26611	1.89374	8.7644	2.86903
	107.2		2.78494	0.714939	2.90877	1.74137	8.82211	3.15955		2.58456	0.890962	0.772488	1.40823	8.30816	1.24135
	107.3		1.80045	0.114659	1.5164	0.980919	13.3108	1.032		2.24659	0.328471	1.12739	0.594313	11.3136	0.549091
	107.4		1.21396	2.77036	1.08535	0.276922	6.02806	0.395595		1.49714	2.39186	0.0727784	0.306675	5.96369	0.312341
	107.5		1.30294	4.6679	1.24961	0.113532	1.52397	1.18601		1.90135	4.23156	1.20889	1.01479	2.52921	0.106524
	107.6		1.9812	4.14962	2.05813	0.485175	0.369793	0.732714		1.24922	5.20191	1.63768	1.48593	0.365804	0.245034
	107.7		1.50578	1.90559	1.59446	0.368829	0.987313	1.16242		1.70602	3.72344	1.6259	1.90701	1.00671	0.383085
	107.8		0.412412	0.467453	0.423935	0.703257	1.49223	0.383986		1.38973	1.64657	0.501656	0.760824	2.0822	0.64921
	107.9		0.382763	3.4575	0.420947	0.370395	3.8836	0.405462		3.5915	5.97243	1.68023	0.285397	5.73523	0.374363
	108		0.577286	6.77576	0.823877	0.788111	1.37281	0.762595		3.84167	7.72963	2.91324	0.825513	3.20605	0.881715
	108.1		0.732628	3.27531	0.817609	0.486876	3.62506	1.13818		3.15626	2.99485	2.56306	0.701093	4.00598	0.601943
	108.2		1.3582	0.233958	1.76605	2.10086	4.71089	0.981498		0.562779	0.735979	0.744382	1.39155	3.86635	1.85193
	108.3		3.16605	0.0779009	3.44833	1.21531	3.88133	1.18143		1.95169	0.191962	1.63279	2.74908	2.94573	1.28179
	108.4		2.36405	1.26871	2.75505	1.16538	1.643	0.975835		2.61404	1.7082	2.50786	2.82701	1.26597	1.30774
	108.5		1.73569	3.87355	2.28074	0.20094	0.506978	0.770598		2.28954	5.87922	1.64795	0.917699	1.07852	0.361547
	108.6		0.0628174	4.32617	0.139493	1.13475	1.0084	0.457872		1.6517	6.34842	0.469561	0.83411	2.0197	0.360795
	108.7		0.0827422	3.10237	0.259741	1.09663	3.48312	0.31883		1.67584	3.89417	0.435099	1.22854	4.69184	0.293376
	108.8		0.380571	2.29922	0.272469	0.687485	2.43496	0.273131		1.86822	2.40342	0.425093	1.6272	4.02607	0.23168
	108.9		0.853502	2.22056	0.780147	2.47703	6.19131	1.59163		2.50924	1.72966	2.20803	4.29194	6.0203	1.05348
	109		2.12826	1.66631	2.19231	2.421	8.37469	1.67986		1.58122	1.9113	2.1538	3.18955	6.89118	1.42104
	109.1		3.01908	1.52662	3.24736	2.04157	11.3728	1.94954		1.80037	1.52021	3.99364	2.29741	9.48634	1.65797
	109.2		2.52315	0.38312	2.86031	0.741277	12.5683	1.82735		1.80184	0.971176	3.77123	0.882044	11.0152	0.646001
	109.3		1.40609	0.13741	1.74442	0.798056	3.66305	0.733202		0.710735	0.377717	1.19057	0.609897	3.70857	0.436117
	109.4		0.463347	0.192157	0.335132	0.488971	1.84292	0.553965		0.953259	0.37678	0.425051	0.461171	0.776155	0.339329
	109.5		0.941138	0.264833	1.06426	1.10724	4.11176	1.5291		1.09683	0.8711	1.27316	2.63543	2.83164	1.12894
	109.6		0.701123	2.67523	0.996228	2.72012	4.57434	1.39817		0.53922	1.94557	1.06943	3.10958	3.87659	2.77937
	109.7		1.20027	2.98163	1.50611	1.31402	5.70998	1.02648		1.35383	1.26871	1.22623	1.9731	5.71773	1.93068
	109.8		0.478514	0.570164	0.827891	1.23685	1.02279	0.342629		0.561979	0.360801	0.469916	0.273864	2.37468	1.02702
	109.9		0.774486	0.568756	0.695703	1.33014	1.35382	1.15755		2.67767	3.22139	1.1156	1.14045	2.37107	0.650291
	110		0.988542	2.78694	1.05107	2.15812	0.148915	2.1724		2.67921	4.57964	1.0707	1.92462	0.47812	1.37596
	110.1		1.60169	3.19785	1.43333	1.63461	0.314526	0.566069		3.40938	1.83459	1.25491	0.619562	0.963155	1.47302
	110.2		0.808417	3.7082	0.884522	4.10058	1.99688	1.00884		0.539345	0.472031	1.07857	2.33021	2.00063	3.38927
	110.3		1.69713	3.14847	2.02839	4.33441	0.778343	2.81305		2.06176	1.32391	1.96808	4.73856	0.718784	2.99151
	110.4		0.554219	2.05844	0.831077	2.51962	0.429544	1.57197		0.507718	1.57338	0.748832	2.5461	0.179592	1.47889
	110.5		0.561902	0.583922	0.799728	0.64641	2.11166	0.888503		1.56774	1.16527	0.838569	0.756055	1.87083	0.922777
	110.6		0.884701	0.706	1.04849	1.2227	0.934404	2.10719		0.715095	0.698692	0.821649	1.00936	1.50136	1.15422
	110.7		1.31061	1.04035	1.36803	1.48453	1.87345	1.09836		1.20096	1.67591	2.03403	0.406171	1.97061	0.797943
	110.8		2.89506	1.75845	3.40636	0.727173	0.443536	0.657483		2.21912	1.62198	3.11117	0.459949	0.200753	0.269562
	110.9		1.68901	1.18709	1.85932	0.174867	0.349253	0.18142		2.03473	1.13337	3.34776	0.231693	0.17191	0.161333
	111		2.29496	1.98431	2.44022	0.301486	1.57318	0.405732		2.08581	0.811307	3.79732	0.689405	2.19231	0.230817
	111.1		1.14379	3.27367	0.847607	0.254835	1.96431	0.370925		0.951448	1.48264	2.20495	0.953144	3.67476	0.329431
	111.2		0.790141	3.19967	0.590029	0.237082	7.41878	0.772941		0.603858	0.803824	1.65377	1.10876	8.55107	0.269225
	111.3		0.072929	1.79508	0.0601565	0.396829	2.83793	0.851295		0.0468203	1.14679	0.442094	0.76359	3.78682	0.526855
	111.4		0.180858	2.04111	0.150145	0.284969	1.02425	0.525662		0.298686	1.39305	0.452891	0.388925	1.05774	0.551816
	111.5		0.306139	2.53091	0.413714	0.518823	2.33344	0.943591		0.657857	1.82026	0.665927	1.1618	2.02311	0.918569
	111.6		0.362083	2.38992	0.670512	0.845965	3.0185	0.612494		0.251553	1.95677	0.291617	0.244852	3.32091	1.03756
	111.7		1.07578	1.34641	1.31991	0.327213	6.16579	0.83222		1.66097	1.30271	1.23774	0.495142	5.03489	0.831924
	111.8		1.71136	1.8451	2.20468	0.701115	1.14565	0.0639233		1.20434	2.09572	0.919021	1.10097	1.07922	0.767224
	111.9		2.13238	4.23253	2.19012	0.825723	0.757698	0.454939		2.7561	4.27933	0.542507	2.08241	0.676397	0.383441
	112		3.05236	4.81475	3.45855	1.48472	0.298604	2.16842		3.40419	5.35605	0.44543	4.28526	0.979257	0.94417
	112.1		1.72679	3.65309	1.51253	0.625142	0.27048	1.41787		4.26055	3.34295	0.531232	2.46688	0.545041	0.676679
	112.2		1.415	2.89882	1.38558	1.05049	0.345267	0.412228		3.40087	0.796802	0.414518	0.678748	0.785693	0.723046
	112.3		1.04528	1.08572	0.841294	2.20786	2.60353	1.31723		2.3615	0.180739	0.567517	0.831484	2.49552	0.897784
	112.4		1.15627	0.0515349	1.19052	1.76946	2.84194	1.01143		0.846083	0.2379	0.882166	0.909243	2.95745	0.430798
	112.5		1.10713	0.773991	1.10847	0.907693	3.67112	0.947728		2.15645	1.14993	1.6794	1.02994	3.5189	0.412475
	112.6		1.15288	1.15507	1.167	0.424895	2.22562	0.455322		0.721243	1.82368	0.572295	0.519372	2.15912	0.516379
	112.7		0.73811	0.22456	0.520577	0.791676	2.95183	0.385904		0.722815	1.91281	1.43082	0.37469	2.40425	0.406751
	112.8		1.93857	0.0274684	1.58563	0.849055	0.850636	0.312199		2.04428	0.692652	2.70727	0.503943	1.04482	0.303067
	112.9		0.434136	0.445596	0.208309	1.12609	2.22937	0.850514		1.13029	0.894378	1.24519	0.598808	1.91839	0.541696
	113		1.1143	2.1448	0.619276	1.04952	1.50622	1.29447		0.903066	1.94731	1.25534	0.870654	1.565	0.704982
	113.1		2.38131	3.93973	2.13982	2.36907	2.42611	2.22414		1.42192	3.35864	1.27617	2.62193	2.82813	1.70236
	113.2		1.57579	4.75082	1.16168	1.4334	9.96327	1.48444		1.30894	2.99412	2.18585	1.99895	10.2129	1.06357
	113.3		0.242221	3.14711	0.217479	1.04477	6.05019	0.671989		0.149574	3.03605	1.06493	1.12197	7.89222	0.950386
	113.4		0.886175	2.1097	1.09199	0.535317	5.04121	0.432101		0.469249	1.99471	1.37149	0.153561	5.4114	0.311114
	113.5		1.03495	0.633563	0.792493	0.636556	0.218149	0.143521		1.00456	0.909992	1.45086	0.357615	0.469029	0.520768
	113.6		2.16935	0.0566574	2.09656	1.05711	0.180582	0.225153		0.89994	0.467604	0.831086	0.299138	0.154251	0.911414
	113.7		1.04708	0.368132	0.695701	0.336699	1.20177	0.235545		1.30368	0.751501	0.656558	0.35972	0.945457	0.60201
	113.8		1.82456	1.4191	1.55107	0.248875	0.700526	0.316381		1.69077	1.72375	0.604693	0.428098	0.746629	0.195767
	113.9		0.986337	3.00353	0.726311	0.404234	3.04561	0.659339		1.22144	3.40076	0.194413	1.04848	2.00716	0.331967
	114		0.768414	4.106	0.479356	0.326941	1.97121	1.62772		1.45447	4.65486	0.726469	1.50707	1.32364	0.687958
	114.1		0.182649	3.10041	0.20017	0.342309	4.49852	2.21498		0.697951	3.89396	0.826022	1.79096	3.17878	1.49085
	114.2		0.709706	1.48893	1.09318	0.178445	2.36561	0.73743		0.0967648	1.77881	0.537182	0.730859	2.56155	1.04725
	114.3		0.983277	0.694447	1.11194	0.352659	2.33942	0.993144		0.864707	1.26372	0.530702	0.589279	2.07616	0.662812
	114.4		1.47754	1.1933	1.83807	0.133524	0.564176	0.373752		1.10269	0.963312	0.694811	0.589286	0.415392	0.122584
	114.5		0.222546	0.895937	0.217215	0.171094	1.48065	0.348141		0.790319	0.269963	0.770432	1.10351	0.25759	0.111996
	114.6		0.647585	0.287552	0.689204	0.192197	2.09979	1.33434		1.649	0.163334	1.15884	1.39953	1.10776	0.654548
	114.7		1.75864	0.56514	1.88713	0.268222	2.77384	1.13623		0.526793	0.989717	0.67729	1.25983	2.55567	0.620868
	114.8		3.19391	0.536455	2.74462	0.13431	7.42125	0.955066		2.22889	1.1867	2.63358	0.561598	7.65654	0.549758
	114.9		5.00525	0.152141	4.7214	0.520926	4.52318	0.515292		0.846661	0.553078	2.02574	0.409729	5.73686	0.791783
	115		3.46514	0.558907	2.74179	0.305048	8.11943	2.10999		2.15009	0.329375	3.46726	1.65832	7.59444	0.128942
	115.1		2.22615	1.06212	1.70293	0.986384	3.72939	1.95577		0.383362	0.925573	1.57619	2.53908	3.86985	0.621982
	115.2		0.790698	1.92211	0.473499	0.540681	4.67843	2.25221		1.02902	2.26586	2.24694	1.62562	3.8046	0.516563
	115.3		0.378582	3.9877	0.351964	0.617552	1.46076	1.15641		0.507315	5.51832	0.751214	0.430902	1.43571	0.552675
	115.4		0.872675	6.66259	0.946013	0.747145	1.01615	1.04581		1.84762	5.0047	0.770496	0.627209	0.590934	0.730653
	115.5		0.967194	5.03208	0.707059	0.789304	0.961606	0.51569		2.03742	2.18052	0.895148	0.68189	0.727802	0.920451
	115.6		1.59536	2.9787	1.47664	0.771664	0.905309	0.339116		1.5562	0.399571	1.40845	0.0334052	0.666932	0.912543
	115.7		0.501104	1.28057	0.195912	0.730367	4.69292	0.704716		0.789321	1.16994	1.09085	0.276274	3.18196	0.92656
	115.8		0.361202	1.20518	0.0609553	0.523083	3.07472	1.02142		1.11595	1.28356	0.42613	0.482614	2.49857	0.825497
	115.9		1.53155	2.21111	1.42129	0.130462	5.27518	0.772502		1.70525	1.44123	1.03533	0.246682	3.60068	0.427327
	116		0.608266	2.37822	0.607336	0.248637	4.42779	0.636234		1.00455	1.65287	0.5975	0.423334	3.33732	0.308946
	116.1		0.639489	1.50249	0.761897	0.0516597	5.37221	0.318394		1.08839	1.45029	1.12477	0.135278	3.48504	0.10075
	116.2		0.583825	0.568051	0.659213	0.504566	4.32527	0.427841		0.14798	0.811109	0.222089	0.739403	3.52724	0.600914
	116.3		0.506087	0.44698	0.375495	0.240389	3.29709	0.221223		0.527548	0.30928	0.372914	0.765243	2.41257	0.209681
	116.4		0.238059	1.66799	0.312178	0.433225	1.76311	0.785741		0.172106	0.562941	0.134457	1.76694	1.07464	0.285247
	116.5		0.325399	2.87652	0.246338	0.415552	0.612444	1.44512		0.741426	1.68545	0.149957	2.43216	0.523924	0.416858
	116.6		1.24034	4.19931	0.877425	0.155497	1.68723	0.643954		1.38451	3.41021	1.15022	1.01896	0.5186	0.306473
	116.7		2.89198	3.88012	3.01247	0.744802	1.13766	0.937376		1.63947	5.05486	1.29588	0.963035	0.761015	0.701079
	116.8		2.55644	3.24136	2.33979	0.281223	5.53255	0.678416		2.92595	4.07028	3.05863	0.730551	4.49476	0.317648
	116.9		2.20191	1.93713	2.43568	0.720337	4.33989	1.76069		1.84873	2.51749	2.02785	1.52678	4.94609	0.852079
	117		1.24527	1.39887	0.974455	0.507557	8.19299	1.21499		1.37146	1.09606	2.46529	1.32569	7.06872	1.1694
	117.1		1.55541	0.710603	1.31617	0.467692	3.54677	0.138578		0.333624	0.440628	1.59018	0.597147	2.8582	0.53188
	117.2		1.20955	1.75432	0.771551	0.665585	3.21035	0.483679		0.75917	0.796141	1.25406	0.10594	1.51706	1.35762
	117.3		0.83896	5.74471	0.47558	0.797066	1.32726	2.00103		0.456325	3.69809	0.557946	0.61298	0.468204	1.3488
	117.4		0.445491	9.71658	0.422722	0.373279	0.166941	0.967344		1.2268	4.99323	0.405376	0.316802	0.210063	0.52086
	117.5		0.0391541	8.05927	0.135082	0.265962	2.41633	0.705968		0.698179	3.48244	0.107902	0.511618	2.44925	0.363787
	117.6		0.219032	3.88681	0.251989	0.116063	3.41123	0.376235		1.52403	0.905904	1.155	0.325324	3.64991	0.132094
	117.7		0.385078	0.302627	0.540797	0.399347	6.76298	0.195848		1.25381	0.10619	0.522121	0.192391	5.75922	0.475686
	117.8		0.30925	0.8065	0.37565	1.2139	6.65273	1.55498		0.747008	1.56933	0.526445	1.06879	5.01356	1.09244
	117.9		1.2887	3.83017	1.14949	1.85375	4.97805	1.46117		1.71009	3.0131	1.35466	1.09291	4.26657	1.51761
	118		2.61457	4.68746	2.25953	1.04975	8.33902	1.87261		0.957763	3.91284	1.49548	1.42311	7.23077	0.492012
	118.1		2.43062	3.4653	1.93506	0.492069	5.5957	0.407048		1.66009	2.95275	2.12979	0.521174	5.14114	0.175535
	118.2		1.42544	1.47133	1.22134	0.277393	9.30903	0.507593		0.473204	1.4187	0.820075	0.881939	6.41965	0.125723
	118.3		0.50178	0.572086	0.464866	0.0591414	6.20485	0.247409		0.807978	0.547417	0.622389	0.377909	4.73525	0.106681
	118.4		0.302162	0.183879	0.569604	0.207885	8.70451	0.329249		0.555532	0.319705	0.411005	0.155949	7.27473	0.0959646
	118.5		0.219003	1.74073	0.107174	0.643611	2.76971	0.693562		0.173106	0.420779	0.482759	0.597199	3.93131	0.531742
	118.6		0.2719	6.19498	0.319636	0.282508	3.06311	0.0701487		0.94056	2.76311	0.504333	0.239035	3.9776	0.457693
	118.7		0.991457	9.62154	1.09912	0.823396	0.73335	0.918768		0.640815	5.80942	0.221482	1.57998	2.0874	1.61152
	118.8		1.66281	7.98215	1.62988	1.68847	1.70524	2.20388		2.39683	5.54634	1.308	2.18037	2.28019	3.19372
	118.9		2.12458	2.9633	2.43731	1.96751	0.665627	2.43014		2.12739	3.35514	1.40392	1.72123	1.01662	3.61517
	119		0.477189	1.18991	0.44074	1.00413	3.53888	1.04223		1.14715	1.55923	0.516739	0.802536	2.7576	1.64763
	119.1		0.41465	0.919212	0.403013	0.568062	4.38662	0.620023		0.281315	1.58285	0.850909	0.569373	3.29321	0.801879
	119.2		1.45739	1.78752	1.27951	0.39762	3.87215	0.17649		0.475934	1.69456	0.971383	0.12889	2.29671	0.428385
	119.3		1.11085	3.16539	0.698278	0.49243	2.36716	0.314973		0.42876	2.26187	1.70805	0.387397	1.11002	0.308548
	119.4		0.841098	5.34476	0.727882	1.70056	0.821697	1.10908		0.915086	1.57728	0.908737	1.39436	0.228228	1.3058
	119.5		0.100076	3.61362	0.0706544	2.62682	0.0599375	1.56051		0.303158	0.535862	0.573548	1.4264	0.111666	2.33753
	119.6		0.190239	0.867898	0.188799	1.49965	1.2758	0.896746		0.0870065	0.351433	0.689507	0.717469	1.58951	1.29094
	119.7		0.336021	1.02691	0.193231	0.243077	1.75227	0.166297		0.329075	1.79076	0.642028	0.24913	2.17915	0.147951
	119.8		0.984824	3.87866	0.632602	0.749965	6.34625	0.870174		0.470737	3.89258	0.621082	1.64309	5.82354	0.476543
	119.9		2.68974	7.27086	1.77268	1.574	4.78261	0.622678		0.322713	5.37972	0.251328	2.18075	5.41842	1.07754
	120		2.53108	8.02907	1.5154	0.916864	8.39774	0.250888		1.1462	5.2078	0.848637	1.44066	7.51996	1.15833
	120.1		2.16145	6.38761	1.63567	0.182364	3.9733	0.610747		0.438723	4.34273	0.442067	0.484478	4.06705	0.770529
	120.2		0.559376	5.37603	0.406214	0.203518	6.02746	0.183223		0.960346	2.85178	0.750008	0.0775634	3.98544	0.304844
	120.3		0.248053	4.03126	0.31357	0.4489	4.19744	0.602664		0.184141	1.99234	0.156461	0.638221	3.30194	0.438595
	120.4		0.472281	2.05359	0.452938	1.49458	8.78409	1.41299		0.633865	0.8224	0.290085	1.4593	6.44945	1.17806
	120.5		0.168773	1.69758	0.153142	2.00954	3.70672	1.61037		0.14032	1.55367	0.200304	1.77511	3.20962	1.52476
	120.6		0.586923	3.79478	0.43565	0.933199	3.08907	0.74773		0.691071	2.94397	0.453366	0.611373	2.15785	0.566078
	120.7		0.0489811	4.31579	0.121581	0.400824	0.155554	0.272397		0.31175	3.99113	0.441158	0.450366	0.104177	0.304824
	120.8		0.13721	3.11888	0.0950738	0.260924	0.243474	0.152855		0.304771	2.52332	0.309116	0.253801	0.136571	0.760263
	120.9		0.167069	1.13342	0.183372	0.66619	0.712141	0.91376		0.501962	1.44322	0.474951	0.610081	0.170352	1.22579
	121		0.382319	0.572056	0.438435	0.508001	0.28308	0.443375		0.481227	0.534892	0.360144	0.26544	0.0278729	0.502564
	121.1		0.359285	0.531743	0.411605	0.521804	1.14786	0.634819		0.954763	0.763287	0.509145	0.293308	0.371559	0.288411
	121.2		2.02947	1.68319	2.32405	0.38867	0.330375	0.492543		2.05724	1.12124	1.35613	0.25413	0.0499485	0.2147
	121.3		1.03841	2.96904	0.95814	0.284831	1.20883	1.01593		1.59537	2.42713	1.48115	0.615195	0.645496	0.116453
	121.4		1.50843	3.61093	1.68913	1.09319	2.16924	1.33857		0.976957	2.25409	0.885941	1.09131	1.78324	0.766982
	121.5		0.603072	1.26914	0.473788	1.59327	2.19554	1.86609		0.728502	1.1574	1.26694	1.883	2.05936	1.34347
	121.6		0.462981	0.0587732	0.406549	1.29164	2.00797	0.937263		0.019469	0.311549	0.418483	1.25619	1.34758	1.04137
	121.7		0.14775	0.493939	0.2395	0.524224	0.755863	0.448214		0.460844	0.827256	0.37023	0.771725	0.783011	0.288695
	121.8		0.190415	0.713176	0.194016	0.364352	3.40435	0.211435		0.885362	0.756256	0.149611	0.397349	2.85803	0.945545
	121.9		1.28024	0.684146	1.43868	1.90301	0.982248	0.626422		1.59879	0.18207	0.712535	0.670923	1.25323	2.78516
	122		0.960137	0.886756	0.809115	2.52682	0.96783	1.72524		1.60664	0.207118	0.947351	0.976265	0.701437	3.00669
	122.1		1.47847	0.620161	1.76542	2.3415	0.252978	1.65367		1.26995	0.313311	1.19527	1.09729	0.196642	2.23574
	122.2		1.03626	1.27261	1.01596	1.02162	0.0546525	0.55739		1.06434	1.15717	1.21666	0.533807	0.0306038	1.09379
	122.3		0.921471	1.06095	1.22325	0.400562	0.55492	0.643646		0.485826	1.59423	0.80526	0.690664	0.201273	0.339821
	122.4		0.375848	0.827327	0.435626	0.933303	1.47869	1.0469		0.684221	1.1425	1.06682	0.465492	0.695091	0.814559
	122.5		0.235271	0.90249	0.303973	0.522836	2.38837	1.72077		0.0290726	1.58354	0.163934	0.580199	0.947125	1.0079
	122.6		0.327388	0.880505	0.530367	0.580718	2.50996	1.52407		0.55559	1.44076	0.53735	0.467954	1.22547	0.753715
	122.7		0.305995	0.284993	0.370893	1.37118	1.69557	1.52641		0.951847	1.27376	0.611572	0.952342	1.23812	0.680828
	122.8		0.851641	0.897258	1.10882	1.3656	0.952893	1.28373		0.75855	1.30118	0.711945	1.3788	1.39334	0.764141
	122.9		0.413535	2.78411	0.404183	0.969116	1.00307	0.932952		0.634942	3.34119	0.477316	1.37829	2.02239	0.89918
	123		0.882918	4.35082	0.931323	0.711241	0.525657	0.585759		1.26709	3.95002	0.615927	1.40195	1.32837	0.707348
	123.1		0.288771	3.38903	0.217367	0.672147	1.47769	0.980844		1.18335	4.36192	0.676715	0.974226	1.69995	0.683663
	123.2		0.965155	3.10436	1.12625	0.640245	0.331562	0.654273		1.76455	3.38816	0.973402	0.517097	0.644047	0.755698
	123.3		1.18607	2.32966	1.21234	0.300412	1.11792	0.815703		1.54736	2.82647	1.45424	0.360374	1.4622	0.635799
	123.4		2.22196	1.64883	2.72507	0.261777	0.74548	0.276609		1.64363	1.41886	1.05831	0.172563	1.3367	0.642446
	123.5		0.368805	0.388032	0.399426	0.226897	2.3568	0.546247		0.545426	0.307759	0.397429	0.139336	2.66102	0.593101
	123.6		0.200901	0.026406	0.219612	0.106297	1.34242	0.139144		0.356782	0.22243	0.336392	0.121206	1.32231	0.234856
	123.7		0.576759	0.601961	0.595005	0.335807	0.575269	0.0322418		0.506818	0.86017	0.292019	0.264612	1.09354	0.243333
	123.8		0.332353	0.420772	0.279361	1.14044	1.30562	0.851897		1.5961	0.710947	0.8518	1.19219	2.77	0.815541
	123.9		0.874189	0.0508375	1.05564	2.88038	0.200594	1.65529		1.21615	0.228478	0.943971	2.3082	0.859061	2.18527
	124		0.966546	0.48044	1.01651	3.46878	1.41778	3.33594		1.92481	0.0490143	1.68735	4.10526	0.941999	2.17618
	124.1		1.57786	0.350015	1.92326	2.13467	1.10567	1.42098		1.01728	0.09988	1.61214	2.16126	0.32644	1.20244
	124.2		1.10404	0.0412698	1.19679	1.18121	0.81619	1.04583		1.02411	0.0704753	1.42516	1.71599	0.202952	0.662676
	124.3		0.314333	0.107213	0.415447	0.322347	0.780661	0.270133		0.109676	0.0151454	0.547164	0.631916	0.266223	0.218518
	124.4		0.0660605	0.169685	0.0631398	0.44276	0.0424494	0.673569		0.4271	0.041977	0.338137	0.849686	0.168876	0.18871
	124.5		0.206766	0.0341493	0.219871	1.71693	0.766739	0.865961		0.292536	0.0925038	0.120553	0.455046	0.92788	0.616444
	124.6		0.393907	0.0461758	0.403613	3.27256	2.73923	2.58037		0.226598	0.0435763	0.307508	1.19326	2.62832	1.54698
	124.7		0.734814	0.0844925	0.628464	3.87172	4.57889	2.76792		0.444094	0.453878	0.620659	2.126	4.51429	2.37207
	124.8		1.70428	1.11975	1.91817	2.83606	4.38582	2.23606		0.787744	1.42404	0.487497	2.34006	4.06481	2.40319
	124.9		0.936475	2.32893	0.935956	1.58451	5.03753	1.54047		0.763707	2.44494	0.568461	1.90261	5.1378	1.67909
	125		0.894248	3.44599	1.26279	0.898503	2.20922	0.754912		0.354776	2.61576	0.152026	1.0662	2.83487	1.1603
	125.1		0.377412	3.38518	0.513784	0.349478	3.22124	0.415141		0.0798294	3.12285	0.199936	0.512628	4.00952	0.566975
	125.2		1.61859	3.20428	1.94106	0.212311	0.698453	0.144866		0.649328	2.8574	0.444846	0.122157	2.03303	0.372778
	125.3		0.840294	2.07371	0.953416	0.250395	1.64977	0.131911		0.227651	1.97218	0.611216	0.141841	2.93638	0.163045
	125.4		1.05709	0.851656	1.25948	0.620397	0.206041	0.231733		0.783793	1.04075	0.743149	0.26468	1.1213	0.437208
	125.5		0.550446	0.239003	0.78662	0.930952	0.65682	0.170104		0.363062	0.290938	0.39185	0.280425	1.04005	0.317035
	125.6		0.260683	0.447552	0.272389	0.535043	0.392345	0.339285		0.822665	0.276117	0.222915	0.209484	0.156575	0.166395
	125.7		0.743753	1.34021	0.864526	0.740167	0.308104	0.55924		0.634908	0.39159	0.216135	0.482095	0.576954	0.607852
	125.8		0.469944	1.1851	0.49301	1.05494	1.93651	2.15588		0.704051	0.402458	0.460592	1.93648	2.08768	1.60445
	125.9		0.763564	0.521935	0.761797	1.57692	0.586693	1.42972		0.695959	0.335668	1.29699	1.28426	1.27949	2.62696
	126		1.42996	0.315899	1.73592	1.52601	1.86834	1.96081		1.52378	0.550722	1.63942	1.39364	2.00003	1.85524
	126.1		1.18092	0.968702	1.28757	0.961615	0.205612	0.710732		0.800529	0.727874	1.62226	0.36566	0.645677	1.03094
	126.2		1.14206	1.2679	1.53389	0.691129	1.21145	1.26121		0.673133	1.16304	0.836061	1.09028	0.507378	0.470988
	126.3		0.268787	1.82032	0.268275	0.273464	0.489983	0.539205		0.327742	1.59436	0.434173	0.494821	0.202501	0.350828
	126.4		0.0580654	1.90654	0.0630783	0.565061	3.37799	1.84174		0.305245	2.05953	0.0440295	1.16565	1.9521	0.605132
	126.5		0.771634	1.88842	0.86575	1.57452	2.48335	2.03129		0.593753	2.33677	0.162738	1.00915	2.05695	1.61763
	126.6		0.374117	1.4509	0.27378	1.32189	4.267	1.97619		0.544674	1.51965	0.273281	0.779597	2.86977	1.50517
	126.7		0.386262	0.374657	0.308405	0.829818	2.2025	0.787335		0.740255	0.716888	0.226382	0.482163	1.35867	0.768389
	126.8		1.03344	0.0658737	0.904536	0.510834	0.53013	0.405692		1.94887	0.242879	0.681739	0.84667	0.265877	0.483092
	126.9		0.316152	0.332811	0.241691	0.667016	0.430332	0.253079		1.2939	0.35236	0.671202	1.13008	0.0935909	0.354573
	127		0.643352	0.136442	0.628432	0.882426	0.0636887	0.644946		1.35608	0.296506	0.489792	1.98722	0.182203	0.610853
	127.1		0.141999	0.00574648	0.0886761	0.774249	0.722793	0.431995		0.817716	0.0695809	0.397112	1.33355	0.654323	0.588012
	127.2		0.465068	0.224382	0.454196	0.286547	0.542956	0.727053		1.04887	0.68988	0.384169	0.903839	0.942723	0.318183
	127.3		0.0609323	0.502487	0.0100476	0.225958	0.539924	0.552221		0.511819	1.50249	0.422041	0.376406	1.34861	0.347674
	127.4		0.185563	0.906142	0.192057	0.314366	0.33687	0.475186		0.32148	1.29396	0.0921585	0.213295	0.432388	0.488631
	127.5		0.0961228	0.372482	0.110659	0.239507	0.0983895	0.307717		0.214713	0.504422	0.324459	0.0783316	0.0377147	0.262
	127.6		0.0312259	0.0591104	0.0224052	0.095923	0.846735	0.290877		0.491376	0.0585844	0.358279	0.398256	0.851822	0.123882
	127.7		0.192892	0.978942	0.197872	0.257996	0.510628	0.272331		0.553768	0.847317	0.350373	0.541702	0.955861	0.50366
	127.8		0.374467	2.46671	0.488469	0.540814	1.36128	0.481273		0.409271	2.49888	0.322452	0.635596	1.48281	0.75909
	127.9		0.453684	2.96515	0.426312	0.702312	1.05718	0.288681		0.11678	4.21056	0.425921	0.127218	1.48127	0.89311
	128		1.26865	3.01524	1.68347	0.282187	1.21165	0.114688		0.45008	4.12141	0.537483	0.189713	1.27508	0.622041
	128.1		0.598331	2.9498	0.737484	0.0326177	0.890513	0.0561013		0.801112	3.36924	0.905076	0.0813263	1.16168	0.375839
	128.2		0.389629	2.3236	0.699457	0.135846	1.54477	0.310609		0.417192	2.01759	0.206549	0.535294	1.10115	0.160781
	128.3		0.255893	1.40422	0.243077	0.0440162	1.87994	0.0949621		0.708776	1.31923	0.307323	0.201566	1.78728	0.0769088
	128.4		0.335493	0.984377	0.239826	0.323955	3.42505	0.226583		0.324967	0.634181	0.171221	0.317972	2.61012	0.310874
	128.5		0.90536	0.843955	0.973915	0.633992	2.4949	0.695331		0.49978	0.842558	0.431248	0.787172	2.11092	0.725514
	128.6		0.760944	0.98845	0.846003	0.535278	1.29631	0.204141		0.504451	0.719948	0.507676	0.275689	1.07018	0.795013
	128.7		0.527917	0.526658	0.772088	0.198933	0.331392	0.212264		0.547894	0.43372	0.393865	0.365379	0.391173	0.30932
	128.8		0.164397	0.149792	0.260905	0.161366	0.5517	0.303685		0.390319	0.271916	0.137105	0.733968	0.323498	0.0260153
	128.9		0.351026	0.0945023	0.377852	0.727562	0.0915244	0.366519		0.506001	0.301962	0.0373989	1.24265	0.0890941	0.346754
	129		0.0453909	0.160947	0.078623	0.696611	0.592463	0.558957		0.354742	0.631996	0.173105	1.49203	0.0673258	0.198709
	129.1		0.0698777	0.17464	0.0687224	0.405948	0.368268	0.219353		1.02729	0.26777	0.133373	0.600709	0.501245	0.061816
	129.2		0.372884	0.0316191	0.581207	0.275722	1.1844	0.538232		1.08096	0.190982	0.348082	0.552836	0.790964	0.139386
	129.3		0.400667	0.166998	0.441835	0.135199	0.0958425	0.0542804		1.38971	0.590858	0.931111	0.141126	0.151023	0.0819764
	129.4		0.683927	1.0928	0.816593	0.108746	0.134913	0.135184		0.840663	1.66233	0.525723	0.151961	0.0322967	0.131402
	129.5		0.257167	1.28073	0.335419	0.494065	0.594985	0.0889424		0.680588	1.63569	0.308401	0.453946	0.70284	0.359841
	129.6		0.0610426	0.508766	0.0447564	0.0449775	0.239222	0.0292413		0.193116	0.536279	0.168148	0.293706	0.547663	0.0775345
	129.7		0.141342	0.0709324	0.143027	0.148557	1.32382	0.135877		0.177001	0.450697	0.171557	0.390645	1.30275	0.256076
	129.8		0.394177	0.828565	0.201465	0.423767	0.576888	0.217222		0.366044	1.41911	0.379333	0.438942	0.476665	0.320903
	129.9		0.10667	1.39478	0.254821	0.268552	1.72953	0.292243		0.232904	2.7432	0.11146	0.332299	1.15159	0.215209
	130		0.069836	1.72368	0.18613	0.588199	0.68691	0.472096		0.806079	2.23802	0.385977	0.429489	0.63729	0.427608
	130.1		0.644268	0.827312	1.33106	0.0666369	1.68544	0.263446		0.783255	1.66975	0.621067	0.0836888	1.46275	0.163847
	130.2		0.274121	0.250093	0.560687	0.170623	0.653803	0.302084		0.954359	0.607208	1.2479	0.546119	1.08934	0.243288
	130.3		0.421932	0.166133	0.854865	0.0394506	1.72095	0.159366		0.322717	0.152871	0.689948	0.138003	2.04105	0.0240716
	130.4		0.0271158	0.163872	0.0147432	0.269449	0.531832	0.190702		0.139208	0.0470328	0.451076	0.284594	1.09771	0.140536
	130.5		0.169971	0.138577	0.150863	0.622626	1.48107	0.611441		0.528047	0.127203	0.179767	0.879116	1.56364	0.425932
	130.6		0.488331	1.01713	0.517996	0.703209	0.145035	0.309206		0.732943	0.677652	0.311648	0.476592	0.33373	0.566264
	130.7		0.547735	1.67467	0.57549	0.662262	0.593551	0.672719		1.21614	1.87191	0.469635	0.890401	0.677774	0.597694
	130.8		0.695188	1.4509	0.788744	0.143384	0.157249	0.271376		1.31658	2.29174	0.844393	0.263821	0.289532	0.23064
	130.9		0.814348	0.496149	0.975343	0.378595	0.556651	0.54655		1.3588	1.27828	0.777367	0.602444	0.822031	0.325099
	131		0.540585	0.106827	0.655046	0.263888	0.403357	0.29312		0.773633	0.345498	0.769633	0.353086	0.846981	0.298435
	131.1		0.672917	0.171349	0.842044	0.387998	0.214266	0.411072		1.10388	0.297772	0.555557	0.433761	0.606095	0.309803
	131.2		0.218125	0.497852	0.321406	0.192233	0.510219	0.19242		0.505898	0.293344	0.467761	0.266021	0.321569	0.111746
	131.3		0.232226	0.463304	0.307616	0.292105	0.00516467	0.188669		0.568895	0.0681567	0.360649	0.518654	0.0312833	0.198663
	131.4		0.0556705	0.562486	0.0684365	0.334722	0.61173	0.126296		0.0438508	0.163205	0.047099	0.0451595	0.191424	0.150889
	131.5		0.126296	0.328186	0.157972	0.871376	0.0482997	0.133912		0.192346	0.202525	0.382292	0.123666	0.0753345	0.494305
	131.6		0.443991	0.139931	0.645752	0.555002	0.358022	0.577087		0.358577	0.189229	0.836389	0.263537	0.209769	0.299855
	131.7		0.17868	0.0709757	0.295532	0.0781451	0.210204	0.056517		0.0515838	0.0987394	0.730844	0.0702915	0.185915	0.0517968
	131.8		0.289584	0.180869	0.542631	0.287219	0.133077	0.134362		0.279828	0.128675	0.530069	0.344778	0.053217	0.312691
	131.9		0.462923	0.598861	0.8594	0.312813	0.441435	0.303818		0.249891	0.375953	0.272655	0.6433	0.815519	0.202746
	132		1.03429	0.953845	1.41576	0.446541	0.0729474	0.537249		0.599945	0.40994	0.992756	0.615146	0.465255	0.306296
	132.1		1.89764	0.964776	2.36542	0.0984279	0.725154	0.301092		0.768144	0.536367	1.2729	0.114245	1.06498	0.193392
	132.2		1.61252	0.424372	2.02149	0.445399	0.0810524	0.444306		0.590615	0.469734	1.29283	0.516683	0.257553	0.617551
	132.3		0.899068	0.0942252	1.08798	0.295633	0.909707	0.1311		0.740246	0.258708	1.35692	0.306314	0.901927	0.482278
	132.4		0.850119	0.333167	1.14125	0.304973	0.387424	0.0543652		0.130899	0.211176	0.928692	0.182108	0.501951	0.318721
	132.5		0.59152	1.02274	0.538988	0.208635	1.39834	0.193095		0.653071	1.15676	1.14546	0.234235	1.28967	0.280941
	132.6		1.6196	2.61271	1.72104	0.291968	0.938347	0.157428		0.870102	2.21755	1.14054	0.148241	0.668762	0.183984
	132.7		1.79162	3.92733	1.73534	0.302088	1.05765	0.59512		1.05482	3.16438	1.80853	0.532039	0.960582	0.215417
	132.8		1.76163	4.90066	1.75651	0.161843	0.433084	0.37964		1.18371	2.88454	1.72543	0.298194	0.430228	0.0691833
	132.9		1.55485	3.9236	1.67932	0.15539	1.08673	0.545411		0.809144	1.85415	1.63628	0.541176	1.00568	0.108924
	133		0.703096	2.14541	0.719985	0.242681	0.368478	0.283627		0.64982	1.10188	1.2927	0.414302	0.458119	0.208496
	133.1		0.968816	0.579437	1.18007	0.153067	0.239732	0.439582		0.666352	0.366892	1.33365	0.553612	0.35879	0.128947
	133.2		0.292613	0.0481509	0.308678	0.112204	0.318249	0.227951		0.325458	0.0745662	0.969008	0.287379	0.173073	0.12244
	133.3		0.15272	0.606768	0.265665	0.106167	0.0144675	0.280913		0.24812	0.194645	0.385507	0.221046	0.016977	0.12692
	133.4		0.303457	1.46196	0.321296	0.302945	0.31546	0.218199		0.46856	0.603193	0.0681146	0.0786178	0.173562	0.214797
	133.5		0.261056	0.988167	0.274563	0.442175	0.133069	0.110646		0.657589	0.507062	0.588227	0.192971	0.0669554	0.693507
	133.6		0.804082	0.354078	1.10449	0.350938	0.517108	0.246085		0.61771	0.119336	0.666302	0.337438	0.399895	0.540884
	133.7		0.105999	0.232479	0.164768	0.151676	0.325224	0.21837		0.375126	0.0625288	0.287932	0.228385	0.344692	0.461111
	133.8		0.249165	0.273404	0.372397	0.0115637	0.25547	0.0382075		0.151206	0.171304	0.146879	0.0768853	0.132317	0.182676
	133.9		0.553326	0.382368	0.42559	0.203127	0.537231	0.188546		0.502336	0.271148	0.536782	0.240308	0.768895	0.312483
	134		1.4024	0.154453	1.50662	0.15549	0.47253	0.0646495		0.621398	0.257511	1.04775	0.196885	0.878611	0.195886
	134.1		1.26605	0.160069	1.18519	0.180364	2.2464	0.179023		0.79795	0.205938	1.35818	0.181111	1.75444	0.262789
	134.2		1.98368	0.223108	2.30033	0.649054	0.54498	0.0971981		1.00119	0.497076	1.10216	0.155661	0.398976	0.473133
	134.3		1.11822	0.232518	1.07845	0.493718	0.839535	0.333919		1.27126	0.588199	1.36466	0.257854	0.219511	0.477959
	134.4		1.58881	0.401393	1.85266	0.40522	0.148493	0.0430734		1.16234	0.510441	1.01687	0.204407	0.107475	0.314475
	134.5		0.709008	0.601878	0.634967	0.0462149	0.346449	0.129858		1.36366	0.755356	1.13281	0.162213	0.154168	0.0646801
	134.6		0.874831	0.895607	0.910369	0.144428	0.41324	0.162908		1.05138	0.659829	0.576577	0.146369	0.189962	0.118211
	134.7		0.463154	0.478533	0.439778	0.299654	0.535901	0.280082		1.59809	0.424081	0.901384	0.246215	0.716268	0.437151
	134.8		0.375107	0.104745	0.374734	0.381809	0.452005	0.475766		0.768867	0.116564	0.496326	0.414563	0.672367	0.357308
	134.9		0.350038	0.149117	0.294433	0.542139	0.781449	0.330165		1.22289	0.680467	0.888521	0.377542	0.965234	0.519685
	135		0.429428	0.731397	0.491991	0.33633	0.3336	0.242346		0.551725	1.71963	0.420612	0.257765	0.549815	0.294495
	135.1		0.292134	0.996027	0.256904	0.45539	0.0632794	0.488995		1.02933	1.70601	0.558258	0.671331	0.0826368	0.326507
	135.2		0.419035	0.656733	0.576575	0.281254	0.440056	0.0683226		0.363513	0.588391	0.0563365	0.182449	0.420136	0.231846
	135.3		0.277938	0.582358	0.250287	0.414939	0.138923	0.0884363		0.948147	0.247838	0.469523	0.299772	0.169539	0.235261
	135.4		0.645738	0.902865	0.732101	0.540753	0.405633	0.0749691		0.755014	0.277418	0.171453	0.111474	0.259041	0.302228
	135.5		0.36225	0.616384	0.309866	0.394236	0.49619	0.0523401		1.10891	0.082948	0.353731	0.186312	0.331092	0.150031
	135.6		0.470047	0.223264	0.46361	0.403256	1.77401	0.122175		0.502074	0.0288606	0.239605	0.133996	1.36683	0.272352
	135.7		0.138385	0.244417	0.250857	0.28741	0.0945295	0.0723498		0.116715	0.100541	0.080041	0.0857617	0.195223	0.183605
	135.8		0.177817	0.162593	0.161183	0.109724	0.15037	0.230128		0.377816	0.0588068	0.507026	0.136841	0.276829	0.132081
	135.9		0.095005	0.356173	0.0933985	0.215632	2.30716	0.220783		0.327326	0.264836	0.473899	0.36656	1.9135	0.205615
	136		0.777474	0.1819	0.877	0.740242	1.46263	0.346754		0.54577	0.294919	0.520252	0.598632	1.36982	0.50972
	136.1		0.5013	0.142067	0.48778	0.417745	2.44247	0.261948		0.566169	0.0537917	0.604379	0.289402	1.45973	0.152802
	136.2		1.12922	0.0997086	1.27694	0.771058	0.464359	0.416652		0.700416	0.222009	0.410804	0.302684	0.195165	0.422352
	136.3		0.498999	0.0771268	0.418079	0.37329	0.483262	0.389432		0.623282	0.370756	0.262525	0.126521	0.266221	0.264284
	136.4		0.722886	0.0477065	0.772434	0.312318	0.230508	0.264185		0.30233	0.368062	0.195182	0.142094	0.0456073	0.402334
	136.5		0.240477	0.117223	0.155499	0.0181628	0.219014	0.0424933		0.462779	0.254225	0.246951	0.0836571	0.127984	0.0329156
	136.6		0.190521	0.0948084	0.170942	0.202455	0.750984	0.184874		0.0811936	0.0310975	0.0553495	0.151696	0.12317	0.153512
	136.7		0.233661	0.200928	0.151981	0.204766	0.113517	0.0411268		0.523775	0.155714	0.125983	0.0924591	0.0496931	0.237712
	136.8		0.381136	0.313449	0.442406	0.160328	0.704578	0.206313		0.10238	0.563028	0.0537044	0.196126	0.306265	0.146692
	136.9		0.514373	0.597508	0.414097	0.0884094	0.265086	0.22776		0.393177	1.19736	0.250948	0.108952	0.248746	0.100525
	137		0.746896	0.896436	0.814405	0.133229	1.1083	0.172771		0.40401	1.19066	0.508408	0.127185	1.03806	0.161148
	137.1		0.60423	0.619363	0.561379	0.272882	0.0972136	0.564088		0.255093	0.987093	0.391775	0.379136	0.258805	0.330963
	137.2		0.35899	0.365344	0.414442	0.456312	0.467469	0.224376		0.388451	0.356365	0.343847	0.189113	0.437952	0.639194
	137.3		0.247871	0.0582328	0.213456	0.329626	0.196838	0.498569		0.0952857	0.192645	0.0349073	0.605461	0.264518	0.508088
	137.4		0.458361	0.0612568	0.475249	0.462052	0.207526	0.132437		0.206211	0.0702589	0.136579	0.193154	0.0625374	0.480887
	137.5		0.214491	0.392386	0.157412	0.35308	0.0168117	0.234159		0.291849	0.572192	0.112432	0.31839	0.0447539	0.345642
	137.6		0.210007	0.640964	0.268703	0.4455	0.401911	0.250541		0.162832	0.484108	0.295676	0.105037	0.0657138	0.22184
	137.7		0.163348	0.0968156	0.125855	0.350067	0.197002	0.0464025		0.764103	0.119804	0.688413	0.0869709	0.361203	0.12202
	137.8		0.181561	0.125053	0.226967	0.380209	0.419172	0.394122		0.180563	0.379356	0.213414	0.502735	0.550041	0.326916
	137.9		0.222241	0.780239	0.2255	0.0813575	2.15086	0.118289		0.949112	0.968641	0.578419	0.254948	1.893	0.2932
	138		0.337048	0.33405	0.40051	0.281197	1.55039	0.22204		0.736944	0.62147	0.576066	0.328943	1.32776	0.485337
	138.1		0.54193	0.0210248	0.655175	0.276044	1.43843	0.295116		0.820572	0.101053	0.559927	0.0866617	1.23256	0.238104
	138.2		0.27329	0.171856	0.321071	0.932818	0.787262	1.15372		0.434367	0.253878	0.318496	0.836098	0.80335	0.484231
	138.3		0.196224	0.131187	0.207144	0.796465	0.395097	0.737615		0.642197	0.292378	0.398357	0.590938	0.434565	0.455049
	138.4		0.225449	0.0515765	0.314393	0.701117	0.594704	0.782621		0.159651	0.24612	0.321962	0.660344	0.416497	0.490246
	138.5		0.348175	0.0978927	0.356279	0.139577	0.00696471	0.0724889		0.657212	0.221699	0.826715	0.0172097	0.0242134	0.0594658
	138.6		0.204698	0.545903	0.264065	0.111684	0.206615	0.141767		0.37492	0.439452	0.396681	0.0682468	0.0659689	0.086816
	138.7		0.471063	1.36872	0.399111	0.108284	0.234712	0.106488		1.02429	0.692543	0.706285	0.112639	0.323712	0.111266
	138.8		0.237844	1.22717	0.232927	0.400779	0.108036	0.31464		0.330645	1.01663	0.254486	0.172225	0.0817138	0.243208
	138.9		0.413834	0.677329	0.313945	0.395754	0.144262	0.386016		0.428485	0.925276	0.388663	0.253995	0.108554	0.339932
	139		0.37967	0.100885	0.288188	0.46052	0.937517	0.419271		0.349134	0.578701	0.466808	0.407865	0.700287	0.333835
	139.1		0.868947	0.0518165	0.927599	0.18263	0.157109	0.345214		0.605718	0.244839	0.576145	0.214643	0.221883	0.137318
	139.2		0.465607	0.0343868	0.455638	0.174759	0.597638	0.283874		0.570358	0.0522539	0.42596	0.266577	0.346875	0.0853361
	139.3		0.280711	0.0495548	0.339204	0.130736	0.060319	0.469099		0.421287	0.141921	0.247485	0.26524	0.0692857	0.132301
	139.4		0.128286	0.0159254	0.140195	0.0262924	0.136854	0.279466		0.113712	0.0888492	0.134363	0.23131	0.190086	0.0797461
	139.5		0.0879584	0.0334947	0.0896894	0.178186	0.239021	0.190069		0.44867	0.235298	0.429269	0.175771	0.202967	0.202716
	139.6		0.252617	0.0324995	0.335255	0.0600363	0.297688	0.175355		0.156523	0.0968091	0.216182	0.144516	0.284581	0.0234014
	139.7		0.325023	0.0927554	0.324276	0.119978	0.171231	0.209606		0.544032	0.0699772	0.525839	0.221082	0.180661	0.0214812
	139.8		0.336985	0.221832	0.325333	0.27728	0.418805	0.262077		0.301149	0.197476	0.440111	0.349559	0.217478	0.184316
	139.9		1.07873	0.374678	1.10436	0.287343	0.0333766	0.310762		0.82923	0.374499	0.939414	0.418167	0.0665251	0.325563
	140		0.97874	0.322861	0.793941	0.401375	0.221266	0.378167		1.31156	0.712733	1.86291	0.27833	0.057771	0.565434
	140.1		1.47725	0.802459	1.52964	0.237633	0.115633	0.230397		1.10534	0.692725	1.57182	0.0996901	0.111878	0.324983
	140.2		0.293812	0.983775	0.214732	0.535333	0.424366	0.709817		0.530216	0.793877	1.01865	0.648522	0.303546	0.410481
	140.3		0.318831	0.994421	0.360568	0.41952	0.0192715	0.210462		0.468379	0.530527	0.435338	0.331033	0.0477899	0.233793
	140.4		0.0802085	0.542388	0.107915	0.335462	0.191109	0.195052		0.259457	0.508741	0.170932	0.398726	0.165501	0.197988
	140.5		0.140627	0.550859	0.133911	0.0397181	0.282071	0.0575557		0.401604	0.331574	0.297265	0.0847538	0.0549074	0.0375888
	140.6		0.179727	0.530547	0.30734	0.0932175	0.0339759	0.0500417		0.0326146	0.382527	0.0482943	0.199675	0.0564872	0.180659
	140.7		0.210659	0.594819	0.197233	0.0529558	0.511643	0.173716		0.27272	0.295305	0.400419	0.348526	0.234128	0.0774
	140.8		0.445051	0.271884	0.569484	0.0426432	0.465446	0.0568272		0.159836	0.319051	0.230439	0.0917659	0.483099	0.0867184
	140.9		0.130815	0.0995923	0.0784168	0.271639	0.598975	0.12395		0.275163	0.313572	0.38822	0.152681	0.378899	0.45563
	141		0.32882	0.0754011	0.414684	0.329806	0.956665	0.523432		0.352163	0.125652	0.221718	0.56339	0.986207	0.478138
	141.1		0.304402	0.154213	0.343263	0.476174	0.352445	0.186921		0.75076	0.0941502	0.461204	0.487106	0.59718	0.449452
	141.2		0.359375	0.253775	0.522081	0.098569	0.540095	0.161789		0.690803	0.048148	0.304358	0.183175	0.917586	0.0674532
	141.3		0.0791053	0.2213	0.0970654	0.153619	0.218131	0.212214		0.422506	0.182455	0.223715	0.278072	0.370274	0.140421
	141.4		0.180846	0.249682	0.238518	0.0351287	0.18483	0.0915661		0.135925	0.208512	0.0782604	0.0181544	0.324209	0.0105272
	141.5		0.0998878	0.23671	0.0624452	0.0720407	0.0581571	0.17751		0.327089	0.344606	0.124577	0.235946	0.0158234	0.0459096
	141.6		0.148296	0.22163	0.17107	0.0838938	0.224697	0.0496382		0.172556	0.111384	0.0833072	0.0342665	0.121244	0.0936751
	141.7		0.40079	0.171698	0.55292	0.0282538	0.0313406	0.177034		0.521459	0.116645	0.204495	0.0711936	0.0498383	0.0407233
	141.8		0.385565	0.239657	0.412672	0.156865	0.353076	0.0865757		0.465746	0.494786	0.700412	0.0546715	0.104367	0.191943
	141.9		1.3009	0.554153	1.50158	0.236464	0.0479291	0.281148		0.578559	0.983121	1.02459	0.276506	0.116163	0.180569
	142		0.931817	0.713985	0.806048	0.286933	0.334681	0.132914		0.506742	1.50451	1.29019	0.117822	0.135995	0.341797
	142.1		0.917348	1.34519	0.990375	0.221151	0.014496	0.230342		0.219611	1.37264	0.710421	0.147884	0.0763708	0.206832
	142.2		0.347894	1.26948	0.304043	0.106412	0.375909	0.104639		0.31852	1.2858	0.910527	0.0740298	0.163988	0.119774
	142.3		0.473603	0.855322	0.663488	0.0979162	0.0917509	0.0295671		0.230169	0.478063	0.47143	0.034753	0.0217614	0.10971
	142.4		0.306354	0.229816	0.279389	0.0954149	0.248479	0.061231		0.595438	0.0680873	0.754307	0.0952649	0.148741	0.073834
	142.5		0.733154	0.261636	0.785255	0.0272979	0.418356	0.158289		0.671397	0.274144	0.333252	0.274437	0.193084	0.0539581
	142.6		0.150772	0.379578	0.112202	0.442336	0.12514	0.206683		0.390349	0.242248	0.194742	0.43463	0.113473	0.366117
	142.7		0.140502	0.153274	0.15513	0.194861	0.213014	0.444733		0.247372	0.186317	0.089359	0.535582	0.104159	0.226658
	142.8		0.0439368	0.139015	0.0574494	0.264801	0.145191	0.0988222		0.163227	0.0204647	0.0342529	0.147229	0.170775	0.323127
	142.9		0.101048	0.0849655	0.0627381	0.0473864	0.0357452	0.320062		0.205749	0.122431	0.159139	0.172879	0.056168	0.251224
	143		0.184113	0.176717	0.24469	0.039772	0.546103	0.142807		0.143919	0.0846629	0.0475387	0.108664	0.562085	0.198505
	143.1		0.10988	0.153942	0.0594005	0.0537453	0.0582382	0.406604		0.372643	0.156317	0.251402	0.347198	0.129266	0.0905473
	143.2		0.242014	0.23504	0.25007	0.148176	0.507769	0.133132		0.407422	0.0748399	0.10992	0.183665	0.491279	0.124009
	143.3		0.218654	0.127309	0.201311	0.11033	0.0641212	0.279827		0.260809	0.189379	0.0441784	0.347343	0.0480681	0.0723201
	143.4		0.0663156	0.0570062	0.0440548	0.113628	0.131516	0.247731		0.123383	0.192323	0.253066	0.362791	0.14169	0.0823354
	143.5		0.335188	0.0128693	0.361548	0.0380866	0.274138	0.0448306		0.27051	0.255335	0.194393	0.153142	0.0910462	0.0451196
	143.6		0.156229	0.100533	0.100149	0.0436859	0.122533	0.0625001		0.0581113	0.119954	0.217906	0.108589	0.0622044	0.0493804
	143.7		0.360996	0.116215	0.448432	0.0626338	0.138516	0.0557923		0.203997	0.0225145	0.132816	0.0745338	0.0384906	0.0474152
	143.8		0.194118	0.22901	0.192201	0.0433177	0.426381	0.0284289		0.218275	0.336138	0.3357	0.0347183	0.237196	0.0976249
	143.9		0.553854	1.10361	0.803296	0.0578655	0.135096	0.082239		0.275038	1.14096	0.515077	0.167704	0.0173185	0.130832
	144		0.686359	2.39021	0.789266	0.0873033	0.427308	0.0236627		0.521415	2.37465	0.921996	0.0967357	0.206184	0.180809
	144.1		0.847628	3.8148	1.13547	0.107391	0.283441	0.084479		0.38902	2.89751	0.910358	0.117519	0.0143606	0.123902
	144.2		0.643068	2.968	0.708636	0.0622403	0.254186	0.0183105		0.66085	2.42644	1.12342	0.113247	0.0964918	0.120814
	144.3		0.646836	1.17481	0.854816	0.0990121	0.746943	0.0587077		0.423183	1.04842	0.666052	0.118003	0.298833	0.196055
	144.4		0.437366	0.0947112	0.488926	0.0868872	0.374844	0.0438048		0.440822	0.182713	0.51699	0.156216	0.291056	0.113535
	144.5		0.38679	0.25173	0.470413	0.101621	1.35631	0.0635999		0.305663	0.403235	0.272252	0.017588	0.991152	0.119954
	144.6		0.326898	0.495366	0.330119	0.0334589	0.223983	0.0532976		0.218184	0.442788	0.239355	0.078106	0.205291	0.0971111
	144.7		0.239898	0.358753	0.235273	0.0683219	0.568437	0.186725		0.195239	0.309705	0.202283	0.128024	0.194582	0.0598942
	144.8		0.280051	0.487988	0.227664	0.063343	0.057366	0.108354		0.230781	0.331413	0.115212	0.126228	0.139721	0.0582207
	144.9		0.150815	0.377336	0.074733	0.10831	0.0586553	0.29695		0.186404	0.703475	0.205553	0.357248	0.0711242	0.091867
	145		0.483156	0.405172	0.457191	0.155802	0.554358	0.238304		0.320208	0.666875	0.318901	0.224192	0.526702	0.15498
	145.1		0.154174	0.196228	0.0675178	0.244446	0.083112	0.596121		0.231051	0.648604	0.420799	0.423917	0.169188	0.307387
	145.2		0.527689	0.140532	0.482796	0.147101	0.562615	0.301314		0.470289	0.238626	0.145677	0.150522	0.531128	0.194812
	145.3		0.404655	0.0216934	0.380382	0.132615	0.0294604	0.0785138		0.168408	0.127755	0.144064	0.064183	0.0601773	0.108274
	145.4		0.610587	0.0850001	0.636133	0.0432831	0.0602577	0.138829		0.425426	0.0923502	0.377297	0.195283	0.081015	0.0241681
	145.5		0.388205	0.315286	0.424978	0.0540767	0.363009	0.0735464		0.194834	0.0914864	0.195917	0.123478	0.120423	0.0396654
	145.6		0.171445	0.496984	0.161372	0.05682	0.0416434	0.0962311		0.190626	0.06928	0.213263	0.20578	0.0354017	0.0524314
	145.7		0.216191	0.499683	0.287899	0.0339295	0.563657	0.0294367		0.107304	0.141761	0.0693631	0.108896	0.288278	0.0443337
	145.8		0.0977789	0.653866	0.0953173	0.0974036	0.121426	0.0261965		0.180081	0.366468	0.148226	0.0821136	0.123801	0.0780433
	145.9		0.288781	1.35999	0.306895	0.0514009	0.506963	0.199817		0.27432	0.926216	0.415669	0.0995231	0.28286	0.0741226
	146		0.550499	2.16287	0.664927	0.168539	0.0424276	0.0385974		0.3979	1.2626	0.528222	0.0117037	0.0537417	0.147223
	146.1		0.566127	2.25822	0.54467	0.0704077	0.768721	0.198373		0.540685	1.46659	0.696291	0.129885	0.242568	0.143769
	146.2		0.627252	1.54159	0.735104	0.283518	0.0613111	0.0413006		0.530209	1.02101	0.351077	0.111294	0.0312688	0.299548
	146.3		0.378598	0.608122	0.365434	0.172037	0.539497	0.137456		0.435673	0.695864	0.15692	0.16059	0.243855	0.138848
	146.4		0.351087	0.238407	0.455151	0.128528	0.0039744	0.04937		0.308077	0.339622	0.103296	0.0550799	0.0428812	0.061808
	146.5		0.053903	0.210427	0.0338608	0.14147	0.292332	0.106397		0.126679	0.372662	0.0534754	0.156292	0.295203	0.127139
	146.6		0.0949812	0.472838	0.105173	0.0292585	0.036549	0.0429611		0.237524	0.290361	0.169519	0.0195282	0.0574801	0.0894732
	146.7		0.0877435	0.396693	0.106478	0.135751	0.0862008	0.0624677		0.189687	0.149214	0.131626	0.174927	0.0584099	0.145658
	146.8		0.0684279	0.267885	0.0760615	0.00578167	0.350988	0.0680277		0.299228	0.0342411	0.108534	0.0426226	0.30274	0.0390656
	146.9		0.0485178	0.0768951	0.0789586	0.224286	0.0570165	0.200086		0.074095	0.0915865	0.0709983	0.392378	0.141637	0.165937
	147		0.062297	0.203986	0.0584866	0.123682	0.721785	0.196845		0.197077	0.171566	0.226951	0.187069	0.679414	0.166068
	147.1		0.0534481	0.193238	0.0594738	0.335909	0.132486	0.255023		0.140733	0.368661	0.202887	0.421908	0.239193	0.4434
	147.2		0.182754	0.122657	0.219006	0.0530657	0.301314	0.143765		0.154566	0.23761	0.0753568	0.0759001	0.37085	0.148729
	147.3		0.173234	0.0260135	0.163783	0.120302	0.100263	0.139757		0.408087	0.220235	0.179137	0.191543	0.0682807	0.112954
	147.4		0.261745	0.0503907	0.347191	0.0671168	0.158376	0.019995		0.229634	0.214247	0.124141	0.0804965	0.16025	0.0488403
	147.5		0.147542	0.0873077	0.112104	0.0284082	0.00916398	0.155991		0.341077	0.217468	0.0812089	0.121187	0.0180692	0.170786
	147.6		0.123751	0.233975	0.118552	0.176512	0.424131	0.119514		0.312525	0.15009	0.239798	0.222364	0.180371	0.3511
	147.7		0.087205	0.233108	0.0836035	0.158275	0.014654	0.063459		0.116004	0.256898	0.0410895	0.185843	0.0125217	0.419041
	147.8		0.191292	0.367764	0.206666	0.28256	0.178438	0.0731394		0.220074	0.225477	0.119166	0.31364	0.103668	0.497523
	147.9		0.227594	0.359603	0.178204	0.30575	0.385766	0.226358		0.602841	0.42925	0.608585	0.509821	0.241115	0.364349
	148		0.701945	0.479022	0.773589	0.328594	0.303987	0.0984668		0.741614	0.349121	0.754561	0.26039	0.140665	0.414528
	148.1		0.479778	0.281849	0.445083	0.216228	0.813694	0.22485		1.02291	0.436547	0.6323	0.288705	0.356867	0.190765
	148.2		0.825056	0.283555	0.892712	0.428952	0.179539	0.110956		0.775728	0.275802	0.410745	0.268804	0.052307	0.283794
	148.3		0.33115	0.245115	0.334058	0.113719	0.22459	0.0721893		0.631196	0.344381	0.272931	0.0484622	0.234691	0.0298894
	148.4		0.257542	0.47624	0.341692	0.14574	0.0334809	0.212781		0.280106	0.362274	0.114164	0.194211	0.0159652	0.0427819
	148.5		0.019956	0.56145	0.0418895	0.0652743	0.36796	0.0378118		0.103439	0.390939	0.0599793	0.071831	0.314023	0.0504236
	148.6		0.228665	0.435566	0.202682	0.0593382	0.0162924	0.0829277		0.361761	0.159794	0.139074	0.0720403	0.116943	0.0748968
	148.7		0.266648	0.0965115	0.232426	0.138049	0.316954	0.13505		0.258824	0.136827	0.133753	0.147422	0.322498	0.15578
	148.8		0.360076	0.129319	0.32259	0.175649	0.342401	0.0952624		0.540422	0.467889	0.245369	0.136183	0.280562	0.181235
	148.9		0.233738	0.399361	0.232786	0.143595	0.132466	0.177617		0.288657	0.908275	0.13391	0.250938	0.145756	0.22001
	149		0.181423	0.609921	0.178295	0.120892	0.858748	0.115435		0.325054	0.652446	0.105146	0.146816	0.514036	0.255604
	149.1		0.075901	0.248266	0.0782863	0.303783	0.0591345	0.112876		0.173937	0.42433	0.0825529	0.224104	0.0455383	0.39441
	149.2		0.159766	0.0499753	0.184675	0.0870505	0.298864	0.156577		0.161154	0.179201	0.0281893	0.0758044	0.134881	0.154323
	149.3		0.0356778	0.0794196	0.0250622	0.226092	0.161535	0.121726		0.189209	0.101942	0.0553896	0.219958	0.13121	0.193611
	149.4		0.0845665	0.0895239	0.114594	0.0628958	0.061459	0.0371713		0.243967	0.0578722	0.0953438	0.0560296	0.0621763	0.08776
	149.5		0.0625964	0.0904015	0.077548	0.0585337	0.433935	0.0405183		0.0850631	0.0432236	0.0410792	0.0939582	0.387678	0.116856
	149.6		0.11902	0.059685	0.117312	0.128712	0.11726	0.0597854		0.245885	0.0576441	0.152789	0.0344954	0.0922443	0.170838
	149.7		0.0179646	0.0903611	0.0324566	0.292636	0.286875	0.216253		0.0508335	0.123625	0.0348703	0.243214	0.169442	0.278732
	149.8		0.17194	0.177614	0.202668	0.458873	0.220155	0.187335		0.277173	0.132286	0.387604	0.128523	0.15505	0.377257
	149.9		0.524094	0.144025	0.534024	0.581951	0.476021	0.891126		0.605942	0.278518	0.717998	0.71925	0.273399	0.477271
	150		0.66078	0.164231	0.686733	0.68505	0.874565	0.548056		0.964329	0.339057	1.16424	0.599499	0.479408	0.659054
	150.1		1.01182	0.150822	1.01284	0.43683	0.361162	0.608966		1.31388	0.420071	1.01374	0.671398	0.250226	0.462086
	150.2		0.818352	0.246432	0.798887	0.409374	0.297749	0.147991		1.14483	0.402771	1.0236	0.286092	0.18389	0.320783
	150.3		0.656759	0.469345	0.715865	0.158778	0.1795	0.0828314		0.630733	0.357946	0.577827	0.0951126	0.139896	0.122496
	150.4		0.203718	0.561333	0.173781	0.0555466	0.105503	0.149917		0.405531	0.390071	0.373816	0.149772	0.110865	0.0906506
	150.5		0.0460678	0.499807	0.0757782	0.0854702	0.217128	0.105301		0.046843	0.243247	0.0217857	0.105552	0.237809	0.0709532
	150.6		0.239829	0.108228	0.270275	0.0200272	0.151085	0.118634		0.244706	0.0967118	0.0930629	0.0758313	0.226009	0.0813799
	150.7		0.050213	0.00591259	0.0383573	0.158146	0.0502177	0.0770347		0.129501	0.0572176	0.142194	0.0608071	0.0925768	0.217421
	150.8		0.349227	0.202046	0.406205	0.281248	0.40166	0.298929		0.30777	0.179454	0.0795102	0.248589	0.382758	0.290628
	150.9		0.0638124	0.249536	0.0368894	0.256548	0.126034	0.209746		0.14121	0.342632	0.18488	0.315914	0.190273	0.274685
	151		0.257368	0.301309	0.244795	0.130948	0.788626	0.184392		0.227551	0.252756	0.0723572	0.33826	0.816033	0.102165
	151.1		0.138292	0.227161	0.107264	0.0764278	0.183936	0.0525984		0.135593	0.281391	0.173638	0.130987	0.279277	0.105013
	151.2		0.119737	0.23772	0.090849	0.0397427	0.376349	0.0239005		0.126278	0.143535	0.069179	0.0980236	0.364068	0.0321142
	151.3		0.127337	0.0828696	0.138603	0.019783	0.0952863	0.0549679		0.121907	0.0459017	0.0576947	0.0587078	0.0333723	0.0518522
	151.4		0.0296479	0.0282822	0.036654	0.0679848	0.0451663	0.0485524		0.148385	0.0797595	0.116044	0.0680516	0.0136381	0.064708
	151.5		0.0590361	0.161832	0.0935128	0.0454396	0.350985	0.0392438		0.108556	0.111982	0.0462285	0.0485226	0.332822	0.0485666
	151.6		0.0402438	0.277599	0.0405706	0.0175127	0.120977	0.0503502		0.156378	0.21013	0.245774	0.0459755	0.158823	0.0579145
	151.7		0.110984	0.414737	0.144676	0.0865256	0.111992	0.113845		0.10789	0.147262	0.182902	0.152117	0.125815	0.113672
	151.8		0.0172444	0.399556	0.016249	0.0561164	0.573369	0.100171		0.183781	0.231984	0.402795	0.0838301	0.388729	0.21671
	151.9		0.282935	0.422053	0.360991	0.22387	0.113893	0.494482		0.213015	0.214813	0.252268	0.473488	0.121052	0.250305
	152		0.183646	0.39123	0.16706	0.169374	0.670572	0.639592		0.476167	0.297832	0.610305	0.554628	0.413085	0.295232
	152.1		0.38501	0.535211	0.477569	0.263163	0.0634712	0.526644		0.282056	0.291212	0.328405	0.5038	0.0267065	0.299496
	152.2		0.121889	0.579719	0.088606	0.133763	0.395086	0.390249		0.466239	0.49218	0.586645	0.24507	0.123588	0.22718
	152.3		0.281273	0.825296	0.364218	0.211277	0.101896	0.33751		0.231465	0.41023	0.227725	0.325961	0.0692836	0.252751
	152.4		0.0319172	0.593849	0.0277764	0.222663	0.332325	0.16065		0.26981	0.481267	0.27972	0.199008	0.120269	0.248515
	152.5		0.109084	0.363122	0.174621	0.174356	0.0616816	0.084817		0.117537	0.249147	0.097441	0.140909	0.0860691	0.12806
	152.6		0.12463	0.0646966	0.106648	0.0996558	0.105122	0.10048		0.256757	0.130534	0.283246	0.171753	0.0423353	0.154824
	152.7		0.140641	0.0307217	0.181754	0.301855	0.257507	0.0417385		0.0841942	0.0257783	0.134924	0.115487	0.194245	0.400392
	152.8		0.134392	0.0320988	0.113389	0.257907	0.0155764	0.24981		0.367924	0.0958883	0.322898	0.28759	0.075345	0.403374
	152.9		0.144865	0.138772	0.194593	0.176344	0.380078	0.0564932		0.138385	0.118802	0.143415	0.182004	0.370064	0.302233
	153		0.0513574	0.113307	0.029414	0.0359389	0.0470076	0.111532		0.295599	0.219925	0.220365	0.211804	0.0496704	0.0853336
	153.1		0.215844	0.13853	0.290043	0.166661	0.0220715	0.139133		0.176147	0.268504	0.131192	0.210475	0.0705202	0.165807
	153.2		0.056875	0.195096	0.0761981	0.14499	0.495793	0.127979		0.19161	0.194354	0.125943	0.19284	0.329754	0.143181
	153.3		0.1158	0.072699	0.162	0.15219	0.0402424	0.133299		0.22184	0.138141	0.065287	0.111956	0.0707404	0.12001
	153.4		0.0270158	0.0258669	0.0449729	0.049572	0.39348	0.0884937		0.113642	0.0164562	0.0824117	0.0741412	0.362268	0.0561319
	153.5		0.0988862	0.0799688	0.105326	0.0650432	0.0126549	0.0600788		0.238712	0.0141596	0.101761	0.101834	0.0628716	0.0365428
	153.6		0.014361	0.237821	0.00510659	0.0458892	0.280578	0.0110534		0.184908	0.156521	0.179543	0.0685159	0.324508	0.0765587
	153.7		0.149481	0.510232	0.176904	0.159497	0.0299889	0.209868		0.240706	0.151831	0.187564	0.248373	0.00173238	0.129332
	153.8		0.0892992	0.467412	0.0930522	0.220646	0.078274	0.0595841		0.268926	0.215851	0.216708	0.0972871	0.0189523	0.152534
	153.9		0.0677414	0.568248	0.0963405	0.107269	0.269864	0.0578139		0.238803	0.155509	0.138609	0.0938444	0.267786	0.11813
	154		0.162469	0.449366	0.174925	0.0844691	0.354462	0.230393		0.281851	0.13213	0.202944	0.263373	0.280196	0.0706899
	154.1		0.0755025	0.513631	0.115667	0.0492506	0.341383	0.0817753		0.129153	0.0777065	0.101348	0.0841195	0.491099	0.085346
	154.2		0.0560233	0.427358	0.0572739	0.144187	0.418975	0.360127		0.157345	0.108734	0.224683	0.298741	0.323679	0.14389
	154.3		0.138339	0.565911	0.208439	0.261237	0.0533123	0.238866		0.178316	0.143778	0.190857	0.273454	0.116421	0.19396
	154.4		0.0972182	0.340747	0.0791894	0.10224	0.256814	0.34415		0.176919	0.253123	0.214328	0.23202	0.149508	0.0583208
	154.5		0.20493	0.193604	0.247475	0.312165	0.0308151	0.0825219		0.110724	0.136732	0.15217	0.152791	0.00518129	0.17648
	154.6		0.129918	0.0302759	0.09361	0.0824606	0.194981	0.0658846		0.223588	0.0986616	0.253592	0.0364014	0.117935	0.0728718
	154.7		0.127682	0.0265846	0.161836	0.176919	0.0374162	0.138512		0.119401	0.0496969	0.0636187	0.206607	0.0197303	0.130668
	154.8		0.0734666	0.0208107	0.0622648	0.028146	0.185488	0.0103423		0.289284	0.0756176	0.0487149	0.0160375	0.0883607	0.0487737
	154.9		0.0283471	0.0323691	0.0500166	0.105259	0.0621171	0.14271		0.0895536	0.10406	0.0777488	0.0997063	0.0298049	0.0428987
	155		0.0502886	0.019265	0.0727796	0.386853	0.219167	0.294569		0.142658	0.118609	0.0451504	0.166908	0.0881167	0.296695
	155.1		0.0399823	0.0129011	0.0464584	0.518649	0.170794	0.245836		0.202866	0.111419	0.10159	0.143639	0.114888	0.335033
	155.2		0.0474627	0.00973868	0.0867848	0.388043	0.39967	0.421158		0.12329	0.0400511	0.0276459	0.267572	0.192482	0.218904
	155.3		0.0893483	0.0261077	0.0910167	0.257498	0.163131	0.0921854		0.260486	0.0281289	0.0980381	0.104247	0.101446	0.0750824
	155.4		0.0856055	0.0825083	0.102351	0.113283	0.537708	0.235441		0.104937	0.0550711	0.0274585	0.130258	0.435461	0.0239544
	155.5		0.127897	0.237764	0.128826	0.119626	0.15583	0.0331188		0.209027	0.0776165	0.171249	0.0586019	0.151755	0.0797947
	155.6		0.0759545	0.247715	0.0693211	0.0164636	0.332127	0.0468239		0.106378	0.110271	0.0552552	0.0177774	0.193521	0.014677
	155.7		0.0680254	0.368337	0.0776097	0.078275	0.148979	0.11825		0.183085	0.11995	0.120414	0.177025	0.0564453	0.0844357
	155.8		0.148233	0.383294	0.163298	0.0458274	0.15612	0.0232985		0.238534	0.218472	0.173362	0.0688362	0.192524	0.0618974
	155.9		0.0345182	0.514377	0.0145536	0.101084	0.385148	0.129956		0.188969	0.327448	0.116057	0.144517	0.525834	0.170077
	156		0.161871	0.551877	0.204447	0.0766306	1.1887	0.0350535		0.181336	0.218417	0.133748	0.0683985	1.12575	0.205915
	156.1		0.0322671	0.418297	0.0228491	0.132678	0.351661	0.0774008		0.11695	0.133899	0.0967963	0.0861896	0.57232	0.296976
	156.2		0.055888	0.248292	0.076626	0.0301423	0.813001	0.0923869		0.156117	0.0522407	0.0931184	0.106524	0.660617	0.153631
	156.3		0.0847774	0.0947556	0.113458	0.110042	0.0215307	0.069232		0.140661	0.0901403	0.154011	0.115684	0.0296622	0.133646
	156.4		0.156208	0.0347302	0.170049	0.0851174	0.295956	0.129043		0.164354	0.129738	0.153975	0.104597	0.167302	0.039633
	156.5		0.135992	0.114101	0.130705	0.062314	0.174375	0.0571176		0.170524	0.0831156	0.239702	0.129835	0.156706	0.0507464
	156.6		0.325972	0.0872052	0.357142	0.0366755	0.268983	0.0358336		0.16283	0.0272325	0.140549	0.0506491	0.313718	0.0375891
	156.7		0.143652	0.100029	0.100731	0.0549084	0.327821	0.0989757		0.142632	0.0153405	0.313927	0.131358	0.368886	0.039585
	156.8		0.344899	0.0375871	0.419097	0.0779799	0.299104	0.18224		0.15398	0.0206532	0.301816	0.0925111	0.369048	0.10528
	156.9		0.230469	0.09207	0.205839	0.325824	0.439528	0.177452		0.166575	0.011067	0.521121	0.145658	0.33054	0.35469
	157		0.257774	0.0780668	0.215407	0.408342	0.107153	0.578387		0.243287	0.0193995	0.722154	0.432525	0.120809	0.530819
	157.1		0.321518	0.0592324	0.319569	0.565498	0.261575	0.244077		0.187126	0.0172755	0.407081	0.345974	0.180395	0.604162
	157.2		0.0436904	0.00885926	0.0232334	0.205209	0.0601202	0.239285		0.135293	0.0172631	0.316182	0.25754	0.0208671	0.193723
	157.3		0.0524427	0.0231875	0.0572071	0.11408	0.0469861	0.060064		0.14106	0.0528435	0.0904834	0.0984449	0.0285326	0.0620232
	157.4		0.138955	0.0610223	0.158435	0.0499316	0.220249	0.00995357		0.0560024	0.0319052	0.0419504	0.0270302	0.171215	0.0297756
	157.5		0.11238	0.138588	0.117836	0.0227387	0.0562626	0.0823001		0.185821	0.0415418	0.160827	0.0831553	0.0266608	0.0582886
	157.6		0.0489146	0.166096	0.0510716	0.10871	0.0379949	0.0775578		0.119658	0.0384613	0.0434851	0.0951765	0.0247167	0.135338
	157.7		0.0526732	0.133557	0.0871708	0.0686666	0.368019	0.164794		0.0607972	0.0907206	0.0296658	0.209958	0.167765	0.114033
	157.8		0.0588352	0.116883	0.062384	0.0644366	0.351638	0.152122		0.16537	0.144219	0.10259	0.174612	0.260633	0.0628546
	157.9		0.0111346	0.0961926	0.0189104	0.0570943	0.0503319	0.0394558		0.131745	0.30025	0.0381707	0.0813911	0.0802916	0.11394
	158		0.167471	0.221159	0.222173	0.050396	0.457595	0.0474435		0.275454	0.283812	0.108267	0.0992472	0.409088	0.0236058
	158.1		0.0726347	0.293831	0.0416063	0.0419892	0.241322	0.0608024		0.37811	0.433704	0.132144	0.0220601	0.148761	0.0471433
	158.2		0.26086	0.458484	0.318644	0.116518	0.260576	0.0742516		0.248336	0.298779	0.106412	0.12265	0.16456	0.0327318
	158.3		0.0938575	0.215209	0.0627176	0.0187193	0.199671	0.10965		0.322346	0.28045	0.193497	0.0453562	0.0749005	0.0252723
	158.4		0.194592	0.0702279	0.251743	0.12051	0.117905	0.0917084		0.150817	0.0849911	0.134047	0.129625	0.0487335	0.0900939
	158.5		0.0743533	0.00766672	0.0498744	0.0190586	0.0323121	0.0518057		0.199643	0.0316124	0.337773	0.118548	0.0123049	0.06389
	158.6		0.232609	0.018205	0.264864	0.0352651	0.24073	0.011692		0.140684	0.0297502	0.231325	0.064777	0.146483	0.0514
	158.7		0.111495	0.00776407	0.118859	0.0905172	0.0163594	0.106155		0.163414	0.0292642	0.286844	0.197388	0.0461689	0.0673773
	158.8		0.127198	0.0176105	0.152295	0.030808	0.233646	0.0352046		0.143023	0.0718571	0.238667	0.0229293	0.160024	0.0204112
	158.9		0.210367	0.0554252	0.298773	0.0928488	0.00777509	0.100731		0.155092	0.0359297	0.140577	0.150812	0.0511743	0.140793
	159		0.121484	0.0205905	0.0789525	0.00981235	0.256217	0.102922		0.360542	0.0256924	0.493911	0.033757	0.123634	0.0477523
	159.1		0.177428	0.033737	0.219379	0.103508	0.0145726	0.0500108		0.196711	0.0590324	0.230738	0.141277	0.0156278	0.148188
	159.2		0.0489936	0.0892319	0.0360426	0.0260844	0.30435	0.0186277		0.192318	0.059462	0.275266	0.0350592	0.171475	0.024471
	159.3		0.107899	0.0819061	0.144581	0.0454099	0.0194848	0.0971255		0.0985071	0.152937	0.0375931	0.0953243	0.027797	0.0280076
	159.4		0.0782699	0.104116	0.0636423	0.0304922	0.43819	0.0619982		0.107668	0.102076	0.137282	0.0315638	0.329554	0.0380621
	159.5		0.170535	0.0379697	0.177925	0.0446969	0.00734378	0.0255348		0.175891	0.0939816	0.0975877	0.0442716	0.0395858	0.0412877
	159.6		0.018202	0.0457832	0.0391241	0.0501821	0.384538	0.126071		0.0429896	0.0304328	0.0494843	0.141396	0.197629	0.0641612
	159.7		0.0383295	0.0154302	0.0464993	0.0429716	0.0254294	0.0276628		0.148843	0.0300364	0.0394056	0.022872	0.0409364	0.0343053
	159.8		0.218524	0.0131753	0.252409	0.134011	0.417885	0.146395		0.174995	0.0247046	0.0983892	0.164677	0.337479	0.120924
	159.9		0.0608215	0.0105459	0.0406519	0.220553	0.0248389	0.142159		0.212987	0.0857367	0.0735859	0.174971	0.0245252	0.262088
	160		0.37483	0.00567592	0.403591	0.286076	0.135365	0.0664234		0.262224	0.0659694	0.0967647	0.149969	0.148514	0.336914
	160.1		0.180193	0.0575954	0.124136	0.241834	0.406109	0.225927		0.304657	0.110192	0.129095	0.223674	0.125263	0.295958
	160.2		0.364995	0.157485	0.388667	0.237043	0.0234414	0.0845637		0.22949	0.112013	0.0991988	0.138146	0.0205013	0.195471
	160.3		0.142097	0.160897	0.116337	0.102167	0.206611	0.114052		0.283572	0.0817709	0.244897	0.170759	0.0399023	0.0670394
	160.4		0.173535	0.0749561	0.214338	0.15941	0.17342	0.153255		0.102344	0.0610951	0.131128	0.249315	0.233083	0.108296
	160.5		0.0646705	0.0729195	0.0450109	0.0282707	0.0111672	0.0632228		0.179116	0.0790342	0.197093	0.117587	0.0580214	0.0411669
	160.6		0.113758	0.145546	0.133558	0.150598	0.510649	0.145279		0.0446114	0.0974204	0.0888016	0.242566	0.383955	0.187838
	160.7		0.0609747	0.199392	0.04023	0.0511516	0.0616862	0.127629		0.227984	0.113838	0.105987	0.129966	0.0700112	0.0861472
	160.8		0.0611469	0.091541	0.0637815	0.174604	0.48322	0.24025		0.0232081	0.0773788	0.0311266	0.22608	0.277594	0.197312
	160.9		0.059286	0.0144945	0.065046	0.20154	0.0606922	0.154878		0.248935	0.0913139	0.0682289	0.154649	0.0501286	0.20217
	161		0.0700942	0.0601846	0.0880995	0.201916	0.309444	0.260714		0.058266	0.06931	0.0621929	0.168232	0.133511	0.17827
	161.1		0.058436	0.134012	0.0745531	0.144098	0.0241049	0.060658		0.246133	0.0603168	0.106189	0.118202	0.0280147	0.141274
	161.2		0.0947591	0.256442	0.102319	0.0655033	0.435562	0.141639		0.0957497	0.00814633	0.0965047	0.0869527	0.162291	0.053956
	161.3		0.0475734	0.163484	0.0516458	0.101542	0.118483	0.0571519		0.150101	0.0370592	0.0812639	0.141142	0.155369	0.07841
	161.4		0.0614388	0.130201	0.0917338	0.0288795	0.286655	0.0959879		0.0908405	0.00766387	0.0836859	0.102602	0.136719	0.0298365
	161.5		0.0205425	0.0244555	0.00816192	0.055541	0.368251	0.0260607		0.153692	0.0107857	0.104078	0.0626222	0.258686	0.0718753
	161.6		0.144352	0.022837	0.201177	0.0766104	0.135295	0.0435072		0.196028	0.0385344	0.0667496	0.0403227	0.114023	0.0563519
	161.7		0.0499232	0.0265461	0.0497556	0.0951494	0.289509	0.134649		0.184538	0.0232281	0.047233	0.0702768	0.132606	0.0599518
	161.8		0.0799982	0.0127426	0.100857	0.189879	0.0324252	0.0404425		0.183953	0.04978	0.0966162	0.0770038	0.0719274	0.134689
	161.9		0.0937192	0.0169286	0.0944532	0.195076	0.12439	0.169656		0.132271	0.0213937	0.0278149	0.171918	0.0294205	0.190041
	162		0.0357574	0.00918085	0.0568349	0.240932	0.0290461	0.120573		0.12502	0.0505567	0.0895951	0.1754	0.050819	0.22695
	162.1		0.0622646	0.0414344	0.0616195	0.150743	0.242364	0.151829		0.138473	0.0045836	0.0422589	0.235314	0.0551883	0.1497
	162.2		0.0737392	0.0297733	0.0987295	0.193148	0.0788692	0.093504		0.160697	0.0223879	0.0860927	0.217482	0.0418267	0.138688
	162.3		0.0969078	0.0605613	0.104509	0.068943	0.079792	0.0897303		0.201667	0.0422505	0.167196	0.101932	0.00210375	0.0561355
	162.4		0.0855565	0.0298405	0.11253	0.128353	0.150171	0.0387609		0.22213	0.0215168	0.143487	0.103599	0.1344	0.0533857
	162.5		0.129388	0.00543909	0.147794	0.0319413	0.0634323	0.0629374		0.17319	0.012102	0.175606	0.0108231	0.0157688	0.0155173
	162.6		0.0688991	0.0191558	0.0813316	0.103562	0.0944234	0.029602		0.154488	0.120261	0.161867	0.0616828	0.0365838	0.0671634
	162.7		0.130563	0.0566671	0.145455	0.0597846	0.166546	0.0755719		0.169562	0.13566	0.164123	0.0499885	0.134247	0.0625231
	162.8		0.0587656	0.00473076	0.0461287	0.0142094	0.0762984	0.0376969		0.186808	0.181625	0.194202	0.0361049	0.0813873	0.011595
	162.9		0.114902	0.0252576	0.103483	0.150985	0.207771	0.0511631		0.125071	0.0639941	0.0975102	0.0973472	0.191552	0.125379
	163		0.0376303	0.192914	0.0476844	0.169539	0.105256	0.205238		0.131681	0.0395135	0.121059	0.169271	0.127798	0.108872
	163.1		0.0827573	0.255747	0.071307	0.285904	0.0422717	0.0624075		0.106588	0.0261706	0.0194681	0.118398	0.0383394	0.185594
	163.2		0.10207	0.406872	0.148027	0.117549	0.0947805	0.150846		0.073589	0.0564213	0.0529386	0.13744	0.0433083	0.0644286
	163.3		0.0825385	0.267667	0.0666256	0.0835583	0.240112	0.031147		0.195323	0.168424	0.12862	0.054368	0.173346	0.0481152
	163.4		0.165063	0.163192	0.194713	0.0891874	0.0304216	0.0276448		0.0986222	0.085659	0.0540927	0.0544687	0.0716862	0.0409106
	163.5		0.0808791	0.0360865	0.0908532	0.132444	0.507494	0.138735		0.12271	0.0258364	0.144103	0.0607224	0.295051	0.102906
	163.6		0.111223	0.0556819	0.131398	0.193041	0.0628279	0.0275859		0.151427	0.0228909	0.0973587	0.0306271	0.0390171	0.163835
	163.7		0.157374	0.202832	0.199854	0.11982	0.167564	0.147999		0.196285	0.0435108	0.106477	0.0663308	0.102961	0.105661
	163.8		0.0140238	0.163686	0.0157068	0.0600291	0.202099	0.0406843		0.150132	0.0889391	0.0855521	0.112684	0.0705278	0.0441619
	163.9		0.110894	0.143161	0.136592	0.0607193	0.015975	0.0298654		0.195631	0.0441169	0.0553256	0.0884814	0.00831664	0.0496586
	164		0.0455324	0.0563338	0.0548592	0.0802826	0.220514	0.0936166		0.115628	0.0406903	0.0568219	0.155729	0.0976164	0.0725172
	164.1		0.0473933	0.0536881	0.0507263	0.0535261	0.0482213	0.0425617		0.099213	0.0269389	0.0502146	0.0702202	0.0211922	0.0938659
	164.2		0.061743	0.00958223	0.070502	0.0638362	0.167213	0.0536733		0.111688	0.0234519	0.0894105	0.0666806	0.0256966	0.0912751
	164.3		0.0778035	0.0138449	0.103102	0.0948152	0.0856277	0.139356		0.115054	0.0130716	0.0991384	0.114981	0.0994715	0.0746741
	164.4		0.0309814	0.00916808	0.0269082	0.0953747	0.0323865	0.0706537		0.128884	0.0260456	0.117206	0.0724822	0.00538592	0.0574521
	164.5		0.152014	0.0209804	0.188121	0.167827	0.286202	0.14845		0.195126	0.0352028	0.115221	0.105786	0.219658	0.0882988
	164.6		0.0265351	0.0205329	0.0168201	0.240961	0.176055	0.0728878		0.160924	0.0443069	0.184007	0.0542757	0.16467	0.226834
	164.7		0.189106	0.00872199	0.209211	0.242153	0.279574	0.227419		0.121485	0.0481481	0.124221	0.171116	0.301404	0.251529
	164.8		0.0513708	0.0623012	0.0268915	0.120263	0.208774	0.108702		0.164166	0.00950973	0.232763	0.0663136	0.251461	0.166106
	164.9		0.166135	0.0789848	0.168328	0.0784398	0.184259	0.029874		0.129143	0.077172	0.0957094	0.0590941	0.152323	0.0380771
	165		0.0247414	0.135732	0.011565	0.0644779	0.421303	0.103195		0.0695916	0.062792	0.136405	0.0557786	0.228852	0.0564582
	165.1		0.167393	0.142777	0.182221	0.0433858	0.0718751	0.00821465		0.208914	0.18323	0.119607	0.0516639	0.0436686	0.0633606
	165.2		0.00419996	0.190973	0.00487759	0.0763935	0.46878	0.0422826		0.0273803	0.0928095	0.0422799	0.0240075	0.248684	0.0821985
	165.3		0.069425	0.083439	0.0717262	0.0471044	0.104686	0.040426		0.139114	0.0449174	0.0845922	0.055157	0.113065	0.0021062
	165.4		0.0145534	0.0127852	0.0253	0.125767	0.413958	0.0553343		0.079849	0.00796326	0.0297047	0.0692041	0.372912	0.0513381
	165.5		0.107768	0.0272238	0.125875	0.0841739	0.127689	0.108766		0.0651447	0.0685586	0.0429659	0.0606273	0.0814273	0.044956
	165.6		0.0301885	0.0638023	0.0148916	0.113543	0.175806	0.0805664		0.135217	0.0782392	0.167982	0.073419	0.12565	0.0679366
	165.7		0.191216	0.0361953	0.228833	0.0817099	0.0717231	0.0954495		0.108378	0.0594424	0.0562009	0.104168	0.0632559	0.071874
	165.8		0.0243206	0.0227601	0.0174209	0.0324654	0.0759795	0.0549899		0.188503	0.0689207	0.0804446	0.0242134	0.112226	0.0414514
	165.9		0.0364381	0.0935775	0.0503906	0.0764151	0.213571	0.144276		0.0609279	0.0557144	0.0182343	0.184244	0.314257	0.107594
	166		0.10604	0.0776966	0.106948	0.0203551	0.0202833	0.0817678		0.166241	0.0499676	0.111769	0.0371695	0.0847126	0.0597198
	166.1		0.0275251	0.0990811	0.0252491	0.047591	0.186524	0.146248		0.0318862	0.0527021	0.030967	0.129299	0.31834	0.140425
	166.2		0.128431	0.100628	0.132389	0.0705909	0.0161064	0.0970385		0.196155	0.0604709	0.109775	0.0885777	0.0602807	0.0690059
	166.3		0.010124	0.206339	0.0119433	0.0866772	0.312137	0.0679051		0.0622746	0.140843	0.00918781	0.0801537	0.320338	0.0923686
	166.4		0.0550982	0.218057	0.0683887	0.104181	0.0506078	0.103939		0.0975084	0.233783	0.0790889	0.111461	0.063462	0.0799177
	166.5		0.0721336	0.159212	0.0751716	0.118851	0.219333	0.0135664		0.106325	0.282986	0.0771849	0.0314272	0.167271	0.0828387
	166.6		0.0522532	0.177417	0.0620426	0.15629	0.0976592	0.110631		0.11986	0.136456	0.0772918	0.111657	0.05098	0.145432
	166.7		0.0672286	0.0929225	0.07769	0.14392	0.0701923	0.0162585		0.126701	0.106358	0.110554	0.0371317	0.0242958	0.14907
	166.8		0.0140479	0.076864	0.0197949	0.125901	0.084458	0.120758		0.040762	0.0491055	0.0365345	0.162598	0.050687	0.13719
	166.9		0.126528	0.0241302	0.133007	0.128418	0.111926	0.0217851		0.205751	0.050064	0.139048	0.0957733	0.0873319	0.13292
	167		0.0159943	0.0574169	0.0171425	0.0546228	0.29077	0.135979		0.0227144	0.0540484	0.003546	0.132255	0.142239	0.0376338
	167.1		0.0835125	0.0515145	0.0879552	0.135006	0.122388	0.0707606		0.160104	0.0654407	0.174289	0.126209	0.0912638	0.0973939
	167.2		0.0460669	0.0854491	0.0661465	0.00895072	0.552093	0.0713484		0.0526872	0.0394583	0.00696966	0.0674377	0.291254	0.0112986
	167.3		0.0104663	0.0392519	0.0142893	0.045261	0.0632261	0.0112753		0.116264	0.0370397	0.120667	0.036914	0.0670882	0.0303313
	167.4		0.0670064	0.0888434	0.0803446	0.0430558	0.252799	0.0726567		0.102926	0.0935877	0.0236578	0.0832456	0.16604	0.0239396
	167.5		0.0337559	0.0735372	0.0534975	0.023378	0.0346395	0.00354647		0.0705433	0.231183	0.0348257	0.0164097	0.0284549	0.0120593
	167.6		0.0504316	0.061546	0.045623	0.0483425	0.0643541	0.0780265		0.121898	0.108501	0.114261	0.0813121	0.00257528	0.0314906
	167.7		0.0414534	0.0756707	0.0468616	0.0722003	0.180898	0.0210855		0.0756177	0.0808594	0.0803264	0.0666903	0.226897	0.0305138
	167.8		0.0397564	0.147041	0.0605705	0.00694807	0.00787586	0.103444		0.0678776	0.0406997	0.0152763	0.113558	0.0595864	0.0164646
	167.9		0.0636305	0.158026	0.073377	0.0840863	0.278672	0.0933326		0.158606	0.0254641	0.0974875	0.154501	0.297258	0.107159
	168		0.100246	0.0554631	0.0947513	0.0366629	0.0805606	0.146871		0.150593	0.0372376	0.0936633	0.183705	0.182354	0.086214
	168.1		0.15004	0.0581326	0.15877	0.0767456	0.27648	0.0797103		0.156172	0.0199496	0.0404	0.124438	0.289104	0.13097
	168.2		0.112346	0.058864	0.0956541	0.0239668	0.192644	0.0671619		0.235441	0.0177271	0.0648846	0.0779552	0.228967	0.0652617
	168.3		0.0526017	0.131168	0.0546293	0.0931441	0.298938	0.075392		0.0944495	0.0545546	0.04248	0.075383	0.266665	0.0611959
	168.4		0.0471617	0.164806	0.0710505	0.0182505	0.151252	0.0442412		0.106619	0.10225	0.0395621	0.0239403	0.129514	0.00821764
	168.5		0.00828746	0.0699195	0.00812542	0.08036	0.0951759	0.0355845		0.0729728	0.145674	0.0846311	0.0685593	0.0625769	0.03489
	168.6		0.0675744	0.0440656	0.0927604	0.0276261	0.0446543	0.0361124		0.11162	0.0511133	0.073086	0.0410384	0.0169974	0.0178175
	168.7		0.0241603	0.023341	0.0345214	0.057312	0.408705	0.016651		0.0664895	0.070435	0.045486	0.0423544	0.332242	0.027819
	168.8		0.029834	0.0350399	0.0326041	0.0601874	0.129992	0.0392202		0.0836096	0.020268	0.0525965	0.118227	0.201849	0.0536846
	168.9		0.0740721	0.0169792	0.0831027	0.130406	0.560126	0.129974		0.159594	0.0431146	0.0358548	0.193344	0.529808	0.0902553
	169		0.108943	0.0711383	0.120872	0.119422	0.0613484	0.0931733		0.120869	0.0706949	0.0325352	0.139292	0.0804375	0.109275
	169.1		0.026653	0.0767449	0.0256159	0.185939	0.243241	0.259942		0.217132	0.164091	0.0686168	0.220373	0.24323	0.125971
	169.2		0.0852076	0.0524747	0.0908016	0.0850641	0.152581	0.0393929		0.0756607	0.138911	0.065782	0.0718926	0.0988111	0.0532336
	169.3		0.0318511	0.0188909	0.0512631	0.0569207	0.184501	0.0883396		0.078996	0.0777972	0.024369	0.0810432	0.202253	0.0467383
	169.4		0.0615418	0.00654604	0.056777	0.0428121	0.0475104	0.0464625		0.141371	0.00826207	0.0752941	0.0625763	0.028382	0.0477961
	169.5		0.0741233	0.00962692	0.0926339	0.0483562	0.191906	0.00878206		0.0610543	0.0108638	0.0314429	0.0260949	0.184399	0.0552253
	169.6		0.0647938	0.0135727	0.0655608	0.0197071	0.172347	0.0635493		0.159351	0.0162234	0.0466255	0.0440511	0.141065	0.0319402
	169.7		0.0300364	0.0311481	0.0389296	0.069906	0.214953	0.0461684		0.116751	0.025189	0.0424176	0.11298	0.13189	0.0626606
	169.8		0.0178697	0.0607508	0.0265014	0.0339331	0.123066	0.0901425		0.127601	0.0548471	0.0796367	0.0433236	0.0726389	0.0300767
	169.9		0.0876166	0.00424978	0.0965957	0.0991555	0.0971179	0.0534104		0.161779	0.0394843	0.0719263	0.100461	0.0524513	0.128796
	170		0.0311435	0.0344729	0.0189984	0.117035	0.232769	0.103944		0.260255	0.132453	0.171624	0.0467545	0.153426	0.104708
	170.1		0.137554	0.122992	0.158149	0.117967	0.019075	0.0303184		0.162307	0.109417	0.0457712	0.046331	0.0321589	0.137151
	170.2		0.0615028	0.048981	0.0475666	0.0193152	0.393495	0.0470529		0.326279	0.103674	0.15855	0.0320598	0.34817	0.0239796
	170.3		0.102914	0.0714832	0.117533	0.0491895	0.0431146	0.0386739		0.195588	0.051275	0.0388105	0.0737217	0.0906814	0.0466962
	170.4		0.0781241	0.200786	0.0761897	0.0423845	0.402111	0.0143148		0.168871	0.068237	0.0690534	0.0237573	0.305792	0.0274559
	170.5		0.0711634	0.143776	0.074941	0.0459469	0.0339737	0.00549238		0.150207	0.118261	0.058668	0.0243009	0.0387832	0.0494981
	170.6		0.0474307	0.0959014	0.0448667	0.0763607	0.165897	0.119349		0.104948	0.028996	0.0324	0.129259	0.114083	0.0962366
	170.7		0.0898563	0.0148631	0.111499	0.0288194	0.204593	0.0120317		0.119703	0.0272827	0.0359636	0.0306445	0.254023	0.0489921
	170.8		0.0737803	0.0097688	0.0905474	0.0631201	0.186937	0.0473318		0.152135	0.00710279	0.0515829	0.0683072	0.223469	0.0798496
	170.9		0.0540709	0.0523719	0.055913	0.0437413	0.0875651	0.11243		0.35659	0.0914532	0.0803298	0.0711416	0.132686	0.0676706
	171		0.0903645	0.24035	0.127888	0.0836725	0.0951971	0.0621852		0.288158	0.153937	0.0612243	0.060677	0.0502678	0.0998139
	171.1		0.00951309	0.222054	0.00425827	0.0763413	0.145477	0.193961		0.365995	0.26511	0.0677193	0.122268	0.0582413	0.106216
	171.2		0.0808088	0.18547	0.119492	0.0691515	0.0294212	0.0699229		0.187093	0.113191	0.057036	0.0863085	0.00231281	0.0765559
	171.3		0.0175969	0.0470309	0.00929366	0.042748	0.105669	0.0211581		0.133534	0.0299748	0.0345955	0.0139162	0.0811752	0.0538924
	171.4		0.112172	0.0221958	0.148354	0.118767	0.234312	0.172246		0.125438	0.0350841	0.0444422	0.130708	0.17456	0.100586
	171.5		0.0235186	0.0127312	0.0140446	0.0922919	0.0804294	0.0460654		0.101966	0.0510134	0.0467372	0.0226425	0.107048	0.105115
	171.6		0.0707424	0.00660634	0.0813892	0.102255	0.392751	0.118686		0.0835044	0.0581277	0.0350016	0.0903108	0.298521	0.0737375
	171.7		0.0684504	0.00606707	0.0747463	0.0258075	0.0813834	0.0454016		0.152628	0.019021	0.0681863	0.0337631	0.117122	0.0497075
	171.8		0.00997507	0.0054285	0.0169614	0.060893	0.318845	0.0287634		0.0796611	0.0230703	0.104673	0.0685599	0.255003	0.0338574
	171.9		0.160972	0.0213426	0.189976	0.0366535	0.00590742	0.01125		0.196407	0.0323543	0.150848	0.0284343	0.0161351	0.0791408
	172		0.0252223	0.0283779	0.0126473	0.0718873	0.248899	0.0407938		0.134107	0.0112445	0.222319	0.0528255	0.144818	0.0788902
	172.1		0.176995	0.0638132	0.196747	0.0823366	0.192782	0.0383533		0.201615	0.017652	0.163459	0.0298956	0.125462	0.0971589
	172.2		0.0154351	0.0301152	0.00893346	0.0874073	0.193029	0.0148408		0.123434	0.0172874	0.25722	0.0223077	0.194807	0.0434779
	172.3		0.0820148	0.0172278	0.0900041	0.0480845	0.0347459	0.122436		0.14834	0.0285259	0.129166	0.0882635	0.0655376	0.0327568
	172.4		0.0238726	0.0533584	0.0376729	0.039661	0.374439	0.00874134		0.0840564	0.0111928	0.0682118	0.0121133	0.31455	0.0159045
	172.5		0.0417279	0.054992	0.0429781	0.0425842	0.043013	0.0179074		0.123675	0.013719	0.0534471	0.0605336	0.0982901	0.0396673
	172.6		0.0468064	0.0678133	0.0665735	0.0788654	0.556304	0.095877		0.0971475	0.0775116	0.037498	0.115218	0.511411	0.053237
	172.7		0.0528598	0.150237	0.0426795	0.114491	0.0684767	0.0594943		0.149694	0.118567	0.0469285	0.130904	0.179483	0.0958407
	172.8		0.103419	0.0806579	0.133538	0.0519145	0.452304	0.083957		0.106408	0.0992343	0.0326255	0.123163	0.432176	0.0198982
	172.9		0.0298739	0.0339068	0.0170188	0.0830216	0.0226108	0.00854709		0.215196	0.0968388	0.0715002	0.0448171	0.036295	0.064646
	173		0.0543846	0.119827	0.0687623	0.0607631	0.141441	0.11888		0.144749	0.072448	0.0500962	0.155471	0.0746822	0.0543594
	173.1		0.0336069	0.147129	0.0489516	0.0696992	0.113967	0.020442		0.140235	0.0975724	0.0205616	0.0518659	0.0633841	0.071972
	173.2		0.0197485	0.110614	0.0192851	0.0804974	0.0894421	0.134148		0.114637	0.0671364	0.0904167	0.132413	0.0501635	0.070145
	173.3		0.0363141	0.0529783	0.0578819	0.120733	0.012042	0.0240591		0.0813875	0.0080429	0.0210244	0.0759667	0.017052	0.0836991
	173.4		0.0296262	0.00617861	0.032907	0.114314	0.370695	0.134497		0.0936451	0.0175573	0.075241	0.129947	0.24722	0.0763787
	173.5		0.025345	0.0251404	0.033676	0.181318	0.037374	0.0873216		0.0779469	0.0335283	0.0460232	0.181834	0.0638606	0.148823
	173.6		0.0371108	0.0334827	0.056402	0.0719613	0.391142	0.0391206		0.0619522	0.0317624	0.0595237	0.117395	0.332811	0.045635
	173.7		0.0695428	0.0461538	0.0770787	0.0453093	0.0179578	0.0632074		0.136598	0.0218214	0.111135	0.0974681	0.0607675	0.0474172
	173.8		0.0507979	0.039166	0.0689797	0.043332	0.275449	0.0156831		0.0690215	0.0294059	0.106446	0.0122656	0.243716	0.0237219
	173.9		0.132083	0.0677294	0.15663	0.0197752	0.104803	0.0999679		0.166616	0.0140463	0.151527	0.0498127	0.0704936	0.0325316
	174		0.0533584	0.0618685	0.0555324	0.106776	0.125159	0.0813581		0.0754807	0.0285546	0.144776	0.0304343	0.112701	0.120358
	174.1		0.117652	0.0545465	0.141076	0.101701	0.638888	0.170357		0.170055	0.0128955	0.195781	0.0493561	0.49185	0.119012
	174.2		0.0286662	0.0396378	0.0258236	0.194294	0.0843732	0.128617		0.113724	0.0274352	0.115028	0.0555619	0.147016	0.160803
	174.3		0.0506201	0.00577347	0.0827501	0.08683	0.299602	0.0939889		0.0921763	0.0119375	0.100951	0.0586251	0.276268	0.0503981
	174.4		0.0309535	0.00379707	0.0290546	0.0501638	0.0462546	0.059072		0.109263	0.0105233	0.0797874	0.0386936	0.021789	0.0312485
	174.5		0.0297588	0.0677278	0.0534288	0.0421839	0.0315065	0.0119238		0.0733989	0.0385386	0.0481098	0.0434695	0.0173089	0.0345957
	174.6		0.0511407	0.0970409	0.0623582	0.0691424	0.226935	0.049496		0.107215	0.0607507	0.104061	0.0538604	0.179288	0.0748497
	174.7		0.0183403	0.0712315	0.0292507	0.0909596	0.00951238	0.137712		0.0813768	0.0768795	0.0310957	0.138896	0.0312775	0.0948501
	174.8		0.0465182	0.016593	0.0563664	0.0919615	0.17472	0.085373		0.080561	0.0135172	0.0642405	0.115741	0.184171	0.0863901
	174.9		0.0379865	0.0152403	0.0592453	0.0665677	0.0970317	0.146348		0.0975986	0.0115968	0.0342581	0.118821	0.0223529	0.0601826
	175		0.0324524	0.0328153	0.0330889	0.114297	0.00418818	0.10559		0.0665189	0.0398511	0.0658762	0.118442	0.0238613	0.0990345
	175.1		0.0896591	0.0577723	0.113162	0.0682434	0.316641	0.112744		0.138772	0.023793	0.0601476	0.114118	0.159975	0.0457544
	175.2		0.0729104	0.011154	0.0820676	0.0781896	0.00484018	0.0604968		0.061245	0.0187822	0.0422512	0.0743636	0.0108923	0.0567892
	175.3		0.0373581	0.00745205	0.0396714	0.0544248	0.190659	0.0627582		0.113738	0.0238655	0.070095	0.0980197	0.14015	0.0271737
	175.4		0.0453217	0.0334153	0.0575038	0.0469511	0.0912975	0.058405		0.0839187	0.031297	0.044156	0.0643605	0.0687395	0.0314638
	175.5		0.0206593	0.0199057	0.0312022	0.0636511	0.125246	0.086429		0.0689233	0.0245373	0.085827	0.149652	0.111546	0.0388527
	175.6		0.0566874	0.0324791	0.0750667	0.0721821	0.159844	0.0132054		0.105639	0.0124549	0.086634	0.088491	0.0810249	0.0444083
	175.7		0.0153783	0.0085177	0.0196392	0.0300641	0.0331784	0.0429744		0.0833123	0.0310932	0.0952747	0.111214	0.0224181	0.0200381
	175.8		0.113946	0.0453549	0.146967	0.0726404	0.121792	0.0857123		0.10261	0.0244242	0.0929596	0.0665378	0.0637041	0.0940494
	175.9		0.00819137	0.0745326	0.00573496	0.0948111	0.253892	0.131633		0.0881023	0.0515961	0.0925977	0.0409079	0.124698	0.185382
	176		0.0923462	0.132727	0.107329	0.130874	0.077268	0.271515		0.120293	0.0492714	0.0709021	0.13157	0.0641579	0.236101
	176.1		0.00775575	0.0693334	0.0197128	0.136641	0.812718	0.13647		0.0560578	0.0672558	0.0550933	0.0650939	0.530644	0.244707
	176.2		0.0611177	0.0515456	0.0627454	0.117361	0.190624	0.183251		0.162277	0.0545659	0.0782967	0.0791022	0.198042	0.17182
	176.3		0.0390884	0.0159411	0.0650012	0.0916729	0.439641	0.0407294		0.062343	0.035512	0.0500584	0.0536877	0.344873	0.1031
	176.4		0.0461876	0.0341519	0.0439386	0.0515974	0.138597	0.081973		0.126899	0.0211946	0.10852	0.05666	0.0450117	0.0344327
	176.5		0.0229089	0.0345096	0.0341666	0.0285882	0.029008	0.0191879		0.0594842	0.00966451	0.0682965	0.0490405	0.014288	0.0168014
	176.6		0.074426	0.0380182	0.0971216	0.0563433	0.240272	0.0165041		0.106912	0.00698736	0.0825217	0.0809954	0.124739	0.0470775
	176.7		0.00295127	0.0294942	0.00194652	0.0622388	0.050857	0.115014		0.0791924	0.0120035	0.0731941	0.115127	0.0713574	0.0545139
	176.8		0.0899089	0.028895	0.116877	0.0778437	0.0704739	0.0457503		0.0911266	0.00758239	0.0515648	0.100971	0.0785052	0.0926384
	176.9		0.0172573	0.0242367	0.0165158	0.0403941	0.235967	0.144773		0.083075	0.019867	0.0733655	0.0890063	0.169806	0.0317962
	177		0.0820043	0.0101895	0.116357	0.0538071	0.0440176	0.0387322		0.0715768	0.0140868	0.0395068	0.0401698	0.0440827	0.0434291
	177.1		0.0224263	0.009143	0.0138058	0.0380855	0.421321	0.143442		0.0958142	0.00730158	0.0525222	0.081211	0.307013	0.0297572
	177.2		0.109231	0.00352908	0.114695	0.0510987	0.0990332	0.0386742		0.116434	0.0263907	0.0475391	0.0460885	0.0790407	0.0272036
	177.3		0.0641185	0.00983912	0.0612151	0.0616923	0.272351	0.0802883		0.0967075	0.031687	0.0576622	0.105818	0.223523	0.0326905
	177.4		0.0637544	0.00921913	0.0533854	0.0365366	0.0367425	0.0264296		0.13738	0.0411272	0.057044	0.0635164	0.0127889	0.0140166
	177.5		0.0182761	0.0106424	0.0276852	0.0474344	0.0763734	0.0439966		0.0643026	0.00913033	0.0227106	0.104545	0.0608134	0.0293838
	177.6		0.0388052	0.00344195	0.0547977	0.0258672	0.0893998	0.015183		0.063817	0.00400338	0.0396747	0.0362615	0.0313236	0.0142726
	177.7		0.022943	0.0109419	0.0241831	0.0340351	0.0475701	0.0230109		0.108738	0.0145447	0.0656726	0.0633173	0.0155145	0.0262628
	177.8		0.043516	0.00317444	0.0593158	0.0192822	0.104161	0.0765183		0.0563521	0.00710285	0.032246	0.0296254	0.0498368	0.0157024
	177.9		0.0119974	0.00331755	0.0122629	0.0895621	0.0728053	0.0301247		0.0943711	0.0419534	0.0832487	0.0377305	0.0297084	0.0836208
	178		0.0873105	0.0320835	0.11033	0.0513529	0.17241	0.178568		0.106539	0.0419893	0.0746403	0.0468366	0.0468304	0.0567659
	178.1		0.016342	0.0240086	0.0106017	0.0987066	0.114585	0.0382822		0.143946	0.0943836	0.15634	0.0450832	0.0763397	0.128196
	178.2		0.0753103	0.0332805	0.0916107	0.0690618	0.258674	0.121958		0.123201	0.0436319	0.0899848	0.0439765	0.120505	0.0806906
	178.3		0.032489	0.00918522	0.0348009	0.0891816	0.025968	0.00954577		0.143059	0.0412531	0.142628	0.0295924	0.0151495	0.107869
	178.4		0.0760736	0.0266599	0.0803253	0.0846176	0.329926	0.120909		0.0862146	0.00268293	0.0576972	0.120282	0.139102	0.0505539
	178.5		0.0202793	0.0278823	0.0231665	0.0536474	0.0725567	0.00548687		0.0956992	0.0231122	0.070747	0.0590407	0.0314652	0.0405319
	178.6		0.050009	0.044773	0.0595571	0.0700365	0.120443	0.0986413		0.0670806	0.0112703	0.0410093	0.148803	0.0425614	0.025471
	178.7		0.0320821	0.0291035	0.0424178	0.0574004	0.240745	0.0153851		0.0703052	0.020061	0.0487682	0.0677339	0.153964	0.0244588
	178.8		0.0486115	0.0667394	0.0535896	0.0936695	0.0437221	0.132391		0.156205	0.0282965	0.130898	0.136922	0.0690301	0.0565195
	178.9		0.027649	0.0345148	0.0342747	0.0456688	0.401532	0.0113896		0.0596001	0.0213783	0.0457253	0.0339714	0.330854	0.0224844
	179		0.0612529	0.00961505	0.0760486	0.0704518	0.162474	0.0942529		0.169654	0.0448907	0.130433	0.112742	0.199004	0.0354185
	179.1		0.0729442	0.0233894	0.0932856	0.0657347	0.322138	0.0265		0.0611333	0.0181856	0.0447205	0.0428736	0.299029	0.0280606
	179.2		0.0924329	0.0420224	0.0715956	0.0728907	0.102635	0.121797		0.183341	0.0535053	0.174794	0.134702	0.121669	0.0362004
	179.3		0.112748	0.0506259	0.139562	0.115881	0.173234	0.024392		0.0876951	0.0304329	0.0608817	0.0788994	0.145552	0.0524756
	179.4		0.0357286	0.0530695	0.0221199	0.0702082	0.051334	0.0885941		0.135909	0.0167515	0.0997715	0.131312	0.0142485	0.0358188
	179.5		0.0312642	0.0209294	0.0446779	0.0481093	0.085077	0.00739297		0.0877039	0.0246697	0.0345078	0.0366438	0.0426698	0.0146356
	179.6		0.0270855	0.0208948	0.0392028	0.0379976	0.10795	0.0415047		0.0480391	0.0166027	0.0133979	0.0624434	0.0480841	0.0383583
	179.7		0.0200853	0.0035267	0.0244636	0.021828	0.0555499	0.0157316		0.107939	0.0375351	0.107381	0.0249046	0.0314277	0.00708558
	179.8		0.0418372	0.00767985	0.0568509	0.059305	0.217943	0.0370284		0.0811441	0.0382022	0.0489451	0.0252408	0.0815579	0.0232559
	179.9		0.00578589	0.00865783	0.00974121	0.0751676	0.0165529	0.0673942		0.122974	0.0566622	0.135467	0.0544267	0.00367511	0.0246722
	180		0.0732649	0.0469258	0.0945813	0.0752655	0.276698	0.0376363		0.0957337	0.0714004	0.0868693	0.0168228	0.114441	0.0259602
	180.1		0.0261945	0.0685708	0.0171892	0.0505666	0.0152284	0.0722825		0.214833	0.0827724	0.176409	0.0783501	0.00404517	0.0341463
	180.2		0.106766	0.0548564	0.121592	0.0319249	0.192568	0.0261333		0.0953231	0.0821545	0.0479608	0.0117981	0.079097	0.0366428
	180.3		0.0611721	0.0186577	0.0321727	0.0798024	0.0435545	0.0331816		0.291966	0.0288927	0.185223	0.0480048	0.0360759	0.0460669
	180.4		0.126317	0.0610829	0.142896	0.0567553	0.134547	0.0660348		0.0904013	0.0107593	0.0418379	0.0573633	0.0509432	0.0186912
	180.5		0.0379122	0.0957054	0.0283017	0.0939376	0.156849	0.0432078		0.194351	0.0774905	0.090915	0.0665618	0.147356	0.0387765
	180.6		0.0183159	0.175162	0.0262796	0.0339686	0.0200864	0.0580975		0.0555817	0.0760879	0.030432	0.0508027	0.00945038	0.014076
	180.7		0.0853939	0.0754975	0.110692	0.0613488	0.0818317	0.0451533		0.0786855	0.0776852	0.0501634	0.0432806	0.0423836	0.0658893
	180.8		0.0220348	0.0506734	0.0100638	0.0209804	0.262246	0.0400599		0.215047	0.0263658	0.136751	0.0602378	0.144403	0.0141777
	180.9		0.109019	0.0396141	0.134986	0.0348495	0.044066	0.0274731		0.143454	0.0123239	0.0679901	0.0282429	0.0553415	0.0499644
	181		0.00900881	0.00796381	0.00618529	0.0300333	0.32461	0.0591497		0.144279	0.0198101	0.0742815	0.103938	0.307718	0.0193272
	181.1		0.0887102	0.00684789	0.120363	0.0426251	0.0193604	0.0151977		0.123532	0.0140636	0.0574218	0.0439841	0.0378721	0.0525286
	181.2		0.00509665	0.0630557	0.00358297	0.0605144	0.135633	0.0857369		0.0480573	0.0247775	0.053126	0.127922	0.135839	0.0471906
	181.3		0.0842577	0.0752906	0.118015	0.0449541	0.0592185	0.0317138		0.119468	0.0691229	0.063374	0.0465654	0.0188785	0.0387401
	181.4		0.0118962	0.121075	0.0125494	0.0453493	0.0471269	0.0261812		0.0440939	0.0255442	0.0403894	0.0600363	0.0159959	0.0232397
	181.5		0.036182	0.0602738	0.0493973	0.0317624	0.13622	0.0724368		0.112395	0.0258739	0.0450393	0.0636853	0.0923842	0.0150588
	181.6		0.0235664	0.0461664	0.0365123	0.0347608	0.0222779	0.00950673		0.0654472	0.0131873	0.0292289	0.0225782	0.00379503	0.0117502
	181.7		0.0189012	0.027203	0.0224807	0.0364699	0.101442	0.026627		0.0724826	0.0234956	0.0291935	0.0331387	0.0662689	0.0300319
	181.8		0.041132	0.0308009	0.0568619	0.029044	0.107543	0.0155076		0.0952795	0.061203	0.0680877	0.0462774	0.0480976	0.0188615
	181.9		0.0171073	0.0893855	0.0232212	0.0464185	0.0464545	0.046816		0.0642404	0.0482284	0.0437738	0.0467574	0.0224903	0.052479
	182		0.0399172	0.0910647	0.0498763	0.0185073	0.173708	0.000980012		0.087358	0.0837301	0.106009	0.0507877	0.102792	0.022842
	182.1		0.0201818	0.131241	0.0248193	0.0458453	0.0089305	0.0707508		0.109142	0.0444927	0.046857	0.0455739	0.010233	0.0414179
	182.2		0.0557538	0.0427697	0.0682922	0.0220661	0.284208	0.00496572		0.0576799	0.0624619	0.0151616	0.0451226	0.158935	0.0176897
	182.3		0.0416704	0.0155057	0.0261539	0.0384505	0.0187987	0.0658477		0.20723	0.012694	0.116903	0.0353213	0.00915166	0.032933
	182.4		0.105896	0.0245332	0.109032	0.0415454	0.124208	0.00983656		0.108761	0.00588534	0.0868867	0.0313667	0.0730378	0.025438
	182.5		0.0538943	0.0588003	0.0448243	0.0455724	0.126452	0.0773578		0.135031	0.0503539	0.134702	0.0562546	0.0371194	0.0230818
	182.6		0.0303993	0.130995	0.0366444	0.0436674	0.0217293	0.00859622		0.0778152	0.078413	0.0406031	0.0208981	0.00402648	0.0123425
	182.7		0.06115	0.0782436	0.0715422	0.0348177	0.145256	0.0935398		0.0876763	0.117083	0.0529164	0.0425831	0.0966146	0.0249596
	182.8		0.0180464	0.0555401	0.0262886	0.0331471	0.0847931	0.0248573		0.0734259	0.0537335	0.0162372	0.0203561	0.0538095	0.00802461
	182.9		0.0725962	0.014443	0.0830858	0.03884	0.290275	0.0612473		0.156677	0.0221098	0.0718598	0.035316	0.255713	0.0275263
	183		0.0310399	0.0102672	0.0460445	0.0402816	0.116628	0.0184882		0.0553089	0.0181586	0.0100913	0.0219946	0.16897	0.00874375
	183.1		0.0344235	0.0209131	0.0340751	0.0396886	0.316613	0.0315942		0.156718	0.0170935	0.0904537	0.0379534	0.298991	0.0302681
	183.2		0.0474924	0.0412825	0.0567279	0.0343475	0.048981	0.00606728		0.0934087	0.0346243	0.0628401	0.0177144	0.0794141	0.0146233
	183.3		0.0253202	0.073601	0.0271637	0.0423245	0.176612	0.0819822		0.125983	0.0411038	0.0878647	0.0827965	0.157704	0.0392355
	183.4		0.0378649	0.0571764	0.0565242	0.0779347	0.0186532	0.0324149		0.101677	0.0258635	0.0718031	0.0479107	0.00337014	0.0424521
	183.5		0.0127559	0.0424765	0.00885752	0.0516076	0.127443	0.129058		0.0862273	0.0257725	0.0311689	0.102535	0.112287	0.0193187
	183.6		0.0824581	0.0124795	0.119728	0.0617479	0.0323924	0.0357618		0.076274	0.00647592	0.0306458	0.0441402	0.0121657	0.0230103
	183.7		0.025999	0.0231221	0.0141103	0.0210796	0.112125	0.0191543		0.103144	0.0137766	0.0663499	0.0327836	0.0330228	0.0124291
	183.8		0.0825468	0.032292	0.114746	0.0328393	0.0994599	0.0287562		0.0602745	0.0231806	0.0264252	0.049186	0.0569904	0.0279551
	183.9		0.0301984	0.136912	0.0264802	0.0569124	0.127321	0.0410575		0.112246	0.072699	0.0999935	0.119845	0.0663714	0.0224815
	184		0.028144	0.196112	0.0439681	0.0702574	0.245398	0.0240709		0.0398827	0.0864219	0.0399454	0.0779485	0.146271	0.0454355
	184.1		0.0413809	0.183745	0.0421307	0.0542712	0.150506	0.0603081		0.1271	0.115051	0.0920935	0.124463	0.108588	0.0196589
	184.2		0.0275287	0.101679	0.047233	0.0515658	0.468805	0.00909141		0.0325129	0.0609169	0.0112506	0.0367423	0.356957	0.0479639
	184.3		0.0231793	0.0315468	0.0224863	0.0422155	0.235051	0.0552283		0.109392	0.0522394	0.0531474	0.0554211	0.230949	0.0315717
	184.4		0.0670802	0.00988109	0.0827625	0.0273438	0.227292	0.00602954		0.1047	0.0165369	0.0656828	0.0249255	0.211716	0.0524385
	184.5		0.0496887	0.00571715	0.0447076	0.0463999	0.159662	0.0479316		0.082485	0.0162739	0.0748084	0.0463865	0.0996373	0.0392919
	184.6		0.0525717	0.0156805	0.0731757	0.0598593	0.0127084	0.0416396		0.095181	0.0222011	0.0688645	0.0702738	0.00390258	0.0375863
	184.7		0.0578742	0.0115804	0.0556228	0.0658069	0.212605	0.0486176		0.0905505	0.025018	0.0426532	0.0555547	0.11408	0.0332324
	184.8		0.0213479	0.0190247	0.031348	0.0555899	0.0276267	0.0900709		0.0618941	0.0287755	0.0532395	0.0681799	0.0500583	0.0140308
	184.9		0.0836734	0.0131468	0.0924345	0.121396	0.358229	0.06892		0.105743	0.00718305	0.0393879	0.0714449	0.256522	0.0652952
	185		0.0189982	0.0125387	0.0116782	0.0797364	0.0962371	0.121158		0.099238	0.0188313	0.119228	0.0801856	0.113628	0.0204972
	185.1		0.102034	0.0342572	0.122142	0.152563	0.380985	0.0670321		0.126249	0.00970053	0.0986367	0.0922059	0.355713	0.0782162
	185.2		0.0220544	0.0161595	0.0187667	0.0673208	0.0791184	0.0911748		0.130261	0.0333653	0.197433	0.0805481	0.121853	0.0247857
	185.3		0.0890901	0.0331726	0.115316	0.0813188	0.304558	0.0385728		0.129284	0.0174101	0.102995	0.0589409	0.242295	0.0575564
	185.4		0.0310601	0.0161843	0.0392839	0.0386571	0.0716671	0.0552121		0.0986672	0.043131	0.108565	0.052748	0.0890126	0.0269811
	185.5		0.0451503	0.0177312	0.0583065	0.0475536	0.169199	0.0287457		0.0967288	0.0277942	0.0367983	0.0416032	0.0741377	0.0190319
	185.6		0.0645144	0.00449662	0.0776978	0.0173488	0.0426707	0.0474588		0.0870682	0.060775	0.0267959	0.0458794	0.0420809	0.0251363
	185.7		0.0171324	0.00623508	0.0191026	0.0354144	0.146471	0.0156638		0.104827	0.01642	0.0672576	0.0331063	0.0407235	0.012956
	185.8		0.0486269	0.0171825	0.0650341	0.031186	0.00936173	0.0101437		0.0699505	0.0140261	0.0409005	0.0155988	0.00732125	0.0336592
	185.9		0.0190206	0.0651779	0.0191923	0.063448	0.162944	0.0974143		0.0892564	0.0324674	0.062341	0.0890905	0.0707073	0.0275022
	186		0.0433271	0.165793	0.0652369	0.0842692	0.0973047	0.0266501		0.0543652	0.0490699	0.0400246	0.0304105	0.0735249	0.0504014
	186.1		0.0318793	0.122111	0.0341643	0.105232	0.279191	0.178733		0.0795004	0.0771393	0.0424057	0.1725	0.221029	0.0501634
	186.2		0.0350108	0.105707	0.0564595	0.080301	0.242258	0.022417		0.0576991	0.036219	0.0280541	0.0292335	0.197209	0.0373231
	186.3		0.0433444	0.0566964	0.0461413	0.067708	0.382128	0.123657		0.10281	0.0347415	0.0676664	0.0940183	0.290247	0.0285325
	186.4		0.0505472	0.0657079	0.0711978	0.0548943	0.109322	0.014097		0.0631406	0.0144064	0.0450782	0.0217413	0.0838836	0.0367971
	186.5		0.0711134	0.0258144	0.0782394	0.0167209	0.21588	0.0612646		0.14003	0.0135962	0.0865014	0.0207981	0.101921	0.0131886
	186.6		0.0391489	0.026484	0.0578848	0.0564238	0.0157718	0.0345177		0.0359142	0.00849115	0.0190825	0.0497202	0.0263333	0.0413391
	186.7		0.0484139	0.0040344	0.0611212	0.0210836	0.0874243	0.0219084		0.120334	0.0187447	0.0603903	0.0144873	0.012545	0.0105346
	186.8		0.0118419	0.00348501	0.0139432	0.0482185	0.123952	0.0671549		0.0540383	0.0266254	0.0195389	0.0658322	0.0895622	0.0182666
	186.9		0.0573751	0.0214591	0.0761672	0.0584431	0.0477411	0.0185038		0.103423	0.0382575	0.0639643	0.0364987	0.0212133	0.0422977
	187		0.0297009	0.0268678	0.0250979	0.0694017	0.212561	0.113104		0.101433	0.0401558	0.095623	0.0990383	0.138804	0.0331415
	187.1		0.0784938	0.016221	0.0958984	0.101345	0.0255776	0.0165185		0.138712	0.0369065	0.106925	0.05022	0.0361848	0.0551287
	187.2		0.0142182	0.0117953	0.0184261	0.0569154	0.174834	0.0401906		0.0767196	0.0414793	0.113283	0.0756952	0.17339	0.0179257
	187.3		0.0739226	0.0143666	0.0871311	0.0421694	0.0191744	0.0262823		0.113432	0.0402306	0.0774456	0.0332287	0.026669	0.0236196
	187.4		0.00530228	0.0114806	0.0113731	0.022222	0.201304	0.00886182		0.0430758	0.0373346	0.0364451	0.0192988	0.210369	0.0213469
	187.5		0.0463476	0.0117799	0.0529447	0.0232597	0.00625155	0.0421373		0.0922419	0.0299144	0.0422104	0.0400369	0.0200362	0.0203382
	187.6		0.0163802	0.00454796	0.027984	0.0524112	0.171267	0.017597		0.0484038	0.0308899	0.0185628	0.0312859	0.137725	0.0331925
	187.7		0.0148695	0.00648727	0.0184219	0.0172438	0.0413717	0.0441988		0.100553	0.0179618	0.0430461	0.0342983	0.0256688	0.011049
	187.8		0.0541271	0.0149412	0.0711042	0.0402308	0.0857938	0.0166771		0.0645945	0.0207449	0.0525922	0.0269677	0.0656538	0.0196236
	187.9		0.00632183	0.0275612	0.00925725	0.0315217	0.147238	0.0636332		0.070594	0.0503629	0.0311385	0.0546732	0.0930791	0.0178542
	188		0.049678	0.0828235	0.0640237	0.0319489	0.113552	0.00777594		0.0630584	0.0477476	0.0579257	0.0119616	0.079856	0.016821
	188.1		0.0272429	0.0456744	0.0275933	0.0578365	0.314262	0.100634		0.0870023	0.0853533	0.0440063	0.0843128	0.19769	0.0221689
	188.2		0.0112766	0.0505766	0.0275701	0.0686061	0.14348	0.0181735		0.0388639	0.0402663	0.0257662	0.0272385	0.0686307	0.0250141
	188.3		0.046982	0.0141712	0.0482675	0.0625583	0.300755	0.108139		0.116425	0.0462557	0.0520522	0.0823523	0.16193	0.0260225
	188.4		0.0201562	0.0183601	0.0377649	0.0936773	0.0628233	0.0337433		0.0567788	0.0156166	0.0323594	0.0474065	0.0573286	0.0425929
	188.5		0.0610101	0.0112319	0.0629347	0.0486633	0.166382	0.0896112		0.116	0.0296314	0.0621088	0.077129	0.140738	0.0399374
	188.6		0.059792	0.00762367	0.0770471	0.0492339	0.0340947	0.0372489		0.0818334	0.0232194	0.044341	0.0420231	0.0376592	0.0299025
	188.7		0.0484554	0.00442277	0.0530589	0.0320686	0.0731485	0.0315701		0.0893789	0.0274744	0.0707078	0.0530654	0.0819707	0.0175788
	188.8		0.0495463	0.01601	0.0671744	0.038538	0.104267	0.0113047		0.0720474	0.00897553	0.0338387	0.0103031	0.0462592	0.0233675
	188.9		0.0199748	0.0245401	0.0184286	0.0874962	0.0454694	0.0370176		0.0910787	0.0346277	0.0985778	0.0719406	0.0353401	0.0653109
	189		0.0505457	0.0408731	0.071763	0.0651204	0.134741	0.0195368		0.0587485	0.023975	0.042166	0.0108146	0.099726	0.069851
	189.1		0.0217098	0.0389698	0.0159219	0.108049	0.0754877	0.0758211		0.112904	0.0581654	0.111667	0.0968724	0.0558489	0.0734972
	189.2		0.0400017	0.035562	0.0574874	0.0385096	0.0497665	0.0074673		0.049545	0.0233126	0.024679	0.0161503	0.0600199	0.0299218
	189.3		0.0250141	0.0117189	0.0229044	0.0342383	0.108236	0.0406686		0.0976268	0.0547317	0.0922136	0.0578079	0.075348	0.0248003
	189.4		0.0395653	0.016651	0.0587799	0.0335993	0.0299252	0.032972		0.0574363	0.034883	0.0199512	0.0183708	0.0488836	0.0310245
	189.5		0.0201555	0.0100327	0.0198505	0.0408143	0.176708	0.0436151		0.0837377	0.0540021	0.0750459	0.041928	0.122584	0.0406547
	189.6		0.0400991	0.011351	0.0579157	0.058805	0.0203646	0.0728952		0.0694067	0.0378216	0.0428273	0.0625239	0.0525129	0.0473636
	189.7		0.0196219	0.00594014	0.0259769	0.0433651	0.28986	0.0407012		0.0790356	0.038069	0.0297945	0.0426451	0.223267	0.0300171
	189.8		0.0259137	0.016509	0.0330078	0.0223332	0.0303513	0.0292337		0.0870117	0.033103	0.0408637	0.0350843	0.0672516	0.0157223
	189.9		0.0424097	0.0264925	0.0526634	0.0284427	0.473845	0.0539168		0.0631807	0.0418024	0.0297706	0.0338181	0.361105	0.0242615
	190		0.0241675	0.0459258	0.0268448	0.0462501	0.0647767	0.00771449		0.0690884	0.0473183	0.0402535	0.0161521	0.0886913	0.0490272
	190.1		0.0458953	0.0390081	0.0470654	0.0451305	0.497754	0.0957532		0.0813617	0.0424966	0.0720587	0.0446445	0.303901	0.0353386
	190.2		0.0445068	0.0215717	0.0530422	0.0584507	0.0635805	0.0155833		0.052854	0.0376358	0.0252898	0.0168887	0.0465187	0.0295403
	190.3		0.01941	0.0101381	0.0195188	0.0406504	0.415112	0.0474433		0.0738717	0.0201778	0.0384531	0.0404888	0.223621	0.0172801
	190.4		0.0389491	0.0039614	0.0500392	0.0466779	0.0156366	0.0450115		0.0805349	0.0387995	0.0457235	0.0283995	0.0191935	0.0284635
	190.5		0.0410025	0.0135071	0.0572785	0.0741251	0.242083	0.0257833		0.0571463	0.0287108	0.0236989	0.0499843	0.163822	0.0486106
	190.6		0.0331472	0.0243588	0.0331769	0.0480094	0.00802508	0.0493283		0.106554	0.0676228	0.0640229	0.0335913	0.00899332	0.0280912
	190.7		0.0658826	0.037272	0.0888574	0.0448529	0.153615	0.0406012		0.0840545	0.0384315	0.0506474	0.0549333	0.0943157	0.0253678
	190.8		0.00748115	0.0192882	0.00929608	0.0570474	0.013757	0.0293886		0.0720778	0.0335882	0.0460557	0.0283123	0.00577885	0.0311066
	190.9		0.066003	0.00356753	0.0767364	0.0601925	0.156315	0.0686276		0.112277	0.00597419	0.0791054	0.0704	0.0823368	0.0377165
	191		0.00700914	0.0202918	0.0130461	0.0903706	0.0185512	0.0258588		0.0395036	0.0091183	0.0247868	0.0383243	0.0197014	0.055234
	191.1		0.0533746	0.018503	0.0584432	0.0335868	0.0816844	0.0443053		0.100766	0.0385827	0.0791074	0.0635085	0.0544215	0.016222
	191.2		0.0153105	0.026531	0.0226144	0.0444005	0.0728352	0.026038		0.0479732	0.00940964	0.00629954	0.0425584	0.0221995	0.0387358
	191.3		0.0304305	0.00261014	0.0399705	0.0152154	0.0633284	0.00867011		0.0692775	0.0139774	0.0587328	0.0422651	0.0433738	0.00824752
	191.4		0.0262216	0.00790412	0.029904	0.0174321	0.0730509	0.038648		0.0673606	0.0547065	0.037466	0.0249174	0.0362384	0.0200612
	191.5		0.0332922	0.0407319	0.0486255	0.0540838	0.106974	0.00526743		0.0625891	0.0469646	0.0450154	0.0408616	0.0740443	0.0298494
	191.6		0.0297222	0.0237992	0.0302912	0.0174937	0.0758005	0.0631998		0.0786301	0.0830472	0.095601	0.0508358	0.0389817	0.0168275
	191.7		0.0450616	0.0266614	0.0633729	0.0382114	0.162603	0.00882676		0.0863884	0.0255404	0.0451762	0.0376823	0.148568	0.0220021
	191.8		0.0158152	0.0063962	0.0149135	0.0250079	0.0886259	0.0373894		0.111207	0.0255805	0.0704034	0.0298444	0.0949844	0.016981
	191.9		0.034324	0.0149204	0.0516516	0.0263002	0.312798	0.036116		0.0847061	0.0113713	0.028357	0.0266868	0.223652	0.0306606
	192		0.0310818	0.0303653	0.0384224	0.0917972	0.104072	0.035364		0.0983325	0.0235031	0.0314821	0.0202875	0.0940887	0.0799386
	192.1		0.00961027	0.0476322	0.0149523	0.0679726	0.331925	0.063464		0.0570087	0.0286333	0.0294815	0.0583385	0.22259	0.0538881
	192.2		0.0417536	0.0293468	0.0581438	0.0662652	0.0515262	0.0357551		0.0778069	0.0214977	0.0418941	0.0128814	0.0460702	0.035164
	192.3		0.0163869	0.0208756	0.0209448	0.0487183	0.234575	0.0210723		0.0523514	0.0102442	0.0140107	0.0570203	0.108388	0.0277376
	192.4		0.0222816	0.00511523	0.0280102	0.0176286	0.0613848	0.0525624		0.0735811	0.0141431	0.0381279	0.0213799	0.0503738	0.00600692
	192.5		0.0304948	0.00931502	0.0405783	0.066879	0.0573332	0.0194224		0.08221	0.00660457	0.037368	0.0646866	0.0124039	0.0572373
	192.6		0.0177515	0.00904661	0.0240103	0.023941	0.127714	0.055143		0.0387308	0.0331712	0.0216039	0.0281613	0.103218	0.00912111
	192.7		0.0324936	0.0237185	0.0406705	0.0433745	0.0272629	0.00807901		0.10624	0.0157536	0.0517593	0.0325973	0.00564363	0.0340176
	192.8		0.0310995	0.0139796	0.0414706	0.0169945	0.0554157	0.0460752		0.047051	0.0331958	0.0259803	0.0408871	0.017803	0.00896725
	192.9		0.0494761	0.027941	0.0491235	0.0180952	0.0720102	0.00572707		0.106205	0.00419397	0.0620909	0.0114506	0.0659165	0.0147079
	193		0.0930246	0.00863937	0.111282	0.0276497	0.0585543	0.0268419		0.0713822	0.0259036	0.024156	0.0444795	0.00758074	0.0192453
	193.1		0.0368672	0.0145129	0.0270315	0.0157202	0.0402718	0.0145509		0.105479	0.0115035	0.0651737	0.0283303	0.0307698	0.0180746
	193.2		0.0706369	0.00403148	0.0898069	0.0295014	0.0759868	0.0194702		0.0548152	0.0241543	0.0144367	0.0356442	0.0384186	0.0205723
	193.3		0.0134015	0.0111134	0.0169091	0.0209226	0.0430292	0.0238989		0.0855933	0.00664054	0.0430211	0.0286461	0.0122209	0.0212691
	193.4		0.0171213	0.00518748	0.0208834	0.0240953	0.100028	0.02179		0.0475282	0.0420094	0.0233466	0.0234077	0.060727	0.0238363
	193.5		0.0430494	0.0262912	0.0570609	0.0325962	0.031517	0.0278659		0.0830671	0.0331413	0.0442822	0.0465577	0.0152161	0.0279268
	193.6		0.0145443	0.0172981	0.0158522	0.0155938	0.131924	0.0244285		0.0732683	0.0481984	0.0626551	0.0181433	0.103049	0.0134194
	193.7		0.0437927	0.026934	0.0554579	0.035075	0.03838	0.0174829		0.0964225	0.01712	0.0552045	0.0368471	0.0159765	0.025139
	193.8		0.0182047	0.00475371	0.0236682	0.0254151	0.12252	0.0438187		0.110239	0.00935851	0.061864	0.0311017	0.0777764	0.0136261
	193.9		0.0292666	0.0261963	0.035875	0.0550287	0.0915966	0.00437424		0.0807734	0.0174151	0.0313379	0.0181097	0.0466957	0.0471536
	194		0.016947	0.0609038	0.0270816	0.0460431	0.130068	0.0521893		0.0973323	0.0671484	0.0686524	0.0386491	0.0577153	0.0428834
	194.1		0.0335325	0.110402	0.0376574	0.0474458	0.132088	0.0107908		0.0676947	0.059483	0.0322007	0.0191123	0.101104	0.0526398
	194.2		0.0139629	0.0761551	0.0216624	0.0384822	0.120805	0.047312		0.0956413	0.0757331	0.0546196	0.0339172	0.0622167	0.032069
	194.3		0.0313695	0.0701235	0.0373788	0.0419615	0.0707535	0.0135091		0.0784246	0.0197617	0.0319129	0.0343473	0.0227156	0.044742
	194.4		0.0305065	0.0173652	0.0340637	0.012797	0.142872	0.0274817		0.0806453	0.0208745	0.0272935	0.0229024	0.0803248	0.0112481
	194.5		0.019519	0.0172805	0.0293444	0.0653887	0.00848825	0.03532		0.0897347	0.00963359	0.0575759	0.0632002	0.00496248	0.0480468
	194.6		0.0319899	0.00316099	0.0390758	0.00709729	0.141636	0.0150866		0.0596066	0.013082	0.0254019	0.019038	0.0923356	0.00278844
	194.7		0.0167514	0.00553328	0.0240345	0.0532144	0.0606776	0.0391656		0.0900355	0.00693563	0.0658102	0.0567439	0.0327567	0.0398818
	194.8		0.0369257	0.00239042	0.0516442	0.0120402	0.0427657	0.00442478		0.0488723	0.00950343	0.0198167	0.0113005	0.00787831	0.0115224
	194.9		0.0120284	0.00719273	0.0106771	0.0376226	0.107535	0.0536633		0.109003	0.005588	0.0678164	0.0608334	0.0737565	0.0392538
	195		0.050975	0.0123618	0.068161	0.0235456	0.0283845	0.00220381		0.0449446	0.0125688	0.0139921	0.00459889	0.0129131	0.0299775
	195.1		0.0168736	0.0213493	0.0196583	0.0368857	0.0758199	0.0444432		0.109585	0.0144612	0.0505425	0.0531966	0.0329832	0.0306552
	195.2		0.0375027	0.0329974	0.0441769	0.0204244	0.0508269	0.00578295		0.041143	0.0356136	0.0268641	0.0156032	0.0245023	0.0223667
	195.3		0.0256582	0.0347336	0.0389845	0.0355306	0.0454407	0.027529		0.0808857	0.0514057	0.0486008	0.0300007	0.0175117	0.0188136
	195.4		0.0321577	0.0270209	0.0311798	0.0147148	0.0813955	0.0061493		0.0570122	0.0440329	0.0343075	0.01616	0.0416606	0.01617
	195.5		0.0215708	0.0326776	0.0375323	0.0382727	0.0264916	0.0461115		0.0618156	0.0406468	0.0377311	0.0458786	0.0046909	0.0263128
	195.6		0.030761	0.029234	0.0322634	0.0207641	0.114409	0.0027713		0.0657953	0.026007	0.0270286	0.0148015	0.0717171	0.0092272
	195.7		0.0182627	0.0433739	0.0298187	0.0278813	0.00969343	0.035871		0.0757594	0.00974439	0.0379273	0.0366912	0.00156711	0.029895
	195.8		0.0235322	0.0157715	0.0270599	0.0209985	0.17725	0.0190815		0.0687576	0.0131126	0.031568	0.0245046	0.0820761	0.01021
	195.9		0.029761	0.0484894	0.0457853	0.0243275	0.00472111	0.00973862		0.0706762	0.0151536	0.0212675	0.0139856	0.00129459	0.0346372
	196		0.00692429	0.0667555	0.00861239	0.0326201	0.171816	0.0492527		0.0659721	0.0777219	0.04687	0.0534114	0.0773183	0.0225143
	196.1		0.0505125	0.157116	0.0668006	0.034123	0.00781265	0.0095063		0.0802642	0.0555931	0.0332025	0.0157765	0.00612004	0.0526449
	196.2		0.00998803	0.11912	0.0156678	0.0395635	0.160589	0.0646994		0.0558696	0.0896165	0.0329978	0.0621767	0.0783671	0.0370486
	196.3		0.0247138	0.115708	0.0300221	0.0432007	0.00596844	0.00516396		0.0853354	0.0347571	0.0342466	0.0170861	0.00125348	0.0673242
	196.4		0.0400218	0.0436503	0.0535375	0.0275249	0.142569	0.037498		0.0656485	0.0226719	0.0259348	0.0285747	0.0754754	0.0350396
	196.5		0.0214391	0.0200527	0.0202911	0.0350984	0.01856	0.012475		0.0903148	0.0197333	0.0547957	0.0298969	0.00334392	0.0476168
	196.6		0.0613597	0.0272878	0.0821895	0.0194515	0.0794752	0.0257837		0.057479	0.00816076	0.0265325	0.018313	0.0500736	0.0125875
	196.7		0.0223595	0.0252387	0.0182274	0.0287121	0.0606212	0.0213531		0.0927535	0.0340814	0.0383027	0.0467701	0.0231704	0.0254729
	196.8		0.0412965	0.0731028	0.0574126	0.0239679	0.0920429	0.0142238		0.0489989	0.0370162	0.0289548	0.0168326	0.0730699	0.0275552
	196.9		0.0200674	0.0676609	0.023005	0.0292951	0.0704821	0.0343135		0.0784092	0.0690993	0.0231407	0.0380901	0.047179	0.0299173
	197		0.0203048	0.0764244	0.0299579	0.0304691	0.133308	0.00885721		0.0543808	0.0467268	0.031603	0.0243887	0.101863	0.0420431
	197.1		0.0232814	0.0297261	0.0282424	0.0233895	0.0212565	0.0189167		0.0653269	0.0225359	0.0185003	0.0203909	0.00650641	0.0110327
	197.2		0.0197694	0.0191004	0.0294076	0.0143526	0.0971804	0.0287563		0.0685729	0.00393795	0.0524345	0.0568937	0.0494792	0.0130317
	197.3		0.0325945	0.00783386	0.0387244	0.0301655	0.048386	0.00718324		0.0576044	0.0329036	0.0355585	0.0286244	0.0270274	0.0205055
	197.4		0.0140001	0.0250679	0.0174996	0.0170105	0.0440974	0.0255302		0.0692162	0.0200492	0.0604317	0.0385321	0.0152542	0.0115851
	197.5		0.0596195	0.0299632	0.066629	0.0200424	0.0620144	0.0148358		0.0794949	0.0358897	0.0358755	0.0211042	0.0341228	0.0180973
	197.6		0.0119885	0.0478287	0.0194165	0.025505	0.0628657	0.0263093		0.0482968	0.0118337	0.0204218	0.0342919	0.0263944	0.0148143
	197.7		0.029886	0.0330042	0.0350035	0.0241127	0.0370158	0.0138489		0.0884442	0.0150661	0.039431	0.0289682	0.0191964	0.0140913
	197.8		0.0244556	0.0189015	0.0348494	0.0303105	0.0923211	0.0784		0.0543644	0.00502502	0.0255899	0.0474684	0.0562167	0.0162219
	197.9		0.026944	0.0133657	0.0367929	0.0586052	0.0586105	0.0199293		0.0975974	0.00791237	0.0552411	0.0306602	0.0210272	0.0363134
	198		0.0173081	0.0232047	0.0257565	0.0450496	0.0680761	0.14092		0.0637139	0.0320225	0.0391221	0.0846565	0.0504622	0.0301933
	198.1		0.0388679	0.066421	0.0468794	0.0905621	0.0536979	0.0401504		0.0864652	0.0279849	0.0528483	0.053467	0.0199206	0.0764666
	198.2		0.0230014	0.0648516	0.0343077	0.0380906	0.0597215	0.115921		0.0462044	0.038975	0.0269928	0.077757	0.0276473	0.0487692
	198.3		0.0205709	0.048041	0.0229019	0.0615751	0.0455293	0.0267555		0.0816873	0.0175042	0.0366706	0.0445169	0.025547	0.0623456
	198.4		0.0297796	0.0227326	0.0453041	0.0240025	0.074501	0.0486427		0.0342709	0.00625948	0.0141449	0.0314946	0.0231392	0.0297989
	198.5		0.0130983	0.00275584	0.0134894	0.0216347	0.0235184	0.00717993		0.0994113	0.00612438	0.0395883	0.0250591	0.0133076	0.0179008
	198.6		0.0405849	0.0139208	0.0541299	0.0248329	0.151914	0.0353619		0.0369082	0.018763	0.0216292	0.0292256	0.0667261	0.0176837
	198.7		0.0132032	0.0520186	0.016129	0.0124821	0.00592403	0.00833241		0.0809021	0.0166273	0.025177	0.0195021	0.0038162	0.00631777
	198.8		0.0291269	0.0748313	0.0355702	0.0376465	0.212315	0.0143343		0.049051	0.0535489	0.0343532	0.0266011	0.117011	0.0243774
	198.9		0.0270755	0.118995	0.0345103	0.0111053	0.00748428	0.0327181		0.0730166	0.0486017	0.0500151	0.0223333	0.00712639	0.00661513
	199		0.0207975	0.0691249	0.0265882	0.0369628	0.172758	0.0100388		0.0484472	0.0841413	0.0292304	0.0269181	0.0988276	0.0252734
	199.1		0.0323753	0.0566046	0.0392181	0.0216718	0.038095	0.0253707		0.0874569	0.0347222	0.0599328	0.0373194	0.0164874	0.0104483
	199.2		0.0138786	0.00912053	0.0194437	0.0278958	0.0788713	0.0275897		0.0404378	0.0301625	0.0235156	0.0354944	0.0419553	0.022386
	199.3		0.0433109	0.00879458	0.0531377	0.0331406	0.0772167	0.0345258		0.092648	0.00755691	0.054669	0.0607685	0.0278994	0.0251126
	199.4		0.020093	0.00299084	0.0223352	0.0274289	0.0372616	0.0162987		0.039142	0.0141577	0.0234374	0.022543	0.0132557	0.0215839
	199.5		0.0254264	0.0048361	0.0303749	0.0176478	0.0640941	0.0183095		0.0734646	0.00383658	0.0272431	0.0347888	0.0429737	0.0153577
	199.6		0.0483588	0.0212486	0.0526329	0.0250477	0.0480161	0.0239126		0.0589261	0.00703531	0.0281699	0.0331547	0.00687069	0.0215818
[truncated: 12,350 more rows]

## Sheet: Fig. S7(b)
	Theta-dependent harmonic Intensity (arb. units) of configurations 3, 4 and 5.
			Harmonic intensity (arb. units) of configuration 3							Harmonic intensity (arb. units) of configuration 4							Harmonic intensity (arb. units) of configuration 5
	Harmonic order		theta=1pi/30	theta=2pi/30	theta=3pi/30	theta=4pi/30	theta=5pi/30	theta=6pi/30		theta=1pi/30	theta=2pi/30	theta=3pi/30	theta=4pi/30	theta=5pi/30	theta=6pi/30		theta=1pi/30	theta=2pi/30	theta=3pi/30	theta=4pi/30	theta=5pi/30	theta=6pi/30
	0		68634.6	27109.3	134376	515291	462169	338169		559654	469600	389391	792648	799485	738552		21541.9	38692.7	16337.2	31412.5	44551.7	29544.3
	0.1		23794.4	48586.6	30095.9	46042.3	146731	30915.6		61151.1	82305.6	58347.6	35265.3	56785.2	52610.7		10761.3	35942	8421.78	3213.38	42855.3	4153.98
	0.2		15680.3	8844.9	13723.1	61786.7	26096.3	84153.2		16216.9	27822.3	15679.5	48636.9	11257.7	66542.9		8109.23	4083.31	9801.4	34653.7	29881.9	32807.6
	0.3		26179.1	76055.3	50862.3	32592.6	201727	43609.5		43982.9	33102.7	30644.7	72635.5	296862	58206.1		48737	97353.8	39531.8	73428.7	262313	78514.5
	0.4		582949	920978	597809	186140	155660	130831		390616	621379	371911	128119	199331	154864		501079	820693	484828	181912	186887	162760
	0.5		2.62695e+06	3.10714e+06	2.88192e+06	1.80716e+06	974454	1.57898e+06		2.50324e+06	2.96417e+06	2.52149e+06	1.56296e+06	846645	1.67819e+06		2.7278e+06	3.19721e+06	2.64568e+06	1.6831e+06	1.1162e+06	1.7367e+06
	0.6		2.35241e+07	2.24674e+07	2.36932e+07	2.11307e+07	1.89275e+07	2.12937e+07		2.34367e+07	2.26193e+07	2.36279e+07	2.06998e+07	1.82996e+07	2.04409e+07		2.12964e+07	2.03594e+07	2.13782e+07	1.85831e+07	1.65467e+07	1.84026e+07
	0.7		2.62875e+08	2.69493e+08	2.66404e+08	2.54615e+08	2.47966e+08	2.56288e+08		2.67922e+08	2.78266e+08	2.71402e+08	2.57901e+08	2.53168e+08	2.6401e+08		2.44915e+08	2.53892e+08	2.48805e+08	2.3623e+08	2.30003e+08	2.3801e+08
	0.8		1.5143e+09	1.57175e+09	1.52738e+09	1.47114e+09	1.45461e+09	1.4819e+09		1.54082e+09	1.60527e+09	1.55056e+09	1.49814e+09	1.47957e+09	1.50609e+09		1.45248e+09	1.50487e+09	1.45936e+09	1.40213e+09	1.37727e+09	1.40917e+09
	0.9		3.743e+09	3.87491e+09	3.76025e+09	3.65384e+09	3.65607e+09	3.67891e+09		3.79655e+09	3.93603e+09	3.82133e+09	3.7138e+09	3.72342e+09	3.74061e+09		3.62249e+09	3.74162e+09	3.62936e+09	3.51403e+09	3.52721e+09	3.53405e+09
	1		4.35121e+09	4.48108e+09	4.36595e+09	4.26994e+09	4.25608e+09	4.28753e+09		4.42282e+09	4.56845e+09	4.44429e+09	4.34123e+09	4.32332e+09	4.34507e+09		4.22106e+09	4.33812e+09	4.22056e+09	4.11754e+09	4.1088e+09	4.13274e+09
	1.1		2.98071e+09	3.06179e+09	2.99043e+09	2.91415e+09	2.88035e+09	2.92504e+09		3.02891e+09	3.11111e+09	3.04961e+09	2.9723e+09	2.9257e+09	2.97073e+09		2.88162e+09	2.95721e+09	2.87636e+09	2.80057e+09	2.75827e+09	2.80535e+09
	1.2		1.24829e+09	1.27591e+09	1.25301e+09	1.21152e+09	1.19071e+09	1.21534e+09		1.26497e+09	1.29412e+09	1.27045e+09	1.22613e+09	1.20648e+09	1.23308e+09		1.1909e+09	1.21904e+09	1.19085e+09	1.15024e+09	1.12591e+09	1.15254e+09
	1.3		2.21289e+08	2.23958e+08	2.22731e+08	2.13358e+08	2.07962e+08	2.14429e+08		2.28077e+08	2.29695e+08	2.30436e+08	2.20784e+08	2.15514e+08	2.23373e+08		2.08465e+08	2.10449e+08	2.07427e+08	1.96815e+08	1.91513e+08	1.95447e+08
	1.4		1.55163e+07	1.6001e+07	1.59385e+07	1.42892e+07	1.30337e+07	1.42998e+07		1.53573e+07	1.51858e+07	1.51685e+07	1.36867e+07	1.2826e+07	1.43393e+07		1.3517e+07	1.35666e+07	1.32453e+07	1.23628e+07	1.09785e+07	1.22211e+07
	1.5		1.78761e+06	2.05842e+06	1.80543e+06	1.3085e+06	959939	1.17852e+06		1.68442e+06	1.96031e+06	1.78806e+06	1.48358e+06	1.1734e+06	1.44115e+06		1.71794e+06	2.13972e+06	1.73573e+06	1.18288e+06	951727	1.13115e+06
	1.6		298698	408692	377588	65889	35427	22561.2		218963	245477	153155	28265.8	17345	22244		300798	339442	297517	78764.7	48720.8	79425
	1.7		154384	136090	140652	46342.1	48246.9	42542.4		170170	174993	197117	86177.6	71949	120155		201209	207666	215614	41906.7	14382.9	38394.5
	1.8		23825.2	94302.7	42974	47800.6	129257	93688.8		22074.1	51708.6	5825.91	76505.3	41364.1	82506		8755.24	17079.4	11402.5	9040.56	61232.6	9008.98
	1.9		23250.7	76936.1	68119.1	152358	79385.9	159024		56794.8	130714	92931.2	86523.6	34330.2	174348		13873.3	55471.7	15808	16355.1	51140.8	20182.8
	2		152172	99001.2	282215	209706	356527	165126		306349	113786	298843	173957	294462	161228		48161.1	7542.66	61039.9	33707.9	81052.3	18334.7
	2.1		25972.8	64490.2	97864.1	125157	73709.9	120638		108379	138597	94632.3	66019	63640.5	171593		11852.2	44681.4	16373.2	10461.1	48235.2	10051.7
	2.2		7176.35	33102.4	7139.24	10510.2	12915.8	11117.8		22037	4447.72	36285.1	16436.8	83338.1	16492.6		14715.1	1081.88	38595.1	22783.1	15154.2	15949.9
	2.3		49043.4	90019.5	76814.9	69806.3	13101.4	27778		86391.9	7112.73	24316.1	9026.32	6232.45	40354.5		64827.2	39446.4	64884.9	31149.6	6902.97	25660.4
	2.4		146790	309096	160440	89722.3	15653.2	48793.8		230383	313719	309298	105089	31093.8	133996		160530	288362	159407	61789	16577.5	57637.2
	2.5		110471	150886	80767.6	44660	13745.4	73923.4		77444.1	128370	80923.7	72173.4	48625.5	82216.7		65440.9	140144	55378.3	46279.6	7373.99	26839.3
	2.6		1.42914e+06	1.40456e+06	1.34497e+06	649500	611874	693599		1.4334e+06	1.39971e+06	1.46202e+06	572482	684326	519474		1.34845e+06	1.47193e+06	1.42941e+06	782084	620843	562779
	2.7		1.46435e+06	1.37951e+06	1.46243e+06	2.44868e+06	2.24375e+06	2.35651e+06		1.55395e+06	1.51489e+06	1.42842e+06	2.40111e+06	1.73534e+06	2.28397e+06		1.13756e+06	962556	1.16897e+06	1.9022e+06	1.92791e+06	2.17941e+06
	2.8		1.93831e+07	2.1138e+07	2.00452e+07	1.60912e+07	1.49476e+07	1.68136e+07		2.04581e+07	2.19938e+07	2.06656e+07	1.7399e+07	1.67067e+07	1.77314e+07		1.92305e+07	1.96934e+07	1.84425e+07	1.54257e+07	1.42556e+07	1.44971e+07
	2.9		2.59124e+07	2.34548e+07	2.55003e+07	2.10407e+07	2.15976e+07	2.09657e+07		2.65024e+07	2.31616e+07	2.67829e+07	2.27487e+07	2.24093e+07	2.27886e+07		2.34598e+07	2.16972e+07	2.29091e+07	1.95976e+07	2.01929e+07	1.99591e+07
	3		2.18641e+07	2.38954e+07	2.16362e+07	2.72041e+07	2.40436e+07	2.68071e+07		2.48796e+07	2.55373e+07	2.45493e+07	2.90822e+07	2.50818e+07	2.89347e+07		2.24551e+07	2.45344e+07	2.21076e+07	2.64948e+07	2.25599e+07	2.52452e+07
	3.1		1.80747e+07	2.11108e+07	1.87189e+07	1.74564e+07	1.6752e+07	1.76829e+07		1.91323e+07	2.13706e+07	1.92659e+07	1.88352e+07	1.81922e+07	1.87866e+07		1.82108e+07	2.03326e+07	1.74972e+07	1.6433e+07	1.49408e+07	1.56325e+07
	3.2		7.44889e+06	8.0538e+06	7.73088e+06	5.50466e+06	5.87619e+06	5.56472e+06		7.51582e+06	7.64673e+06	7.82326e+06	6.02847e+06	6.04162e+06	5.80296e+06		7.03746e+06	7.14979e+06	6.68255e+06	5.22341e+06	5.82975e+06	5.45954e+06
	3.3		1.97734e+06	1.58107e+06	1.87597e+06	1.66884e+06	1.39387e+06	1.66057e+06		1.97311e+06	1.27921e+06	2.00183e+06	1.67452e+06	1.25763e+06	1.65428e+06		1.53189e+06	1.34554e+06	1.55709e+06	1.51498e+06	1.43061e+06	1.56659e+06
	3.4		474127	739967	420134	737150	666841	769240		575423	863953	461187	714124	633797	772026		424295	713303	415146	607297	509367	502188
	3.5		112448	517125	103101	194080	120955	187269		172990	593150	135225	195031	161689	153717		136708	437966	151696	186846	104284	112652
	3.6		163032	369203	174542	245549	109431	252794		290678	382791	211906	198854	94606.4	269386		223866	310972	232715	214876	81733.8	151164
	3.7		99881	368790	132667	149069	71987.7	124879		193770	407025	152408	125608	63326.7	125914		141395	264633	139702	123965	81320.1	71141.9
	3.8		172039	235437	184559	180050	117217	202518		193830	374122	138652	106436	105692	218448		152935	204446	180129	180262	122539	139409
	3.9		286461	234595	301123	266912	164638	263979		196797	223623	266449	266728	145203	317033		241629	144230	259004	206629	109816	189322
	4		276355	149839	291134	203861	86277.3	223002		296473	128712	340044	203926	76780.4	226795		273575	71175.4	317332	235725	96946.5	178507
	4.1		380831	91819.6	333248	151745	40000.2	196885		493058	12092.1	577237	314910	91169.8	369494		357127	27860.2	356954	149926	26015.8	106081
	4.2		298064	142685	342038	198110	70049.9	173634		350552	72233.5	336643	147568	32178.5	217057		335251	37047.3	377896	195506	46100	154281
	4.3		385584	181459	414340	306242	120530	240648		327924	183467	478396	339634	142705	384709		338315	123282	336556	219678	68667.4	174852
	4.4		615288	285569	638664	432342	155094	324995		654756	311253	672129	424683	148709	417615		641046	316640	593587	315350	99075.2	305985
	4.5		405613	176900	448324	354617	235600	294411		480355	210696	500935	354873	251664	398349		466771	169380	483622	328040	188738	286741
	4.6		365880	497067	400880	336417	396210	316051		412469	540469	483127	414924	426701	385893		313766	347668	266731	269700	255485	248198
	4.7		860530	1.07625e+06	916247	736621	748389	667955		921869	1.0805e+06	957299	926858	814966	845531		844783	942811	678151	600939	582520	630474
	4.8		428892	486198	455128	354101	360591	322733		443521	463635	476333	441711	363318	414367		425077	448819	372562	327537	293531	321645
	4.9		214480	60024.5	198780	215674	86782.3	183434		200581	58759.8	224142	213892	131925	203423		130333	37609.8	168354	158094	74666.5	156518
	5		953508	600961	1.00539e+06	1.15995e+06	877748	1.11624e+06		944468	643400	1.0139e+06	1.18616e+06	1.03663e+06	1.28933e+06		840084	529262	889574	1.0129e+06	734896	897171
	5.1		813783	486704	870271	840062	706686	798905		803251	569939	866654	868735	782610	929092		707577	395458	727175	696698	520385	567981
	5.2		176558	81034.3	200524	240646	224070	203870		190693	130181	221446	228105	199788	216419		133623	61711.7	143273	154748	142612	128941
	5.3		51339	59529	70270.1	128931	138249	107890		44639.9	63951	53518.4	83616.8	162452	150249		38182.9	68623.5	36185.9	63198.7	93567.9	68153.6
	5.4		62647.9	32747.2	83380	126460	137881	93990		72176.8	14240.2	81938.9	83696.7	204335	164929		45130.1	37216.1	39673.2	57792	94752	50586.2
	5.5		32820.1	9769.61	37916.6	37120.3	59324.1	26368.7		32327.5	6597.93	41245.9	23223.6	108962	43528.9		27627.4	9678.66	18696.9	18191	52201.5	16726.4
	5.6		16139.8	21373.3	19389.3	5596.98	4987.67	8153.68		13533.1	13681.2	12972	10998	6709.18	7234.11		17987	19709	22544.4	13190	3867.79	11480.2
	5.7		27694.7	39466.3	31713.6	30640.4	6039.88	32901.4		35287.1	18679.2	41061	29604	8422.1	26347		33356.7	38557.8	47024.4	37310.2	14183.9	41416.8
	5.8		21989.9	30356.4	25808.8	29961.2	15670.5	41702.5		50236.8	36681	43568.3	29569.4	18989.9	11380.3		25738	28259.2	32772.1	27232.7	22024.6	31962.7
	5.9		36097.5	7311.82	29510.9	17881.7	1125.65	9087.79		43450	15006.4	39638.6	21944.2	452.195	25107.5		38460.6	4703.63	35630.6	15298.8	156.36	6944.46
	6		49377.3	12316.9	47376.5	52633	27315.9	29719.6		41299.2	10407	48340.2	29484.9	36616.4	86365.7		36055.6	15294.2	47356.7	36138.9	24012.5	23440
	6.1		28036.2	14591.7	30285	17956.4	15606.7	16204.2		31393.8	9781.99	33684.7	17222.1	31587.7	46801.4		23996.1	7939.71	26707.5	12648.3	12029.7	10451.6
	6.2		90309.3	3950.19	91922.6	41589.7	15714.9	44134		96823.5	6180.58	86486.1	31388	6251.56	25503.9		81509.4	3295.44	92827.4	34347	17795.4	30649
	6.3		86909.2	2274.14	81705	70310.2	41331.1	69451.2		91962.1	3213.5	113617	92161.6	65898.3	84882.7		67325.8	1158.55	88025.8	59693.1	38884.7	49275.2
	6.4		46742.7	43110.2	53116.2	51946.8	42294.8	55910.6		69354.6	17807.7	75232.4	68106	48851.3	63360.1		52508.3	28928.3	50963	35594.5	23043.3	31510.8
	6.5		65571.2	54027.5	81943.4	34991.4	13240.4	34077		75781.8	49771.3	81004.7	33010.6	8359.57	32739.8		79481.7	43587.8	78931.3	35507.6	8456.16	24208.2
	6.6		42141.4	88520.2	56352.2	72564	44665.8	52708.2		59040.3	77226.4	55612.5	79904.2	50525	75933.3		45044.1	58061.2	31256.7	44641.9	31046.6	51022.8
	6.7		503141	665281	509748	566336	446503	515363		562626	634601	528165	624447	492573	637083		424753	534452	361429	405498	342759	394983
	6.8		1.53781e+06	1.70903e+06	1.56876e+06	1.47014e+06	1.20063e+06	1.41951e+06		1.70256e+06	1.78096e+06	1.67646e+06	1.59271e+06	1.30842e+06	1.66506e+06		1.40036e+06	1.53607e+06	1.29611e+06	1.15792e+06	910786	1.02827e+06
	6.9		2.10702e+06	2.26268e+06	2.17036e+06	1.89855e+06	1.60922e+06	1.89e+06		2.41234e+06	2.51397e+06	2.38051e+06	2.06467e+06	1.68674e+06	2.16621e+06		2.07012e+06	2.16806e+06	1.93618e+06	1.60416e+06	1.24137e+06	1.39769e+06
	7		1.75611e+06	1.92632e+06	1.76212e+06	1.40438e+06	1.19761e+06	1.46058e+06		1.96249e+06	2.12809e+06	1.957e+06	1.57091e+06	1.23638e+06	1.63377e+06		1.72167e+06	1.87095e+06	1.62308e+06	1.24798e+06	928395	1.12586e+06
	7.1		1.08738e+06	1.26928e+06	1.05112e+06	861614	742848	903369		1.15946e+06	1.38731e+06	1.1988e+06	995038	793498	1.00607e+06		1.05022e+06	1.24314e+06	1.01382e+06	825450	610473	766521
	7.2		533190	749213	503615	415939	340990	424833		546054	792446	587405	485203	409699	510315		487480	714458	476040	404792	276334	367364
	7.3		195749	381732	186942	145576	131802	145089		197353	398348	220143	180634	177677	198946		161380	335149	148409	135880	100533	116185
	7.4		44029.5	149996	44203.1	16950.4	25942.4	20303.7		34606.6	132487	37559.2	25807.7	43500.5	27646.5		33598.8	127732	27792.8	13298.9	21957.4	13589.7
	7.5		15359.6	41964.1	14308.4	7761.27	6675.68	4766.82		13271	31799.3	10073.3	4048.43	10420.4	5584.85		13901.4	34237.5	18488	3673.44	11034.6	4842.3
	7.6		20533	16178.7	20349.3	9023.93	776.306	5931.21		26469	21194.2	28773	6405.77	1399.51	6895.81		22427.8	14561.6	28209.8	7371.7	530.926	7066.67
	7.7		13239.8	10208.1	17295.9	4709.09	4240.04	4324.07		24360.7	22929.2	26769	3150.7	5677.75	5492.43		18784.6	14906.9	18631.2	3418.14	4709.98	3727.31
	7.8		6360.64	7581.72	9015.87	3308.12	4422.32	2967.42		22014.3	16158.2	19337.3	1438.76	2978.09	4271.64		9756.98	8323.51	9159.75	2940.9	5140.9	2373.23
	7.9		3571.44	5734.32	523.365	1613.98	2274.35	676.057		12963.9	3309.3	8523.57	703.314	1319.41	2096.77		3424.07	3402.08	1682.94	702.888	1903.81	939.569
	8		9034.49	19398.4	7162.6	8707.06	8318.96	4521.3		2349.28	6063.82	2381.64	5216.94	5272.22	5799.92		2589.16	15667.7	5385.57	6255.6	11839.1	7924.15
	8.1		3483.21	5458.15	4196.01	9617.41	7862.12	9256.84		2329.69	489.745	935.868	9309.16	4722.91	5586.4		2802.51	4358.42	3043.42	7645.01	10827.7	9497.36
	8.2		25867.7	12667.2	17009.6	10174	4657.64	14552.5		35886.2	24111.7	28698.2	14760.7	2463.79	6068.97		18411.1	12239.8	19729.6	7998.04	3924.7	8022.37
	8.3		62231.3	57205.3	45534.2	8051.26	593.349	14827.1		74241.6	80470.9	70651.2	20668.2	1633.14	8909.69		46662	64763.7	57580.5	10038.9	1239.45	7418.98
	8.4		23061.3	38980.4	19095.6	3435.71	4699.47	2514.04		29845.2	53485.8	26970	4578.21	3610.55	2795.25		20132.5	51666.7	26280.6	2562.2	7345.32	2200.98
	8.5		14702.1	40335.9	14897.6	10644	4339.91	5204.03		11465.3	43614.6	11302.3	6267.74	5205.64	6964.4		10433	35669.9	11203.7	3265.54	3744.13	2596.56
	8.6		25932.1	42309.5	23437.1	10539.2	1762.01	8035.72		20412.9	44004.9	23458.8	9519.24	3448.78	5702.25		21683	42027.6	25563.7	8289.52	646.262	7828.38
	8.7		9032.23	4032.58	10665.4	15267.5	19583.9	13716.8		7620.41	2463.62	11565.6	18563.2	27032.1	23631.8		6518.07	9644.54	9678.06	9144.06	11467.5	6640.16
	8.8		71986.5	66550.6	81145.4	110560	100811	106460		93579	84017.2	95336.7	123514	122317	135827		44398.4	35455.2	43573.4	69404.8	58467.3	52169.2
	8.9		257974	257085	264285	317220	306796	324060		307783	310744	306818	356783	328372	370499		206526	204195	206709	246154	207341	202766
	9		395792	364097	380333	453155	445970	479220		434982	417470	438896	516319	467045	533628		332894	314162	333019	381228	319958	338774
	9.1		308243	253708	288277	401591	401733	421143		333107	288757	338474	468624	418765	467548		252444	215000	248713	342464	293247	315899
	9.2		125676	92140.3	126264	208048	192495	205658		147068	104870	148425	251309	211528	233146		97761.2	72125.5	94254.3	161127	130480	151899
	9.3		31353.3	20859.8	40057.4	72981.7	67640.5	62188.2		35351.4	15749.8	34557.5	85307.4	78403	74019.6		21179.8	14445.9	21654.9	41996.7	38590.2	39943.7
	9.4		14537.6	11486.9	16953.6	18637.9	22253.9	17461.1		15893.6	13702.5	13701	20296.1	28888.9	20296		13348.5	12388	16398.9	9699.63	11356.8	8179.09
	9.5		16150.8	15345.9	14013.9	3874.47	4508.61	5031.24		26148	27791.9	20525.2	3463.7	6318.32	5747.43		17619.1	17723.5	16941.6	2447.15	1639.5	2171.38
	9.6		11215.4	12981.9	12600	8317.99	6912.8	3683.63		19988.2	19014.4	16242.2	5426.51	6645.02	7208.49		11932.8	12387.8	7765.14	3092.74	3152.19	2963.27
	9.7		4364.8	10010	5342.37	5369.73	4210.89	1154.83		5075.78	6743.98	4891.05	3631.76	5342.38	3979.35		4940.35	10349	3343	1265.96	2247.45	1139.89
	9.8		5108.51	11897.8	3182.34	821.835	847.697	7323.92		4845.82	11524.1	5105.25	1285.02	1412.96	811.648		6048.59	12748.4	6627.05	1905.56	957.04	2009.07
	9.9		1681.74	3176.33	1458.51	1457.25	1857.01	7675.97		2631.7	4964.27	2429.64	2001.15	1847.22	485.932		1636.56	3200.88	2105.39	2641.76	1561.07	1425.35
	10		5451.28	13002.9	10010.7	8601.88	6259.85	1126.01		2606.98	11652.7	2264.18	1479.52	5858.42	2796.01		7007.18	15937.5	6779.6	2079.28	5359	2469.02
	10.1		10169.6	20447.5	14315.3	15879.9	8563.9	3075.42		9307.27	19247.7	6417	3060.65	6462.21	6589.31		12961.8	21747.9	11770.8	8255.28	8408.8	9938.54
	10.2		934.725	717.463	1905.09	7692.95	2144.45	1235.94		1909.62	3556.02	970.213	1529.75	2555.6	3238.84		1821.18	1372.78	1402.62	3665.93	2042.31	4301.18
	10.3		7365.02	10938.7	7539.56	6454.04	6814.51	2910.33		4482.38	6014.82	6424.1	4755.23	11284.3	5430.26		4291.76	8995.17	4702.01	3371.01	4715.38	3223.02
	10.4		23056.4	36942.9	24956.7	6979.24	8428.93	5313.23		18706.7	21028.5	18546	8903.9	13713.3	8678.72		17501.3	30655.9	16968.5	3363.6	4635.04	3293.43
	10.5		35561.9	50556.4	36579	11399.5	13254.1	17651.1		44763.1	54090.2	46196.1	21697.6	15106.1	18104.8		36859.3	52829.4	33757.7	8409.59	7368.5	5773.98
	10.6		39428.8	38862.2	35521.5	21963.2	42045.5	38325		48462.9	47672.5	48570.5	30357.3	45313.5	30176.9		43728	40222.1	40486.5	17545.6	26443.6	12608.4
	10.7		68143.2	72480.6	66323.7	48520.6	73408	57854.5		59887	62438.8	59419.9	51760.4	85778.2	52962.5		56842.5	54449.4	56117.8	36056.4	40247.8	29744.9
	10.8		150356	162959	153659	89730.4	97406.7	82595.3		130069	149920	135460	86740.1	117399	82873.1		120674	137553	121982	59203.2	52251.1	55560.3
	10.9		220925	245451	227252	114329	105761	105749		211581	243035	219843	108697	143091	116460		195590	225580	201874	75535.9	57039.8	72599.8
	11		230332	293218	247826	133794	154676	136545		249570	307738	258663	143591	202714	157870		202145	261731	212227	86551.1	90207.8	81253
	11.1		207896	278942	222524	123232	135286	131318		241191	309863	250601	141186	177407	143676		181601	250674	192385	81434.4	78970	75214.9
	11.2		163900	222903	174898	95377.3	109560	98356.8		197800	245319	201609	114337	136517	100651		131044	188563	140071	61706.7	64152.6	55773.5
	11.3		105405	150868	112089	64994.7	86096.7	63179.1		121629	146521	116186	74752	103867	66335.3		74635.1	118451	80182.9	38703.6	50222.6	37154.8
	11.4		40668.4	73976.6	38132.5	27169.8	52682.4	26232.7		42895	71464.9	37440.1	28985.4	59375.5	32098.8		25793.2	61538.8	26587.2	12934.8	29144.7	14533.3
	11.5		19765.9	42737.7	20103.9	11502.9	22255.4	14843.9		28426.1	61038.4	31181.2	15911.9	26550.9	17062.8		18516.2	40568.6	19177.3	7486.41	14957.4	8431.79
	11.6		17054	29627.7	23580.1	10641	17800.8	14678.7		24468.2	35807	28990	23018.4	24027.4	14174.7		14496.5	21583.1	18333.5	7998.37	15786.6	6835.29
	11.7		7066.79	21446.1	7779.87	14619.4	42680.4	24531.5		7267.08	8656.55	6794.95	34493.2	50107.1	20162.1		5023.2	17708.3	7146.85	16465.8	38075	15105
	11.8		11649.7	33876	6403.66	5986.05	24753.9	16673.1		7477.49	24147.6	5087.29	13987.7	25109.6	7801		7084.63	32104.5	7885.46	11109	21100.8	10327.8
	11.9		1752.45	8540.86	2533.12	1340.72	4625.38	2666.79		2247.2	8449.63	2075.07	523.465	2019.99	888.654		1550.09	6745.48	1520.94	342.627	1822.49	333.286
	12		5103.62	24120.9	12928.4	28570.2	46231.9	24732.4		5137.42	17095.8	7275.44	24022.8	47308.9	29327.3		8364.02	20886.7	8451.55	22210.1	38372.4	22288
	12.1		3248.95	23931.6	9166.85	28187.1	45585.4	22396.3		2206.29	21627.4	3623.52	25063.6	48597.9	33155.6		3929.34	21426.2	4006.96	19335.5	35003.1	19037.4
	12.2		17144.3	10093.9	16062	3440.2	7100.24	7295.01		18519.4	7438.36	15393.3	4146.94	5814.55	7066.93		16006.6	7234.56	16690.3	2863.83	4381.05	2530.14
	12.3		32203.3	51109	27771.4	3821.94	9636.66	17309.3		27190.2	38999.6	24873.4	9829.16	9367.22	8025.08		30685.7	44374.9	32475	8519.11	8118.98	7702.69
	12.4		8665.03	37156.1	13371.2	30656.8	41908.9	35187.6		14478.7	34037.8	12943.6	36214.8	51178.7	31374.6		8032.42	29422.7	9821.04	22195.5	40604.5	23706.4
	12.5		74007.5	110224	91677.9	62581	45867.9	58165.1		97065.1	124296	88877.1	60111.4	57594.8	61065		61522.6	80728.3	64454.5	38636.1	36087	41311.8
	12.6		95273.4	192271	115271	59878.4	36161.8	61556		116596	201802	111925	73232	51958.8	73104.2		78610.4	181018	84579.8	39562.8	21643.5	41427.2
	12.7		114049	161785	118253	106714	99383.5	111154		105478	132725	108953	124605	111478	138345		82833.5	150386	87584.1	69328.4	74033.2	70780.1
	12.8		186936	224324	185769	139825	101915	138012		167500	190479	172820	169267	120949	160103		136274	187636	141075	98000.3	73829.4	98985
	12.9		170314	263956	184107	116962	112924	126913		196453	268277	197326	161417	130974	141912		158799	246696	160177	87014.8	88155.1	87942.7
	13		189024	290895	195190	154115	168800	166739		226703	312894	224498	197774	209011	217221		179010	286633	179228	117792	140089	121724
	13.1		202756	215323	201630	168035	199899	181412		234130	222245	231918	200236	210950	226737		189564	203087	190045	132340	155500	138346
	13.2		168974	167461	177481	114621	102487	110837		187691	172417	189615	139867	119829	131055		158347	149391	155861	87669.3	75966.7	87730
	13.3		115413	118146	120546	83446.1	95938.4	79436.9		94145.1	89027.4	102295	103263	117350	89476.4		78101	83058.7	77606	51217.7	72181.5	49075.6
	13.4		53994	100357	56136.8	53463.8	76492.7	61560.9		36053.1	76138.6	42493.8	69860.6	89384.5	68618.9		31942.3	86635.9	33119.9	37907	55329.1	36587.3
	13.5		23455	113950	29841.4	28334.4	44962.2	42741.9		35155.2	141672	33715.2	37500.1	50057	43431.3		25372	130645	25762.6	24656.5	29026.9	24069.5
	13.6		30202.2	107713	47443.3	33653.7	31279.7	24775.9		47816.7	117722	42867.7	30479.5	30849.6	29223		33304.5	96189.8	31732.6	21639.5	21619.6	21070.2
	13.7		9029.63	33621.2	14344.9	38137.5	47379.6	16751.2		3256.16	14529.9	2563.52	24806.4	51645.9	30194		8478.23	32870.3	8818.32	17949	39233.3	18547.5
	13.8		27939.4	53203.5	19506.7	7695.52	22375.3	27388.5		24039	56698.5	26965.6	14731.4	20986.9	10914.1		28261.5	64002.7	29047.6	9292.45	18607.3	9322.84
	13.9		10068.5	10560.8	5361.82	3799.32	9532.11	11177.6		18741.7	28199.5	20616	5381.89	5456.92	604.359		11208.1	13715.1	11741.8	3376.1	7575.83	3055.16
	14		8065.61	16169.2	13712.4	32265.5	74113.4	35528.6		6587.01	16876.6	6171.78	26964.4	77803.8	33663.1		9160.14	16961.9	11755.4	24480.6	65405.6	24574.8
	14.1		18366.5	26311.7	24539.4	36960	78544.5	33970.8		12040.5	21881.6	12260.7	28285.8	76040.2	40334		17366.2	27557	17434.6	26393.3	58808.6	26305.9
	14.2		16710.8	24069	7901.72	4285.69	4382.35	12060.4		15028	33736.7	15105.3	4213.9	975.211	3174.7		14071.2	25602.8	15241	3675.33	2512.52	3287.64
	14.3		37817.9	99199.7	26873.2	5471.74	18965.7	4426.86		21016	74323	21362.6	4468.57	26174.7	6174.4		38540.6	109014	39821.5	1852.26	14046.9	2515.2
	14.4		6248.92	39476.8	14818.1	17779.6	34434.5	4364.33		5891.93	21253.6	7005.11	10879.2	39261	9864.85		9046.98	48348.1	10124.4	7871.6	28502.9	7565.25
	14.5		72716.9	122034	90009.4	19401.5	34229.9	18744.3		93867.7	131165	98804.8	25112.5	32333.1	14219.9		80541.5	108616	83780.6	15108.1	23010.2	11717.5
	14.6		47238	132076	50149.5	50162.7	82120.6	76833.9		60139	154122	60471.8	55223.2	87915.8	72095.8		50237.6	152582	52265.8	46369.4	57174.7	40086.5
	14.7		108039	127806	116184	92117.1	116467	105675		64142.9	71966.7	61604.7	87093.6	120672	102888		87898.1	107894	87998.2	77715.3	87877.7	66863.9
	14.8		169238	234964	194011	96604.9	78915.9	85378.7		149052	175371	143612	90527.9	87876	82888.9		152714	193038	154895	74213	51638	63429.4
	14.9		156263	274148	181669	87919.5	90644	83045.3		161518	260090	157916	100254	113294	86027.9		163112	288727	167174	73558.9	50144.7	63786
	15		146058	183021	145760	132783	214930	166489		170418	216957	169809	144502	237502	143151		160811	234734	165698	121457	145190	109417
	15.1		181091	132047	158033	155187	239670	176253		202890	160340	209370	165230	251193	173981		175273	156132	183138	147973	185405	138678
	15.2		170751	153302	160771	100834	116301	92659.6		173393	159205	176051	105857	139834	86689.9		161388	156744	169822	94529	89436.2	87283.2
	15.3		100277	100135	115170	71537.1	69680.7	50818.3		72979	65978.1	73289.9	60218.5	92218.6	59677.3		96794.3	83629.6	99583	54903.1	45168	48773.4
	15.4		39311.1	66234.7	47285.7	51226.4	105806	50459.4		17193.4	33930.3	17867.6	42662.9	110961	67059		35654.5	64630.2	35346	36988.5	80414.4	35566.5
	15.5		31824	123402	35110.7	24451.6	90429.9	49481.9		40635.3	122078	42412.9	31139.9	93769.3	51899.3		40204.4	147802	41123.9	31446.8	84674	31646.9
	15.6		43661	113027	49083.4	16702.5	31862.9	28295.4		58481.9	103236	60145.7	34536.1	43320	21961.9		52306.6	117280	55332.5	27624.2	33865.9	24874.3
	15.7		18007.1	39953.6	13596.9	14248.1	20380.7	13531.3		6265.61	11991.3	6278.02	21650.7	32249.3	14128.4		14907	44184.7	15916.2	9755.98	18052.5	9054.79
	15.8		49346.2	94956	39406.1	19266.5	26675	30432.9		31691.5	73745.1	33682.4	22215.7	37878.8	26832.2		54639.8	124004	53858.3	17761.2	18686.3	17161.7
	15.9		11123.8	35349.8	8736.51	4683.9	4821.84	5296.17		13160.2	39813.2	13592.3	2772.99	6320.89	5796.73		14691.4	40317.2	14213.3	2990.19	2509.98	2768.98
	16		46901.7	46369.2	45892.2	59575.8	88300.6	68223.8		32037.6	28651.3	32601.2	49931	91726.2	65419.9		43633.4	39377	44908.3	50752.8	72597	49782.2
	16.1		32072.5	32201.4	29929.1	51706.5	78793.9	55205.7		14161.8	18106.5	14892	42336.6	66643.6	52271.1		25143.3	34130.1	24391.7	41199.1	52784	38928.2
	16.2		19514.4	22811.6	18534.6	8584.1	7187.32	5343.56		19047.9	23406.3	17432.2	4176.29	6738.29	10130.9		25529.7	23734.3	26998	4693.73	2934.65	5054.68
	16.3		45301.9	100690	35062	16127.9	23392.9	13145.9		31644.2	79067.9	30714.1	16280.3	38518.8	18626.8		48842.4	115799	53830.2	12384.1	14552.3	12706.5
	16.4		22780.5	48381.1	31547.2	16048.4	28822.2	6132.88		16762	20201.4	15155.4	20736.9	40104.5	5960.71		22622.4	38416.6	25107.6	12768.6	22779.2	11694.8
	16.5		86178.8	199507	95293.9	10706.3	19466.6	16872.9		106980	217353	107870	23828.4	34647.1	20087.9		105991	210486	109855	15843.6	13061.2	13036.8
	16.6		91506.9	211125	86585.5	77009.9	179922	106401		102133	242572	100726	74119	214428	114226		102997	254374	111871	67927.6	140750	66371.9
	16.7		191421	190605	196257	162146	234505	191921		140609	134440	141133	156563	245854	178775		172950	183768	186814	156196	196738	144454
	16.8		272871	319364	302051	130009	101527	115179		208933	256050	216701	131885	122484	105612		261692	314861	280795	122935	88050.9	106170
	16.9		250217	424744	269830	131393	153786	129786		230288	396663	236857	137031	181930	122746		271329	460078	282937	122646	114115	110595
	17		221825	355528	220931	181626	295653	217179		214367	348488	217905	177574	292982	190376		267163	447413	274157	189996	256434	177544
	17.1		183771	210733	186416	187164	315461	208770		170173	200516	172605	180684	329635	205063		220148	272622	227979	180237	273100	169032
	17.2		198151	246620	197428	148406	208415	133673		190151	215986	189679	161544	251889	150487		214225	248958	224270	138921	183013	125363
	17.3		245717	311140	239787	132800	136031	128690		210520	242944	200959	143925	151933	122250		235568	291950	248123	133489	124625	118441
	17.4		191271	268704	180168	94156.6	114648	133768		141590	229442	131973	88954.1	110757	122382		193531	299905	206766	119560	99496	110326
	17.5		143306	301827	146395	23777.9	16099.6	40269.9		180598	397814	180907	27270.9	19425	31232.5		181071	374265	189713	49375.7	8618.39	44596.9
	17.6		116472	216939	148773	41677.1	8282.9	19121.8		129291	212860	131181	25567.4	2573.23	14484		129663	216063	134098	43578.2	10503.6	41738.8
	17.7		60664.6	103121	59286.6	26492.6	10708.8	46325.1		34812.3	66179.8	34155.9	19921.5	5689.09	32741.6		60840.1	100530	65911.5	39213.1	12049.7	37223.2
	17.8		81368.8	136480	57655.7	30283.1	21279.7	69381.7		85915.9	172915	84392.3	47629.2	24033.8	40242.9		88821.8	163221	89769.7	47429.6	21427.3	44112
	17.9		8109.41	7730.29	3438.12	11662.4	6726.04	5362.76		11439.3	24195.2	11739.8	6036.22	4082.52	3143.93		5740.55	8821.64	5614.2	5676.79	6585.64	5694.84
	18		85717.6	110468	87294.9	82485.7	53363.9	63882.7		57097.9	63722.8	58402	55229.4	33100.3	68250.9		63821	89674.2	67686.2	59166.6	35614.6	54305.4
	18.1		57030.1	86850.1	71320.4	70375.3	37555.7	32145.8		44634.7	65824.6	46333.4	48874.3	27695	43422.2		36570.3	54580.2	38515.9	43053.7	29420.7	40668.6
	18.2		26391.4	41453.4	13813.8	37375.9	32352.6	33301.9		33959.5	73802.4	37693.2	39590.2	35585	31472		28512.9	66909.2	30225.5	36494.3	25514.5	34881.9
	18.3		91165.9	157333	79107.4	28429.1	17766.1	59626.6		81482.9	154575	82574.1	32788.9	11165.3	31741.5		99254.1	187319	102006	40850.5	10400	36817.7
	18.4		103423	176151	119353	34240.7	11953.3	31577.9		79076.4	120751	77633.9	23277.3	8561.34	31079.2		97701.5	153558	99946.7	42176.5	19176.6	40834.6
	18.5		173568	302026	198183	51758.4	1585.91	23496		198330	313366	195397	41967.4	3766.39	29254.9		187394	297100	197734	48412.4	139.178	43684.2
	18.6		310574	440733	298484	55724.9	47930.5	77070.5		302701	465432	300296	62090.5	60221.6	75090.5		329593	491527	336477	65919.2	34321.4	60499
	18.7		418775	472481	409900	135282	125080	163616		367566	434407	364838	144626	137124	169247		421777	474246	427892	144433	97157.8	137610
	18.8		463798	533639	479259	196823	204304	207716		449861	496991	448451	205120	222342	177686		475941	535570	486293	175827	159641	167030
	18.9		559159	652800	595465	320942	334561	293787		525978	570519	521905	281577	347041	276809		576670	654839	594443	275687	287622	261529
	19		667368	804692	695938	401855	345560	355925		604013	713147	594736	331016	351883	361189		705230	844296	723792	371437	312821	351178
	19.1		646505	871550	676996	324419	222526	269069		621394	842336	615276	269159	219275	280051		702130	934734	714832	310718	192245	290571
	19.2		515996	705146	557768	154765	72864.6	123116		500917	676452	508983	146887	78908.2	117325		547992	727891	554120	160001	61634	148602
	19.3		370266	445885	374951	83159.4	24169.2	94962		304154	384493	317717	76543.1	28015.7	73605.6		363182	441736	364222	105528	23899.8	100493
	19.4		183778	264650	161098	39527.6	10030.7	52507.2		146887	262900	149275	27326.1	10013.4	41443.8		178684	281936	180971	52846.1	7563.87	51620.3
	19.5		83348.4	185779	90473.6	24576.6	4904.12	10483.1		98582.8	195409	97064	16097.1	3374.12	8570.23		87859.5	180607	95470.7	19494	4419.75	18503.2
	19.6		51951.3	116105	66628.4	20231.3	18761.9	13596.2		39252.5	60047.4	40502.9	14476.1	19308	13038.1		39280.3	80967.4	42722	14361.8	16855.8	14202.1
	19.7		19427.1	79901.2	13613.5	8209.95	15189.4	28095.9		9343.92	71169.6	9568.73	11460.8	9998.13	13434.6		15877.3	96746.1	14925.3	13121.2	10904.9	12632.8
	19.8		12563.6	47459.9	8955.18	19042.3	14562.4	30647.7		25386.8	91586.7	26157	19066.6	7185.45	16043.2		24887.8	81312.9	24459.7	18607.7	6589.05	17161
	19.9		4266.42	19452.5	4364.14	2385.41	1096.61	4745.59		2225.11	6016.5	2209.22	420.311	587.215	833.437		982.233	5718.99	949.896	685.969	120.255	680.635
	20		32916.5	132212	36171.4	21637.1	11899.3	17257.9		10976	51641	11093.4	17594	13921.5	18993.4		20014	103940	20445.8	18359.8	15611.6	17358.1
	20.1		39040.3	113803	41428.9	27770.8	23527.9	9165.22		18514.4	53252.9	18277.1	13696.5	20439	23049.3		25077.9	99227.6	25949.9	17895.6	22258.6	16480.9
	20.2		28285.9	42028.9	30544	22252.5	22219.3	15398		37922.7	70334.9	36723.1	12960.7	15901.3	11484.5		26397.7	47723.8	27757.3	12853.5	14656.3	12280.2
	20.3		37029.9	123294	32086.5	12409.3	13687.6	22545.5		40593.9	155740	41236.2	17800.7	13943	16030.8		39886.7	156600	42356.4	13829.4	13069.7	13702.5
	20.4		100088	172653	105708	16052.7	11511.1	16499.5		84588.7	147285	84242.1	15625.7	9307.37	18218.4		95295.6	189547	98498.8	14158.5	10338.1	13405
	20.5		133365	204886	146941	40619.4	14200.5	24453.4		130015	202714	128034	30055.7	12877.2	26452.4		128626	180793	131936	34336.4	14069.3	32221.3
	20.6		218203	327053	224283	59366.5	4265.13	44953.4		212462	335565	207953	47415.1	5185.02	54684.1		210703	324066	214389	52364.3	1888.61	52453.6
	20.7		348304	440194	354940	129438	41198.2	128443		328223	458229	332451	126707	48650.6	131889		338623	438579	347791	134291	37511.2	131857
	20.8		531112	672451	527238	216395	81011.5	214000		470156	666862	482803	202787	85326.8	216982		483515	648260	501012	227644	80057.3	221332
	20.9		669159	868367	668404	267674	92576.3	246614		599407	828779	606457	228235	91766.5	245193		625459	855948	648846	276193	95992.1	268981
	21		601554	738503	617916	223864	72210.6	195985		558700	715119	556122	188865	68054.2	185368		582031	750061	599326	229266	74554.8	225670
	21.1		381832	436106	398959	123929	36979.8	111122		375757	460602	370049	110871	39183.5	104871		377011	436797	389038	131551	39144.7	128948
	21.2		191170	197766	201922	50283.3	11858.1	51587.5		191070	213091	188310	49571.2	16321.2	51347.4		181995	181299	187790	55189.2	11227.7	54279.5
	21.3		79868.6	68178.1	80539.5	21448.3	3891.63	29634		72769.5	76855.8	74488.9	24288.6	6060.79	28297.8		70097.3	55887.1	70835	26614.1	4595.04	26060.3
	21.4		26734.5	33063.1	25553.7	6296.6	691.506	13564.8		23652.3	37588.3	25328.1	8441.13	138.173	9809.28		26019.7	30211.7	24439	10296	1746.42	10479.2
	21.5		13054.7	17196.2	16424.3	5193.15	2004.5	3315.83		15146.2	18780.1	14786.4	3170.61	2970.54	4001.02		14136.8	15056.4	13053.4	4059.93	1694	3926.92
	21.6		8298.91	4352.18	11311.6	7179.89	883.251	2531.23		4429.91	593.277	4456.42	2600.73	2307.84	2625.92		6498.82	1407.34	6488.57	4509.48	782.905	4365.6
	21.7		2783.49	5103.78	1636.96	11896.6	6759.95	11156.2		1955.42	6997.3	1946.13	10489.6	5643.63	6201.81		1941.32	10064.3	1582.95	10098.2	5207.12	9933.65
	21.8		1258.97	3558.17	1907.94	8503.2	13406.1	9333.42		1836.06	8827.99	1498.96	6609.42	9618.92	6340.76		838.058	7995.18	618.352	5364.37	8294.92	5172.83
	21.9		1275.47	5958.38	3698.76	2052.92	574.789	1860.01		4822.75	3687.53	4330.16	2448.95	905.318	2874.38		1805.5	2660.5	1933.69	1539.05	57.8028	1598.57
	22		3497.98	17301.7	3984.87	9824.89	5312.66	14315.4		7609.01	1050.57	6937.96	13522	9612.72	17267.6		3561.15	17923.6	3798.57	14191.5	6089.12	14645.6
	22.1		821.433	16666.2	1162.28	4866.28	3486.52	6794.55		4062.76	4066.95	4140.94	6160.85	5225.43	9350.24		676.952	13192.1	802.474	9337.15	4596.41	9353.07
	22.2		5449.59	15205.5	7269.66	1506.16	1221.59	2591.03		7005.62	17948.1	7789.21	2610.92	1378.26	1695.31		8029.43	16475.6	7768.99	1817.98	64.0581	1702.44
	22.3		4215.19	22159.3	4738.72	4231.1	2833.71	7698.62		5223.02	25322.3	5635.23	6661.67	2664.08	2515.07		6964.28	29547	6616	3797.23	1167.44	4213.68
	22.4		5951.69	31298.7	3612.59	4021.44	445.879	3477.55		2202.48	23712.6	2350.56	3767.9	686.476	2333.49		3165.93	29624.3	3123.16	3933.89	1651.48	4296.71
	22.5		19911	25257.8	17568.9	6194.53	2200.92	5854.61		14846.1	20461.1	15949.8	3258.11	1039.37	4339.44		12613.5	18261.5	12828.1	6417.72	3245.4	6107.46
	22.6		29931.5	55080	34846.5	14266.6	7246.65	13372.5		34649.2	61781.9	35546.5	14452.6	7135.35	9426.98		27846.2	45060.9	27768.7	11430.3	4986.75	11787.9
	22.7		40779	77654.4	43177.6	16474.9	5647.38	16123.1		40635.7	81025.1	42656.8	17498.4	7260.36	17284.2		36430	73551.8	35793.1	14401.9	1923.42	14919
	22.8		63818.9	81164.9	61389.2	18060.3	3062.69	17132.9		56782.7	74663.2	58387.9	16403.2	2427.91	20839.2		51896	77683.4	50724.6	15997.6	1017.84	15717.1
	22.9		75882.6	100924	71129.1	23703.4	610.295	22266.2		78214.5	94030.7	79201.2	23823.6	630.971	27310.6		64533.3	95786.8	62201.9	19998	549.016	20571.7
	23		62116.8	103200	57406	25696.6	492.957	22014		73656.4	104737	74266.1	27161.3	1303.86	29702.4		52449.6	96156.2	49894.4	21481.1	1799.18	22831.4
	23.1		47125.7	75956.2	42908.4	21506.4	2372.39	18288.3		54316.5	77974.7	54873.5	19306.6	2080.58	23194.6		36978.8	69438.7	35061.1	15993.5	1030.92	17823.2
	23.2		41974.5	49644.9	33622.3	15244.1	5190.81	14846.8		34130.3	39191.7	35083	12357.7	4138.82	14650.3		29838.6	38050.9	28495.3	11883.6	2711.53	13686.3
	23.3		21594.2	18827.1	16291.1	6117.95	2876.69	9209.29		12000	9144.77	12777.4	5972.15	2162.86	5368.32		18123.6	11586.5	16806.9	8209.76	2953.13	8804.85
	23.4		4623.98	2318.93	4361.98	3187.79	837.817	5274.35		3032.34	1373.49	3193.84	3948.98	1606.38	5897.69		7029.83	2186.32	6116.69	5827.33	2833.38	5680.12
	23.5		469.969	1154.97	1234.11	1609.05	2522.06	1539.6		1836.54	3313.21	2003.54	2361.69	3683.6	5124.37		2181.04	1037.26	1971.24	1830.35	3092.2	1853
	23.6		3515.04	1691.6	2402.51	5010.93	1286.77	2566.25		6851.28	6499.68	7064.11	6194.96	2199.46	3281.35		3529.48	1208.57	3470.75	5433.48	940.904	5888.53
	23.7		7388.55	1290.35	5738.38	13079.6	7790.84	9299.27		10757.8	2999.58	11180.1	12834	7582.44	7115.02		5476.58	167.97	5501.77	11216.6	7481.27	11614.9
	23.8		4473.7	774.675	3460.69	5592.31	5983.5	2749.11		3362.59	318.112	3681.17	3150.05	4303.67	2256.48		1424.43	219.83	1428.55	1630.75	3724.11	1792.66
	23.9		449.547	768.917	845.57	2852.06	2459.91	4200.87		3694.3	2660.42	3663.57	4012.58	1926.82	4976.35		695.814	587.677	717.041	4606.5	1578.05	5045.22
	24		2581.64	557.731	3984.38	5262.76	2725.36	8962.12		8071.62	2335.84	8402.97	7323.92	3662.53	9777.34		2539.07	633.036	2447.52	8964.13	3334.37	9680.3
	24.1		1040.18	1216.79	3122.87	3616.68	2767.15	3351.96		3282.93	1376.25	3481.12	3814.49	5076.11	5706.04		1232.07	1480.09	1157.67	4004.39	3584.35	4187.65
	24.2		709.128	779.277	1138.75	4842.99	3387.68	5854.09		141.922	1149.98	235.422	5476.72	5198.01	7477.66		794.029	618.525	763.72	5656.71	4273.81	5899.68
	24.3		1826.77	2897.2	1322.95	3990.83	1748.2	6246.97		775.878	34.5561	752.048	5883.37	1557.03	5457.16		1672.3	3549	1640.48	4230.97	911.908	4522.25
	24.4		2347.72	5746	768.08	2800.99	2353.44	4078.25		2039.38	1390.14	1818.89	4866.95	3306.81	3302.46		1984.05	6853.04	1676.15	3024.79	862.844	3156.86
	24.5		4088.75	1367.07	2994.02	5827.74	3601.34	4537.13		4768.02	887.688	4667.98	5215.18	5315.75	7150.92		5313.61	1370.56	4930.34	5857.64	4452.73	6220.29
	24.6		11466.1	8689.02	14664.4	8968.2	4373.47	5976.35		9384.86	5960.8	9327.82	5571.92	6095.29	8025.06		18201	9276	17948.4	11416.8	9959.42	12244.1
	24.7		12556.5	16759.7	16546.7	9139.05	3422.93	7110.53		8596.27	9646.1	9109.92	8470.7	4120.77	5963.98		15788.6	11739.8	15201.8	11427.5	9826.04	12613.9
	24.8		8104.34	19035.5	7224.26	5293.15	933.002	5967.89		5109.09	14227.3	6004.06	8198.7	1282.25	4035.78		7918.89	13856.2	7140.74	9071.84	3435.91	9403.83
	24.9		8052.44	25385.4	7975.46	6166.68	1735.21	6052.32		7489.22	25487.9	7926.09	6837.35	1292.85	6609.12		9599.53	24298.1	9230.15	9579.13	5726.54	9186.22
	25		10408.7	30196.1	11881.3	8829.06	2522.64	5381.39		13736.3	36904.3	13642.5	5474.03	2151.24	7973.41		11773.6	31576	11836	7586.74	7220.42	7278.3
	25.1		10057	21323.6	11108.2	5667.07	3118.74	3439.59		11048.6	25089.1	10932.7	2698.45	2679.54	3534.51		9866.73	18646.8	9574.24	4534.91	8592.34	4439.34
	25.2		7093.95	8377.01	6556.83	2025.88	2945.7	3182.75		6300.05	7792.65	6153.31	3042.44	2764.58	982.795		6570.54	5146.15	6711.26	3826.09	4973.74	3927.05
	25.3		4250.69	1288.78	3285.37	5196.45	3241.85	5367.6		3433.4	794.145	3284.86	7378.9	2789.83	5244.19		3378.8	150.357	3704.44	5890.61	3410.42	6305.27
	25.4		2517.86	917.117	2019.48	6627.08	2334.73	5956.69		1080.78	503.247	1190.76	8267.03	2781.41	7781.47		1544.36	7.73819	1583.71	7127.11	4191.78	7381.44
	25.5		1083.08	1879.42	1492.17	6014.24	3959.3	4740.78		438.793	214.178	341.967	5196.73	4466.82	7550.31		1290.63	983.077	1317.68	5433.38	4166.39	5262.02
	25.6		1594.38	1480.7	3307.46	5225.45	3432.56	5352.37		3284.3	1202.28	3203.06	3779.45	3249.08	5786.38		2751.99	1109.2	2715.43	3680.05	1906.33	3504.04
	25.7		2847.67	148.766	4031.68	2810	713.325	5132.78		5517.16	1592.23	5408.14	2593.48	629.608	2950.85		2828.8	181.984	2732.56	3099.52	102.262	3262.79
	25.8		2861.29	2198.83	2234.8	3409.16	611.16	2996.5		3710.44	2030.49	3636.03	1338.08	521.59	3251.2		1318.44	112.682	1293.84	2381.98	546.271	2583.1
	25.9		1743.95	2603.56	1122.76	2838.95	759.174	1451.55		1275.9	1594.89	1349.04	163.497	796.198	3382.72		1070.63	195.441	1052.67	999.03	444.938	1039.73
	26		3574.52	711.698	4366.49	2048.35	900.957	1355.1		3942.08	1427.39	4168.17	2347.31	380.228	1608.27		4954.79	49.6209	5084.86	2018.76	191.105	2138.56
	26.1		3373.67	338.776	2750.26	782.331	3761.29	427.77		2614.08	787.979	3073.8	1458.72	2428.58	824.69		2524.71	478.618	2861.59	1721.06	3618.82	1795.5
	26.2		3270.82	1535.03	1624.9	712.795	2139.05	1753.42		812.444	1540.73	882.13	759.175	1700.89	1580.56		1393.27	1530.05	1341.48	665.712	1562.88	672.856
	26.3		4932.52	1699.99	4055.43	2269.11	4976.05	5483.79		4730.73	3302.58	4904.09	3213.82	3895.86	1978.37		4301.1	1408.01	4032.36	2583.92	4884.64	2544.42
	26.4		1831.15	196.957	1568.54	2562.4	7443.93	4028.33		2640.29	888.45	2562.51	3216.39	7534.6	3464.94		1301.55	94.9853	1295.9	2792.84	8613.62	2881.95
	26.5		526.106	1701.97	471.524	1582.28	2918.61	1322.71		192.349	759.225	270.18	1905.98	4510.16	3017.8		1082.2	2438.29	940.181	1450.4	2958.4	1631.68
	26.6		2018.63	2677.17	1347.82	1117.09	1124.69	1119.59		2398.27	2672.69	2458.64	1057.37	1191.27	1354.33		1984.01	2779.68	1493.6	722.595	872.964	787.201
	26.7		1906.83	1288.49	870.466	1477.61	3224.17	1750.25		2603.32	1742.79	2514.11	1740.79	3093.53	3430.16		1554.92	1139.28	1241.65	1945.47	2877.99	1777.61
	26.8		2406.89	2765.92	2719.41	2184.79	4906.43	2226.72		3032.94	2302.58	3154.09	2845.49	3758.81	5310.3		3138.64	3548.42	3445.25	3500.8	4069.6	3339.56
	26.9		3255.92	10461.5	4289.82	4004.92	4869.83	3399.4		4468.57	11483.1	4652.76	6161.69	4459.49	4787.61		4723.9	13720.2	5378.39	2917.77	3310.52	3049.66
	27		4874.99	20723.3	5269.03	11538.8	18449.6	11967.1		9770.37	27145.8	9927.6	15925.1	19480.8	12098.5		7196.69	26002.2	7590.39	9529.79	17028.4	9605.64
	27.1		5061.74	11564.3	6277.35	11829.8	17587.5	14231.3		10163.7	14593.1	10032.8	14823.7	17430.4	13356.4		7296.84	11389	7200.65	9360.32	17169.1	9232.56
	27.2		1434.53	2011.96	2268.83	4133.39	5733.64	6462.13		3017.36	1539.63	2764.92	4566.93	4437.79	5953.84		1914.97	626.086	1899.91	3333.04	6549.37	3250.74
	27.3		1662.87	269.12	637.623	1732.42	1623.36	2614.75		1796.7	806.486	1815.82	2581.67	1146.13	2349.79		846.007	276.516	925.141	2119.12	1603.22	2268.13
	27.4		4250.06	4147.11	4551.7	5151.9	2500.75	4292.59		3812.36	6732.06	4048.43	4724.51	1815.21	5979.29		3352.43	3092.06	3492.61	4390.86	1825.94	4765.74
	27.5		4708.83	6422.5	6044.6	4941.04	2020.86	3624.47		3834.15	8329.1	3802.71	3424.01	2167.24	5982.29		4984.01	5744.74	5090.83	4072.15	2868.13	4189.16
	27.6		2468.64	5018.48	3006.11	2113.54	1210.8	2086.09		2466.32	5063.96	2367.69	1631.71	1597.02	1864.61		2861.78	5998.66	3031.1	1954.63	2883.96	2022.47
	27.7		665.384	670.339	768.175	971.725	500.866	643.003		1475.75	311.129	1554.05	408.288	745.816	1280.77		1109.09	1138.13	1292.76	709.568	862.44	774.49
	27.8		2429.68	714.371	1428.74	738.521	898.242	633.081		2418.62	2362.46	2653.12	542.652	806.709	2086.98		1597.52	686.444	1731.31	279.179	319.725	246.979
	27.9		1906.15	1118.2	556.947	1878.75	1180.1	3776.24		1420.95	2913.91	1637.68	2638.27	1694.2	4603.38		185.711	374.096	180.143	2186.6	318.002	2119.18
	28		1212.09	598.034	756.128	1875.49	471.804	3523.26		1156.43	3317.55	1624.39	3202.51	1748.43	5176.78		389.759	1375	506.412	2444.61	95.4361	2569.54
	28.1		3202.44	1059.88	2566.12	957.957	393.754	972.891		1192.93	3232.92	1639.21	588.867	1094.38	1795.3		1831.09	1799.2	1880.07	354.7	740.472	420.583
	28.2		4315.21	957.775	3691.93	3751.13	1563.69	3097.14		2148.64	1693.25	2761.94	2536.34	627.428	2145.39		3620.5	1217.75	3681.39	2692.91	631.934	2696.66
	28.3		2197.12	1216.21	2451.52	2320.7	2404.68	2939.49		1380.87	758.698	1577.85	2828.27	1524.44	1900.73		1471.6	613.408	1593.02	2430.98	1504.37	2466.15
	28.4		4656.59	2576.4	5544.53	823.439	125.658	1213.97		3886.87	3534.59	3816.62	1276.52	235.623	518.942		5664.85	3029.44	5549.1	959.888	10.2456	999.51
	28.5		10497.3	4378.99	13602.7	8873.27	4166.8	6390.42		13264.1	8265.03	13772.1	7615.79	2961.3	6269.91		14224.1	7375.63	13846.4	6914.47	4145.6	7092.07
	28.6		6921.06	7101.39	8322.79	7610.09	6704.55	5098.91		9282.19	9775.83	10054.9	7244.37	6172.58	6278.25		8091.66	7853.25	8208.37	5370.98	6451.41	5769.67
	28.7		2791.88	6728.66	3687.99	3223.68	3032.5	3747.4		1612.37	6905.5	1659.55	3854.87	2916.67	3935.13		1842.87	5460.72	2006.19	3389.93	3135.04	3503.79
	28.8		12699.2	8744.6	14314.2	8662.37	3282.78	10007.6		14260.1	10006.8	13968.2	9277.92	3075.71	8875.87		15177.5	10605.4	14663.2	8657.53	4059.22	8639.58
	28.9		20975.5	12019.4	21475.6	17444.5	10760.2	19450.7		26638.7	19059	26332.2	17862.3	12696	18061		27278.7	17308.3	26564.9	15469.1	12383.9	14987.1
	29		11077.7	8469.23	12372.2	18424.5	19776.5	21793.5		15959.4	12885.9	16106.4	18814	22550.9	17879.1		15385.7	11931.7	15138.5	16711.8	22836.5	16116.5
	29.1		2404.03	5447.92	4101.1	16556.6	21221.4	17901.2		4782.37	6752.59	4842.76	16737	22071.1	13827.6		3522	6224.05	3523.48	15987.6	26146.2	15643
	29.2		1388.83	6184.37	1928.69	12191.7	11723.7	10868.5		1379.86	5648.31	1303.78	10169.7	10142	9983.45		1030.87	5988.29	1124.9	11480.7	15633	11632.8
	29.3		2847.92	7526.05	2450.67	8211.23	5010.5	6798.69		1528.36	6078.53	1433.25	5703.53	3437.32	7776.91		2725.21	7018.58	2759.62	8317.27	7080.53	8550.82
	29.4		3666.93	9781.26	2530.73	3944.11	1510.56	3568.86		1745.31	10922.5	1899.74	3151.19	1241.71	4325.38		3067.13	9995.25	3092.61	4805.95	2353.14	4754.05
	29.5		2425.29	7482.38	2041.69	1933.38	352.105	2062.61		1749.48	9284.55	1809.43	1953.56	358.072	1622.68		1653.48	8469.91	1791.77	2055.58	367.177	1886.03
	29.6		1108.86	1281.33	1446.59	1665.71	441.674	1137.7		962.124	1550.34	925.309	1237.7	404.647	898.828		732.957	1561.14	812.455	1251.58	576.459	1180.72
	29.7		273.695	573.198	399.681	244.939	218.538	374.65		446.136	255.272	427.94	325.154	449.177	392.004		284.945	580.955	297.754	100.946	731.642	132.731
	29.8		1486.55	1554.85	669.885	524.026	328.166	895.146		382.171	135.53	388.874	1378.23	1471.52	1795.3		688.632	998.077	728.742	225.129	11.8578	212.208
	29.9		1864.96	689.012	1231.08	1052.68	554.306	395.059		633.732	630.332	664.651	1267.24	2377.21	2772.72		947.049	417.38	984.581	196.75	96.8922	258.61
	30		391.676	748.39	366.719	1460.05	341.712	695.827		844.091	860.521	949.418	1130.36	1892.17	3842.03		304.672	851.103	405.122	1074.15	134.413	1034.56
	30.1		278.809	321.558	395.183	1904.33	346.552	1747.74		753.226	169.772	861.203	1545.58	1083.75	3897.3		277.863	369.606	292.736	2073.89	119.043	2044.69
	30.2		1767.54	1630.4	2032.79	389.509	299.234	746.655		1833.2	2060.19	1920.6	345.684	553.65	865.245		1970.12	726.41	1837.33	491.706	397.327	532.058
	30.3		3687.46	867.273	2850.24	837.506	955.627	1482.4		2253.12	989.818	2226.74	1105.13	670.169	1700.5		2968.76	472.29	2949.46	998.956	1605.45	1127.91
	30.4		4068.73	677.272	2552.1	2475.79	1800.78	3860.76		3106.08	1013.21	3071.96	2815.55	880.412	3643.5		3520.71	887.572	3682.49	2927.9	1937.59	3137.51
	30.5		2837.19	3711.76	3566.19	3489.52	1748.97	3746.43		4646.52	4770.72	4730.85	3656.4	1651.69	3671.11		3900.36	2922.59	4145.49	3616.89	1562.77	3812.08
	30.6		4095.29	3472.78	4864.79	2308.4	104.219	1823.54		3885.6	3079.03	4171.44	2362.73	106.793	2249.15		3422.33	1497.01	3473	2445.13	165.508	2243.69
	30.7		9818.38	6595.23	7730.92	10477.9	8762.02	12391.2		5489.93	4810.47	5688.8	11262.8	8016.72	10972.5		8280.94	6495.48	8200.97	11858.9	10216.9	11400
	30.8		12702.6	10452.8	10799.1	36920.1	30501.5	39109.2		10039.3	10018.1	9897.2	36604.7	28908.2	35056.1		15683.3	11399.7	15012.9	38394.6	32141.9	38566.7
	30.9		8890.44	8753.22	10638.9	54937.6	42400.8	56567.7		11871.2	10079	12221.4	52354.7	40408.9	53080		15412.5	9619.33	14232	55661	44694.7	55985.5
	31		10722.2	9356.8	13650.7	45102.7	33257.1	46943.5		13579.6	11144.8	14543.9	40237	29329.1	43131.1		15774.3	8571.29	14743.5	45449.9	34452.4	45227.8
	31.1		12078.7	12498.2	13334.7	20326.6	12521.6	21420.7		14028.4	13938.4	14947.7	19284.7	9848.6	19761.7		15968.6	13539.9	15189.4	21117.3	12976.6	20704.1
	31.2		5993.26	12412.7	6550.39	4674.27	1179.85	5339.91		6755.95	12815.5	7099.62	5328.48	994.822	4275.18		6960.68	15235	6661.16	4842.86	1097.9	4769.72
	31.3		1130.4	6605.88	1537.13	1071.79	145.745	1056.93		1103.57	6415.39	1057.28	1431.71	39.5944	1182.8		1021.64	6481.18	933.092	1159.87	37.8604	1173.06
	31.4		554.504	1226.13	583.983	200.898	105.25	29.1839		728.814	668.942	797.201	183.956	12.0527	452.894		926.039	321.234	950.912	243.73	16.0671	249.481
	31.5		1038.1	228.75	1288.47	789.303	1281.47	1129.56		2001.74	205.414	1962.42	1006.67	839.378	236.105		1909.71	904.919	1945.3	1211.31	1445.22	1296.66
	31.6		675.521	922.383	1227.35	2274.2	1598.47	1598.56		1622.62	814.24	1626.75	2147.49	1545.98	671.288		1155.71	1298.77	1177.59	2222.01	1383.53	2317.17
	31.7		460.866	98.1395	221.781	1277.54	465.017	508.934		457.428	152.344	449.618	918.499	824.625	1003.92		204.469	26.6097	194.798	899.244	256.067	968.706
	31.8		1471.97	723.087	1566	1121.25	482.242	236.135		147.477	288.238	156.405	914.897	818.386	2139.18		845.308	1197.37	896.121	855.299	483.474	887.734
	31.9		909.953	666.889	1614.1	861.171	1144.26	144.276		410.882	40.5037	325.565	1345.9	2127.16	1408.68		377.875	339.667	437.915	478.151	826.791	439.246
	32		626.789	46.8065	707.266	526.88	3350.99	347.937		1394.39	707.894	1203.72	1677.4	3884.59	1439.82		1047.88	373.881	988.882	518.551	3052.36	485.524
	32.1		716.977	525.822	308.544	393.839	1806.88	257.762		765.92	980.082	615.708	941.135	1586.91	1374.88		614.518	912.14	602.493	376.216	1342.38	363.057
	32.2		274.917	226.557	150.485	427.895	373.118	260.266		208.274	425.408	152.201	510.893	934.522	879.243		58.8701	274.798	77.4439	353.335	277.697	372.144
	32.3		1098.51	338.89	703.575	671.792	1396.79	848.06		701.674	70.8408	600.279	974.683	2072.61	1388.8		1005.59	146.615	1083.06	671.415	1027	664.919
	32.4		1593.08	1762.71	1499.82	230.691	2448.64	1317.42		1593.19	1301.54	1359.29	955.801	2063.11	752.143		1362.61	1173.7	1457.29	452.837	1925.42	429.25
	32.5		323.063	579.344	621.839	1038.3	2175.6	2322.59		539.78	560.634	491.891	1309.49	1174.17	782.635		406.926	214.591	434.794	1683.97	1536.83	1683.85
	32.6		1524.87	2037.29	806.974	2510.13	1122.18	2798.32		956.245	1970.89	887.515	2076.8	350.88	2348.55		1663.06	2018.74	1608.77	3588.58	1358.03	3401.49
	32.7		3937.24	8452.53	3747.12	7805.61	7989.11	10335.2		3311.53	9170.54	3447.71	7786.95	6039.39	8006.16		4010.37	7983.9	3848.52	10296.5	9307.25	10076.6
	32.8		4329.8	12348.4	4498.17	18556.9	29349.9	24241.1		3780.47	13742.4	4008.72	19659.9	26874.4	19054.1		4393.89	11218.8	4196.44	22427.2	33607.6	22693.9
	32.9		5008.53	13500.5	4671.47	22035.5	41125.6	25365.1		3334.09	12649.4	3399.14	22293.6	40584.5	22098.4		4741.11	11334.9	4699.03	25931.5	46823.6	26623.8
	33		5482	11913.7	5473.27	15820.1	30184	16379.1		4372.77	11004.6	4382.97	15813.3	29371.1	15017.8		4852.11	8890.16	4874.17	17784.1	34046.1	18190.9
	33.1		5340.7	8720.03	6440.76	8207.81	10542.2	8336.93		6348.48	9970.75	6285.72	8279.23	9929.28	7099.19		5526.41	7336.64	5336.18	9090.89	11549.1	9290.38
	33.2		5963.23	4317.13	7448.42	7881.4	4821.5	7028.08		7105.91	7056.95	7279.31	6216.78	3816.85	5802.41		7685.58	5450.75	7344.3	7949.11	5548.64	8141.09
	33.3		3840.06	934.797	4271.64	6342.47	4163.51	4944.74		3266.48	1638.98	3404.33	4227.59	2747.37	4299.09		4490.17	1614.59	4386.08	6104.49	4463.06	6384.37
	33.4		1733.36	229.89	1488.23	1892.62	1843.87	1475.03		1043.73	377.488	1049.98	879.768	1386.58	1372.59		1237	16.3999	1279.81	1782.94	2118.6	1899.05
	33.5		941.099	267.47	1252.53	724.12	93.7606	338.348		1688.24	1604.8	1665.18	360.1	96.1486	325.391		1295.87	753.138	1337.66	416.107	152.753	383.839
	33.6		502.021	155.967	819.088	1444.11	109.806	558.012		1272.74	453.842	1327.98	965.174	212.72	852.054		979.586	276.248	960.041	791.983	94.9061	748.066
	33.7		596.772	230.264	297.634	914.647	175.626	549.112		333.004	136.481	325.992	658.821	104.925	1423.12		230.398	33.9014	197.773	632.107	1.53498	623.129
	33.8		966.277	517.729	1131.52	967.698	435.5	1120.22		864.654	598.923	785.637	889.29	713.93	1672		638.162	223.904	659.349	963.802	330.916	870.706
	33.9		702.224	801.924	1741.07	330.491	257.547	558.668		1084.26	655.239	978.934	413.59	532.122	589.419		955.198	230.458	929.946	449.89	173.369	357.514
	34		356.328	450.812	1046.73	381.433	364.999	638.491		870.896	142.1	788.537	909.212	179.895	708.288		568.945	131.209	550.22	393.621	16.9181	398.603
	34.1		298.503	233.557	561.368	1170.72	588.833	799.801		639.49	21.8288	550.077	1353.64	878.032	1260.97		480.856	137.492	507.33	463.665	154.231	462.415
	34.2		245.42	695.614	177.04	915.671	456.737	335.051		246.895	228.814	218.512	450.905	829.682	493.582		275.427	309.014	312.65	208.813	306.871	224.292
	34.3		451.764	1262.13	192.491	432.625	413.071	596.516		368.226	1054.65	366.11	365.347	627.608	398.216		204.397	1041.71	245.097	421.358	641.44	457.301
	34.4		490.931	683.066	424.562	604.041	272.266	710.069		472.064	328.007	438.51	798.883	155.971	880.452		374.831	552.871	364.757	618.247	399.45	604.094
	34.5		1144.5	190.915	977.719	600.79	149.956	570.895		1171.78	492.897	1314.62	755.779	71.6592	735.944		1707.1	124.587	1631.95	416.793	239.24	452.22
	34.6		4416.29	5183.11	4192.22	375.702	253.897	486.161		4033.87	5028.18	4109.36	491.213	331.906	333.682		4751.94	3939.97	4640.92	319.807	254.154	413.996
	34.7		9368.96	13909.3	8912.76	142.294	2178.77	147.191		6936.34	11055.5	6769.56	310.188	2287.09	226.482		7712.32	11085.9	7681.77	142.965	2416.28	164.698
	34.8		11157.6	16525.4	10739.9	319.67	8630.08	821.39		7586.74	11390.3	7365.36	956.052	9334.12	1040.25		9123.83	13174.6	9045.37	605.621	10250	576.208
	34.9		8777.41	12524	9163.75	814.285	11831.7	1449.54		6596.51	7586.41	6504.7	1562.95	14196.4	1555.16		7807.54	8944.34	7690.07	1610.28	14149.6	1535.42
	35		5737.17	6721.24	6537.65	633.643	8899.61	999.143		5097.89	4156.08	4978.21	983.967	10975.3	1058.4		5251.1	4372.03	5198.19	1368.98	9935.13	1307.39
	35.1		3843.15	3485.48	4875.95	530.919	2666.12	392.895		3930.67	2814.76	3821.78	209.121	3517.19	311.206		3360.96	2235.69	3339.05	433.471	2472.8	491.717
	35.2		3318.22	2178.02	4056.91	1813.68	1233	1314.09		3285.72	2696.59	3221.45	1053.24	1186.37	1017.95		3139.58	1242.09	3054.5	1683.16	1492.29	1776.64
	35.3		2007.89	2218.9	2402.91	1609.51	1916.54	2156.48		1745.34	2668.44	1757.1	1481.64	992.13	1060.47		2505.78	2574.92	2360.14	2634.18	2890.13	2768.26
	35.4		548.397	1574.49	468.855	622.262	1071.95	1907.2		447.228	1526.18	460.689	1039.09	429.57	541.829		867.974	1980.1	780.014	1749.6	1731.88	1814.43
	35.5		304.8	75.0395	424.709	896.226	59.871	1144.71		581.26	62.7956	605.444	537.515	193.922	550.303		361.069	55.8804	346.82	893.024	70.8222	970.545
	35.6		465.694	382.435	661.314	551.503	107.813	505.69		624.703	552.77	694.703	198.229	211.547	250.94		717.741	572.407	711.325	497.885	105.305	576.063
	35.7		543.247	504.6	522.835	375.748	357.127	322.756		494.694	178.676	499.723	279.484	280.061	187.387		691.451	393.313	722.539	237.181	127.303	254.556
	35.8		361.148	148.781	288.755	926.687	1527.41	732.441		1219	652.145	1104.39	813.348	1352.18	537.362		545.968	44.093	592.408	483.57	855.786	461.817
	35.9		358.593	138.991	36.2121	527.639	959.123	451.324		1075.67	1445.19	1008.7	330.215	537.704	225.223		255.441	187.788	303.242	271.891	394.26	279.988
	36		803.819	132.499	269.658	206.194	224.344	189.021		720.125	847.677	817.237	139.422	92.0774	197.589		506.297	28.6849	546.425	122.115	7.23796	125.551
	36.1		739.006	18.659	430.277	108.908	392.95	221.135		642.824	338.043	726.304	167.834	265.852	199.521		594.238	7.41485	609.411	128.712	195.938	115.616
	36.2		313.501	181.726	276.392	426.793	136.466	459.136		223.203	448.635	225.18	549.343	58.3251	519.991		205.461	148.457	191.564	285.832	3.16144	317.031
	36.3		273.214	49.5121	187.845	174.934	201.405	482.056		135.019	145.633	145.681	463.277	230.001	331.732		422.248	244.133	375.626	245.49	77.4884	310.538
	36.4		209.562	418.524	320.312	78.4754	112.541	185.736		427.699	550.931	413.704	107.048	269.118	112.743		510.437	208.94	475.13	154.861	69.8237	169.468
	36.5		803.543	2493.53	972.089	510.627	82.4038	189.868		1472.03	3219.64	1489.18	117.454	6.27743	261.98		1034.08	2969.34	1100.18	277.191	99.643	305.725
	36.6		1703.41	3583.59	1827.21	956.025	65.5603	980.357		2225.74	3260.18	2131.36	658.967	8.93525	533.862		1623.94	4698.92	1596.22	931.428	105.033	958.215
	36.7		1453.22	2201.94	1467.3	904.123	407.995	1328.7		1381.32	1161.18	1324.47	1078.94	411.155	577.1		1070.03	2829.97	1009.56	1205.85	1092.01	1273.98
	36.8		878.119	1062.64	832.566	676.783	4176.19	898.428		528.412	825.504	593.363	365.517	4965.42	317.439		779.623	1395.82	744.945	1095.29	7372.27	1313.44
	36.9		456.812	1243.73	393.341	844.587	8306.15	1350.69		178.964	1748.08	202.398	573.54	10007.6	817.721		477.604	1400.78	382.33	1528.85	12096.1	1733.77
	37		250.269	1351.64	264.236	1000.39	8245.62	1570.27		192.752	1892.05	219.697	849.079	8801.14	1070.81		272.545	1690.19	196.789	1785.44	11744	1920.72
	37.1		278.891	342.443	316.967	1882.29	2936.72	1728.28		254.87	260.304	296.949	1101.36	2420.68	1567.03		136.173	545.438	159.578	2480.95	4504.74	2513.86
	37.2		1525.59	1617.76	1637.47	2439.66	88.6989	1837.43		1418.7	799.149	1436.23	1462.53	115.209	1778.62		1357.72	931.778	1543	2432.06	326.411	2467.71
	37.3		2474.4	3341.56	2678.86	1905.76	623.943	1581.08		2241.15	2026.23	2136.59	1246.96	608.72	1157.18		2506.64	2488.54	2659.56	1480.04	542.509	1541.07
	37.4		729.299	1489.57	904.565	416.278	393.509	452.562		931.964	769.111	812.732	231.281	185.807	192.208		892.896	1119.68	910.32	369.779	560.664	408.119
	37.5		337.616	119.645	430.245	231.737	113.521	318.397		650.166	55.7097	640.096	212.801	203.586	403.716		746.385	18.2525	713.98	233.422	41.0711	243.42
	37.6		854.217	71.7846	864.25	1085.82	488.266	1225.72		936.968	189.94	961.502	853.092	595.512	1243.45		1409.61	135.344	1378.65	1154.61	392.946	1075.91
	37.7		517.573	57.3516	359.01	426.732	74.8322	655.698		294.168	10.6043	288.852	255.227	40.6202	540.064		498.681	52.1783	493.229	531.493	96.2997	460.9
	37.8		156.122	75.2597	42.971	193.478	241.153	409.995		547.711	565.733	511.736	466.495	245.154	195.547		68.4662	21.4286	57.805	19.882	158.045	21.6548
	37.9		429.914	134.695	228.007	1034.27	329.085	817.658		1156.04	688.362	1171.94	1059.98	180.196	279.002		472.332	7.13019	487.274	397.432	201.743	383.821
	38		614.41	158.546	216.185	1262.19	290.668	773.794		861.365	277.93	908.746	727.658	243.46	345.107		560.662	47.5558	563.426	644.515	9.29439	560.888
	38.1		287.531	110.031	73.3444	675.176	1093.35	499.567		216.909	62.8312	238.842	143.74	1095.22	323.313		272.257	93.117	250.05	264.501	871.598	239.087
	38.2		138.019	109.918	53.9256	563.215	1043.03	445.213		120.748	12.374	138.224	209.212	816.087	522.529		112.251	36.0633	107.894	500.524	1158.11	481.005
	38.3		440.012	360.554	324.131	560.317	248.834	571.711		523.361	295.283	547.106	456.906	383.934	536.311		447.652	403.698	436.878	645.436	333.239	619.397
	38.4		736.499	359.366	597.269	637.144	235.179	395.184		729.569	353.762	814.61	306.19	218.571	227.083		790.146	494.777	763.146	392.132	116.607	403.839
	38.5		732.054	176.326	741.489	996.55	764.327	957.279		695.848	15.9816	781.664	794.785	593.636	742.9		909.196	279.64	876.562	1087.79	746.452	1095.71
	38.6		603.252	765.435	744.146	1335.9	574.87	2029.13		548.263	969.897	656.843	1378.81	324.907	1415.86		856.989	1164.26	884.703	1900.53	898.02	1967.59
	38.7		499.318	1842.59	557.569	945.564	183.808	1597.79		539.004	3083.01	557.667	1175.19	187.354	904.175		670.916	2250.75	704.583	1343.29	836.058	1339.38
	38.8		569.087	2579.84	668.994	243.377	1474.39	377.689		782.576	4619.71	804.777	480.098	1718.32	195.241		787.439	2739.57	752.397	255.293	3044.04	287.507
	38.9		1215.85	3243.63	1262.84	778.489	3467.29	871.106		1467.12	4555.64	1472.28	904.262	3414.73	1022.33		1116.72	3134.11	1141.37	1008.82	5759.9	1106.1
	39		1474.45	3563.7	1454.11	1001.82	3653.82	1142.26		1849.96	3976.54	1852.86	959.909	3248.08	1236.3		1098.16	3230.68	1170.51	1422.13	5830.67	1558.27
	39.1		408.998	1806.74	431.37	410.914	827.593	426.024		561.181	2198.55	554.749	349.55	658.638	490.333		271.762	1776.68	263.989	554.121	1420.65	621.349
	39.2		189.18	688.005	142.36	317.677	134.966	539.843		255.721	1188.8	286.029	383.591	186.007	309.983		284.218	862.097	273.432	347.009	248.376	348.175
	39.3		1320.72	1369.58	1366.07	1240.75	1076.93	1960.92		1226.67	1192.71	1241.99	1413.95	1253.59	1115.21		1489.22	1274.42	1584.47	1249.71	1082.65	1174.37
	39.4		1344.67	936.311	1494.34	780.18	320.336	1501.37		1387.69	728.013	1437.26	1019.31	456.373	736.835		1554.86	844.003	1716.54	907.055	295.023	869.744
	39.5		380.423	147.272	410.197	193.754	55.8912	336.15		584.687	363.492	638.637	278.133	21.934	207.081		498.85	137.794	556.439	197.435	129.203	207.396
	39.6		87.2321	25.666	84.0824	122.92	520.551	189.83		198.865	309.685	232.264	96.4865	493.909	175.756		75.2817	27.1289	78.193	137.846	744.48	106.207
	39.7		253.447	86.4168	268.341	95.8627	190.308	412.681		214.488	501.227	246.029	153.217	232.026	284.266		184.651	163.98	189.049	327.206	230.492	254.227
	39.8		217.173	39.4314	289.191	186.28	121.669	44.9751		293.391	832.4	299.164	175.933	64.609	195.946		150.562	179.551	149.181	85.8693	22.4121	76.9964
	39.9		41.9222	147.52	209.898	379.826	387.139	265.586		506.862	1309.44	491.932	450.938	142.764	182.846		136.713	399.947	110.015	247.519	89.2767	263.767
	40		324.661	515.929	513.221	500.435	496.477	616.202		624.747	1189.7	615.648	634.811	137.388	562.135		475.378	851.789	444.098	582.156	77.9912	590.521
	40.1		362.86	392.139	359.668	195.024	378.001	538.868		314.435	315	278.383	193.226	121.955	313.767		423.847	487.744	408.246	265.094	249.125	294.678
	40.2		330.546	231.567	278.111	456.922	47.2103	798.728		218.777	42.4697	238.312	472.092	36.9576	348.204		372.972	304.14	387.444	539.627	22.8048	547.565
	40.3		213.98	339.285	184.081	360.459	304.986	413.039		131.009	234.947	133.485	417.472	303.61	347.893		149.845	322.47	164.541	397.933	247.377	392.55
	40.4		39.8562	114.219	128.609	452.309	1397.13	428.427		14.8633	155.175	11.4208	344.559	1188.38	479.892		192.52	35.8257	204.508	399.924	1587.41	411.342
	40.5		197.132	239.314	360.83	1132.88	910.951	912.13		140.688	496.776	154.38	635.568	686.313	812.552		351.885	541.066	412.014	1202.04	1339.09	1216.9
	40.6		610.2	1218.89	590.882	801.24	193.043	645.375		831.483	1616.28	817.882	604.102	186.589	628.05		761.971	1730.08	916.004	883.218	354.142	894.035
	40.7		929.304	1535.63	1010.96	250.327	253.369	209.962		1547.37	2385.34	1563.87	361.495	155.139	302.494		1064.36	1602.87	1201.99	271.715	402.609	291.774
	40.8		1194.36	1541.19	1429.69	686.362	1626.47	755.4		1958.53	2418.53	2104.94	900.762	1226.23	921.965		1255.93	1083.49	1336.6	1019.65	2737.24	1124.14
	40.9		1831.2	2285.55	1791.03	1517.79	3095.25	1856.93		2066.98	2550.94	2197.56	1905.16	2677.36	1976.49		1480.53	1739.48	1536.16	2321.55	4432.56	2577.53
	41		2461.63	2884.57	2321.88	1633.35	2797.94	2045.74		2319.57	2993.13	2436.78	2181.55	2283.92	2196.52		2062.82	2580.78	2072.97	2175.08	3167.56	2482.62
	41.1		2020.87	1671.01	2180.93	830.552	1182.99	1022.44		1971.9	1773.25	2122.21	1199.33	908.28	1055.1		2170.64	1740.11	2146.33	1031.95	1050.03	1156.21
	41.2		828.312	293.711	1036.12	366.519	32.7928	142.875		999.003	419.695	1068.68	248.774	74.3624	311.593		1195.52	425.688	1186.4	225.002	30.824	234.225
	41.3		298.79	12.2786	266.274	327.712	712.909	250.413		254.754	36.4592	290.15	222.292	736.58	289.102		218.635	12.1147	223.073	208.533	611.354	195.931
	41.4		245.022	132.489	221.081	279.808	483.106	344.182		116.696	154.992	106.722	266.638	550.613	458.272		173.886	85.0218	153.339	314.547	355.744	308.768
	41.5		258.434	159.682	247.001	250.435	35.2135	214.805		243.364	375.519	224.672	215.659	75.9427	389.816		250.375	190.959	215.472	196.235	15.0515	185.221
	41.6		148.266	37.1458	81.7997	138.385	127.818	128.051		130.714	215.943	156.36	129.122	136.722	147.787		107.679	78.8718	88.673	79.9932	192.895	66.5391
	41.7		25.1961	253.576	39.2911	156.876	130.858	29.2537		41.1915	0.872477	47.042	76.1733	106.657	57.0147		60.9226	154.643	49.1844	85.9062	69.7748	59.6704
	41.8		129.416	1056.23	111.569	109.135	206.609	250.507		78.606	295.603	120.577	204.402	167.014	75.0756		68.6299	822.384	62.4388	100.549	111.48	99.5038
	41.9		373.843	1082.79	153.452	118.302	233.654	544.452		234.36	317.464	317.343	431.03	209.459	89.7453		274.528	850.171	240.456	251.861	171.141	231.133
	42		320.224	270.271	115.383	153.839	398.436	516.333		380.657	27.7118	477.444	383.223	454.905	149.826		393.186	159.01	367.695	297.428	432.938	281.398
	42.1		212.089	34.0031	89.2542	195.744	407.959	76.5818		195.247	67.8067	221.212	90.0313	520.415	130.916		180.27	20.9286	172.29	48.0491	599.312	56.6315
	42.2		338.936	198.484	215.913	186.917	22.7258	80.7459		118.69	11.8091	130.805	129.686	52.2666	160.275		106.432	63.9239	103.141	82.5217	46.2216	92.8506
	42.3		425.677	806.969	217.783	85.6583	291.408	69.4037		229.446	434.464	263.434	57.0256	103.163	102.982		211.531	472.452	222.554	95.3389	271.964	98.4575
	42.4		573.475	792.101	441.574	277.383	692.593	362.153		647.27	738.9	699.77	176.646	463.602	296.766		522.613	652.794	550.378	462.28	938.582	459.994
	42.5		694.226	696.833	555.15	406.632	137.814	512.218		1004.98	1140.19	1050.12	405.99	167.615	311.504		835.37	1092.39	851.107	633.603	497.246	646.831
	42.6		341.557	803.076	233.097	70.6534	88.9352	123.773		699.642	1398.2	697.041	89.1143	46.8124	21.5402		523.672	1303.76	510.992	105.249	133.065	103.507
	42.7		295.316	448.819	319.461	300.366	252.077	376.681		444.057	1009.75	444.565	285.113	159.131	369.547		421.529	450.43	427.158	431.975	288.054	452.191
	42.8		824.619	407.733	723.769	976.577	888.006	1239.71		654.151	588.585	685.195	1213.31	915.289	1205.31		876.843	343.903	906.72	1593.95	1695.78	1677.66
	42.9		957.639	521.001	808.687	1808.07	2380.32	2106.56		719.132	344.202	710.835	2003.86	2458.98	1845.54		1182.34	444.776	1237.47	2936.26	3907.5	3085.96
	43		658.262	419.083	448.682	1384.9	2527.38	1755.38		435.304	271.568	422.679	1584.92	2500.38	1360.15		760.014	214.685	794.279	2434.9	3624.18	2649.48
	43.1		252.007	299.578	141.043	493.878	1447.05	845.255		144.919	234.788	154.436	728.274	1287.02	620.772		272.688	150.53	245.697	1069.86	1933.33	1223.33
	43.2		122.498	297.077	140.379	84.8546	109.746	90.5264		202.237	305.756	195.81	75.6379	169.04	119.358		163.544	335.486	104.255	75.5461	226.004	122.807
	43.3		200.318	198.06	116.473	147.895	412.916	104.553		280.622	444.163	281.779	153.171	479.804	118.547		301.731	353.954	249.035	74.2919	592.452	81.1484
	43.4		226.526	134.012	54.3251	27.5127	545.917	83.9837		228.115	533.085	236.339	82.726	570.954	43.9055		227.539	205.112	201.657	67.9204	664.155	56.9402
	43.5		135.403	214.437	76.0751	100.052	343.582	85.6891		188.529	842.829	203.1	84.8616	328.125	76.2297		72.831	191.173	74.3468	27.9155	315.048	34.5959
	43.6		61.3026	360.976	27.182	56.4465	24.6074	117.238		154.631	1144.55	162.078	134.579	63.1132	65.9221		18.1771	347.362	22.8237	17.5008	6.17114	23.5634
	43.7		70.7312	112.731	11.8547	112.597	75.474	67.1048		61.3024	494.226	78.164	32.1729	111.834	36.8194		46.341	151.399	57.0489	25.0089	140.409	17.8905
	43.8		123.772	116.992	8.66437	149.164	214.339	67.3254		4.05747	58.2484	11.1594	68.7742	287.055	138.715		56.2497	89.3892	53.5729	24.8379	286.078	28.2922
	43.9		77.0354	552.714	78.1304	93.8858	57.272	44.1313		59.3039	467.247	31.4254	61.0282	41.1501	126.843		84.6821	693.516	77.6084	5.16706	36.4365	4.57368
	44		81.8265	567.918	210.577	63.8691	113.974	51.821		82.545	551.935	50.7438	33.2919	137.104	80.2891		144.695	838.86	136.097	6.39492	199.232	4.55107
	44.1		81.2541	323.778	232.082	164.671	48.2771	72.5745		100.58	279.26	89.9148	72.4988	119.871	107.163		135.961	471.689	119.134	68.8973	76.8669	84.4724
	44.2		65.6839	174.988	184.739	235.626	87.4724	30.3365		185.075	86.2831	170.683	134.852	114.637	159.205		133.647	151.589	128.016	142.12	35.5869	141.133
	44.3		91.1871	157.105	157.074	174.005	66.8949	48.3658		137.403	129.864	128.345	103.391	38.406	215.871		139.887	129.882	126.387	116.866	34.1624	88.6038
	44.4		295.334	360.171	203.37	68.0494	117.173	143.629		269.944	417.519	288.09	61.528	76.2303	133.74		202.509	397.789	209.198	85.7943	193.765	81.3458
	44.5		498.083	773.668	432.813	97.2514	54.8651	239.861		583.679	866.432	618.71	161.904	40.8402	67.6123		415.188	776.733	475.199	183.178	61.7218	217.015
	44.6		318.331	761.469	349.571	99.0277	28.2396	362.465		460.058	873.797	479.005	277.164	42.0675	141.191		373.003	817.932	416.613	393.085	56.3832	420.545
	44.7		428.002	589.13	352.118	408.393	526.575	590.453		405.934	727.26	389.21	666.618	440.945	570.148		525.645	814.683	531.156	884.931	872.233	947.604
	44.8		1064.8	900.103	782.071	933.438	477.823	1049.45		940.692	1390.1	930.567	1028.74	393.309	1146.41		1241.11	1589.79	1219.81	1505.55	950.158	1612.69
	44.9		1467.96	1814.92	1151.81	1254.24	249.036	1261.59		1548.92	2516.93	1434.74	1087.59	191.067	1504.4		1810.29	2851.87	1746.96	1925.85	749.68	2024.81
	45		1123.75	1829.03	926.984	912.931	74.8257	865.002		1508.38	3010.68	1468.55	899.116	95.8391	1183.64		1644.11	2916.47	1641.4	1670.68	484.954	1773.41
	45.1		507.839	972.672	325.271	304.367	195.361	346.934		650.794	1660.85	631.175	504.253	263.165	576.208		731.896	1460.5	739.929	916.223	775.255	1014.76
	45.2		242.219	487.052	119.341	116.398	141.324	67.785		211.88	519.123	215.631	158.575	237.75	198.581		163.211	353.725	149.964	241.02	501.619	327.133
	45.3		100.871	613.807	65.7803	120.213	139.454	66.4092		114.131	524.184	109.434	86.2858	153.053	64.3369		30.439	449.404	35.0146	66.7293	202.395	81.3007
	45.4		30.8246	753.94	1.92985	91.9557	237.057	205.547		160.418	683.291	171.76	147.438	175.609	101.571		48.8779	768.225	62.6145	172.257	275.176	138.862
	45.5		74.6471	436.716	23.4623	21.2559	156.453	187.915		166.277	277.308	168.204	176.151	141.642	73.1964		76.9164	442.726	82.3815	105.869	132.431	102.61
	45.6		71.6244	219.999	34.3155	57.9953	33.2806	71.2753		95.4113	177.63	97.5935	195.594	29.2431	89.1048		35.9898	175.293	35.4823	63.5668	9.17327	72.5077
	45.7		21.3042	300.698	36.8302	28.5483	20.117	24.9304		107.268	281.526	128.886	102.013	31.8782	63.9903		48.3937	256.359	58.4466	27.3883	24.3967	25.2183
	45.8		6.78096	251.761	30.3346	27.7851	60.8905	30.2731		105.939	131.219	98.1717	15.6715	102.001	102.389		50.0768	158.6	54.1047	30.5396	109.412	34.8755
	45.9		24.4536	284.943	42.8812	38.3815	46.653	121.119		121.705	277.971	130.772	85.9397	50.1011	147.791		93.0673	216.689	91.9108	88.0358	33.4456	98.7061
	46		27.0847	269.124	63.2066	66.6107	46.4952	285.147		91.5134	181.035	91.8529	239.118	63.3424	247.627		83.685	161.725	90.0006	189.424	16.4209	204.24
	46.1		27.6811	180.295	86.3669	84.4316	33.153	191.91		33.9248	107.385	34.2087	225.356	49.0803	212.462		34.892	100.019	33.0162	138.68	16.6334	145.806
	46.2		51.0068	212.938	73.4088	152.077	18.6706	42.4458		48.754	268.697	33.5763	46.9019	34.8013	181.46		46.9494	225.265	52.751	60.1468	8.40743	58.4587
	46.3		52.0842	107.739	53.3438	233.868	116.281	240.878		17.6305	113.055	13.895	164.292	140.449	293.425		38.3023	137.908	52.6548	180.321	82.0901	178.408
	46.4		84.8785	22.5664	128.808	160.694	175.243	274.694		121.974	59.713	127.847	176.136	148.973	160.156		68.3249	7.87769	69.7703	175.952	90.6764	178.923
	46.5		127.636	158.383	158.787	38.3393	35.3231	51.0969		300.696	209.436	287.176	47.0546	11.2988	46.0407		135.652	145.328	135.884	58.7553	18.8326	65.8414
	46.6		136.584	410.361	90.8588	203.332	167.693	188.241		253.571	325.305	240.525	133.824	270.732	243.95		287.659	493.386	296.605	324.428	350.622	319.194
	46.7		323.259	447.593	257.33	317.441	369.009	395.704		383.731	439.726	352.397	249.59	434.363	310.958		661.692	761.283	658.823	471.956	603.326	479.734
	46.8		662.668	539.111	633.236	608.701	53.9876	572.437		799.287	889.635	785.631	500.406	61.2491	434.366		1287.8	1244.67	1238.02	718.735	93.7707	728.886
	46.9		1165.23	880.654	1074.37	1109.01	139.965	1166.66		1250.26	1240.81	1212.5	992.227	72.9957	773.025		1820.79	1677.87	1765.08	1239.23	53.0972	1233.66
	47		1411.88	776.889	1230.61	1395.94	236.638	1647.68		1447.28	1020.97	1409.08	1546.63	169.408	1270.3		1972.81	1293.83	1980.17	1799.81	106.694	1769.99
	47.1		880.889	386.185	827.008	983.212	64.5319	1036.39		879.108	281.506	847.105	1265.69	42.0756	1071.49		1170.23	528.945	1195.21	1242.57	3.70891	1279.74
	47.2		314.853	98.7923	310.947	468.993	7.96295	361.44		303.375	18.8414	309.034	651.266	12.0513	578.954		433.829	98.8714	436.144	539.084	20.0095	620.906
	47.3		68.8964	19.4005	100.481	76.1763	67.7681	51.4769		71.3699	12.598	71.0116	87.5276	26.465	156.377		69.9917	15.8305	70.8862	118.502	83.7524	147.238
	47.4		85.7996	73.2089	132.059	135.198	45.4924	122.95		195.119	71.5903	189.701	123.595	19.4501	149.674		106.323	15.0082	111.123	164.091	71.6448	155.069
	47.5		189.013	250.839	192.74	231.103	41.3749	184.166		256.668	196.87	230.42	225.941	40.9435	180.522		172.369	196.502	172.021	238.319	116.938	241.26
	47.6		231.93	146.251	224.478	245.756	20.0616	183.4		182.098	154.991	172.635	273.478	26.9702	227.936		158.035	222.638	148.751	245.011	51.979	228.68
	47.7		158.777	16.2169	140.149	216.833	99.926	132.271		54.4923	18.8374	68.0116	252.212	93.2952	194.531		71.6688	34.3882	73.609	179.486	95.5091	149.008
	47.8		37.8938	43.5015	24.5059	67.407	51.8848	16.59		49.2366	4.04094	47.1748	79.4446	42.7474	21.3851		22.9589	6.51533	25.9477	14.1646	15.8738	14.9345
	47.9		4.31717	51.5819	32.866	238.586	56.1039	172.757		86.9277	19.1817	84.0735	197.159	66.3137	141.53		51.7913	8.65807	42.6285	220.986	34.2695	206.231
	48		60.9256	32.2904	64.6369	396.882	162.652	448.877		204.426	46.4943	225.132	400.172	143.516	474.899		93.0672	21.9692	84.9919	457.495	233.056	454.505
	48.1		101.3	34.1334	48.4648	230.085	168.007	264.84		173.534	8.4901	226.221	261.673	159.967	293.433		76.6974	28.1373	77.9234	252.374	233.058	245.402
	48.2		73.341	18.3124	22.9432	71.0394	40.2004	22.2525		27.9511	33.3348	47.0727	35.457	42.0077	23.5424		25.5526	11.5981	31.3108	67.9506	69.0009	73.092
	48.3		55.2204	18.6819	31.8441	294.475	45.3419	195.388		43.9797	3.51172	60.9253	218.93	95.3525	288.749		40.0286	15.4067	49.1562	344.58	103.328	378.394
	48.4		57.0068	79.4899	60.7752	357.613	46.7947	337.284		107.347	13.3955	103.671	358.242	125.476	506.169		43.1474	34.2934	51.4645	441.203	150.725	462.342
	48.5		20.7357	172.862	36.2811	234.246	2.75237	228.607		57.005	48.6299	65.807	221.144	38.5081	324.175		13.9732	47.2825	17.2649	325.075	27.2489	327.234
	48.6		45.7821	164.159	47.7634	519.018	87.4672	532.166		86.5548	158.553	83.4539	374.454	270.622	489.333		82.2315	164.991	93.1324	784.937	144.018	759.662
	48.7		74.4804	19.6893	94.8169	554.073	18.1297	679.398		261.963	89.7722	238.595	436.919	151.802	514.851		329.816	156.74	334.999	794.064	51.5272	770.483
	48.8		388.686	163.165	447.036	464.708	93.6842	674.721		709.99	299.194	716.221	439.709	14.0439	493.09		1079.17	470.083	1044.47	708.167	34.9599	660.373
	48.9		874.273	476.315	1025.77	538.122	631.439	769.528		1220.92	793.189	1257.81	483.311	440.519	569.428		1808.82	1098.92	1776.83	744.551	486.108	708.447
	49		881.652	550.793	1051.32	733.509	613.263	957.923		1048.29	758.151	1068.38	630.02	460.433	741.054		1567.53	1215.31	1542.64	962.639	447.886	922.318
	49.1		539.585	307.646	628.024	584.411	207.448	791.459		545.407	253.009	525.103	590.807	146.271	673.108		796.442	648.999	775.111	804.003	142.173	798.761
	49.2		206.859	53.9635	214.758	433.084	23.6052	529.451		225.549	30.3816	214.797	545.994	15.9799	532.147		284.106	138.352	279.334	598.517	110.208	595.537
	49.3		64.1205	9.27981	102.153	185.585	23.1565	262.169		126.554	34.7616	125.745	298.053	6.39053	250.066		102.819	28.0643	96.1571	218.966	40.9613	243.476
	49.4		79.4175	29.3085	184.056	161.048	80.0034	197.962		172.312	14.8376	136.742	270.786	80.9718	228.53		117.526	26.3916	113.648	197.122	119.41	235.074
	49.5		66.8516	118.406	106.475	78.3781	166.794	38.3256		95.6065	88.0849	85.8178	82.3027	230.274	98.9337		80.6293	142.316	92.0854	79.5083	197.459	102.912
	49.6		144.319	58.261	154.836	13.2356	200.174	17.3619		89.9955	19.5543	105.714	3.958	340.986	27.0676		144.754	56.3701	156.933	6.70238	217.458	8.57563
	49.7		202.028	40.073	268.199	66.345	102.223	82.5657		232.981	38.6151	256.122	109.124	213.196	16.1426		257.33	50.9497	260.482	70.0582	168.638	56.8178
	49.8		67.702	79.3403	129.09	80.0031	180.073	48.3818		103.498	63.6037	105.524	110.7	192.496	33.5639		75.1142	131.947	67.9819	64.6429	175.202	53.2854
	49.9		4.86905	54.4732	46.6842	111.6	335.472	42.7206		19.4314	25.0237	29.0405	89.3447	237.676	73.6447		14.6355	47.0757	16.9716	89.4408	235.476	72.7736
	50		70.7103	33.9827	84.4832	51.1697	172.01	47.8254		152.382	119.332	166.337	24.1461	157.246	68.8325		115.945	56.7376	108.661	20.6339	130.966	17.3
	50.1		61.626	85.1187	51.6942	48.9328	66.9562	81.444		108.939	237.058	102.171	68.4864	113.579	90.5393		73.7998	142.629	65.5131	38.9438	94.7241	46.1598
	50.2		17.7834	104.838	22.4288	58.2179	6.0471	130.149		41.1003	281.262	41.4831	125.601	64.4036	97.8965		55.8986	172.618	52.7864	147.926	51.7899	153.216
	50.3		19.5445	88.5374	36.2797	57.7216	11.0241	188.282		36.6693	124.743	36.889	211.121	42.4194	114.181		40.2805	124.954	40.0739	172.795	34.5451	181.726
	50.4		25.6612	73.7657	40.8046	66.0449	8.41196	272.443		54.5371	14.8673	51.2751	272.79	4.32967	146.784		11.4053	45.1567	12.0642	195.477	11.1038	185.616
	50.5		76.3571	32.7098	58.0136	57.5751	42.8717	187.173		100.695	48.4411	97.4654	131.823	65.6423	113.876		71.8427	25.5294	75.344	198.158	7.58324	183.646
	50.6		227.706	48.6993	205.694	192.256	115.845	317.72		291.759	197.103	297.475	199.04	189.191	213.618		322.949	135.618	342.955	488.976	86.3098	459.839
	50.7		468.142	93.6663	548.574	281.076	207.669	437.86		568.203	366.712	567.034	359.709	247.844	317.361		739.906	245.508	766.702	590.122	215.42	567.075
	50.8		701.263	236.381	863.718	291.874	281.666	443.337		881.604	492.799	875.321	427.429	215.324	375.559		1145.67	426.163	1141.51	552.044	309.336	530.512
	50.9		683.937	444.197	908.065	387.793	557.044	427.193		922.934	685.375	888.538	439.352	353.271	494.035		1275.52	775.161	1245.05	581.201	653.77	543.688
	51		565.277	621.043	726.751	320.322	399.595	363.862		692.237	733.867	681.756	292.942	292.709	385.682		1022.12	1027.35	1001.01	464.954	428.169	460.111
	51.1		470.258	598.725	528.596	155.702	213.313	177.555		541.414	656.75	524.665	171.547	244.798	177.159		777.472	949.814	759.715	240.082	191.188	247.322
	51.2		258.727	358.472	282.101	106.574	33.9821	163.99		330.901	329.063	329.619	111.838	103.526	89.0787		476.224	575.834	468.271	224.305	48.9802	213.905
	51.3		181.795	157.354	156.563	178.637	33.6369	200.7		224.606	134.317	179.541	119.991	86.1318	187.93		264.225	199.662	276.482	249.563	47.9447	233.913
	51.4		173.954	60.4937	160.983	316.141	6.76339	216.219		174.512	18.3402	129.747	228.719	1.29347	313.071		153.457	47.6158	170.508	298.306	10.4597	284.063
	51.5		59.4652	58.5842	109.393	201.303	78.2061	81.1456		45.4065	67.932	41.1069	116.251	119.016	208.26		35.8082	137.358	37.2942	131.99	118.094	143.733
	51.6		23.0372	119.566	125.358	146.524	137.068	56.7907		60.914	161.358	58.8507	91.6375	249.837	181.422		53.6864	145.77	57.1478	124.092	236.443	130.373
	51.7		36.0168	130.88	95.8952	73.7841	35.6284	41.0018		107.214	98.4695	94.3706	38.1517	96.5385	112.592		99.5096	94.5787	102.117	54.5681	86.4429	60.0654
	51.8		41.7065	49.2291	22.8046	35.4022	6.22527	10.9484		47.3017	7.81062	36.2796	31.4419	8.58195	69.8125		39.759	12.179	39.1158	31.6264	10.7232	28.9804
	51.9		31.3362	15.4069	10.241	63.8792	176.979	83.2907		26.614	52.08	25.4074	42.7618	110.24	47.0133		18.9635	24.4176	21.9837	49.3971	114.564	46.9868
	52		60.7326	33.9537	51.2612	158.919	180.519	275.546		62.8029	138.357	63.5379	116.276	165.081	174.066		57.0805	122.474	62.3894	184.269	117.866	189.595
	52.1		71.5292	62.6953	66.4026	119.41	123.267	272.218		60.97	109.171	59.2365	188.685	87.049	199.511		76.8958	139.175	84.3341	223.366	92.1829	215.218
	52.2		79.0262	33.1529	54.2487	7.07063	91.1697	47.3059		96.8401	43.355	99.2928	52.6592	60.9804	28.7756		62.8958	43.2977	65.7284	21.4701	66.7874	23.0389
	52.3		47.8153	7.3124	23.409	48.5638	104.509	6.73691		105.547	2.16713	104.648	15.5182	76.7373	19.8141		40.9294	3.99219	45.5615	6.89787	60.7303	6.72356
	52.4		32.8739	54.8537	31.6832	36.6862	68.8978	22.6802		62.7305	25.744	64.3517	8.41572	124.083	26.4591		48.8368	65.3724	48.0657	11.6143	134.962	9.22711
	52.5		96.1683	170.097	108.428	21.7529	251.591	64.0283		119.911	118.485	125.387	33.1755	312.578	33.6844		180.829	189.347	164.886	75.8276	336.175	71.3263
	52.6		253.794	311.637	282.435	69.956	415.194	104.205		225.167	294.839	219.223	121.39	503.932	147.809		368.437	384.262	356.978	183.319	527.139	176.173
	52.7		495.318	493.513	496.763	108.153	317.901	230.012		441.209	601.592	443.49	252.227	387.425	261.279		607.401	657.233	600.179	274.647	428.775	282.007
	52.8		634.678	702.447	711.984	360.921	317.911	569.171		623.568	597.619	621.272	568.786	364.358	557.607		751.021	811.266	725.167	662.301	436.914	654.47
	52.9		704.861	778.711	955.188	701.243	311.249	808.943		788.393	561.667	758.475	841.527	345.045	815.023		958.777	827.634	941.375	1031.54	382.861	1025.73
	53		604.972	678.335	887.561	752.916	222.359	779.687		766.681	450.214	730.083	801.079	314.033	791.274		807.074	711.432	829.951	955.061	292.56	997.285
	53.1		427.287	598.413	552.902	460.779	180.843	476.94		542.46	478.928	507.674	510.036	232.854	563.203		511.853	738.214	537.945	575.354	297.785	604.192
	53.2		166.396	445.117	178.83	95.5422	77.4852	160.592		174.105	363.175	170.883	187.176	140.334	204.839		184.639	584.029	195.199	185.892	142.469	196.93
	53.3		63.6307	296.228	29.2865	23.9959	28.2148	33.7922		27.84	312.839	29.7019	41.6683	79.3489	43.4759		71.719	376.77	72.5685	36.7064	45.7008	45.3366
	53.4		65.1648	218.928	26.736	98.5242	74.3344	30.689		22.3989	215.79	11.4518	47.9794	115.143	61.6623		39.6635	332.705	41.6437	47.9792	83.6696	58.1601
	53.5		60.6301	90.8879	24.8242	50.9572	128.918	8.44531		25.0187	87.0195	15.1868	33.1018	110.311	38.532		28.674	196.054	32.6923	33.4237	98.1385	34.3522
	53.6		34.1307	13.9947	21.8962	55.7512	64.3603	35.8905		28.2814	6.06753	21.5841	67.4953	54.9622	65.8069		11.7863	19.8257	11.5696	57.726	22.411	54.7958
	53.7		5.0203	32.4246	37.735	42.233	9.8847	38.2935		32.1409	37.0795	32.9995	46.3679	7.07842	43.0355		28.3901	32.6997	29.9949	47.5318	3.82863	44.6525
	53.8		2.45882	27.3767	35.3705	16.7405	1.26871	33.1498		21.2819	19.38	29.9196	34.1015	24.4007	33.8743		19.1458	66.551	21.247	42.2103	17.7633	33.0789
	53.9		35.3244	13.9637	27.8928	95.7453	56.8073	37.4718		25.2501	7.89221	27.0378	16.908	43.1886	67.7841		23.727	36.2661	24.2765	31.4208	37.1783	35.3626
	54		109.099	27.1881	77.1208	172.447	67.9911	112.887		82.9405	25.6718	85.9561	78.3294	69.449	176.584		125.959	27.8261	137.159	129.134	98.4699	134.636
	54.1		91.2603	12.6122	80.3994	145.341	45.2616	88.5399		47.0085	3.85416	49.1365	109.277	67.5884	172.4		120.703	7.05631	131.118	135.625	114.531	133.724
	54.2		30.6947	17.1997	40.7636	37.9398	130.452	25.1324		38.4349	8.07335	44.8432	30.2531	139.411	57.9941		77.8996	8.49798	77.7177	36.6806	201.496	30.5298
	54.3		30.5504	54.8665	56.9897	26.3625	35.4844	41.3363		91.6666	32.9005	103.048	24.346	44.884	35.9678		99.8846	35.1984	98.8563	17.7808	30.5612	17.6028
	54.4		39.951	49.0262	40.6158	52.6459	3.31979	17.7999		53.6873	45.7018	66.1159	39.4366	13.0382	42.7643		63.8669	57.9208	62.5526	49.8924	10.738	46.6088
	54.5		61.471	74.4614	66.7837	96.4486	28.0163	73.6218		107.869	137.651	104.211	80.6988	20.3835	77.3177		96.9099	107.589	92.5508	137.794	27.6992	121.109
	54.6		119.699	223.417	148.113	205.292	9.60974	203.979		202.759	341.112	200.71	193.588	16.3174	176.851		196.102	271.416	187.017	329.775	3.81954	288.985
	54.7		168.078	442.88	184.162	184.266	38.5842	244.948		220.84	440.043	233.276	182.988	17.616	207.229		256.967	497.956	254.795	307.922	39.3443	294.618
	54.8		221.067	540.148	177.459	215.001	34.2323	306.159		285.081	513.381	264.798	268.294	19.7029	306.435		263.125	557.634	274.214	306.33	26.363	309.372
	54.9		312.333	524.165	251.491	326.615	9.87493	291.303		354.597	493.232	332.108	319.279	3.43428	358.913		313.645	500.011	321.278	349.114	4.21071	369.24
	55		368.793	399.853	370.277	511.385	120.672	395.017		383.298	333.405	374.335	463.2	128.826	436.546		357.065	368.29	353.825	573.133	131.836	574.079
	55.1		279.619	277.203	305.288	316.503	66.3714	325.781		315.781	157.308	313.25	331.049	106.345	275.302		270.412	227.762	271.644	379.64	84.6852	381.458
	55.2		131.558	228.466	130.966	128.946	14.9128	195.472		192.091	83.7433	191.767	181.223	26.9787	165.1		141.876	138.246	147.714	223.22	27.2117	218.096
	55.3		33.4487	193.233	44.0516	70.752	27.0893	71.7824		92.484	74.0005	78.8079	68.7626	11.4946	89.7063		44.9285	144.191	47.3379	94.7593	11.4082	108.174
	55.4		2.91498	145.718	7.46224	60.0689	1.22064	62.7279		23.3142	95.7237	15.9442	48.1274	8.61467	71.738		3.91335	216.831	4.95196	71.1939	0.895026	93.1719
	55.5		27.0236	112.338	25.2486	6.46707	66.1492	27.2451		13.9144	133.12	17.5705	5.24354	76.6901	9.87803		49.6141	247.091	50.8623	8.88532	48.6953	16.3407
	55.6		88.0772	41.4985	76.9046	51.205	267.851	83.4052		61.5969	82.7897	56.2175	85.7361	232.836	40.6889		105.167	101.393	105.708	60.3556	159.344	58.6894
	55.7		74.9842	5.122	69.7502	106.715	199.698	126.355		63.1757	79.5399	72.0474	158.396	161.184	73.7922		76.3099	10.3232	75.3492	115.852	117.195	114.051
	55.8		19.6344	7.17601	44.0083	78.5721	84.688	48.0327		42.4044	91.8126	56.7485	88.8071	37.877	45.1107		16.6191	35.5543	16.7789	51.5817	76.1172	48.4566
	55.9		11.7298	19.6194	28.4771	59.2168	48.711	22.9798		47.9852	24.093	67.9997	11.8636	41.8451	3.46077		4.85868	20.6212	5.24889	18.7298	22.952	20.2269
	56		64.5594	93.44	38.1593	99.3356	87.8447	118.783		58.4851	14.8904	68.9237	63.1019	157.569	47.1698		36.1038	15.8996	43.3373	98.4563	78.4243	100.828
	56.1		47.8774	136.393	15.2749	109.348	129.044	101.12		35.2562	55.0058	29.2694	79.2818	200.664	79.8807		28.302	62.8896	36.9349	107.76	124.28	107.479
	56.2		8.18579	142.997	13.0611	38.2889	86.1426	14.6208		11.6542	124.197	6.75074	16.2123	101.831	42.7781		10.8945	119.689	9.81174	32.1119	116.154	33.4793
	56.3		41.244	107.446	51.2846	19.5596	13.8468	11.7958		29.5312	95.5322	32.4912	14.8821	19.9737	30.3555		47.2497	69.3328	45.3267	19.1561	47.5726	17.574
	56.4		72.1154	28.9764	65.8075	24.2073	11.9505	51.9573		46.5245	43.4853	46.0685	33.2589	13.558	7.20627		68.6408	2.15554	67.6707	57.7702	22.1512	55.6398
	56.5		78.4358	3.08036	76.8768	71.7923	100.418	108.526		64.6682	10.3132	68.1088	68.5173	97.2354	42.8569		59.0162	15.4957	61.3773	102.832	134.584	99.9117
	56.6		115.489	46.1527	131.439	128.207	130.803	121.805		142.989	39.8484	128.552	105.354	114.684	141.608		99.8342	71.8466	105.523	155.24	201.476	143.111
	56.7		139.938	90.6594	136.915	60.1102	100.703	51.3273		179.163	52.4679	180.864	40.9491	114.166	108.237		120.18	136.821	129.427	92.1031	187.415	92.8042
	56.8		127.552	93.7816	91.7467	68.6046	15.3858	88.8579		129.875	58.3982	136.237	44.0531	35.3995	140.141		113.202	195.408	115.009	124.081	20.289	121.694
	56.9		88.5304	108.08	58.6881	106.595	66.0928	183.414		72.8158	51.6902	90.8776	101.95	45.5342	172.752		102.677	233.097	105.39	200.482	33.4513	185.452
	57		115.139	96.8641	69.4806	166.754	130.754	247.458		93.9319	39.7576	99.5591	215.801	111.073	208.466		96.5266	220.267	100.413	281.867	78.1606	249.633
	57.1		123.793	44.6358	98.8912	80.5478	32.9179	136.632		103.609	2.10085	107.47	123.108	49.8799	81.4486		87.3615	86.2455	88.5952	115.276	46.0008	104.381
	57.2		146.153	11.2716	151.386	53.7519	71.899	94.676		125.129	3.04744	118.14	68.6332	86.6613	73.2763		121.286	16.1115	121.908	75.9125	94.6892	68.8866
	57.3		139.265	3.49861	130.386	32.391	166.589	56.2158		90.0509	7.17959	89.4927	22.5067	172.51	48.0904		102.015	6.69715	109.118	42.2746	175.341	40.2415
	57.4		85.8124	5.72108	63.06	20.8055	21.64	49.875		34.5688	1.43162	34.5049	20.3666	22.3887	42.1936		56.5825	12.6416	68.885	37.5698	12.4486	39.6955
	57.5		18.158	2.23007	7.8105	16.2224	18.7604	34.7359		3.59336	1.39244	1.47563	16.7698	18.8132	27.4891		9.34625	12.5838	14.6529	18.8862	12.0199	23.785
	57.6		9.2477	5.93217	13.3714	26.5033	89.7828	29.2138		24.1672	24.9847	19.9988	14.1391	118.017	11.7068		11.2232	3.17045	8.1219	17.8147	71.9111	16.6707
	57.7		26.4945	30.3889	25.9603	42.0625	16.7163	29.4592		24.2788	67.7136	23.7742	9.4314	30.4275	9.15437		35.5655	39.5768	33.9328	17.9651	3.29967	16.2529
	57.8		30.1166	8.59869	17.0596	80.5161	8.42798	25.1764		22.0381	42.9278	21.9422	15.2065	22.7531	21.3955		33.3235	24.1332	31.4605	32.9495	11.1667	26.8635
	57.9		30.8346	10.7416	10.379	43.0778	12.2346	16.1641		13.564	1.88614	9.26946	5.17338	50.8966	5.75368		25.7456	1.51753	19.8687	9.6087	8.62683	10.5535
	58		40.5194	30.1891	11.4413	20.8826	13.9185	19.2094		14.568	6.46715	12.9672	5.87017	50.5292	7.88609		28.1642	14.2079	23.3021	9.7721	5.38579	13.4237
	58.1		35.9522	3.18246	17.6351	3.91302	13.1287	16.0955		21.364	35.6689	22.7138	13.7549	19.6162	4.43868		9.19446	6.54051	9.18396	4.54551	6.04809	4.81403
	58.2		25.9575	15.35	13.8511	6.90877	6.29743	8.00175		24.7225	64.1154	23.4061	14.1966	9.51873	4.474		19.751	23.4998	20.4727	9.03293	2.98837	8.6938
	58.3		8.77711	47.1861	5.95053	4.25956	23.2003	12.2604		19.5702	48.9073	20.8813	21.4406	29.5458	12.1924		9.10441	41.5492	9.10336	17.6362	21.7477	13.4167
	58.4		12.329	40.8093	36.217	34.6592	51.7004	23.281		38.1296	23.1784	30.6854	51.066	73.7421	8.47462		25.7696	63.5429	29.4647	39.4711	14.5156	37.526
	58.5		71.1032	16.6743	102.275	57.7729	62.2431	38.9837		82.039	38.9856	81.716	71.0391	89.2417	38.9361		87.3732	67.7437	93.0189	47.8127	30.0319	50.4028
	58.6		77.2752	17.7138	90.4663	80.3266	126.283	44.5107		65.5219	39.8419	59.9198	69.0776	117.764	104.124		51.1777	27.7333	53.3305	61.0031	135.95	66.579
	58.7		12.1326	14.4448	15.3217	33.8322	43.0487	13.0729		18.5289	40.5041	18.4174	10.2922	41.3022	41.3796		5.53569	25.6929	4.55619	21.5608	76.0102	25.7214
	58.8		30.0925	32.6614	28.7202	39.32	10.4426	55.8637		40.6279	12.3352	41.9435	36.3346	5.77605	39.0117		54.065	49.9886	44.8353	53.8936	15.8315	49.949
	58.9		67.0787	66.1117	74.1806	27.6765	14.1839	71.605		90.7128	27.8405	96.9002	53.8204	15.6141	48.7255		98.9614	105.484	83.7128	57.5906	12.9656	57.2104
	59		55.8987	66.9869	55.6824	27.8053	56.196	71.3137		76.3124	22.3683	91.1667	79.6047	49.702	62.4851		68.0782	119.01	60.4409	60.9955	40.077	58.5012
	59.1		57.6541	87.839	41.5757	24.3444	29.9743	53.0053		46.5859	65.3486	55.514	59.4337	22.1878	41.7016		44.9419	121.66	45.8438	25.107	18.0994	22.886
	59.2		52.0853	54.2798	40.5767	23.3043	32.0082	32.9547		35.0607	73.4342	35.5494	46.1354	36.8347	32.3886		41.3736	90.5942	41.0383	30.4022	35.3734	23.6148
	59.3		42.4648	16.1264	29.92	10.7946	40.5934	6.41111		26.2945	37.8893	31.5773	4.75748	88.5547	9.8514		40.0022	41.7407	41.0555	17.0177	52.2891	14.4664
	59.4		42.6682	14.8995	26.8979	50.4384	82.9424	34.4778		13.9137	0.579199	11.4507	22.4994	117.974	56.6069		31.789	11.6512	33.7769	38.9445	69.201	41.8643
	59.5		33.9118	6.39145	22.4823	93.9472	137.506	75.5051		12.3812	12.2211	12.3738	53.1291	142.484	78.9212		29.7411	14.5199	29.6484	63.5955	111.045	71.2964
	59.6		22.5438	1.57889	13.1011	88.9318	119.252	99.3934		13.6197	33.0105	12.0411	63.876	146.171	71.0591		13.5544	9.76163	11.6825	71.3944	94.4817	75.7989
	59.7		3.86518	24.1319	14.2138	18.4663	51.781	47.1458		11.6446	13.493	12.0994	17.4451	55.7975	20.7349		7.2493	23.0494	9.6399	21.6739	32.6345	26.1984
	59.8		11.0679	50.2633	60.8396	48.6017	23.2882	2.19974		52.6813	23.1299	65.1976	23.0185	5.35157	2.79439		31.729	55.9606	36.2008	5.63179	17.2086	6.07003
	59.9		14.5048	19.4838	75.8997	71.7138	18.4296	34.6814		78.327	2.35294	88.6625	68.5992	22.6934	33.6028		32.1719	19.4117	31.4015	38.4172	6.12717	38.8008
	60		8.27196	8.2049	33.1953	89.8757	76.4043	48.1953		46.5885	10.8612	43.4955	84.7124	85.6181	62.4978		9.8298	9.33139	10.2106	61.14	73.801	66.6263
	60.1		17.1039	0.641387	16.941	46.314	55.8108	52.8854		20.0425	8.44531	22.249	52.8224	68.3625	53.3622		11.4578	0.882628	15.4794	55.0049	82.7275	51.548
	60.2		25.6	18.9774	20.9951	33.677	30.6279	29.97		43.6168	14.4472	42.7502	32.7076	31.0601	39.5831		33.2608	8.43988	38.769	31.4558	62.2936	27.3948
	60.3		24.5128	39.179	15.8372	24.9259	1.69112	34.0292		41.2495	12.8566	43.8099	16.4136	2.55602	22.8621		36.8936	27.2748	39.6711	28.8508	3.74315	30.0466
	60.4		37.5705	16.9433	35.3706	46.9732	6.51551	60.7617		48.3475	2.4103	48.7773	34.8126	1.1264	29.875		56.1868	16.6433	55.3353	49.8499	6.98779	49.6355
	60.5		48.0951	5.42577	32.9127	40.988	12.5485	56.0756		34.5494	0.461522	34.4623	38.1422	5.9701	24.9988		47.7132	11.2793	44.2775	31.0651	13.698	33.3605
	60.6		32.8858	8.51302	13.8721	28.1746	9.29221	42.6861		14.9418	4.228	24.2618	32.0753	8.11473	17.9052		26.4492	9.13186	25.5322	34.3111	15.3568	34.3421
	60.7		59.5983	14.8679	22.8223	42.4034	31.2895	51.5264		36.0771	10.0964	41.4247	20.2122	26.5832	39.5622		59.1881	20.3811	59.9694	62.9307	17.0261	64.8933
	60.8		90.9554	30.1408	54.6681	131.591	70.1473	154.834		67.9004	20.8539	79.2576	88.9183	85.5441	108.795		95.3621	43.1526	97.1198	154.333	44.3388	157.941
	60.9		86.9285	63.6202	87.2949	243.061	115.468	214.399		63.4939	65.7454	67.0772	172.079	151.677	173.003		90.1251	81.2504	89.1625	226.58	108.594	234.826
	61		54.8002	90.9965	65.7139	192.143	43.8545	152.944		36.9501	62.1029	51.9987	115.48	63.4616	108.627		66.0535	112.71	66.3132	163.438	44.3736	169.567
	61.1		48.3787	42.2297	46.8257	108.746	39.814	63.7777		17.103	13.9085	20.9488	60.9159	45.4444	66.9814		50.165	54.1427	47.8965	96.996	47.8262	95.8469
	61.2		28.1956	7.01531	27.3763	53.0087	17.2646	41.7802		21.0464	13.4116	28.7662	28.5009	17.4202	36.5147		34.5371	18.34	34.7959	64.0492	15.5562	63.1281
	61.3		24.1829	7.07409	19.8433	26.7454	12.88	16.7949		19.8143	41.4061	21.1199	9.32666	10.3944	15.5782		21.0498	19.2094	20.5269	26.1868	4.20941	23.4385
	61.4		20.3747	9.69056	18.1066	14.2259	11.8569	4.92046		20.6761	10.2396	22.0175	6.47591	20.6281	10.5646		21.1232	1.67384	19.2757	8.64761	23.0963	5.75574
	61.5		12.5423	33.227	19.3252	11.6751	59.9551	2.22342		19.7623	0.515835	24.5123	6.15452	63.3219	5.94237		35.0208	26.2219	27.8724	4.08474	58.2551	3.41357
	61.6		20.8014	43.4922	26.3749	35.5107	94.6902	12.1525		19.9423	10.8646	17.5521	8.69886	100.122	23.3184		34.8193	34.3996	27.4278	18.2313	92.6821	14.2398
	61.7		37.6608	62.93	51.0531	31.1553	37.7097	43.6211		26.6027	4.92541	28.6751	17.8668	34.4338	34.154		38.0334	23.3563	33.0134	22.116	32.8803	17.3869
	61.8		53.1637	68.4539	69.1312	44.2023	14.042	64.6867		32.6514	1.66493	39.526	37.079	4.76161	54.6345		39.6988	37.5166	36.0082	42.2052	14.1918	36.5838
	61.9		23.401	53.3243	29.6598	20.3763	18.9666	40.7805		16.0717	9.60884	15.3683	24.7648	20.351	47.3376		25.8064	47.1195	21.2374	40.1619	12.5862	37.1116
	62		10.6273	62.77	12.0186	7.60546	47.3447	5.54349		27.6163	42.8946	29.0007	4.2118	63.2146	15.2482		25.4748	64.7222	23.8117	5.73157	55.9678	6.53265
	62.1		24.0062	45.7942	16.4593	30.0684	57.5951	14.0285		44.3562	53.7953	51.8831	12.549	94.0046	14.8926		27.9547	56.5512	29.6802	18.7325	115.304	18.3035
	62.2		7.54224	5.5224	8.09192	56.5805	30.983	22.38		30.7079	20.348	33.448	28.223	52.8829	36.4		19.1659	8.90216	21.3407	36.1322	52.3984	35.3649
	62.3		10.9217	16.97	8.84254	18.9843	3.34595	16.8864		13.2373	2.78977	13.0488	12.6256	3.77716	11.3284		2.7993	8.18117	3.73302	16.0211	0.610782	17.0685
	62.4		22.6601	24.5105	15.6173	6.11868	3.59704	21.4865		26.5494	15.0946	26.7594	14.2613	20.2617	3.21939		14.2375	11.4804	15.355	8.43893	12.0263	8.97323
	62.5		14.086	17.3103	11.1418	14.3462	24.9535	16.2249		11.5165	22.0368	12.1358	25.6359	35.887	16.0836		16.1765	8.09706	15.0314	20.0972	20.4724	26.0838
	62.6		9.93638	27.1836	9.06085	8.22582	25.1956	7.10311		15.8095	16.6094	13.0284	9.30938	45.0213	5.40897		17.5145	10.588	15.612	20.8059	12.7663	24.2198
	62.7		37.7741	43.9027	34.724	24.2963	106.898	57.6491		52.8668	53.1287	49.865	24.8393	133.8	23.4169		70.8828	28.6687	65.1466	39.2909	105.189	36.5618
	62.8		70.1097	45.4096	64.7021	106.088	222.924	156.659		54.6897	64.7076	51.836	91.762	228.357	87.7689		114.902	47.1897	103.115	114.102	234.662	110.781
	62.9		107.306	26.0538	71.9841	158.169	330.706	188.515		69.8983	63.2302	69.952	118.805	361.827	121.679		143.015	39.849	133.395	162.107	339.656	166.251
	63		119.568	8.58096	74.5051	110.233	232.252	139.305		70.5903	18.1383	71.8865	66.637	271.925	67.6047		132.14	12.5362	126.538	117.962	220.648	119.737
	63.1		68.1556	15.1395	56.971	30.3947	117.119	53.9539		37.8518	47.8195	40.2592	19.3455	166.71	15.251		74.2929	22.3889	73.845	36.1286	110.008	37.3187
	63.2		18.4438	73.1589	26.7555	3.12378	19.7312	22.3137		17.5	107.293	19.369	8.04257	24.5863	1.60173		25.4498	89.8332	26.9375	9.18348	9.55132	9.86582
	63.3		8.15624	70.5394	13.2146	10.552	14.9138	21.4227		16.4472	114.421	15.4432	24.2634	13.1152	10.6674		18.3073	88.9155	12.8108	17.2135	12.5674	16.0189
	63.4		8.12088	2.20281	12.9629	4.80111	17.067	6.90464		19.8162	11.6335	27.3797	7.14959	33.4214	5.96552		22.1851	5.92294	16.2292	10.7801	12.6862	16.0188
	63.5		21.4069	56.2435	21.5647	5.06242	0.647947	2.39142		27.3315	25.3947	31.4521	9.03947	10.8817	2.36562		31.9486	54.8783	28.7908	9.64467	2.87923	13.2881
	63.6		38.5242	84.5574	32.0875	4.41756	30.7743	15.6472		36.8711	65.7078	32.7947	7.89125	15.2944	4.10462		35.8922	67.7544	36.1645	5.10342	46.498	4.81063
	63.7		21.7445	23.3206	29.3619	14.4387	42.5779	19.0455		22.0278	19.9178	19.2483	21.8457	12.7443	3.54347		20.3342	8.50027	20.1266	11.3116	46.6433	11.0136
	63.8		6.84584	1.37938	13.1898	12.6301	27.4307	8.75399		8.3818	11.6362	9.32904	24.9376	12.4605	5.73586		11.0739	6.86789	7.45651	7.06276	23.2908	7.65135
	63.9		35.592	15.2596	8.19681	4.66812	6.79499	18.1988		27.5183	9.60524	26.621	19.6527	8.24828	30.1762		30.5918	19.9565	22.9165	16.1931	9.01508	14.1775
	64		79.8905	27.1655	36.8554	9.54628	7.53976	28.4352		52.5912	7.26467	51.6251	20.9713	8.77081	32.3795		57.103	23.986	47.6774	32.6851	6.37702	28.2437
	64.1		59.0582	12.881	30.3166	19.7819	14.9238	21.3497		38.312	2.32913	32.2322	28.8776	13.8467	28.252		39.8954	14.8154	30.8801	40.5245	11.5006	33.3548
	64.2		7.5974	5.28669	0.763697	23.0843	16.072	20.1446		6.62276	8.98322	6.98242	21.3809	19.6094	20.7965		1.0646	19.1077	0.727402	26.069	21.6037	23.493
	64.3		22.6335	28.8015	15.0172	7.63453	24.3901	11.4996		9.57443	10.6536	6.27843	12.6765	48.8052	19.5441		14.8969	33.3692	16.5062	12.4821	61.0202	11.4408
	64.4		41.7222	52.8406	21.5938	11.2005	57.1079	9.93111		19.7297	16.1989	12.2572	7.05649	116.491	19.7014		26.5457	53.1071	30.0824	16.4402	116.761	12.8795
	64.5		31.788	48.3201	18.6023	24.1694	51.04	11.5096		17.252	17.4157	13.7663	6.64719	122.281	3.24762		24.9439	56.0194	29.4756	14.5183	75.3539	13.7994
	64.6		54.1653	22.9148	56.9973	44.407	59.5767	36.7496		37.895	11.6443	32.4901	44.8517	103.99	27.2658		61.4936	26.9922	59.982	50.5698	59.7748	42.8933
	64.7		78.9582	7.18291	90.9587	63.459	62.9035	92.4993		63.8219	16.362	67.4773	76.1417	78.7996	66.499		102.341	6.58686	98.5466	91.9646	52.2123	82.4993
	64.8		99.8778	1.62215	103.663	139.711	102.531	165.607		87.0417	6.81186	79.6312	129.696	77.437	135.565		123.262	4.34334	116.924	160.727	122.242	142.497
	64.9		90.1782	2.41505	89.1193	177.529	140.913	195.201		71.4302	15.6847	76.5932	146.623	98.4231	152.861		107.799	19.9412	103.077	187.61	164.953	171.789
	65		86.8363	6.53215	90.5894	164.153	184.473	161		53.7881	26.9549	53.8858	123.748	137.965	130.953		89.0357	24.6097	87.9316	165.13	180.084	154.14
	65.1		59.8512	22.5634	73.5989	94.8818	110.652	84.2907		44.5025	54.5298	45.4639	61.5323	122.689	54.166		59.3994	36.8022	65.1419	100.54	80.3767	93.5105
	65.2		35.5971	39.8441	40.3391	64.3353	94.1746	32.6531		29.2211	52.7941	26.3622	37.0825	105.076	38.3053		36.7216	41.1533	39.424	50.3406	57.3121	43.3309
	65.3		23.4188	30.8777	17.0595	23.9997	95.2718	11.339		12.3529	33.7297	12.7482	17.1048	90.4998	20.6831		26.6505	25.2731	24.4249	18.842	81.3337	17.6537
	65.4		12.2908	27.3733	9.91033	10.2967	36.6022	4.62773		3.11253	0.676992	2.06773	4.98903	41.4034	8.57323		12.0536	14.6862	9.77081	7.23217	35.6204	7.10461
	65.5		6.6212	22.6918	9.05033	10.3476	10.5076	1.92261		11.422	4.94784	9.42313	4.61096	30.5852	4.85322		13.9985	13.4134	10.8015	6.15487	11.3826	4.59009
	65.6		10.1825	7.37821	13.2319	14.3117	7.12805	19.7857		17.7024	17.8932	12.8545	18.3754	17.7912	11.8723		21.9058	10.6592	16.6636	25.5871	3.93679	19.5259
	65.7		18.1599	1.42345	13.4334	12.1106	8.8378	23.144		4.78968	13.8027	5.43802	28.664	16.371	6.49768		17.5622	8.31656	14.8938	21.2832	0.338565	17.0042
	65.8		9.68911	5.77822	7.09991	9.40118	10.2478	8.7272		1.887	38.0138	2.22659	15.8528	17.1311	12.2569		3.7005	5.75582	3.57305	20.5926	3.92579	17.6875
	65.9		13.17	13.9821	14.1886	7.00794	9.06847	7.95316		19.7724	43.7172	17.1144	6.34814	14.827	22.1203		17.2159	14.9133	12.2689	14.5721	4.34983	14.2755
	66		35.7393	11.3467	21.4807	8.38005	8.13576	10.3007		26.4453	7.77241	29.2205	9.17781	12.9235	31.2529		28.6398	8.93324	21.7309	10.9903	17.0014	12.0016
	66.1		17.5238	11.117	12.2069	8.7823	6.65166	4.72691		12.1019	4.44437	11.692	5.57999	10.6809	15.7378		11.3749	5.16836	7.38823	5.91471	5.29056	5.02043
	66.2		11.8683	14.0583	7.44174	6.93226	27.6583	3.49501		5.27245	2.55771	3.44983	1.12233	37.726	9.81531		3.27338	5.15252	5.4402	8.25209	28.6136	7.61031
	66.3		48.6871	17.317	15.5457	2.49764	19.2209	1.36623		10.235	6.78907	10.1128	6.96197	42.6133	2.99621		20.6775	17.3988	24.4917	2.92172	30.3155	1.57641
	66.4		52.4247	14.3927	22.9	5.77039	36.7436	3.82282		21.6277	10.2639	17.2487	12.653	70.1263	3.41707		34.916	25.9052	34.7792	5.28173	52.5096	4.69701
	66.5		40.1656	8.54879	34.3784	6.86409	38.0476	6.94817		29.1016	11.4296	27.1876	12.6896	61.5595	3.22986		45.1456	24.8536	39.8267	4.18782	41.04	4.36302
	66.6		39.7728	8.13905	39.462	15.6772	5.22172	26.3738		18.9696	10.3391	14.363	25.7456	10.1153	12.2794		35.3982	10.4582	30.9105	27.1717	4.17779	20.8924
	66.7		32.0062	9.86637	24.4271	56.2586	34.0473	67.4144		9.52466	2.52603	11.4253	59.1839	11.9082	40.4975		28.9637	0.871934	30.8904	74.3576	35.6548	71.6118
	66.8		39.9949	8.54911	39.5289	102.695	113.373	99.3171		29.4669	5.57217	30.6078	105.806	94.2831	85.7039		45.0841	7.42395	45.798	109.99	118.056	110.528
	66.9		39.2109	7.13046	53.7401	99.2331	68.6383	104.497		42.5494	0.254786	48.1595	95.0697	71.3953	80.1304		47.5096	0.81871	46.9981	103.144	72.225	99.8009
	67		39.476	10.9066	70.2093	70.4217	37.8767	65.4407		34.5894	0.0560036	41.4522	58.7791	41.7495	54.4211		40.1346	0.552969	39.5315	62.9679	42.1486	57.0828
	67.1		26.2056	1.48354	63.0716	38.0236	1.65075	41.0089		30.2517	6.77769	35.3817	29.2169	9.30094	32.5688		29.0276	5.86016	31.3495	41.7632	1.61169	36.7803
	67.2		27.2395	32.7477	49.5864	24.0416	2.73975	24.0689		37.8597	31.6439	37.0378	29.0869	3.36653	32.3538		38.3431	47.4778	40.2326	21.2349	3.56124	18.2677
	67.3		34.737	58.5669	38.7447	10.2454	6.55775	16.805		28.6949	42.3518	28.3579	22.6591	7.16843	20.4553		38.3573	69.8526	38.4278	11.4858	4.26332	12.0617
	67.4		50.3103	19.8098	27.513	12.3137	8.35299	6.69354		39.2249	8.03153	36.8603	16.4705	24.1983	11.6067		39.7318	16.313	35.222	11.182	6.32312	8.5272
	67.5		42.0328	2.7412	8.70759	5.19751	41.2792	1.02867		34.8347	2.49137	37.2107	2.01074	66.9214	1.12912		22.0666	3.73933	18.9437	1.88707	41.7937	2.66158
	67.6		20.3097	10.832	10.4619	3.98419	21.9247	6.03693		17.4276	20.3159	16.8428	3.17286	38.438	6.06187		15.3288	23.6963	15.6161	1.53072	22.6447	2.08075
	67.7		6.17818	4.87161	12.0013	14.5185	12.0001	16.775		3.13631	21.0085	2.56165	17.7641	11.8213	13.6323		12.1813	10.2679	12.493	13.4836	8.79153	12.6342
	67.8		4.0269	3.20639	8.43614	1.03996	14.6159	8.57746		5.37004	32.0177	6.11038	5.47787	43.9098	8.54529		5.52089	4.36224	6.08033	4.12611	19.7579	4.33598
	67.9		11.3031	7.66633	8.9094	8.6778	16.5197	32.9802		13.8997	32.8652	14.3144	11.5991	54.5564	30.3249		7.30923	8.16178	6.22752	20.6043	15.1099	24.6003
	68		12.8158	7.67671	10.425	21.4176	22.4673	46.6862		14.5177	22.8567	17.7636	29.4089	50.2196	44.8161		10.1361	3.85395	9.63197	42.6263	16.7798	47.9411
	68.1		6.97811	2.10766	9.74324	13.9154	9.94523	19.3083		13.284	16.5928	15.7974	15.7175	11.8165	6.5846		7.27042	0.258932	7.1045	18.2434	4.05467	16.1169
	68.2		6.04745	6.76926	12.2845	11.3712	19.2376	8.27691		7.10681	11.682	5.72804	13.7339	20.5178	9.2701		4.5094	8.34057	4.83932	6.32165	11.5705	8.29374
	68.3		7.23337	26.2227	9.2338	29.3896	1.06372	23.9058		2.4691	11.2735	3.39445	33.0262	5.17756	27.558		12.9566	20.2657	11.3961	31.7577	0.695079	33.3127
	68.4		5.6852	21.5751	6.55823	30.9996	11.605	23.2088		1.26064	8.37972	1.08806	26.2572	27.4921	16.6011		13.9024	18.0819	10.5114	27.6082	20.2971	28.5321
	68.5		4.84414	15.5518	10.25	37.0276	36.6443	31.3559		2.12657	3.11978	3.26987	37.3746	56.5585	27.2947		11.0556	4.80109	10.5944	27.5964	44.1666	28.8303
	68.6		19.8601	36.3515	21.9092	19.62	7.73895	22.0792		5.89772	10.4495	7.36996	17.1128	14.4635	18.2048		11.0588	14.1242	14.4187	14.0402	7.62325	13.8559
	68.7		42.3331	48.9904	33.3946	33.0381	25.522	35.6997		16.327	30.7337	15.606	24.969	30.33	42.4784		33.4716	33.4974	37.6984	24.2546	36.1761	26.2011
	68.8		38.7414	54.0862	31.1828	50.4197	24.8494	55.3908		21.5321	31.6395	22.857	45.8066	27.8264	65.2754		41.2136	34.8976	44.939	43.3836	46.7381	45.5262
	68.9		20.205	68.1665	22.3309	68.4974	44.0972	81.1579		19.8278	28.9125	20.3145	62.3528	37.0706	62.528		24.7453	28.8521	26.3092	86.1023	85.5362	85.8478
	69		6.22315	57.363	9.90701	31.4398	46.6941	68.3169		6.33638	20.224	7.17967	42.026	53.5831	27.1144		10.7612	26.7149	12.9594	60.6396	52.6462	61.3284
	69.1		6.61832	13.6149	10.6075	20.8496	91.2035	44.7123		4.82858	13.0422	3.61328	32.8459	105.072	18.0729		14.6251	21.0629	19.9155	38.498	91.3705	36.4099
	69.2		5.76743	4.33373	8.42227	12.1538	26.6678	24.0995		3.82487	3.32106	4.69244	17.8742	32.7249	16.446		2.71974	9.89807	7.84367	14.0829	27.6111	12.5643
	69.3		5.92118	9.78081	7.3828	15.2822	14.4152	14.4697		5.09213	0.35013	5.05589	12.0276	11.6707	22.54		2.72297	8.14224	4.28761	10.5522	20.2645	9.0426
	69.4		6.93245	12.8256	9.13132	23.883	9.29252	14.3533		11.694	17.212	11.6239	19.0282	3.27823	26.2464		8.34859	13.453	7.72749	17.4066	7.22035	14.133
	69.5		7.97251	21.4467	7.86573	20.624	1.88109	21.0153		7.79602	25.9533	7.62923	15.78	1.96425	23.5715		5.59988	28.1931	6.18963	18.787	3.70486	22
	69.6		17.0227	34.924	4.15316	14.8318	0.882826	24.407		8.09718	36.7619	6.46593	11.409	1.4852	16.684		6.38426	51.6591	6.26089	19.4917	0.678861	19.8187
	69.7		19.7336	29.6819	1.03629	14.9922	0.163535	16.8955		7.79862	11.9835	4.6714	16.1874	2.11372	9.54411		3.17544	31.2743	2.8359	15.762	0.263822	12.4006
	69.8		13.6277	6.76037	2.5196	11.975	15.7331	6.54976		10.2949	2.26819	7.3408	6.89427	30.8419	8.16788		1.25195	1.79322	1.59426	12.2902	18.99	11.1522
	69.9		11.45	31.0016	7.37043	32.078	16.4013	15.2331		6.29198	39.2501	4.88768	37.147	29.2681	28.8667		3.66641	31.101	3.18268	32.5567	11.2427	34.095
	70		7.65914	60.517	6.82227	38.4317	13.0241	20.4757		2.05674	59.5368	1.81441	48.695	25.568	43.3154		4.78383	52.7739	4.38497	48.1701	8.61862	48.2012
	70.1		4.42316	34.4153	4.84293	29.8968	5.63513	17.2911		3.33031	47.1938	3.23012	45.4319	8.77609	36.9738		3.3238	27.9995	2.75068	39.1076	6.05894	38.748
	70.2		2.58314	4.45267	3.81763	16.3214	1.78143	13.9989		3.3931	22.7184	3.29843	15.135	5.46568	17.9915		3.00254	2.87393	3.67749	17.375	2.66111	18.1536
	70.3		3.75061	19.2762	12.8731	41.1584	4.81768	20.1534		3.52245	36.124	5.41952	18.7326	10.1606	30.0671		13.6194	25.0383	13.012	32.1524	10.6588	28.0361
	70.4		8.81343	25.2961	20.6643	23.2569	15.9823	8.67941		4.47578	37.3497	4.40787	7.52368	28.084	15.4998		20.2632	34.2441	16.637	11.9414	33.8577	9.97139
	70.5		18.6295	20.7075	19.8177	10.2321	7.49383	8.84544		12.0265	27.5238	9.27269	5.86419	16.7664	10.2437		25.1382	15.9239	23.4525	3.77855	21.4637	2.77462
	70.6		18.8405	66.6757	18.3662	1.55613	2.4584	3.85473		14.2938	67.7391	15.0745	4.97062	2.08113	6.8653		18.2974	73.0073	19.19	9.02416	2.82801	8.0434
	70.7		9.37477	93.6424	14.8131	1.59232	41.7196	5.4232		8.345	88.1492	7.63418	2.41384	35.503	3.57362		10.6417	123.114	10.2366	5.36102	28.3087	4.61066
	70.8		3.5921	94.5642	7.12838	2.80341	54.9667	10.2119		4.68877	36.8993	6.00713	13.3697	57.3971	13.7209		3.55079	85.2788	4.0946	4.91402	51.8796	3.63774
	70.9		9.86201	94.8109	10.0916	9.77534	126.595	22.527		5.27618	34.0941	6.82124	18.1694	153.076	16.8919		8.03228	95.5552	7.468	12.4531	138.174	11.6363
	71		19.2459	75.573	19.318	11.7373	109.923	10.5483		15.5975	24.5868	15.6427	12.4405	144.04	7.5867		24.8011	115.901	25.2928	5.72497	108.429	6.2435
	71.1		23.7071	36.6473	24.7745	24.3912	102.252	15.5595		18.8893	16.9486	17.3068	11.2547	111.534	10.0392		29.9797	64.3768	32.045	16.483	116.34	15.6794
	71.2		11.5108	9.15743	15.218	14.0938	8.19152	17.8261		11.6775	10.6394	10.4798	6.40922	11.8408	8.04196		11.348	10.2844	12.2075	8.30576	11.73	10.2538
	71.3		2.09664	11.3423	3.21863	4.27937	4.10599	15.1635		6.74442	19.8326	5.24002	5.67903	7.8022	5.82113		0.682597	24.1777	0.51472	4.63311	4.81963	5.62615
	71.4		2.39251	18.6516	3.88755	6.88416	28.3373	10.9217		13.4084	27.1584	13.0023	12.4928	26.2079	9.92377		6.73717	47.5259	5.20837	10.1197	32.2254	8.7874
	71.5		1.21577	16.2995	3.6617	10.0316	2.49415	22.9319		5.38362	10.2113	5.13313	11.0214	5.51469	15.7605		7.30892	34.5291	5.26274	14.3233	3.93763	16.5525
	71.6		3.08933	10.7637	5.82144	24.3767	0.875204	37.4521		8.09019	5.8495	9.48879	16.6946	0.510336	25.5719		8.06074	13.8755	6.61981	31.6885	0.185492	31.0798
	71.7		5.68961	8.73573	9.68252	26.3242	11.044	32.6493		13.6315	3.13247	14.0625	20.8005	5.78539	23.1381		7.75208	2.39996	7.23224	26.597	11.7143	24.1608
	71.8		8.97296	5.90618	10.1453	13.6131	3.70219	20.5344		18.0737	6.59375	14.8839	7.84118	3.35506	13.6936		7.30771	0.298564	5.98074	13.8199	6.68927	13.6435
	71.9		5.50634	7.44588	6.48312	21.2757	33.612	15.2377		10.2492	5.54135	9.77332	21.8146	24.8183	14.0649		5.2477	12.6717	4.72889	22.5389	39.9399	27.1578
	72		1.70839	25.0222	5.62813	33.5044	19.2754	32.175		2.24925	20.6784	3.99692	41.3898	21.0667	36.0524		4.68038	42.8905	3.43888	51.6658	19.5224	52.9095
	72.1		4.4998	27.495	9.34291	27.1516	18.3543	31.615		4.19479	28.8142	6.6835	37.9962	26.7689	40.8212		13.5414	47.5383	7.02051	54.9484	27.6853	47.2343
	72.2		3.32108	6.57835	8.76816	6.06558	1.63592	12.2984		3.8583	11.5209	5.735	6.39965	8.4685	9.68476		13.2453	8.07829	7.30621	14.9561	1.79125	12.7998
	72.3		2.65028	5.94968	9.01862	8.43235	9.36435	4.2584		0.826585	16.2823	1.45916	5.22661	17.7797	3.40826		13.5585	5.04189	9.17396	9.21443	7.69904	5.86505
	72.4		17.6903	13.0916	14.2642	11.0647	19.8923	5.3608		8.42542	27.1537	9.14584	19.7399	23.2964	14.3962		10.9231	21.6638	9.68721	13.887	26.0134	11.2328
	72.5		19.0232	16.6995	13.9319	15.6556	5.55093	14.0031		21.7882	29.6982	25.0615	17.5904	4.03431	16.0293		14.206	24.6663	14.9256	19.0947	9.4995	18.3653
	72.6		5.72682	20.148	7.5999	21.2949	2.21085	17.4797		18.3942	20.1527	18.0598	22.0299	6.88995	25.3283		9.78096	20.4401	9.1266	24.427	2.19248	23.4595
	72.7		6.00475	17.7148	4.15871	13.7207	11.2615	26.1491		7.41377	16.796	9.16144	19.5755	20.8962	21.2446		5.54151	20.6266	6.75293	13.6695	13.2112	17.5684
	72.8		18.7844	28.0479	10.8856	14.1024	1.86237	31.4775		15.5024	9.84546	16.8986	34.8973	2.93789	33.9757		13.3476	34.7104	13.8216	24.9399	3.03292	27.0571
	72.9		19.5195	45.8282	12.1636	6.34507	53.8384	19.8359		17.4708	30.0895	19.6091	22.2887	67.7913	24.055		15.89	61.8951	13.5842	16.049	72.3075	14.6628
	73		21.5116	56.6369	18.9353	10.2138	64.6176	8.97695		25.7087	35.0257	24.4001	21.4779	87.7371	21.9537		23.0616	61.7876	18.9842	17.5004	83.0017	13.0282
	73.1		22.922	37.7184	21.626	5.55799	67.3464	5.70225		27.0447	23.1767	26.1367	4.13228	74.7603	6.70954		20.8658	34.6154	18.7455	8.51966	86.2654	8.48876
	73.2		15.8307	6.4818	10.5485	7.18256	10.2412	7.93625		17.6963	2.47785	15.8485	13.6463	17.0438	11.1798		14.8771	3.52692	13.7249	15.0023	16.5375	16.1024
	73.3		9.8747	7.71806	5.34864	6.96736	3.21973	11.4398		19.4146	4.40481	18.3338	16.7919	9.22322	9.10117		14.2229	10.845	13.5192	13.1968	10.7074	17.0218
	73.4		16.2168	18.5462	11.9399	9.0272	17.3124	5.88614		30.9581	12.2923	28.5489	15.1699	18.6398	9.36365		16.647	26.31	13.9583	10.0577	41.3613	12.914
	73.5		10.1616	11.5804	10.3049	6.97641	7.7956	6.80332		12.6783	2.7435	12.1363	2.4272	4.72225	2.57762		10.9058	12.9556	9.02929	3.75148	14.8774	5.15121
	73.6		4.25637	2.45152	6.10264	6.2702	11.5289	10.7386		8.59389	3.27316	9.96248	2.55549	6.46467	2.34854		9.73464	0.947322	8.76377	8.27024	9.67046	7.53249
	73.7		5.7451	1.84932	2.79168	6.24421	1.71045	6.58283		8.30528	6.70567	9.53206	3.83891	1.38638	5.48614		5.4914	6.00595	5.39382	8.18211	3.61426	7.15488
	73.8		9.46422	6.13826	1.34441	8.49543	2.81541	9.18741		10.8975	6.58012	12.9586	4.69991	2.44831	5.79074		2.27024	10.3131	1.96937	5.35108	3.96324	6.37167
	73.9		14.0816	16.5512	8.80993	33.1005	7.58457	23.7929		10.9917	9.91909	11.5785	16.372	9.95532	23.9353		9.8397	14.3225	11.4936	28.0289	6.64936	30.5458
	74		14.2205	31.1385	24.2185	33.5014	3.21497	28.1068		8.42999	19.6878	9.53371	17.097	4.87167	25.2115		17.7364	23.5665	19.1106	31.3523	4.58602	33.1508
	74.1		9.03738	39.3388	21.1148	28.5452	17.5975	33.4312		7.54526	30.7201	10.6349	24.8044	29.7077	29.1949		24.7802	39.4465	21.0632	44.4892	31.8264	43.229
	74.2		3.18313	38.061	8.09409	8.11585	8.32317	16.6453		5.50735	41.1598	5.92271	6.28099	14.7221	10.0433		10.1364	44.1763	8.21526	14.788	8.27359	17.1379
	74.3		2.93955	19.8863	7.32614	22.5152	12.3506	23.8878		4.09528	15.5594	3.04518	10.5678	14.2973	15.752		3.61038	14.6159	4.22349	19.2768	9.56175	20.5024
	74.4		5.92643	10.2898	14.1768	39.7079	3.04327	27.3823		9.59264	7.66174	10.5183	24.791	3.27554	22.3118		7.32389	4.51854	6.86859	26.6324	2.49368	29.3851
	74.5		7.13757	11.4634	20.4334	50.5324	9.81951	30.1639		14.5883	22.7988	17.4457	34.3102	6.96311	37.6097		14.844	14.2667	13.7867	39.315	13.0149	43.1768
	74.6		11.1381	5.46281	22.9606	43.98	6.28976	21.973		10.6583	23.1449	12.5691	31.9598	1.63837	42.5109		16.4832	11.5246	14.8225	38.659	5.84754	40.8013
	74.7		16.3157	6.75677	18.8693	26.0392	13.2927	22.7688		6.02277	18.7631	6.00347	24.2169	6.24753	35.9216		18.6047	11.2062	16.3345	30.5911	17.7037	33.1246
	74.8		20.719	16.6812	13.8729	18.3437	35.1751	29.5346		12.29	19.1451	8.77636	29.5358	28.001	34.078		22.9884	24.1118	19.6171	39.5702	45.2782	40.2188
	74.9		12.4999	21.7523	5.67599	9.46524	53.826	23.4356		3.35062	30.2128	2.43402	22.6387	46.0456	19.5911		6.26063	48.8151	4.76043	29.1348	68.8551	29.2316
	75		3.96586	22.1931	5.44035	11.6457	45.2731	21.1186		1.48351	47.8479	1.87301	24.9453	39.2692	18.2815		2.72739	68.1553	1.99978	38.2916	46.8302	30.9661
	75.1		1.0029	30.8548	5.08644	7.51944	24.6206	17.9686		5.15337	52.6331	6.78418	19.2609	13.9515	5.13169		2.96403	62.5447	2.59987	19.353	16.6266	14.6554
	75.2		8.83391	40.0939	14.7499	22.0208	1.75294	25.4891		4.06646	32.3602	4.39802	32.2981	5.30717	14.7567		15.327	47.5844	14.2209	33.9733	4.69996	29.8252
	75.3		16.9589	37.8409	21.4507	35.4178	7.10956	26.0717		7.2142	8.99259	10.3904	29.869	16.5482	24.2322		22.2286	30.89	24.4483	32.2361	16.8258	35.7554
	75.4		22.0284	29.5234	19.7921	37.162	26.9219	22.7969		9.07091	9.72955	9.60873	26.322	33.6214	36.6231		21.0784	22.141	22.5497	29.642	38.0987	33.1253
	75.5		11.5156	35.813	14.6746	26.5274	7.61793	24.9829		3.26865	21.2827	4.09548	13.4246	5.1693	27.9718		8.82927	26.32	10.4262	21.8059	3.65885	27.7391
	75.6		4.2316	28.6539	10.4396	17.0769	4.37197	21.8469		1.92838	36.9046	2.64567	8.95849	0.822165	14.2464		2.57691	24.0154	4.15925	13.7262	1.96994	18.2951
	75.7		5.78071	12.1494	3.22281	5.46614	3.2757	5.96612		2.25709	22.6784	2.76799	1.85732	4.00414	8.24603		4.30126	8.12481	5.3959	2.6579	3.79785	4.24957
	75.8		11.8104	8.15516	2.90843	1.51132	8.89657	1.08501		3.72408	16.4066	6.37908	1.52795	2.73475	5.01224		4.00961	6.91552	3.82102	1.34883	2.82639	1.18895
	75.9		24.4298	24.3149	15.1485	11.839	12.6483	9.61834		5.69394	14.1807	6.53912	8.96905	5.91525	16.3663		10.6198	24.0724	10.5213	10.403	2.8689	12.4565
	76		24.6889	42.231	19.9119	14.2993	14.9446	8.10859		5.14018	28.2828	4.96905	7.88832	6.93351	14.7641		12.2069	50.3106	12.965	7.61599	4.79281	12.5186
	76.1		14.267	35.8795	12.5543	9.75648	12.9744	10.8204		3.8297	39.019	4.28419	13.6255	16.6938	22.1415		12.7162	52.7112	11.976	14.9384	19.5785	21.3559
	76.2		2.80787	19.4776	3.00512	3.66392	10.359	4.47205		1.00413	37.3425	1.4727	5.74431	11.7926	14.4965		2.86656	30.3576	1.84298	7.36411	18.0531	10.1242
	76.3		1.60281	8.80685	4.58084	21.3421	3.50083	18.0206		6.05305	22.3414	4.73659	18.0311	7.88187	27.8964		3.23443	8.63142	3.07029	22.0584	5.94356	23.6678
	76.4		7.65065	14.9968	11.3949	26.9196	4.03461	23.9653		14.8041	27.8753	15.0245	20.4676	2.9252	21.2874		14.0595	12.6931	12.4256	23.3205	4.55666	24.5313
	76.5		10.5075	31.1451	10.8031	17.6542	13.2779	17.2218		11.6337	34.4994	14.9623	7.81289	12.8428	14.1067		15.6561	37.7166	13.9679	15.7958	20.4048	17.4462
	76.6		10.605	38.7592	7.58841	7.43209	4.41698	6.66436		6.608	46.0272	8.05344	3.64146	4.13592	8.24699		8.82436	55.7117	7.69537	9.54484	9.25126	10.6239
	76.7		7.12941	33.1066	3.90853	8.38063	6.70007	7.5667		0.43687	43.6285	0.584006	11.0843	9.59483	12.7503		2.7223	47.2158	2.15282	13.4844	12.9856	11.6028
	76.8		5.70843	22.8449	5.80852	11.6654	48.9466	11.5691		5.77459	42.4568	5.13549	18.7447	53.5723	11.6641		14.0374	36.5682	12.9206	20.3784	61.5633	17.3247
	76.9		16.0924	27.8998	10.5103	11.6786	39.5686	12.1206		11.8201	57.3724	11.5245	17.1384	43.2625	11.4157		19.8758	47.871	19.7025	20.3228	50.8035	18.6363
	77		14.984	40.7388	9.37924	14.5125	45.2014	11.6687		8.4489	77.9442	10.2785	21.4331	39.7843	11.9322		14.9395	69.727	14.393	29.7467	52.9074	24.301
	77.1		6.51977	41.8364	7.88601	2.40683	20.8891	1.48571		2.57251	78.5363	3.95525	4.58006	13.213	1.06325		8.05643	74.6177	6.42505	10.7817	17.6135	9.05481
	77.2		6.90701	26.5817	14.4905	17.0193	19.9138	5.42221		9.0298	35.483	7.58569	8.17598	9.68835	7.57384		15.3246	44.4161	12.8668	19.0588	20.0004	18.676
	77.3		4.91614	18.1954	14.9327	25.2834	10.2322	10.9545		8.19548	6.12334	7.2304	13.41	12.8433	17.3333		13.0292	24.7839	11.9848	18.2311	11.9942	21.6936
	77.4		7.17039	22.7479	10.5474	21.5791	20.0538	13.0428		11.9259	38.3766	10.2767	18.1993	26.495	22.2584		18.6762	35.764	16.8311	29.142	27.7835	32.2869
	77.5		5.89049	28.0509	5.49293	6.15619	5.97024	10.1312		6.10017	50.3884	5.86991	5.78759	10.7972	11.9024		9.02684	29.0905	9.69666	14.6321	11.1718	16.5462
	77.6		4.33353	14.5824	4.57304	2.59961	8.00859	7.81625		1.45087	40.1512	1.22953	3.33279	11.9902	5.23808		2.22042	16.6864	2.21482	4.45001	14.1204	5.62131
	77.7		6.42779	2.23422	4.34535	3.39333	9.0532	8.65723		3.79435	10.3936	2.86806	6.37838	8.58495	7.31008		6.99495	6.24943	5.2092	2.80676	10.5999	1.82886
	77.8		10.7629	1.95393	4.56922	2.7155	7.66115	3.44108		7.78045	2.93133	7.63361	4.98665	4.59079	4.29893		8.5746	2.13905	7.53475	3.43268	2.71998	3.45746
	77.9		16.5735	6.93655	7.29649	8.59498	24.1742	6.89499		10.1259	1.06123	9.98568	4.99009	18.0466	8.85678		15.0563	1.26711	13.0232	7.28644	14.6725	8.40114
	78		17.4242	9.63443	8.45751	12.9725	36.2715	9.4264		5.05781	1.45219	6.75175	6.49285	33.3817	9.68723		15.5522	3.04838	11.8803	11.0515	33.2283	8.97928
	78.1		15.2772	6.08622	8.64642	5.43734	23.9261	10.4991		3.96151	5.99392	3.74142	3.4383	13.0282	5.67719		8.35752	0.933126	6.63	6.00456	17.607	6.79123
	78.2		12.1253	2.25845	10.6183	0.404193	15.0288	6.6946		5.42515	5.77901	4.48917	0.591128	4.27873	2.80565		6.75896	0.0684942	6.04453	2.48902	15.9137	2.03493
	78.3		12.0861	5.58419	15.4532	12.6966	2.88726	10.4787		9.18165	2.50431	8.50701	8.97596	2.46718	13.2545		14.0012	4.33275	12.8159	8.53189	4.31086	6.75328
	78.4		7.91252	29.2552	12.1281	20.3404	2.51005	9.27548		7.21937	22.2401	7.99582	12.0893	2.47858	13.1117		8.65754	28.3402	7.13384	10.2324	2.26756	8.38406
	78.5		3.45879	57.6691	7.08984	15.1735	8.79549	8.14744		7.41323	52.3321	6.59827	5.37292	7.92694	11.7002		2.37454	60.3961	1.52612	15.6698	5.89913	12.4418
	78.6		1.72748	50.3313	5.91351	6.68348	15.1618	5.75534		11.7361	62.7849	11.2225	4.9915	13.5	10.2323		3.01966	66.1295	2.37404	11.0623	19.9291	10.9832
	78.7		2.80764	29.858	3.71271	12.7639	9.59844	13.3436		5.80103	34.5643	7.1144	11.1448	11.1692	12.3349		3.34113	46.1135	3.09516	15.5331	20.184	17.3127
	78.8		7.91267	28.8468	6.17979	25.9522	31.4073	20.1421		4.09338	32.9858	4.00495	25.2562	32.5244	17.7041		7.08644	44.442	7.62577	25.2123	59.4042	28.0191
	78.9		15.5023	39.1818	9.09824	27.8766	19.6208	26.4893		4.09703	54.7807	5.94631	24.2137	25.0021	17.1099		10.3447	58.4584	12.9676	24.2788	43.6115	25.7166
	79		16.7431	18.2357	7.54247	29.8953	32.1547	31.0429		8.28804	23.3916	11.1395	27.2007	36.2995	22.2645		11.1389	25.1359	12.675	31.1719	69.0225	30.3338
	79.1		10.719	4.54645	7.49227	16.0922	14.1101	17.0081		8.41507	6.96323	11.3312	11.093	10.2463	12.5627		6.15964	8.23689	6.19635	13.5125	28.1619	14.5987
	79.2		9.89993	29.3281	14.7971	21.1355	37.3487	15.4466		11.1908	30.2906	12.7933	16.4105	22.8327	18.35		12.8098	35.5174	11.3036	22.3511	45.0694	22.8598
	79.3		15.9335	37.5591	18.3817	11.6695	31.0315	5.29712		14.4743	30.6472	14.9678	4.54942	24.7081	5.51749		17.6649	35.8576	18.5685	10.9823	29.1082	14.3514
	79.4		16.7139	22.4252	15.0319	10.1187	28.9522	4.11279		24.2339	31.332	26.1558	5.80643	33.1179	4.74862		20.2304	23.2085	22.4847	9.89201	37.4829	12.2852
	79.5		5.71594	11.0542	4.30558	10.4253	13.8872	6.31208		9.30469	15.6798	10.0122	1.59576	20.1178	8.79095		5.46061	13.5936	6.66483	6.63602	17.7453	6.25705
	79.6		3.68715	6.38163	2.83165	9.42446	8.20847	16.6868		1.13231	5.9447	0.765305	2.43129	11.4791	7.85446		1.85319	4.38762	1.62939	7.70849	10.7663	5.45942
	79.7		5.76629	10.3733	4.77729	12.1162	3.7453	27.5512		4.30675	1.89984	5.37111	9.9645	2.16362	17.0898		7.29045	5.80498	7.76035	18.3106	0.930292	14.2303
	79.8		5.43418	12.7709	1.86077	3.6632	0.92241	10.0105		5.10622	10.0625	5.2782	2.41903	6.81897	6.0632		6.18874	11.9774	6.52216	5.35556	9.01772	5.69149
	79.9		4.00018	10.7294	1.03809	4.06847	13.0991	4.31428		7.38714	22.4081	6.20157	1.79263	27.6253	2.54297		7.52355	12.8787	7.79963	3.74228	17.5102	5.59417
	80		4.66152	6.98694	4.45033	3.61442	30.1621	2.25707		7.84719	8.64154	9.28298	4.64407	38.179	1.27325		7.37481	4.69477	7.47576	2.38124	37.4988	1.55869
	80.1		6.3773	2.07278	8.54999	3.72597	22.7223	1.65631		7.68014	5.78482	6.17203	5.5005	18.4951	5.58488		5.43614	0.173475	6.37802	2.83221	24.1244	4.22595
	80.2		2.69301	2.36764	3.34397	0.620307	23.1829	0.821677		4.81642	4.4278	5.44183	1.54899	11.4897	2.44697		2.93251	2.77783	4.2186	0.214869	27.5923	1.5158
	80.3		3.31237	2.09082	1.60457	5.38501	8.69331	4.74531		6.07112	3.37567	4.55171	4.19528	2.63528	7.04075		5.1556	2.54531	5.10603	5.57844	9.26716	7.45186
	80.4		4.00865	10.0989	4.88094	9.85459	12.7731	6.22059		7.41719	2.1033	7.32527	6.93657	6.25793	10.4439		5.72858	8.91024	4.16322	9.96913	17.3537	8.30936
	80.5		7.46098	29.8545	11.0043	12.3945	8.95731	4.74947		9.96759	15.6756	9.1099	8.4763	7.49587	7.36254		8.64287	25.3756	8.2521	11.3787	7.00145	10.0713
	80.6		20.0913	40.5422	18.6146	11.4781	7.37429	3.6981		20.1563	40.71	17.0481	7.74714	8.03483	6.56928		22.5287	36.6932	20.2409	12.2776	8.8076	12.2647
	80.7		19.6191	35.5816	18.5439	15.9464	1.64296	9.50083		21.8036	33.8854	22.4587	7.60913	1.59646	7.31007		30.48	38.4553	26.2759	14.8565	0.527773	14.9795
	80.8		13.5522	25.4288	18.6674	22.8393	5.28876	10.933		21.6834	25.3703	21.5066	11.3408	7.01161	13.8751		33.1019	38.4316	28.2698	16.4596	5.53121	18.5637
	80.9		6.93296	19.9087	15.2834	15.8978	14.2863	14.919		15.0347	21.6228	17.5853	8.85972	15.7163	13.3633		24.2984	31.1316	20.8371	14.6562	10.8394	15.642
	81		6.44411	4.5767	14.5272	10.9997	19.7341	14.5035		17.825	1.287	17.5778	9.16227	28.4395	15.4046		18.0097	5.68941	14.1081	13.0379	22.2008	12.1576
	81.1		7.25848	4.69578	12.2873	3.55982	9.34016	8.58508		14.3014	7.78284	15.0906	3.63964	24.4991	4.05757		10.0118	4.3236	7.83389	8.6052	11.4128	4.94498
	81.2		11.7172	24.0238	10.8831	1.23755	10.6069	6.07515		10.7502	36.0111	11.8289	2.58973	14.5195	2.46646		8.33159	22.5537	8.54749	1.35296	21.6993	1.53388
	81.3		6.37777	19.3274	3.35915	5.93322	11.2334	9.81356		4.22419	19.7342	5.36461	11.1945	9.25003	4.42707		2.63476	18.169	2.97043	3.37782	22.285	5.70828
	81.4		3.15128	5.72872	1.48615	12.874	18.9197	12.9026		5.10476	9.02396	6.05876	15.7604	16.9804	8.75759		0.662639	7.21264	1.14501	11.1148	29.5651	14.6595
	81.5		7.02994	3.53105	5.63124	5.05946	15.9899	2.40816		7.46014	3.56778	5.28129	3.01343	19.267	2.11068		3.13147	4.08418	4.19525	4.38849	19.8359	5.39804
	81.6		9.70792	2.30252	8.84146	3.20712	12.7428	0.855097		9.70951	2.85971	8.22177	0.936153	10.5325	1.75081		8.04807	2.69317	7.77714	2.44755	7.89198	2.41554
	81.7		8.43764	0.64114	8.22979	9.40798	13.0899	6.64415		4.62309	0.670421	4.87236	8.5662	3.272	4.36433		8.3449	1.07962	6.18089	5.08946	3.37329	8.29818
	81.8		8.52434	0.629678	7.78859	9.15774	1.40732	2.85376		3.59251	6.03779	4.21555	5.07994	4.65352	4.14435		12.717	4.40291	9.24782	2.8948	3.52821	5.25509
	81.9		5.63118	1.82415	6.18241	6.2186	10.5947	3.69638		3.07044	20.0883	2.87818	6.67677	19.8938	5.21634		11.6199	6.3439	10.4275	3.52799	13.5941	4.96367
	82		4.558	3.88224	4.75652	7.46424	23.9525	3.72067		1.23707	30.1677	2.28935	1.81468	42.4494	4.98635		9.94397	4.88256	8.64948	3.35644	31.6549	1.44638
	82.1		3.65229	9.58946	4.37877	3.60085	28.7666	4.90965		1.08527	34.177	1.98946	2.82491	33.3142	3.79457		6.22499	7.68465	5.22603	3.69519	24.7711	1.31746
	82.2		3.93866	12.7975	6.49356	8.43265	29.4431	6.66983		1.89594	22.8366	3.67021	2.80256	27.7017	5.1003		8.92464	11.4241	7.30576	9.01196	34.1687	5.56944
	82.3		3.32364	5.30472	4.9611	7.36848	9.40323	10.5727		3.90418	9.76145	3.73511	6.33022	7.88985	5.29667		5.00042	5.94495	4.67396	9.31014	14.5409	7.97377
	82.4		1.46539	0.553844	2.12041	11.5353	20.3775	15.7966		5.01053	2.40201	5.41083	17.9794	17.5638	7.46926		6.60857	0.970103	5.52742	16.8477	30.8317	13.9641
	82.5		1.9365	5.42032	4.66331	4.54066	16.8315	5.43084		5.54747	0.0615795	5.96504	5.27164	17.3996	5.43448		4.43665	0.102585	3.75635	4.36192	22.2649	4.50558
	82.6		11.7929	22.8383	14.0584	7.22646	24.4011	8.44525		15.4393	13.2637	14.0327	5.43107	24.4456	10.3405		8.87705	9.64137	9.00178	8.79073	31.7215	9.02791
	82.7		21.02	40.6254	22.9873	9.21487	33.5257	8.96493		24.9904	28.4542	23.3016	4.87872	38.1404	5.48349		19.1465	32.7309	20.9356	9.2397	38.3286	9.56224
	82.8		27.6906	31.1882	33.7798	4.63332	26.9184	7.91815		37.5391	28.3533	33.6522	4.09937	30.216	4.08158		29.9216	38.864	31.0197	6.40405	22.95	7.99885
	82.9		27.8953	16.4039	33.9842	6.86817	31.098	10.0201		34.1267	13.0721	33.0098	6.47464	33.7017	10.548		27.0119	25.2995	26.3019	9.41347	26.211	8.29441
	83		28.814	15.8491	35.7307	7.91751	6.05735	5.90828		29.9457	19.5461	30.6828	6.51209	6.35066	12.021		27.5868	16.9517	25.234	6.31483	2.40764	5.82997
	83.1		19.47	22.7733	29.0664	10.1064	3.94173	3.26023		16.6966	21.4471	20.3375	10.0693	3.51054	8.86849		22.2991	15.379	19.5783	8.39742	3.35567	5.3127
	83.2		8.83151	14.3056	11.9088	2.80653	9.77846	2.65193		6.6728	25.2652	7.74396	6.21961	9.33061	1.03105		11.2706	8.78377	8.55624	1.60675	21.2795	2.56767
	83.3		5.41463	7.50107	4.1803	3.95166	19.4646	6.04736		2.23235	11.8028	2.19932	5.72979	24.1809	3.94967		8.39267	8.6141	5.47933	2.64153	35.9815	3.22312
	83.4		4.28681	6.97369	4.68851	8.26648	19.7708	8.64309		2.9445	15.525	3.13086	8.46057	19.2254	7.96385		3.06999	11.3607	2.22043	9.15319	30.7766	11.0058
	83.5		7.5454	8.81565	4.06256	2.49068	12.6034	5.2047		6.70377	14.0559	5.37447	4.58414	13.2191	4.61623		4.38552	7.28531	4.33639	2.49337	11.9639	4.41858
	83.6		13.2269	10.84	4.78766	2.23111	8.31993	7.01918		10.452	12.5626	9.48312	6.57555	9.58498	4.23499		11.9406	6.95493	11.1658	3.19674	7.48242	4.02688
	83.7		7.28518	7.44003	2.52482	2.24458	1.49832	1.51009		4.13711	7.52399	2.51174	1.44421	2.46392	0.907672		6.07873	7.96684	4.35696	1.1158	1.92751	2.20364
	83.8		0.524766	4.41514	0.652258	2.53828	7.1026	0.885369		1.91671	12.6857	2.48946	0.801039	10.6503	4.70505		4.0332	9.53906	1.75796	2.57823	9.8505	3.44436
	83.9		1.33989	6.0092	2.57548	4.26572	10.916	1.44527		1.18041	26.0874	2.04463	2.99889	19.2935	4.99226		5.55414	9.72094	3.5943	3.43603	9.35226	2.56865
	84		4.88872	10.0547	4.9631	10.3048	35.2956	1.81535		3.01926	22.5203	3.75674	3.06644	50.1968	6.51416		9.57189	11.4633	7.95262	4.04625	39.0054	2.90485
	84.1		3.52043	3.45785	2.5334	5.55054	28.4687	3.33147		2.22396	16.6339	3.58405	3.85795	39.9789	3.47107		5.74265	6.42948	5.44556	3.88152	29.5901	2.9283
	84.2		0.547213	1.21979	1.16998	9.41426	38.1005	6.04809		1.97309	4.24955	2.39679	2.36956	48.1497	5.685		2.73088	0.6828	2.14705	5.90429	48.57	6.65206
	84.3		2.3475	2.91536	2.54017	4.27298	15.6622	7.70579		2.52932	1.55852	2.19124	2.37386	16.1705	4.77123		3.47266	1.06777	2.92184	5.72523	17.3154	5.3889
	84.4		4.45034	1.87373	4.63507	4.8872	21.0318	11.8257		5.08264	2.23383	5.88842	5.2276	15.2796	6.9563		7.93904	3.0243	7.41849	7.75278	18.8232	6.86117
	84.5		4.89998	6.29638	6.93783	1.98156	11.7207	6.50145		5.08094	8.57786	3.96307	3.1116	12.7964	2.97233		5.38437	12.5831	4.57862	1.7228	7.16798	1.1405
	84.6		5.91448	29.3886	10.2446	2.48545	26.8166	3.16488		7.57492	42.2261	7.43899	3.4518	31.3969	1.72802		6.27099	40.4433	5.89446	3.96368	23.3637	3.79812
	84.7		8.26442	62.4675	12.6426	6.89853	59.8111	4.88768		8.55704	58.4765	9.69747	3.17024	70.3906	4.53421		7.6686	67.3818	7.46487	3.09255	69.6411	3.3728
	84.8		13.3213	63.0006	12.4899	11.9604	75.85	8.99961		11.1878	57.5352	11.8608	8.65938	80.8026	8.50081		10.438	65.341	10.7735	6.73863	91.2523	7.73428
	84.9		19.3223	55.7726	12.6086	19.7229	73.0336	11.9565		12.3609	40.9093	12.208	8.46397	79.82	11.6778		11.1357	44.4867	12.6103	14.9084	105.56	13.496
	85		16.7273	55.6204	12.623	11.5755	37.1121	7.4125		10.4906	49.0207	10.8969	4.53319	38.1012	6.42403		12.2393	34.2097	13.9328	10.3283	56.7697	8.50582
	85.1		8.21601	54.4307	7.63969	15.8466	21.8826	9.40189		3.05247	36.9406	3.68105	6.89281	26.6173	6.96443		12.0614	30.9456	10.8191	16.3214	33.4678	10.6376
	85.2		12.0641	36.6	8.05025	6.13523	12.1642	6.28236		5.70855	27.6074	5.31203	4.39684	13.5028	2.35033		15.6242	20.9503	12.1123	6.56256	15.4255	3.12425
	85.3		12.6353	19.1159	10.4732	4.53426	5.26813	6.21504		12.5564	11.7908	10.7156	5.92818	8.70961	4.85763		19.7005	12.5569	15.9301	8.93865	8.83808	4.48451
	85.4		2.66817	11.6242	3.86593	2.54778	13.5416	5.6756		4.20428	13.2986	2.96601	3.42205	16.5369	4.52919		5.15618	14.7327	4.19098	6.98803	15.3059	6.26928
	85.5		7.98499	6.47648	3.34226	2.21339	16.3927	4.90745		2.03803	5.76412	2.53862	2.2256	18.8049	2.7027		3.9871	10.5315	4.47743	2.57123	17.5924	2.71477
	85.6		18.022	4.09861	9.08946	3.43939	23.3553	13.9811		9.59312	3.12305	11.1003	8.83024	16.3826	5.72482		13.5058	2.44507	13.6333	7.3308	24.588	5.8819
	85.7		10.6588	14.0492	8.59865	5.03399	10.4537	7.98215		8.43444	14.8762	7.8403	6.20483	3.96066	5.09066		11.9491	3.02882	10.5769	5.02637	7.29839	2.58701
	85.8		4.23337	21.0697	7.16745	1.64567	1.2396	5.07826		7.91545	25.6501	7.63396	3.17035	3.6805	0.9802		8.52681	8.29023	7.6167	3.57137	2.29336	1.85915
	85.9		6.58311	15.7519	9.20403	5.60532	2.41273	4.11692		5.66767	23.9157	6.75277	4.33588	5.21664	2.88339		7.63588	9.21665	6.79333	10.4712	5.73424	7.28754
	86		10.013	9.95905	8.71758	5.6416	9.50897	5.74166		3.56402	18.3131	2.91092	3.76403	15.1445	1.94239		6.22805	9.09431	5.60494	4.73977	13.5608	3.79711
	86.1		6.16932	9.61356	3.14986	8.05852	2.09738	11.6853		1.65272	9.55086	1.68868	7.98192	6.7599	8.38248		4.24845	6.43633	4.59199	11.1721	1.99005	9.08212
	86.2		2.1628	9.62859	1.1945	2.82164	9.47438	4.39391		2.01827	8.28013	1.62675	2.25112	15.9887	5.13615		2.13982	4.06995	3.10177	3.6634	12.0659	2.28667
	86.3		6.86526	8.60446	5.38394	1.05919	5.85778	3.69908		2.19988	3.29339	2.30074	3.95298	7.1439	4.01162		4.80741	1.23468	4.37041	3.61988	5.93119	1.64255
	86.4		11.5923	11.5356	7.21695	6.08227	21.3638	7.78118		4.24005	6.06561	6.026	8.20002	17.8385	1.82662		8.92898	4.7682	8.50004	4.69727	23.9112	4.6746
	86.5		7.87289	17.3413	4.32073	6.71281	18.5308	9.30866		3.98264	6.42144	4.22297	5.88494	21.2022	2.93109		5.87013	20.0253	6.10396	5.75441	21.529	5.07994
	86.6		1.76805	23.3273	2.64802	5.83395	43.9211	6.37412		2.82471	20.5554	3.27451	3.05963	49.5478	3.96668		1.0603	45.3436	1.40598	3.98928	54.6656	3.698
	86.7		2.53643	23.3977	5.77095	6.38618	64.3582	7.27959		6.93662	21.5239	8.00821	7.27572	64.6184	5.46608		2.84873	46.1566	3.27418	5.82672	74.4981	4.98527
	86.8		5.42823	8.04962	8.27804	7.99584	82.7433	10.4649		11.3539	13.0665	14.5627	12.8023	61.1178	8.16207		9.42445	19.824	10.2761	14.9771	86.8597	12.9927
	86.9		8.826	6.18327	11.0386	5.85424	71.1035	5.84687		17.6671	5.34911	18.7726	5.76135	49.2129	6.21938		12.2597	12.1151	11.4312	6.86936	76.3677	6.11059
	87		10.1494	8.4703	11.2853	7.03936	43.9988	9.88422		21.4017	15.565	23.0123	9.02342	28.6623	10.9821		13.6783	19.3148	11.9867	7.67873	39.9127	9.65906
	87.1		10.4781	3.18794	8.71766	4.80618	26.0565	4.78257		17.6687	7.0897	16.3622	3.88442	16.7082	6.05013		13.2531	6.3807	10.1085	3.98486	26.4376	8.34631
	87.2		7.37311	6.10121	3.88786	2.91419	16.6584	3.73502		10.4581	9.06077	12.4275	2.46345	9.74016	4.09918		8.72932	6.70666	7.17073	4.01579	15.9371	6.206
	87.3		5.98093	19.2054	2.8826	3.66163	7.11284	3.73955		6.91202	19.1983	8.97321	2.57406	9.76196	2.82746		4.34795	22.2573	4.62792	5.6238	9.01482	4.29424
	87.4		1.35386	28.2889	2.76211	2.71775	6.76065	4.48506		1.79691	29.5144	2.01215	3.19469	14.0978	4.70396		0.304644	33.849	0.504213	6.09237	7.79436	4.64189
	87.5		2.82119	18.5113	3.58015	1.34431	9.75813	1.65976		1.48198	14.9755	1.94327	1.64731	19.0891	1.39987		2.59962	20.8796	2.38263	1.12877	13.9101	0.843796
	87.6		11.1641	5.74953	7.14158	0.874373	10.6672	1.70246		4.19351	6.28653	4.90229	1.83267	10.4545	0.683364		8.36189	5.43058	7.79418	0.950538	10.6522	0.525421
	87.7		10.0972	5.64275	8.95053	4.27697	3.7201	1.54655		5.17084	8.27904	6.02454	1.94109	3.22944	11.3216		9.43515	3.8313	8.90275	3.92181	4.73342	3.48456
	87.8		6.69035	5.23979	7.10652	3.37396	2.59337	1.53629		4.4657	18.5713	4.10904	4.61263	3.02773	8.89886		4.83415	7.0875	4.7116	3.41926	4.05522	3.73152
	87.9		8.03293	2.51426	6.72253	8.37801	2.17149	6.02267		4.47107	10.2438	5.0119	7.36545	3.57848	11.5857		6.67792	5.1846	6.99398	9.7739	0.724429	8.92996
	88		12.4606	2.71101	7.65171	7.47845	11.0024	5.38907		3.77264	6.71021	2.68234	6.54202	13.8465	9.25096		6.42105	5.98426	7.55925	5.54859	8.47499	5.86905
	88.1		11.9061	4.21834	6.91933	10.3536	7.59397	9.14125		4.2707	1.78328	4.86546	7.54413	10.6881	12.1183		7.71582	5.44353	8.2028	12.3117	6.32787	12.3865
	88.2		5.54156	2.3369	3.4649	2.80681	17.2597	4.73295		1.52984	1.17035	0.893495	2.71518	20.1318	3.69262		3.49277	2.62288	2.8144	4.72928	19.5994	5.65747
	88.3		2.36543	0.420963	2.72968	2.49494	4.09879	2.58535		1.267	0.344936	1.84699	0.172715	2.24668	1.71312		2.2269	1.90489	2.5586	2.34556	2.862	2.93125
	88.4		7.59876	0.64986	6.3607	6.50991	6.61569	6.04142		5.82386	2.33347	7.77492	1.93002	1.32759	3.68054		8.78685	1.43773	10.4614	7.48896	4.15719	9.22151
	88.5		10.3692	0.71394	8.29625	0.869511	3.5002	3.88453		8.97317	3.18418	10.5923	2.78457	2.10364	0.215093		14.7163	1.95227	13.6834	1.66129	1.71388	2.75878
	88.6		5.61236	2.52467	5.9963	0.882986	21.8931	2.01042		6.78118	12.1519	8.38055	3.19435	14.1165	1.02279		9.32209	6.33395	7.2986	1.35273	20.9842	1.06985
	88.7		5.86644	2.1463	7.60844	5.44635	31.5703	5.70634		10.3659	9.02029	9.74003	10.3091	28.4007	7.26567		8.2967	2.96955	6.43765	8.62754	33.345	6.83758
	88.8		11.9121	1.20312	10.5656	7.04834	44.1998	15.8438		16.174	0.109419	15.7506	19.2805	41.0107	11.1236		15.823	3.44586	13.9196	17.7073	41.6271	16.7422
	88.9		16.251	13.8948	8.94606	6.56197	30.9993	15.2911		19.4314	9.5435	16.9681	14.7562	26.0553	9.3001		19.2458	17.7379	14.967	11.4433	21.7187	11.0423
	89		11.328	18.8073	4.51402	19.0054	29.8791	27.2336		12.9935	13.4586	12.4055	24.1938	18.9256	16.4083		14.1289	26.2992	10.2392	21.8502	16.9776	19.17
	89.1		6.06844	10.4913	4.31798	11.4344	14.8827	12.8102		6.70526	8.30083	5.42045	10.5305	8.01124	8.15785		6	17.3692	5.73906	8.4222	6.8611	8.77351
	89.2		4.72587	4.09036	3.99897	5.33214	18.7438	8.22428		7.24501	4.79036	8.28831	7.34083	12.6052	5.40145		4.46255	5.66941	5.4744	8.84431	10.832	7.33634
	89.3		4.3966	3.14355	3.79593	1.55327	9.45744	2.16636		6.65413	4.89481	6.30406	1.50873	10.7003	2.03406		3.09928	1.25719	3.13155	2.84162	6.80531	2.65225
	89.4		0.722999	9.92857	1.13592	3.28014	14.7073	2.78396		2.15423	8.13202	2.30985	3.77924	16.2133	3.5162		1.29643	9.22878	1.10952	5.74291	15.2923	6.09431
	89.5		0.703052	9.72397	0.851831	1.00438	10.0674	1.10801		0.309104	10.7108	0.351053	0.266319	14.765	1.55848		2.48039	10.8964	1.75936	0.685798	12.4357	0.690892
	89.6		4.81414	3.38804	3.67033	0.320999	6.67965	0.865022		1.99422	5.21632	2.52613	1.56694	5.54388	0.27411		3.77537	2.63389	3.61684	0.975328	5.72733	0.754566
	89.7		7.08226	0.223689	6.06828	4.18599	3.09592	3.56938		3.53752	1.58681	3.66834	6.57069	3.41822	4.06239		5.69581	0.156971	5.49564	5.23959	2.88586	3.75953
	89.8		4.78669	0.827832	4.97708	7.06198	0.86242	8.3902		1.39085	3.28981	0.914775	12.812	2.24361	5.38453		1.81485	1.93923	1.58033	7.84824	0.830986	6.91696
	89.9		3.8222	2.55658	5.26399	0.826761	5.25772	2.31066		1.23402	0.400018	1.13666	3.32089	6.27534	4.14489		1.5438	0.745071	0.801982	2.12321	8.64175	1.93736
	90		3.61248	4.91186	3.40297	2.76036	1.68523	1.5012		1.00139	3.19543	0.849017	1.91673	4.20794	4.08713		0.982846	2.54138	0.897563	2.45298	3.90947	2.32489
	90.1		2.1002	5.2121	1.57753	13.2313	0.318288	4.82094		1.18015	7.60618	1.36594	5.24417	0.361107	11.1809		0.558696	7.81543	0.457854	12.3492	0.604075	10.7245
	90.2		2.74713	5.53598	2.71248	5.33492	5.39922	3.00728		1.54918	3.15716	1.94742	4.84487	4.57212	5.08438		1.16099	8.74161	0.88995	4.71882	5.77417	4.57801
	90.3		5.93983	4.68796	5.91329	3.57015	4.48382	1.47607		3.17952	3.42447	2.81991	2.28476	1.14489	3.9101		4.48272	6.36131	3.92295	1.93242	3.69443	2.07337
	90.4		6.10606	2.89943	5.17605	8.85186	14.839	2.37819		4.11521	2.98139	3.97981	3.90573	8.2943	8.22065		6.82383	1.07255	6.31918	4.55795	13.4805	4.0766
	90.5		3.82426	4.96959	2.75265	2.39717	8.57962	0.421496		1.54461	4.70442	1.12281	0.747006	6.32997	1.66634		5.4249	1.17282	4.54976	0.483692	9.20108	0.618082
	90.6		2.22719	9.65839	3.22301	1.95144	16.6349	1.85082		1.4858	9.93805	0.87015	2.91563	16.2939	1.28643		4.61419	4.31381	3.51668	2.12606	22.9037	1.91926
	90.7		4.78937	6.45095	6.16485	2.90336	5.1021	4.67478		6.19064	8.25228	4.37697	2.33852	6.85713	4.17658		8.66956	2.62451	5.87579	3.72754	6.00009	3.12282
	90.8		9.19933	0.560701	8.85465	5.07769	15.6955	6.25996		8.28336	0.592575	5.85352	5.88076	14.703	4.81896		9.31253	1.16651	6.98699	7.73886	17.4847	8.64634
	90.9		10.2632	0.701758	8.3888	2.34791	8.5907	2.55556		6.47902	1.47423	6.29575	3.95402	8.29148	2.64288		7.55248	3.8206	8.16781	3.09117	10.2336	4.25316
	91		6.15007	1.84821	3.65843	5.99027	21.6431	7.08684		1.47317	1.38135	1.81879	6.51039	17.7938	5.44699		1.98386	5.49666	3.17712	6.70406	27.2555	7.31874
	91.1		1.81882	1.00042	0.50739	3.68474	10.9868	3.82548		0.420078	1.22835	0.556286	4.86376	8.2172	4.6216		0.442178	2.20134	0.820451	2.95375	9.01304	3.12173
	91.2		1.67293	0.774977	0.994098	3.97672	14.8075	6.36494		1.4014	0.503495	1.4688	4.80664	13.2217	2.7618		3.07988	1.09213	2.6105	6.37524	12.1987	5.41935
	91.3		2.54158	3.38314	2.66176	1.61696	4.34386	2.98463		2.36742	5.12782	1.55606	2.85579	9.48569	2.17515		3.89241	1.62067	4.14931	3.25926	3.58408	3.23425
	91.4		3.02498	3.47014	3.52555	2.86475	6.56499	4.29941		5.88834	8.42566	5.18153	7.41225	9.3739	5.56475		5.99076	1.65296	6.98751	6.77443	3.01998	5.78037
	91.5		2.6431	0.877482	2.763	1.20856	3.11723	0.689751		2.89253	1.98826	2.33618	1.01211	5.39589	2.09556		2.63223	0.434267	3.48628	1.53698	3.42801	1.79246
	91.6		2.60011	0.699954	1.88848	5.35246	1.65229	2.49987		1.52877	3.38308	2.09913	3.03584	0.786694	2.72257		2.60942	1.45496	2.64678	2.74018	0.921455	2.0068
	91.7		3.23216	4.28606	1.61516	5.51535	1.99253	4.03174		1.22826	4.88197	0.871015	3.94595	1.39202	2.47472		3.52084	4.3117	2.256	2.36837	2.72153	2.25007
	91.8		1.31171	5.27908	0.860726	11.7731	5.41869	4.59873		1.06072	3.18488	1.09336	6.55322	8.06968	6.90317		2.37068	5.29124	1.75312	5.20104	6.04067	5.78643
	91.9		2.68374	1.97884	3.13842	4.2825	7.992	0.996007		4.06203	2.11748	5.17833	0.711889	7.34272	1.59207		4.59631	2.20118	4.68337	3.50013	7.75172	2.84794
	92		7.14256	0.48171	5.32111	3.76729	6.57239	1.42252		7.94052	4.24467	8.05908	1.48985	6.34115	1.80578		8.52839	0.155249	8.07948	3.37557	8.90165	2.63335
	92.1		7.04008	0.727803	4.29859	5.40919	2.40378	1.97197		9.6104	9.76385	9.82779	4.46806	0.979903	1.58354		9.72598	2.0685	8.93564	6.64521	1.36779	5.25534
	92.2		2.21677	2.01835	1.65808	1.37816	0.683414	0.754201		2.31032	2.86373	1.51287	0.161229	0.610967	0.822183		2.03602	5.13227	1.47507	0.772315	0.584261	0.919609
	92.3		3.2611	3.69269	3.72737	1.97536	1.53259	1.1355		3.02209	1.33469	3.36988	0.243783	2.87412	0.944387		3.04684	6.61258	3.10279	0.889852	0.858795	1.42221
	92.4		5.81602	4.25125	6.02454	3.56324	2.76393	1.1572		7.0511	0.209558	7.06358	1.52566	4.21936	2.77619		7.65462	4.73036	7.47633	2.36141	2.24302	2.1744
	92.5		2.97833	1.11098	2.33921	0.402952	1.11572	1.70038		3.38652	0.41599	2.21672	1.46067	1.81824	1.82179		3.43989	4.28128	2.14927	1.87459	2.07874	1.61646
	92.6		0.75242	1.72999	0.752278	2.22065	3.16305	1.88144		1.69534	0.399018	0.995197	1.03372	3.93146	3.80232		1.23408	3.11171	0.751944	1.42832	9.01742	1.78847
	92.7		0.473082	6.79267	2.62945	7.78742	0.163834	2.41725		0.476755	2.25628	0.751388	2.05901	0.117007	8.91644		2.07562	3.53644	3.21092	3.58789	1.30416	3.78694
	92.8		0.19663	7.85911	2.765	3.61949	0.981279	2.93445		0.931522	6.40286	1.22387	3.62237	0.931435	3.22614		0.791129	3.08161	1.4473	4.32929	5.00754	3.46345
	92.9		1.67442	7.63903	2.41444	2.66713	0.243873	3.17448		1.647	5.53802	1.78928	3.094	0.212345	2.84333		0.417944	4.821	0.69804	3.21193	0.971361	2.79548
	93		3.48361	7.46605	2.06609	6.36497	4.48632	5.18646		3.33579	8.60102	3.02199	3.50528	3.80783	4.45782		1.678	5.99696	0.606371	6.39468	7.29872	4.26544
	93.1		4.86447	5.65911	1.3566	4.80101	3.81787	2.15054		4.23646	4.86888	4.40665	1.27605	2.906	3.98349		4.27772	3.23803	2.74484	3.58629	3.09499	1.85504
	93.2		9.45377	3.00699	3.55115	0.246309	12.2101	1.07012		6.71132	4.09179	6.46267	0.650398	10.7773	0.153233		9.37095	1.60239	6.78922	0.860829	10.0211	1.04983
	93.3		9.02307	2.39279	5.53215	1.99427	3.0187	1.27247		6.75912	1.59901	6.62313	0.611806	4.68962	0.732418		9.77803	1.00562	7.82943	1.0059	1.08904	1.227
	93.4		5.32371	1.54841	4.50078	2.38936	3.64856	0.98028		7.69993	1.29263	8.60926	0.175326	3.55035	1.27994		8.75622	1.25516	8.4188	2.77949	5.25745	1.88946
	93.5		2.54506	0.40125	1.55188	4.22519	0.166257	3.42552		2.2006	1.62127	1.82625	2.4276	1.46474	3.27075		2.59222	1.028	2.27971	2.69551	0.347444	2.79655
	93.6		5.43699	0.762386	2.83257	8.64669	0.254231	3.69596		3.58896	2.46408	2.23236	4.03391	0.452631	5.87501		5.42397	0.597165	2.68847	8.82505	0.135415	6.90214
	93.7		8.82624	3.08762	6.46308	6.17846	6.75722	1.97585		6.76395	0.130792	5.58239	2.15046	1.43929	4.07808		11.7267	1.00538	8.05816	6.17664	7.25934	5.1953
	93.8		4.72731	5.44997	4.54094	5.72724	12.975	0.980617		3.83271	1.06377	3.7649	1.65093	7.2424	4.61444		8.95489	3.57335	7.25286	3.15315	13.9248	2.92413
	93.9		2.35186	5.32869	2.11997	1.78864	10.5564	6.50185		4.83133	1.36746	6.33243	3.42404	6.57194	1.93854		5.73344	4.01286	5.78776	5.61907	10.7044	5.01761
	94		6.14214	3.58569	4.71573	1.77617	9.1757	6.81479		8.10643	1.98602	7.26028	2.869	8.4802	2.01587		7.86033	3.88662	7.46346	5.19801	10.6969	5.40848
	94.1		5.60656	1.97419	4.59618	3.57671	2.03417	7.30324		8.1765	0.870455	9.27891	4.6347	1.68718	2.70947		10.0474	2.49678	9.88274	8.68411	1.12714	8.34274
	94.2		3.76834	4.56983	3.77741	0.286208	1.64753	0.029505		3.53417	3.32509	2.63359	0.175294	2.09671	0.446662		4.73626	4.9051	4.69429	0.391978	1.72593	0.394048
	94.3		4.154	8.78507	5.34715	0.389248	0.977877	0.735712		5.28968	8.22902	4.77113	0.138254	0.704335	0.406		5.20184	7.34875	4.46611	0.0733295	2.75089	0.098061
	94.4		7.15569	6.77802	6.9174	2.01589	5.82006	3.18807		8.42391	8.07072	7.0364	1.08689	5.54222	1.98665		8.38078	4.40715	6.49344	2.55032	8.95175	2.29748
	94.5		7.85935	1.03536	5.44888	1.63073	3.3529	1.32359		6.26665	0.96079	5.02186	3.54587	3.8059	1.27739		6.30745	0.0631473	4.99834	1.52179	5.79359	2.19179
	94.6		6.65714	3.94195	3.29907	2.85514	7.69315	2.44358		4.47205	3.11904	4.0728	3.3878	7.58312	1.96169		4.01457	4.77252	3.61562	2.11126	16.6408	1.91973
	94.7		4.37784	13.5094	1.58906	3.03863	7.17364	2.28421		1.77359	11.9842	0.8489	4.34143	6.50342	1.02541		1.6643	15.2434	1.95427	1.96424	13.1797	1.74294
	94.8		4.72284	14.3667	1.66733	1.49232	4.63256	4.13146		5.72121	16.4622	4.66827	6.67094	4.10376	1.5831		4.58082	13.8778	4.36508	8.53662	9.54364	6.64067
	94.9		4.98338	8.26777	3.69438	6.98337	6.34022	6.06533		8.29254	9.84489	6.82421	8.1693	6.89567	5.97734		7.34335	7.38379	6.34788	9.4802	13.1607	7.74298
	95		2.19189	3.02407	2.08528	4.31889	2.17698	4.39628		4.74091	5.81285	4.03478	3.4121	1.58886	2.06746		5.91377	4.54163	4.72087	4.46292	1.42217	4.19962
	95.1		1.61308	1.75239	0.495505	2.61034	4.63733	1.54724		2.51538	2.60394	2.10472	1.02517	4.18815	1.79548		4.33649	2.28225	3.23962	1.06891	3.17826	0.881263
	95.2		2.42376	1.39134	1.1869	1.867	5.31667	2.21041		1.79068	1.2437	1.6906	2.59608	4.66553	2.28798		3.29572	1.11702	3.10656	4.37471	3.83689	3.75308
	95.3		2.91964	3.24759	2.60916	4.04655	5.02329	1.37518		3.00402	0.402414	3.05238	1.64993	7.57487	1.44109		4.34567	2.00602	4.5844	3.05054	5.84431	3.81442
	95.4		2.66418	5.00363	2.90963	7.16214	3.53147	2.02729		5.80025	2.90192	6.14301	2.55102	5.33328	2.32461		6.92572	5.08415	6.69376	6.17716	6.19295	7.01365
	95.5		3.36591	3.82506	3.0426	3.58325	2.73312	0.721528		4.64471	2.09245	3.46543	3.95077	4.05068	2.30903		6.50879	7.67866	4.56982	1.86929	3.08054	2.69914
	95.6		5.77548	1.79517	5.62287	2.16241	1.77619	0.110437		6.01922	2.19129	4.53416	1.25721	1.28965	1.5248		10.3535	4.49292	7.19513	1.73483	2.91818	1.16693
	95.7		4.34068	2.73196	5.19645	1.22361	0.29269	0.925544		2.33097	1.53554	1.94733	1.4416	0.791677	0.59225		7.70398	2.44554	5.72235	1.50724	2.39975	1.57814
	95.8		1.02831	4.57908	2.60995	1.28873	6.89118	0.689409		0.571846	6.05977	0.369801	0.772975	6.32655	1.56063		4.48847	5.54731	3.47286	1.99374	15.2267	1.2434
	95.9		0.553884	7.79751	0.880713	0.486539	3.90256	0.528727		2.86397	7.01235	2.8509	0.747044	4.29403	0.538057		0.993423	9.60271	1.0279	0.514759	6.03268	0.636477
	96		3.32936	10.8386	2.76604	1.26913	12.2024	2.44283		3.79976	15.0442	2.95933	1.40865	16.8674	2.7775		1.91393	15.4216	1.61115	0.542709	15.363	0.57556
	96.1		5.04379	12.2306	3.82204	1.75477	3.03006	4.08789		3.90703	10.7543	4.74856	2.14793	8.04264	2.32857		4.92599	13.6839	4.70763	1.53521	3.39201	1.68544
	96.2		3.61542	8.7649	2.82615	1.10357	4.2955	4.92026		1.16602	11.2952	0.936008	1.83358	9.17918	2.78186		2.4993	7.60098	2.27412	1.46247	7.73621	1.83223
	96.3		0.886958	2.87708	1.26436	2.71087	2.97584	4.90071		1.35455	5.70281	0.721312	3.12403	3.70783	2.4889		1.44464	1.50833	0.887558	2.87683	5.13174	3.25855
	96.4		3.01027	0.341358	2.6809	1.10518	1.96701	2.26637		6.23265	4.27744	4.52402	1.59507	3.34284	0.52459		7.08007	0.390719	4.93127	1.17607	5.58666	1.41944
	96.5		4.00099	0.266477	3.22744	2.03311	3.00336	2.6524		5.50369	1.33535	3.72913	5.5758	6.3266	2.73313		7.75634	0.268148	5.58483	1.57232	8.02537	1.65245
	96.6		4.57677	2.24129	3.79445	2.74225	2.24446	0.832936		8.35028	0.392507	8.09599	1.02627	3.40307	3.17714		9.18874	3.50497	7.20457	2.3836	5.12694	1.91829
	96.7		7.10096	7.21234	6.08542	1.42473	1.51326	0.858044		7.27864	5.31172	6.92224	0.836005	4.74849	1.85018		7.55712	9.17495	6.74096	0.85237	5.21626	0.77689
	96.8		7.78878	6.89779	7.13303	3.31865	1.29512	3.62954		8.21444	3.17367	9.38183	1.11326	1.24897	3.34483		8.80159	6.22526	8.85955	3.7093	1.67978	3.27615
	96.9		7.94684	4.64492	6.31417	1.64499	1.65451	2.37789		4.38008	5.93719	4.52013	1.318	2.35598	1.55754		5.04727	5.78812	5.19326	1.30923	1.67177	1.29102
	97		7.62757	8.63241	4.77448	5.16533	0.805867	7.08492		3.7452	11.7736	5.1709	7.90333	0.678891	6.54329		4.29558	11.5359	4.84307	8.10393	0.0560177	7.32971
	97.1		5.34278	7.69056	3.10763	1.76045	3.90373	3.74831		2.81351	6.47707	2.56152	3.7164	3.49782	2.33416		2.99424	8.73258	2.7921	3.04659	3.9324	3.5031
	97.2		2.88953	1.85104	3.0037	1.70092	1.49676	2.72648		4.11238	2.4323	4.38421	3.88238	1.07788	2.26206		3.7498	2.79362	3.43967	3.53397	0.640796	3.98156
	97.3		2.75047	3.9438	2.78591	2.01564	6.78606	0.836607		1.77676	1.70076	1.24953	0.413566	8.45714	1.15627		2.24421	3.99637	1.76413	0.7791	8.84501	0.377814
	97.4		0.827856	9.67506	0.743688	4.35965	3.50513	1.3422		0.148935	2.44581	0.24662	1.5768	4.2709	2.27626		0.13125	8.65908	0.114102	1.59982	6.54985	0.93374
	97.5		0.558939	8.51835	1.52104	4.16133	6.33997	3.93266		0.470833	3.72587	0.988154	4.71071	6.67483	2.93114		0.649437	10.246	0.473173	2.43379	10.7071	2.42495
	97.6		1.38947	4.35837	3.09455	2.05212	2.09949	0.520509		1.10598	1.40401	1.58845	0.930908	1.74115	0.93512		2.62656	6.99084	2.44083	0.978031	4.20589	1.3278
	97.7		0.784492	2.7021	2.16848	1.1516	0.38932	0.81088		0.649214	0.765022	1.28322	1.0265	1.18011	0.110025		1.95753	6.36599	2.01347	0.082977	1.48188	0.438026
	97.8		0.933315	2.13865	2.82212	0.660577	3.83973	1.37681		1.11171	0.931208	0.874239	0.122984	1.63726	1.85586		3.04833	4.6923	2.19218	2.96115	3.23504	2.74688
	97.9		1.3049	4.27227	3.59731	1.54417	2.53443	2.23906		2.41663	2.1869	2.2794	0.417679	1.05109	2.9302		3.63054	3.77696	2.67214	1.71853	1.46502	1.33066
	98		4.60822	7.48872	5.57543	1.27455	9.18974	4.44166		4.39797	6.95688	3.87457	0.981516	8.72166	5.23427		5.05686	7.07325	4.21897	3.44378	11.6764	3.16319
	98.1		7.57273	7.46802	5.85062	1.26987	1.14306	7.32137		5.77368	4.50057	6.25562	2.16424	3.58149	6.49471		6.35264	7.53951	7.28626	3.58463	2.49682	3.57298
	98.2		4.94606	2.74071	2.77416	1.98401	1.07614	6.91919		2.35195	3.77207	2.41418	3.39179	3.72421	6.86752		3.01977	2.89122	3.86484	3.18588	4.204	3.24405
	98.3		1.27324	0.222508	0.666581	3.68444	2.76813	6.66327		1.80136	0.372712	1.56874	5.06673	2.27717	7.04102		1.77201	0.313487	1.70244	4.7839	3.56488	4.73597
	98.4		0.282823	0.0685975	2.36824	1.64003	0.859421	2.03939		0.799178	0.768783	0.449156	1.75899	1.02491	1.90337		1.91746	0.195444	1.11928	1.1019	2.92374	1.37608
	98.5		1.21077	0.827335	3.64368	7.60423	4.62684	5.17882		1.24834	0.777509	0.956105	6.66905	4.64077	5.5885		4.3055	2.67791	3.46529	5.59004	9.02841	6.14385
	98.6		2.41359	3.99474	3.48189	8.35756	2.34775	6.86763		3.44725	2.95778	4.37833	5.38862	2.47708	5.89018		5.94787	7.90771	5.52025	7.50023	3.04411	8.59686
	98.7		3.69309	4.66999	6.05281	6.24806	3.66628	8.97486		8.01375	8.09849	8.4746	8.35325	3.0894	5.36965		7.21233	9.51876	7.10206	5.32815	4.04279	6.11322
	98.8		5.63772	1.65826	10.5146	3.40848	0.863224	7.9577		15.3936	4.34195	16.6095	7.42903	1.07207	3.60331		11.0716	5.1811	12.1375	6.51638	0.261721	7.65987
	98.9		6.92077	2.2052	11.4456	2.06192	2.34148	4.46978		11.6952	5.26997	11.7462	4.06242	1.5874	1.81432		7.87259	6.8999	8.97955	3.64685	0.335887	4.84515
	99		6.40019	5.18649	10.6823	3.85835	1.36612	5.49299		10.5626	9.84939	10.9616	5.47881	1.06359	2.32571		8.66018	11.2621	9.20615	6.8108	1.43241	7.41855
	99.1		4.5492	4.30703	9.06501	2.83181	3.02847	2.83266		7.77952	3.65858	6.04481	3.17416	0.649944	2.99417		4.52939	7.29649	4.10307	3.31357	0.417041	3.1053
	99.2		2.95753	1.41405	6.51883	3.40604	3.22297	3.99264		8.14319	0.622917	7.96324	2.0992	1.76057	2.38662		3.55601	2.9039	3.33741	4.34699	3.78628	4.12598
	99.3		3.95051	5.59325	3.59556	5.05551	6.36002	4.17862		3.8621	4.99802	4.646	7.15639	4.03327	3.79582		3.75057	8.2909	3.94768	5.78513	11.3464	7.05212
	99.4		6.46709	12.29	4.43228	5.39859	3.69013	5.15782		5.13829	10.6587	6.0071	8.07575	2.64831	3.99256		6.1986	17.1042	5.659	5.53608	10.1775	6.97069
	99.5		7.00256	10.7515	5.87061	5.65249	4.94147	3.99479		8.55151	18.973	8.40695	8.28976	4.04734	5.69517		8.94591	20.1407	6.98008	5.58954	14.0027	5.83036
	99.6		4.74921	5.69721	4.67976	1.10132	0.603073	0.608074		4.98183	11.5275	4.03389	2.35332	0.293251	2.62543		4.03568	13.413	3.21834	1.61467	0.252405	1.66378
	99.7		3.27548	1.63178	2.98698	0.233701	0.394174	0.728222		3.44605	6.44713	3.33555	0.262217	0.535368	0.105059		3.21262	7.3468	3.1628	0.22492	0.315815	0.036126
	99.8		3.07057	0.063535	2.47243	0.578137	3.038	0.665769		2.8557	0.193391	2.81602	0.544963	1.52673	0.301128		3.46212	1.48534	2.91817	0.726281	3.07471	1.03609
	99.9		2.84623	2.14071	2.53665	0.518919	0.483649	4.33188		3.2852	1.63009	2.08216	1.40806	0.493463	2.65509		4.28661	0.300555	3.09952	2.57195	0.259712	2.76675
	100		3.04826	6.27371	1.80116	2.05551	0.647741	6.16778		2.21151	9.31599	1.98537	2.02949	1.50274	3.67823		2.57669	5.46229	1.86156	3.33503	4.75077	3.38269
	100.1		3.77119	7.39211	1.61569	7.93982	0.688711	14.8607		2.09824	7.23477	1.7897	7.63521	0.0685137	10.2142		2.60858	7.76896	1.81319	11.8601	0.0544829	10.7914
	100.2		1.89532	2.26558	1.27303	6.35872	0.826678	8.89115		0.510192	3.96632	0.690597	4.66554	0.868065	5.36485		1.03182	4.25453	0.634362	7.26383	0.757804	6.65708
	100.3		0.783455	0.352558	1.60328	7.99106	0.949116	8.55198		1.0175	0.0995854	0.648465	6.60662	1.31797	4.08363		1.56405	0.53225	1.0047	9.2006	2.55178	7.60362
	100.4		0.738383	2.69512	2.48948	3.07196	0.0234364	2.44943		2.00577	3.0447	1.19836	1.84129	0.385644	1.03429		1.05637	3.03461	0.656846	1.7794	1.00722	1.33539
	100.5		2.14603	4.26805	3.77085	7.04912	2.04175	7.67236		5.48928	9.34143	3.67298	5.6872	2.56639	4.33568		3.27011	8.21974	2.40847	7.30083	8.83655	6.09283
	100.6		2.98452	6.42272	3.59265	9.96507	0.00937801	11.1221		5.26333	10.5234	4.60598	8.04961	0.0337808	6.96985		3.78094	11.7857	3.32503	10.2886	1.15477	10.2191
	100.7		2.56153	4.65556	2.98961	7.90911	0.753131	10.4928		4.12847	9.67951	3.30157	11.0512	0.623942	7.86223		3.87688	8.22339	3.1157	10.0191	1.3919	10.6563
	100.8		1.50013	1.92725	2.97994	3.44715	0.269805	5.25167		4.19232	3.67699	3.73337	6.07176	0.543928	2.41684		3.39967	1.69717	3.07184	6.04285	1.75534	6.35413
	100.9		0.832681	2.3647	2.83483	1.89028	1.60492	1.15651		2.70898	2.51659	1.81069	3.12009	0.701528	3.0983		1.56196	1.36394	1.3589	3.15088	0.0758804	3.79594
	101		0.404182	2.89122	2.15847	1.2958	0.173303	1.56916		2.69152	4.57442	1.88257	2.16088	0.559062	1.88657		1.46024	4.26756	1.22217	2.64102	2.01393	2.73802
	101.1		0.558944	0.847646	0.577709	3.33854	3.36222	2.82783		0.436483	0.377499	0.163003	4.31202	0.81471	4.28941		0.770955	2.2907	0.370461	5.34589	0.501302	5.43382
	101.2		3.21223	1.7902	1.74256	3.34959	0.941331	5.00347		2.46751	0.481271	3.30968	3.82024	0.997057	3.65934		4.41666	1.14354	3.52432	7.18575	0.817166	6.34288
	101.3		7.90969	3.82739	4.6645	6.62943	5.58302	5.08335		6.95445	5.11568	7.9862	6.38129	4.74101	5.69271		8.17523	5.99532	7.29586	11.4003	9.93383	10.1079
	101.4		8.44241	2.62875	4.52825	6.10656	1.10254	4.18284		7.80521	3.60281	8.14887	5.28423	2.33127	4.1781		7.14016	6.65942	6.3586	8.67256	3.10626	7.22461
	101.5		3.05828	0.714141	1.79244	3.38702	1.71988	1.37418		3.87969	2.77977	3.74014	2.37402	2.85393	1.74549		2.94855	3.21874	2.43974	3.52644	4.72279	2.30601
	101.6		0.592753	0.773044	1.58287	0.721087	3.05473	0.21274		1.48803	1.07211	1.01867	0.839183	0.677687	0.792943		0.956877	1.16167	0.959311	0.355501	0.724342	0.291344
	101.7		0.88441	0.282993	1.84683	0.971321	0.771932	1.60586		0.953665	0.866492	0.749297	1.59669	0.215254	0.579227		1.6857	0.423087	1.10878	1.83558	0.06632	1.37586
	101.8		0.596563	0.459239	0.859822	0.13674	3.57023	0.390509		0.454994	0.994935	0.727089	0.540595	4.13969	0.0647103		0.57855	0.324413	1.16462	0.838766	5.72871	0.785107
	101.9		0.891506	2.73898	1.1854	0.932806	2.33489	3.02991		0.947204	2.11871	1.01848	3.08545	3.16629	1.99359		1.04973	2.5906	2.1683	4.05786	1.27404	2.67169
	102		0.781971	5.74979	1.82593	2.1578	8.25834	4.21888		1.56033	5.37248	2.67698	3.24349	8.54005	2.82969		2.26056	8.01039	3.67985	4.45479	7.1412	3.9579
	102.1		0.646231	7.6352	1.29799	7.49054	2.15225	11.4657		0.45888	3.75335	0.715209	8.78674	2.49103	8.36817		1.00061	11.3765	0.985114	12.6201	1.40877	11.0987
	102.2		0.411367	5.69233	0.469804	3.45338	4.56844	7.21419		0.448957	5.91016	1.20371	5.53952	4.37073	3.77965		0.893487	10.3535	0.704777	5.77009	5.79929	5.701
	102.3		0.552949	2.99882	1.0006	3.21479	0.665682	7.78554		1.57075	2.10563	1.08677	8.23134	0.101853	3.82081		2.53542	5.10274	1.43072	7.07845	0.0675557	6.65672
	102.4		1.09967	1.67783	3.09018	0.982414	1.40324	2.23411		2.49203	1.83624	1.90956	3.02682	0.72464	3.28945		3.64989	3.45384	2.30014	1.95756	0.439488	1.92803
	102.5		3.51302	1.93243	6.03561	1.18511	4.32639	2.86114		6.46305	1.68485	5.45734	2.24835	2.33771	0.974289		8.78644	2.4264	6.24559	1.69392	4.05172	1.79566
	102.6		5.17531	2.32571	5.39144	3.3462	1.77633	3.53254		5.6091	3.20298	4.5025	2.00965	1.46628	1.34284		7.50479	3.31317	5.16373	3.32094	0.70894	2.70829
	102.7		5.42712	2.51404	3.63562	8.25344	3.9039	6.58844		3.71036	6.72156	3.21418	5.43285	3.06391	6.69351		6.23404	3.68763	4.64888	8.80555	4.10161	6.8129
	102.8		3.64869	1.42552	1.623	9.49025	0.173	6.41197		1.29106	2.9909	1.01244	5.76068	0.603423	6.93196		2.74251	1.52519	2.13844	9.25046	0.289894	7.75623
	102.9		1.1508	0.818588	0.264272	10.9862	0.157253	4.9249		0.103302	0.798459	0.350845	6.25791	1.13414	9.21751		0.787536	1.63775	0.920283	9.86712	1.86751	9.0902
	103		0.673557	3.47038	0.153897	6.37983	1.31475	1.57079		0.591077	0.716264	0.516357	2.4511	5.128	4.84457		0.237098	5.46028	0.312419	4.58299	3.22333	5.57279
	103.1		1.98578	7.51518	0.936607	6.93171	3.7363	2.72901		2.1297	3.1015	2.48775	4.25248	9.00973	5.77721		1.4528	10.6935	1.87835	6.57594	10.2254	7.65925
	103.2		3.74599	9.53915	1.38396	3.84828	2.64501	1.50486		2.53863	3.01717	2.07254	2.01879	7.92567	2.31997		2.33602	9.69996	2.78587	3.59449	6.86721	5.04614
	103.3		4.24738	5.76389	1.32121	6.31632	7.84743	3.01194		4.28158	3.93208	3.77761	4.20884	10.3483	4.24374		4.46432	5.17827	4.4861	5.77143	14.388	6.51494
	103.4		2.63233	0.983512	0.792433	1.531	4.21632	0.17833		3.49946	0.788491	2.75777	0.760261	2.97378	1.11132		3.80814	0.593878	3.14613	0.972637	2.52625	1.31485
	103.5		0.322263	0.208506	0.331048	2.64568	9.82363	1.08525		0.240495	0.980724	0.255272	1.00036	4.08183	3.08635		0.371881	0.191575	0.237315	1.54966	4.65221	1.4519
	103.6		1.48182	0.601314	1.87186	0.564326	3.67982	1.73006		0.516175	0.439925	0.792457	1.47028	1.31233	0.510233		0.248623	1.11487	0.695448	0.823929	3.21708	0.889609
	103.7		2.53788	0.347549	3.439	1.3059	1.11993	1.8399		2.14524	0.403744	2.1925	1.6346	0.112781	1.57943		1.44267	0.886417	2.09815	1.28392	1.52668	1.49966
	103.8		1.38095	0.0166883	1.66741	2.24715	4.56326	2.15386		0.524683	0.493248	0.525689	1.03977	6.79212	1.1912		0.568414	0.068767	0.831482	2.40845	8.04738	1.72383
	103.9		0.820953	0.433533	0.523633	1.16622	2.63663	0.630568		0.354838	1.18744	0.0971558	0.568017	4.48676	1.52035		0.795261	0.377454	0.48404	1.11926	2.78175	1.22607
	104		0.503577	1.52518	1.31344	1.31601	8.95786	1.044		1.00406	6.96113	1.8258	0.630579	10.5007	1.54839		0.337596	2.38765	0.44297	1.36936	10.4199	1.24596
	104.1		0.425283	2.46234	1.89406	0.448098	3.0427	0.188701		0.716596	5.52729	1.26296	0.544568	3.44968	0.504386		0.215491	3.5822	0.484189	0.948456	3.86616	0.568354
	104.2		0.382467	1.98359	1.97274	1.55957	7.54069	1.54191		1.05947	5.03959	2.87242	0.601997	7.18523	1.02497		0.921601	3.54873	1.77511	1.17764	12.3692	1.67978
	104.3		1.56032	1.25925	3.26055	2.26389	0.934869	3.57908		2.82401	1.03295	4.39111	2.54376	0.842893	1.34169		4.03331	1.56168	4.44609	4.70489	2.04494	4.42111
	104.4		3.66712	0.876963	5.38878	0.529994	0.743444	1.64254		2.93429	0.334038	3.26721	1.17341	1.38869	0.556796		4.68162	0.593965	4.92389	1.49592	1.97452	1.65636
	104.5		5.29135	0.393463	7.07821	1.98176	4.39774	3.85309		4.02143	1.45669	4.74352	2.04372	1.72183	3.00833		7.60511	0.19095	8.30985	4.55119	2.65055	4.76093
	104.6		4.66084	1.75717	6.79844	3.84056	1.83934	5.60156		1.75386	1.07948	1.93109	2.05597	1.72274	3.76132		4.77655	1.62978	5.62234	6.06509	0.789446	7.14646
	104.7		3.33612	5.53494	5.65063	8.99627	6.1489	6.40549		1.93572	4.08628	2.27631	5.80861	7.2798	9.27841		4.64033	5.47238	5.57686	10.1495	7.358	12.7345
	104.8		1.89121	7.0711	2.73045	7.5155	2.1744	3.92027		0.843185	2.36381	0.766631	4.16049	3.03098	4.64557		1.85859	5.92355	2.05423	7.68769	3.19771	9.44257
	104.9		1.23104	6.59305	0.761866	7.44907	6.98416	3.82793		1.7649	2.59445	2.2099	3.11802	8.68773	5.19329		1.48225	5.80011	1.39088	6.13117	8.98837	7.31651
	105		1.59905	6.79896	0.441243	2.27136	4.36089	1.69896		1.42864	1.67413	1.3629	0.38887	6.34418	2.04217		1.17985	6.65998	0.953235	1.85342	3.71325	2.36726
	105.1		2.06929	9.31594	1.19842	6.48742	9.95602	6.5474		2.29199	6.99767	3.20171	4.18683	11.6203	6.67838		3.16495	11.3886	2.71081	7.74498	10.9028	7.47549
	105.2		2.01463	12.1499	2.63845	4.52584	4.38124	4.91493		0.984148	7.96202	1.0543	2.34094	4.96123	3.63819		2.39784	13.0994	2.17309	4.61542	4.10284	4.34716
	105.3		1.25179	10.4513	3.1041	7.33909	10.4741	6.75907		0.92776	11.1964	1.51658	5.25262	9.39411	5.71967		2.92273	12.2303	3.04052	7.98686	10.453	6.90925
	105.4		0.909822	5.2907	1.76974	2.84555	2.03687	3.04925		0.379571	5.79814	0.244091	2.04804	2.08954	2.29309		1.03674	5.88403	1.11824	3.38197	1.17121	2.64045
	105.5		0.656674	1.16689	0.426867	0.536455	2.86026	0.156414		0.569571	4.11605	0.904366	0.0498918	2.60597	1.01389		0.564942	1.14245	0.826854	0.0206441	3.38846	0.0574545
	105.6		1.05323	0.303356	0.377345	0.667525	1.06446	1.5233		0.398072	0.0727864	0.552344	1.79425	1.41866	0.274664		0.189312	0.218022	0.395019	1.99447	1.7574	1.83522
	105.7		2.20091	0.678495	1.0288	2.22944	1.84207	1.85577		0.839122	0.561831	0.719905	3.15866	1.79744	1.21126		0.79998	1.64214	1.08492	3.49806	2.34174	3.25237
	105.8		2.52097	1.55915	0.789543	0.368116	6.81138	0.50176		0.868704	4.68137	0.868873	1.44496	7.51832	0.632768		1.25139	3.94598	1.20141	0.584089	8.77589	0.62013
	105.9		2.85922	4.11124	1.06557	0.68123	3.14609	0.794556		0.814	9.86689	0.274323	1.31792	2.76384	0.721272		0.888542	7.74657	0.635361	1.39027	3.02843	1.30318
	106		2.76019	7.14573	1.57311	1.08477	2.81096	0.286306		1.82926	20.8478	1.09499	0.382147	4.06026	0.484374		1.3023	12.2023	1.35784	0.894507	5.10576	0.56396
	106.1		2.71067	8.48679	2.58216	0.554249	0.912181	1.06476		1.51754	15.4899	1.93375	0.102392	1.16217	0.353791		1.92888	10.9994	2.81317	0.303076	1.71079	0.579782
	106.2		1.64015	6.49806	2.97902	2.68283	6.19927	3.50748		1.61833	9.79428	2.32075	1.70033	5.67705	2.13322		2.05542	7.50319	2.74766	1.79978	9.58799	2.23023
	106.3		0.704875	4.95559	3.36147	3.39768	1.36784	5.08974		1.01994	2.31391	2.92287	5.06429	1.237	1.81062		2.66777	4.10477	3.3059	4.16951	2.47323	5.05116
	106.4		1.77127	2.75696	2.99217	0.944231	3.8808	0.762189		0.823003	1.18471	1.22805	1.86381	3.58481	0.112885		2.54948	2.56581	2.836	1.04841	4.43572	1.35192
	106.5		3.11827	0.770911	2.30515	2.12674	0.803295	1.31516		1.51519	0.405564	2.12027	2.11601	0.700107	1.61533		3.50565	1.35854	3.97514	3.16975	2.92527	2.7082
	106.6		3.65137	0.390477	2.8677	2.39276	1.35619	3.82372		1.51799	0.550882	1.8062	0.867083	1.5089	2.48578		2.74539	1.21644	2.99555	2.95004	3.17483	3.309
	106.7		3.94356	1.9502	4.8077	5.22419	8.94759	2.79684		2.03647	1.39489	2.18732	1.5528	7.44234	4.62929		3.78952	1.15274	3.97229	4.53829	14.3035	3.79205
	106.8		3.37803	3.93819	5.01291	3.44537	7.06605	1.58376		1.43345	0.939621	1.18749	0.643659	6.53853	1.54653		3.18247	0.540809	2.83312	2.27417	9.22323	2.08613
	106.9		1.67149	3.7799	2.91252	3.76928	14.0924	2.75532		1.36842	2.7551	1.60942	3.59886	12.3694	3.81334		2.29191	0.685519	1.92436	5.46834	16.141	4.88444
	107		1.53757	3.3188	1.92989	2.87707	3.29952	3.85422		1.31471	0.47116	0.693597	3.4905	3.34881	3.66648		1.79298	0.707942	1.76639	4.2261	3.45974	4.32787
	107.1		1.65358	7.11243	0.952348	10.4735	5.40699	8.99102		2.08262	1.47248	2.47125	9.24586	4.81847	8.15158		1.85399	2.54839	1.74251	11.3563	6.62938	10.4958
	107.2		2.47833	11.6824	1.62711	5.54353	1.2235	4.73524		1.73362	3.6589	1.54176	3.30504	1.54937	2.76271		1.65186	5.26666	1.28003	4.43353	1.31667	4.21632
	107.3		3.5602	9.40709	2.82353	4.00786	5.78555	4.17684		2.96431	6.83017	3.31297	2.40824	6.18263	2.05857		3.89395	7.80846	3.62056	2.15686	6.97587	2.2681
	107.4		3.41374	4.72955	1.98646	1.61952	1.72785	3.57257		1.40752	3.37345	1.23336	2.33126	1.65375	2.48312		2.46139	6.258	2.55676	2.30126	2.0316	2.63002
	107.5		2.14927	1.73623	0.866128	0.563485	2.05914	0.835204		0.828929	3.66761	1.13011	0.525927	1.59685	0.198282		1.46026	3.65436	1.47177	1.3652	2.97622	0.923824
	107.6		0.855268	0.428664	1.97627	0.55161	3.60102	0.260169		0.726174	0.639066	0.52982	0.32755	2.84332	0.212317		1.07088	0.51021	0.978096	0.443903	3.92649	0.345459
	107.7		0.538009	0.330386	3.37146	2.05119	2.04001	0.859097		1.2528	1.00108	1.28408	1.70197	3.83051	1.86015		1.88754	1.93325	1.69644	2.39525	3.79072	2.40484
	107.8		0.437199	2.44434	2.95455	0.0971455	5.53909	0.19818		0.872323	4.93005	0.971251	0.247767	9.24596	0.412986		1.6791	6.84667	1.56597	0.305281	10.0839	0.603146
	107.9		0.692246	6.01509	2.22092	0.490415	9.06646	1.52922		0.741636	11.1117	1.06562	1.63339	11.9039	2.62639		1.63556	10.6176	2.1272	0.845644	9.67495	1.56411
	108		1.57993	7.9119	1.76921	0.574079	2.42938	1.27399		1.36143	14.6782	0.652071	0.135723	4.22472	2.00484		1.73359	11.399	1.68309	0.444005	1.85466	0.25813
	108.1		3.43076	8.03831	2.55906	2.58034	2.0401	4.02003		2.4037	11.9074	1.30798	3.30765	2.72055	4.07732		2.38117	11.6085	2.27552	3.32322	1.34638	3.10578
	108.2		4.30674	6.91306	2.39116	4.87298	1.88731	4.18045		2.77517	8.89136	1.74716	4.43089	1.25154	3.99211		2.50389	9.88507	2.06905	3.5464	3.56302	3.90669
	108.3		2.72805	6.28467	1.25906	7.83841	2.54906	6.84238		1.30513	4.58107	1.02042	9.3901	1.55912	6.29703		1.16556	6.05888	1.18496	9.03454	4.05759	9.4479
	108.4		1.81405	3.78568	0.917891	2.03145	9.6887	2.80278		2.12679	2.72987	1.97085	2.22101	7.09463	1.12326		1.72717	3.04171	2.14468	2.27124	8.69528	2.86594
	108.5		1.51311	1.61599	0.727062	1.27579	8.73384	2.00138		1.40457	2.18963	1.6605	1.24524	8.07972	0.737745		1.7586	1.34526	2.61065	2.15896	11.1285	2.18199
	108.6		2.67223	0.816569	1.91961	0.708615	5.57586	1.15373		1.78143	1.50886	1.79219	1.58776	7.35417	0.579868		3.21512	0.427653	4.2336	0.759426	7.42672	0.617459
	108.7		3.9475	1.54574	3.73083	0.117902	6.29807	0.526743		2.75393	1.77141	2.59791	0.558773	9.00416	0.121965		4.56444	0.574429	5.3237	0.0893171	10.6911	0.169711
	108.8		4.41477	2.44218	4.49923	0.304138	0.63222	0.165148		2.75146	0.247134	2.03343	0.529262	2.27447	0.837144		3.36062	0.775229	3.64679	0.43874	1.51007	0.402626
	108.9		3.5243	2.0473	2.85851	2.00694	2.30872	1.56347		3.30425	0.771631	3.4359	1.31178	4.11813	2.29831		2.27938	0.964545	2.32622	1.89235	4.77486	1.85184
	109		3.08766	3.12776	2.77314	1.39017	0.115211	1.22991		2.54554	0.17095	1.98849	0.682738	0.281393	1.50468		1.82203	0.90709	1.86759	1.07949	0.889209	1.19956
	109.1		2.01095	4.78137	2.5602	2.85588	1.45726	2.04268		1.9962	1.883	2.17813	1.5811	2.1613	2.66147		2.18354	1.27397	2.2993	2.51892	4.04535	2.08724
	109.2		0.731744	5.03132	1.09806	0.820546	0.16887	0.9639		0.304552	1.72276	0.241643	0.226144	0.5516	0.96444		0.537276	1.64249	0.56435	0.757208	0.759191	0.515807
	109.3		0.843522	3.49913	0.126408	0.214961	0.95121	0.801137		0.413105	2.83215	0.4289	0.565159	1.75205	0.486138		0.381834	1.94381	0.42707	0.229567	2.05657	0.237941
	109.4		3.13703	1.68547	1.62957	1.15428	0.245565	1.14114		1.70456	0.359235	1.61204	0.21846	0.349736	1.47744		2.12827	0.959528	2.03639	0.787564	0.157432	0.387417
	109.5		3.51461	0.317508	1.99983	0.226532	0.544706	0.232029		2.08198	0.339979	2.48326	0.850077	1.60283	0.421642		2.50779	0.639093	2.26501	0.477848	1.20643	0.609998
	109.6		2.08247	0.0157143	1.8749	0.682422	0.641407	0.388353		1.71499	0.590981	1.46584	0.91427	1.79008	1.28468		1.6518	0.510989	1.41979	0.979026	0.602926	1.11224
	109.7		0.540917	0.466807	1.41647	1.93943	3.96734	3.16211		0.819147	2.19639	0.961021	1.7748	5.11127	2.64061		0.627113	1.41232	0.627543	2.61514	5.34415	2.22308
	109.8		1.10462	1.86467	1.2028	0.635225	1.14338	2.30773		0.560361	3.82911	0.162886	0.588855	1.33209	0.784765		0.37136	2.18594	0.265917	1.38456	1.96725	1.11359
	109.9		2.27386	3.71024	1.49158	1.57375	2.85819	3.82081		1.44923	6.3363	0.936166	2.34239	2.91464	2.05946		1.58226	5.22979	1.26138	3.59299	4.03075	2.3225
	110		1.95568	3.24143	1.2353	1.00615	0.672971	3.3254		0.89757	4.83776	0.365893	0.996587	0.891157	1.19931		1.2418	6.26172	0.759192	1.36027	0.354412	1.12834
	110.1		1.19274	1.33306	0.580841	4.77678	0.256096	6.81943		0.724064	4.00688	0.44092	4.75501	0.562531	4.75539		0.739903	4.3116	0.512201	4.7713	0.435215	4.27727
	110.2		0.836033	0.160769	0.370224	1.68554	3.93334	3.7778		0.898892	0.877251	0.915534	1.93228	3.09311	1.60903		0.933617	1.78777	0.978535	1.07718	2.33436	1.45595
	110.3		0.449032	0.0334475	0.525628	1.75173	1.79893	3.66548		0.715155	0.672889	1.07682	3.45051	1.41616	2.62228		0.676285	1.48334	1.00651	2.13077	3.45333	2.66683
	110.4		0.531229	0.336331	0.930672	0.36121	1.05257	0.344084		0.626731	0.30115	0.818031	0.410021	1.5673	1.78373		0.955383	0.392156	1.28795	0.479017	1.78833	0.776543
	110.5		0.954949	1.41685	1.40021	0.201038	4.29379	0.408383		1.18904	1.90763	1.8151	0.192428	5.43769	0.892114		1.15179	0.771146	1.02286	0.64047	6.84688	0.720053
	110.6		2.28077	1.85019	2.66469	0.975626	0.840068	0.276993		2.60745	1.49189	3.15302	0.727846	0.766595	1.99899		2.71697	1.25783	2.25407	0.671315	0.644846	0.68322
	110.7		2.28713	1.08251	2.57563	0.380232	0.998195	0.675302		3.5302	2.32842	3.9626	0.539456	0.994504	0.266732		4.86885	1.06348	4.25066	0.575661	0.717111	0.404503
	110.8		2.07018	0.555118	1.73077	0.601015	0.289008	0.749769		2.41867	1.18603	2.22492	0.782475	0.590396	1.39769		3.92245	0.491568	3.4341	1.18811	0.963343	1.85917
	110.9		2.08895	0.883226	2.04946	0.693834	0.831771	1.58954		2.78277	2.83013	2.38606	1.04177	0.610328	2.37907		4.27559	1.09786	3.94649	2.87498	2.19666	3.78886
	111		2.19925	2.45754	2.72101	1.12429	0.656004	2.52889		1.79194	2.1837	1.23135	1.79883	0.675188	2.41897		2.92402	1.68283	2.69465	3.83996	0.295363	5.39596
	111.1		2.07679	3.56343	2.3714	1.89384	0.326083	2.30116		2.21944	4.30494	1.71408	2.97518	0.114869	2.36584		3.57439	2.78613	2.87106	4.66536	0.65982	5.65375
	111.2		0.880226	3.11281	0.530456	0.37157	1.77924	0.93346		0.471208	1.54048	0.437994	0.856114	0.996962	0.433344		0.794977	2.07706	0.542917	1.25384	0.664784	1.62102
	111.3		1.24601	2.10322	0.288145	0.207105	0.182723	0.460715		0.647478	0.984012	0.715003	0.906765	0.216738	0.226708		0.627777	1.9389	0.605112	0.453701	0.598664	0.403783
	111.4		2.79494	2.48575	1.42567	2.00748	0.863805	1.04031		1.7637	1.61369	2.06778	1.49075	0.290415	1.95152		1.69256	3.27759	1.80654	2.3404	0.102399	3.09345
	111.5		2.50401	2.62771	0.999264	1.01027	1.30476	0.122346		1.03023	1.54319	1.43973	0.178864	2.5403	0.910759		1.2156	4.46118	1.17105	0.642	3.3413	1.52461
	111.6		1.52845	2.34727	0.702397	2.28518	0.836304	0.685187		0.593141	1.88	0.529125	1.24792	1.2337	2.77556		1.07642	3.79699	0.777887	2.19676	0.969597	3.1366
	111.7		0.585104	0.933232	0.632568	0.697224	2.70952	1.22541		0.912072	0.343748	0.87524	0.543169	2.50762	0.928475		1.12882	0.819555	1.00184	0.777943	3.75621	0.579498
	111.8		0.581461	0.603001	0.625735	0.743261	1.87566	1.77279		0.799829	0.527972	0.477503	1.32693	0.906258	1.46773		1.03793	0.583116	0.82224	1.38207	0.923108	0.955809
	111.9		0.407701	2.90263	0.468465	1.12612	0.877022	2.12923		1.04807	2.72155	0.643538	2.54885	0.369355	1.20988		1.46047	5.86794	1.11169	2.96131	0.10204	2.81953
	112		0.87999	3.07132	0.802701	0.3042	6.04109	1.66023		0.0978887	2.31768	0.216845	1.88331	5.18237	0.594502		0.678789	6.89846	0.744048	1.76184	4.3258	1.75569
	112.1		1.16068	0.979038	1.48446	1.45429	1.1026	1.35615		0.412698	1.3296	1.03498	1.44711	1.2532	0.625059		1.16123	2.82993	1.48423	1.71034	0.199753	1.81228
	112.2		0.853408	0.947278	1.50154	0.759491	1.37702	0.713575		0.817774	0.489064	1.58114	1.49764	1.15219	1.17714		1.70009	1.39053	2.40431	1.121	0.444469	1.684
	112.3		0.189363	0.894333	0.553051	0.973371	2.02172	1.03343		0.44769	0.172248	0.779442	0.980923	2.16197	0.672963		0.540489	1.26305	0.681681	1.08313	4.46292	1.54941
	112.4		0.453395	0.163596	0.673176	2.49432	3.03443	1.67671		0.275921	0.932102	0.328182	3.13909	3.43191	2.86885		0.0978614	0.201834	0.286145	3.61011	4.87692	4.80094
	112.5		0.430239	2.36322	0.823007	0.540581	5.44876	0.453421		0.600395	5.45973	0.554874	0.461483	5.69388	0.448014		0.64607	3.09754	0.784322	1.03329	8.68573	1.58469
	112.6		0.389443	4.03654	0.806077	0.700889	2.30534	0.346574		0.42044	5.73205	0.206725	0.819455	1.86094	1.21785		0.388659	4.37852	0.45482	1.911	3.25818	2.0148
	112.7		0.260958	2.74406	0.438332	0.602218	0.194906	1.52501		0.906924	3.97892	1.18944	0.978288	0.60128	0.804703		0.938012	2.65966	0.996127	0.454407	0.675671	0.380668
	112.8		1.14231	1.2523	1.55466	0.0283861	0.761202	0.230985		2.01257	0.66325	1.96126	0.250308	0.227818	0.272454		1.16873	0.819019	1.11398	0.0857578	0.207654	0.0948603
	112.9		2.83248	0.986769	3.31938	1.8806	1.20863	1.23907		4.84713	0.621747	5.61569	1.35587	1.09295	1.91936		3.60899	0.927995	3.67109	1.6365	1.30624	2.58394
	113		3.97278	2.17188	3.49379	0.780046	1.10302	0.616339		3.54943	0.610323	3.60949	0.236756	0.376833	0.529169		3.01705	1.60452	3.32086	0.401847	0.835587	0.926963
	113.1		3.117	3.38221	2.09715	1.80918	0.756649	1.07931		2.802	3.19246	2.86809	1.45913	0.0620844	1.6848		3.15347	3.17634	3.53778	1.53705	0.489601	2.11074
	113.2		0.699906	2.74803	0.367475	1.13688	2.09634	0.67667		0.435567	1.76831	0.214396	1.34155	1.85019	0.738856		0.412417	2.7784	0.466225	1.71515	1.96352	1.42979
	113.3		0.109427	0.863201	0.233385	1.15206	0.389575	0.232923		0.246655	1.43578	0.156842	0.431169	0.295859	0.527887		0.285242	1.66646	0.298742	0.852667	0.300904	0.760651
	113.4		0.878383	0.275342	0.515241	3.93789	2.61382	1.34567		0.811961	0.0950144	0.897401	1.17876	2.37136	1.83297		0.789823	0.651492	1.10643	3.50924	2.84959	3.37115
	113.5		0.81291	0.737718	0.06238	0.732329	0.523706	0.158051		0.540344	0.0743181	0.571068	0.193537	0.650694	0.289982		0.601996	0.730294	0.965461	0.35914	0.850111	0.450688
	113.6		0.459789	1.84574	0.0823038	0.68824	1.25935	0.601351		0.520295	1.0349	0.530659	0.298781	0.778964	0.918334		0.531341	1.46625	0.799908	1.06145	1.35251	0.735831
	113.7		0.0856949	1.63229	0.279436	0.720266	0.663467	0.638197		0.731003	0.361032	0.48865	0.451091	0.695856	0.391826		0.808184	0.751185	0.476784	0.719424	1.53102	0.748106
	113.8		0.717555	0.693609	0.674809	0.683637	0.531222	0.32901		0.553474	0.946869	0.776199	0.89915	0.366949	1.05995		0.894108	0.525469	0.841254	0.698657	0.444322	0.798958
	113.9		1.4965	1.3278	1.53508	2.20109	1.73332	1.05233		0.645698	2.22815	0.957953	1.32837	1.94497	2.6306		1.69083	3.06736	1.82638	1.84501	0.784051	1.6339
	114		1.79091	1.54357	2.90048	1.12636	3.59727	1.06222		0.546354	2.5582	1.02035	1.46207	1.73264	1.78405		2.25508	3.36838	2.98598	0.718935	2.11234	0.971973
	114.1		1.98317	0.778052	3.86227	1.36509	2.25822	1.76186		0.823042	1.85161	1.58719	0.912413	1.67949	1.94265		3.07036	1.31138	4.11606	0.513967	0.930905	0.500798
	114.2		1.61368	0.769808	3.06277	0.44357	0.438972	0.805534		0.588592	1.12053	1.18861	1.00854	0.146375	0.391351		2.24969	0.614362	3.42923	0.977006	0.221395	1.05853
	114.3		0.517465	1.55032	1.4211	0.75993	1.62203	0.617512		0.0997449	2.11518	0.479995	0.743908	1.31053	0.574902		0.675188	1.38901	1.0224	0.594707	2.32768	1.0231
	114.4		0.378702	1.98775	0.543398	0.921946	1.68546	0.621876		0.60266	3.10599	0.678908	1.23909	0.838773	0.31232		0.407318	1.21423	0.511352	1.38823	2.65365	1.3054
	114.5		0.747566	1.99877	0.54777	0.44621	1.7928	0.226217		0.647836	3.32999	0.72555	0.413166	0.796153	0.189428		0.266417	0.94051	0.373037	0.499182	0.991568	0.754973
[truncated: 13,201 more rows]

## Sheet: Fig. S7(c)
	Theta-dependent harmonic Intensity (arb. units) of configurations 1 and 3.
[truncated: 14,349 more rows]
