# Supplementary material for: Distinguishing local isomorphism classes in quasicrystals by high-order harmonic spectroscopy
Source: Nat Commun. 2024 Dec 30;15:10856. doi: 10.1038/s41467-024-55205-x (PMC11685549; doi:10.1038/s41467-024-55205-x)
Supplement: Supplementary file 3 — Source Data [file 41467_2024_55205_MOESM3_ESM.zip › SourceData/SI/FigS8.xls]

## Sheet: Fig. S8(a)
	Harmonic radiations of configurations 1 and 2 driven by a circularly polarized laser, with atomic number N.
			Harmonic intensity (arb. units)
			configuration 1		configuration 2
	Harmonic order		N=991	N=6171	N=981
	0		1.3628e+06	1.51936e+08	669752
	0.1		500395	4.78277e+07	456513
	0.2		2.88867e+06	4.20238e+08	2.67486e+06
	0.3		3.61022e+06	6.69844e+08	3.53114e+06
	0.4		1.5806e+06	1.09855e+08	1.55399e+06
	0.5		2.24219e+07	4.33995e+09	2.20099e+07
	0.6		3.11339e+07	7.62377e+09	3.07644e+07
	0.7		2.10984e+07	1.04975e+09	2.06469e+07
	0.8		2.65498e+08	5.25913e+10	2.60061e+08
	0.9		7.37692e+08	2.05388e+11	7.23716e+08
	1		4.70652e+09	9.1744e+11	4.64757e+09
	1.1		7.68285e+08	1.42702e+11	7.5886e+08
	1.2		1.15097e+08	1.6717e+10	1.12695e+08
	1.3		3.6036e+06	6.7242e+08	3.61018e+06
	1.4		3.08322e+07	3.1084e+09	3.08452e+07
	1.5		1.26086e+07	7.83864e+08	1.25977e+07
	1.6		140416	1.79087e+06	128326
	1.7		1.53619e+06	7.61604e+07	1.48405e+06
	1.8		673705	1.31554e+07	577634
	1.9		36083.5	5.85132e+06	79350.6
	2		569408	1.09744e+07	435222
	2.1		216637	5.18588e+06	237513
	2.2		65070	4.84354e+06	111228
	2.3		68971.9	3.43633e+06	99424.2
	2.4		89449.2	2.42238e+06	95016.3
	2.5		60411	1.32683e+06	52400.8
	2.6		35351.1	939042	26526.3
	2.7		21969.2	603435	11441.4
	2.8		14003.2	1.34437e+06	3048.13
	2.9		7768.04	3.7931e+06	1708.29
	3		22493.7	1.3699e+07	30718.4
	3.1		9668.78	1.96849e+06	8038.22
	3.2		13767.4	442685	7762.72
	3.3		9738.82	156466	7410.24
	3.4		7255.78	100145	5900.39
	3.5		8152.33	116878	5732.99
	3.6		14535.5	160607	4152.67
	3.7		11234	158353	3906.01
	3.8		9579.32	237064	4142.72
	3.9		93197.8	869975	15632.3
	4		256386	2.62048e+06	84161.9
	4.1		78097.1	810111	20260
	4.2		8631.82	29347.2	1524.77
	4.3		3304.84	68097.9	878.97
	4.4		4070.02	10350.3	1954.26
	4.5		2664.64	4874.66	2468.91
	4.6		5024.32	21339	1203.63
	4.7		1761.65	18387.5	2190.01
	4.8		519.87	8276.65	1244.34
	4.9		8621	8378.17	3294.48
	5		19584.7	30948.6	2960.23
	5.1		2544.58	4660.22	4147.91
	5.2		1602.88	10588.5	442.129
	5.3		663.392	5940.36	854.592
	5.4		1007.93	376.391	686.44
	5.5		1893.14	3683.4	243.451
	5.6		1210.56	8717.81	304.613
	5.7		634.129	9115.24	402.968
	5.8		637.285	21030.1	424.224
	5.9		16333.2	180717	3073.82
	6		25606.5	253018	1880.71
	6.1		12203.2	102841	405.492
	6.2		584.072	35393.4	641.043
	6.3		2987.62	50255.4	1462.59
	6.4		3016.89	60472.1	958.252
	6.5		1669.04	68701.4	1851.86
	6.6		2267.1	87169.8	3486.98
	6.7		2606.45	92961.8	3079.6
	6.8		1458.48	107300	2114.24
	6.9		1373.55	102829	4094.01
	7		1234.29	103649	2619.62
	7.1		4725.43	117680	2932.35
	7.2		3419.91	114738	2550.2
	7.3		1977.17	57015.3	2253.47
	7.4		2913.52	130753	3400.38
	7.5		1725.11	69689.7	3696.41
	7.6		969.474	46308.9	3515.49
	7.7		1180.24	97129.5	2635.12
	7.8		389.045	44850	2366.39
	7.9		382.366	3965.4	12332.5
	8		4131.1	31544.6	22000.6
	8.1		211.78	10394.4	1363.9
	8.2		935.359	19633.6	1331.61
	8.3		2302.87	69492.1	1494.63
	8.4		179.4	16281.8	786.886
	8.5		5321.03	133251	3515.29
	8.6		6950.63	182917	4254.14
	8.7		3044.19	55411.1	1688.92
	8.8		50565.4	2.08199e+06	46097.7
	8.9		48607.5	774000	13050.8
	9		385373	9.23904e+06	212795
	9.1		83536.5	1.95125e+06	44429.6
	9.2		13196.4	516882	16748.7
	9.3		2212.9	48540.3	792.29
	9.4		6718.47	231417	5467.41
	9.5		2426.06	95934.3	4181.47
	9.6		3233.27	116175	2968.21
	9.7		1311.82	58788.8	2347.39
	9.8		2227.74	121955	7282.47
	9.9		1290.26	74809.6	6574.39
	10		3166.07	222047	52898.7
	10.1		4111.19	189098	4022.85
	10.2		2857.12	131107	5932.88
	10.3		15941	793668	14581.8
	10.4		5653.29	333194	5811.42
	10.5		19277.9	809816	16121.6
	10.6		42976.7	2.17259e+06	45745.1
	10.7		6978.2	461251	7415.63
	10.8		152375	6.43008e+06	139743
	10.9		780243	3.79753e+07	883409
	11		4.45286e+06	2.05816e+08	4.66336e+06
	11.1		1.00839e+06	4.38611e+07	1.0023e+06
	11.2		204956	9.52826e+06	224249
	11.3		11792.6	527976	7724.38
	11.4		76835.4	3.76852e+06	87428.8
	11.5		26298.7	1.37029e+06	31519.8
	11.6		19058.7	940613	15225.8
	11.7		30533.4	1.44128e+06	37672.7
	11.8		16251.3	745374	17045.2
	11.9		15450.3	801512	4326.54
	12		19895.3	1.13363e+06	115833
	12.1		11703.7	650027	31580.1
	12.2		13879	786769	32976.1
	12.3		17390.7	837555	21633.1
	12.4		9729.06	523018	13945.8
	12.5		10335	505520	15256.7
	12.6		9054.75	400746	10525.3
	12.7		4161.9	224898	6749.02
	12.8		2651.67	174320	5966.44
	12.9		1745.71	125898	5938.94
	13		2854.27	130102	2230.75
	13.1		3027.35	182448	8059.92
	13.2		3924.99	183999	5988.35
	13.3		4526.92	170699	4654.73
	13.4		4080.29	164442	3688.32
	13.5		2823.66	121730	2455.97
	13.6		1299.16	61844	1498.67
	13.7		379.201	39001.2	1740.02
	13.8		805.234	62232.9	2119
	13.9		916.426	81750.4	2820.39
	14		14869.1	374709	9821.3
	14.1		15219.5	43370.7	1796.82
	14.2		2833.28	37859.9	2540.29
	14.3		912.547	58588.5	3142.95
	14.4		1251.93	28988	1817.89
	14.5		693.096	24359.3	536.772
	14.6		719.336	47995.8	816.446
	14.7		1290.37	50779.8	1283
	14.8		1726.79	49220	1375.63
	14.9		1438.29	52117.7	1536.65
	15		852.208	44759.9	2296.34
	15.1		781.286	30977.9	532.587
	15.2		197.551	26539.9	83.1235
	15.3		433.685	26356.1	89.8398
	15.4		1855.61	30826.1	577.211
	15.5		2121.01	58903.8	1945.75
	15.6		1331.1	75408.1	2883.14
	15.7		1082.93	51959.5	2130.02
	15.8		846.844	33661.3	973.844
	15.9		1046.16	38399.4	2174.3
	16		17075.8	117516	6397.42
	16.1		6679.05	89314.7	3464.84
	16.2		865.747	17190.9	711.947
	16.3		773.671	33576	1260.47
	16.4		2128.9	81814.1	2731.1
	16.5		1422.94	56645.5	2449.58
	16.6		678.577	26302.6	1162.36
	16.7		658.439	48178.4	946.325
	16.8		290.589	22165.4	433.012
	16.9		481.527	7471.28	500.547
	17		1236.92	47974.2	378.52
	17.1		271.727	21534.8	915.032
	17.2		541.101	29601	305.196
	17.3		885.682	70903.2	1112.06
	17.4		756.231	52036.5	522.884
	17.5		3489.81	119914	1072.25
	17.6		1922.71	85651.3	1351.07
	17.7		832.134	54900.9	502.889
	17.8		6131.43	257651	1680.24
	17.9		5063.06	193995	1369.31
	18		1873.5	105868	10997.8
	18.1		7805.42	343277	23301.1
	18.2		6817.27	313263	8946.66
	18.3		12669.7	512796	7571.11
	18.4		13776.6	641428	15684.2
	18.5		15021.7	713970	16859.1
	18.6		27965.8	1.24183e+06	20918.1
	18.7		25581.2	1.23003e+06	23327.5
	18.8		99181.8	4.57738e+06	100445
	18.9		425332	1.89525e+07	381723
	19		2.06285e+06	9.34858e+07	1.94696e+06
	19.1		347207	1.54328e+07	301120
	19.2		98771.5	4.35425e+06	90298.4
	19.3		3209	138662	1603.61
	19.4		26198.8	1.17996e+06	20559.4
	19.5		17819.9	769553	16010.6
	19.6		5281.65	231244	3136.31
	19.7		13932.6	575788	10041.7
	19.8		9454.11	428462	12709.9
	19.9		8893.81	396306	9367.94
	20		13620.4	696769	83323.6
	20.1		12359.7	561636	30351.5
	20.2		11780.8	614144	19556.6
	20.3		19949	1.0787e+06	20440.6
	20.4		13702.3	740658	17233.3
	20.5		24157.1	1.13591e+06	29694.8
	20.6		39292.2	1.94072e+06	42011.4
	20.7		17413.4	1.00945e+06	23903.7
	20.8		100539	5.08952e+06	116605
	20.9		319405	1.57206e+07	348032
	21		1.43884e+06	7.18034e+07	1.63429e+06
	21.1		208839	1.0522e+07	234057
	21.2		40051	2.05e+06	48021.9
	21.3		779.091	48170.4	741.054
	21.4		8128.7	416869	8300.44
	21.5		2328.25	132548	2666.03
	21.6		772.557	31836.5	978.449
	21.7		1101.55	55904.7	1546.9
	21.8		395.948	16440	317.314
	21.9		420.263	10365.3	968.539
	22		60.0794	11520.6	8055.12
	22.1		32.8788	7075.05	2411.87
	22.2		100.437	3030.4	665.867
	22.3		109.306	1465.67	156.896
	22.4		127.219	3827.29	179.253
	22.5		199.968	4113.79	209.518
	22.6		152.358	976.908	84.4643
	22.7		87.3094	203.287	90.5568
	22.8		145.802	1129.37	206.672
	22.9		160.749	867.931	102.94
	23		227.84	1779.7	494.607
	23.1		63.3993	2218.74	66.4055
	23.2		97.2416	1559.65	20.3186
	23.3		168.828	3916.32	106.884
	23.4		166.648	7511.62	162.018
	23.5		236.762	10247.4	134.766
	23.6		288.181	12066.1	253.038
	23.7		344.298	9986.68	225.811
	23.8		619.164	8764.13	150.89
	23.9		384.515	20986.4	415.056
	24		2448.59	9115.24	381.425
	24.1		269.559	14954.4	268.093
	24.2		146.816	7306.41	99.7311
	24.3		278.34	3731.96	63.7047
	24.4		148.346	3922.81	73.9555
	24.5		232.629	9170.94	177.282
	24.6		416.817	7866.99	217.699
	24.7		476.731	2940.33	83.1885
	24.8		277.577	7647.75	106.233
	24.9		289.731	7397.08	179.562
	25		221.054	1602.96	360.617
	25.1		35.7348	3195.43	120.193
	25.2		170.486	4884.78	153.699
	25.3		339.361	4382.12	161.716
	25.4		86.7093	5283.25	206.055
	25.5		364.157	3602.86	211.148
	25.6		608.762	5382.41	251.709
	25.7		102.673	6541.18	147.15
	25.8		749.422	4211.11	44.9822
	25.9		2211.31	11798.3	110.01
	26		7555.51	101780	1068.18
	26.1		1691.02	17555.1	265.127
	26.2		191.411	15835.7	248.617
	26.3		296.848	16650.1	262.138
	26.4		179.434	9089.66	214.384
	26.5		196.532	20551.4	299.406
	26.6		518.749	38238.2	479.083
	26.7		340.874	24040.4	381.305
	26.8		109.406	8992.71	116.489
	26.9		404.571	22946.8	237.697
	27		612.347	20637	508.758
	27.1		178.264	2772.5	214.498
	27.2		471.657	17108.9	434.743
	27.3		552.387	21606.5	579.769
	27.4		40.7509	1969.3	128.637
	27.5		364.504	23573.5	407.286
	27.6		380.829	22210.3	612.248
	27.7		104.163	7654.11	76.2355
	27.8		1216.22	67684.7	1140.09
	27.9		710.348	36099.8	1682
	28		480.261	19126.3	695.74
	28.1		1992.98	130994	1631.85
	28.2		886.923	64198.5	1177.69
	28.3		475.166	28702.9	722.25
	28.4		2908.14	138629	2448.01
	28.5		1778.1	82979.2	1899.1
	28.6		964.123	76636.6	1847.06
	28.7		2695.52	141270	2884.08
	28.8		3238.6	184817	4254.72
	28.9		13332	875199	19106.5
	29		47939.1	3.44611e+06	64148.5
	29.1		9535.89	715228	15199.7
	29.2		1189.39	91160.1	1654.04
	29.3		737.748	50186	1672.43
	29.4		973.175	77760.1	2190.68
	29.5		164.899	15663.3	209.065
	29.6		628.826	29484	1543.39
	29.7		899.7	40189.8	1362.4
	29.8		571.626	18427.6	1100.02
	29.9		744.371	29187.6	5243.13
	30		971.367	45655.4	14829.8
	30.1		535.459	27072	4835.78
	30.2		1283.2	65383.2	1652.56
	30.3		1759.7	80921.7	1644.93
	30.4		579.984	23576.2	829.581
	30.5		3723.08	155089	2753.76
	30.6		4581.36	202445	3880.85
	30.7		335.064	16376.5	315.046
	30.8		15287.6	734300	12501.7
	30.9		41171.3	2.04925e+06	38237.9
	31		196738	9.45165e+06	190941
	31.1		27254.9	1.35914e+06	29068.9
	31.2		3896.87	207431	4881.59
	31.3		645.184	22990.6	660.01
	31.4		738.176	42977.3	1197.44
	31.5		272.53	19138.7	573.338
	31.6		56.7688	2195.59	45.2957
	31.7		316.095	17345	393.486
	31.8		231.691	13291.2	484.4
	31.9		58.1349	4869.97	343.997
	32		421.694	21409.2	1705.34
	32.1		173.555	13986.5	447.168
	32.2		112.177	8156.65	84.0345
	32.3		451.519	17097.2	364.941
	32.4		322.579	11483.5	266.12
	32.5		97.1783	6714.02	142.461
	32.6		198.734	7846.23	159.153
	32.7		170.179	4180.22	111.35
	32.8		56.8094	4064.55	62.7436
	32.9		64.3158	4974.69	16.9111
	33		47.0212	2920.32	331.032
	33.1		44.1124	1982.3	33.5782
	33.2		77.0179	3022.95	110.364
	33.3		77.72	2542.39	69.0487
	33.4		44.869	2225.18	59.15
	33.5		70.797	2284.52	82.0036
	33.6		83.0739	1375.96	60.874
	33.7		31.3187	1698.84	40.828
	33.8		84.3924	4105.05	104.895
	33.9		288.791	4883.08	107.316
	34		631.988	27450.6	410.418
	34.1		266.45	1734.65	41.0951
	34.2		109.127	1156.45	16.5649
	34.3		61.3096	1181.93	12.8631
	34.4		38.9328	654.767	2.78119
	34.5		49.4749	1174.42	11.2359
	34.6		36.9441	1333.88	21.3106
	34.7		36.3542	389.01	23.5694
	34.8		71.9199	1740.25	50.294
	34.9		73.7571	2826.05	60.9946
	35		57.6114	1980.57	330.088
	35.1		30.2684	2940.77	26.3852
	35.2		43.1978	3623.53	64.9721
	35.3		22.8373	1874.25	37.7529
	35.4		52.6117	2416.96	35.2596
	35.5		117.377	2294.43	85.6015
	35.6		134.765	1867.25	85.2282
	35.7		117.945	3689.43	86.4353
	35.8		158.468	4199.5	178.348
	35.9		253.396	6124.02	245.443
	36		1160.24	16631.8	858.234
	36.1		255.073	4452.62	140.48
	36.2		76.3254	1420.82	23.052
	36.3		116.526	3087.72	70.5092
	36.4		82.4737	2607.12	54.4524
	36.5		40.4992	1742.4	18.202
	36.6		117.355	5692.77	104.095
	36.7		98.284	6046.32	93.2036
	36.8		65.0306	2711.38	24.3105
	36.9		154.356	6479.65	116.833
	37		97.6896	6539.09	288.433
	37.1		82.4755	3995.37	57.1341
	37.2		114.238	5713.76	129.302
	37.3		119.591	5970.17	223.305
	37.4		109.194	6174.83	121.851
	37.5		92.5622	4715.67	102.807
	37.6		108.471	4307.61	184.131
	37.7		162.895	6584.37	220.362
	37.8		103.457	4451.17	122.434
	37.9		49.1508	3782.93	147.087
	38		88.059	6537.54	856.361
	38.1		91.5643	5224.08	193.843
	38.2		38.2555	2581.66	76.4761
	38.3		74.0278	3861.35	136.364
	38.4		67.0992	3571.58	126.389
	38.5		22.751	1145.49	42.9495
	38.6		28.3881	1712.35	83.8013
	38.7		32.3719	1587.1	51.2061
	38.8		117.759	5655.94	145.272
	38.9		697.203	41998.3	763.895
	39		3454.52	228606	3516.12
	39.1		589.562	45056.9	803.075
	39.2		340.039	13839.2	350.441
	39.3		28.2037	1885.16	81.6449
	39.4		64.5837	5666.49	62.0115
	39.5		54.8421	3440.59	105.724
	39.6		7.4574	1058.65	76.1689
	39.7		23.0697	2186.67	26.3113
	39.8		28.2187	1271.55	172.458
	39.9		36.7317	1443.84	597.735
	40		46.4255	1640.8	1008.61
	40.1		10.1167	438.072	248.502
	40.2		72.2402	1642.47	62.4022
	40.3		114.42	4149.56	192.19
	40.4		21.2206	1627.06	46.6721
	40.5		46.5201	2790.47	66.1615
	40.6		104.021	5448.77	169.563
	40.7		14.8317	994.695	36.21
	40.8		168.134	8909.49	203.958
	40.9		189.931	12210.2	177.753
	41		779.833	58157.3	845.269
	41.1		127.538	11419.6	119.703
	41.2		187.946	12324.6	254.841
	41.3		72.5515	3038.73	61.7283
	41.4		33.1922	2280.96	68.277
	41.5		126.076	6980.02	164.446
	41.6		53.1435	3002.94	48.8104
	41.7		39.1496	2367.75	51.6309
	41.8		82.3774	3504.76	58.8967
	41.9		42.3635	1221.12	15.9188
	42		46.2304	2053.42	25.2642
	42.1		28.956	1827.23	53.6023
	42.2		31.4864	1115.09	13.9628
	42.3		31.6167	1912.67	60.6923
	42.4		35.1506	1461.33	41.9334
	42.5		29.5001	983.956	19.1218
	42.6		17.5252	1551.59	44.4646
	42.7		9.52343	1120.1	15.4014
	42.8		4.03299	476.303	9.64867
	42.9		2.87783	633.277	37.703
	43		9.11132	532.945	47.1193
	43.1		4.59009	202.88	14.1889
	43.2		7.62704	261.572	12.2948
	43.3		11.834	229.26	9.3935
	43.4		9.65886	256.179	7.16339
	43.5		8.7767	461.113	6.12355
	43.6		14.6979	476.069	4.39663
	43.7		10.7727	265.958	18.2957
	43.8		15.3521	691.506	15.8683
	43.9		30.0643	1033.36	5.79372
	44		129.112	1828.04	49.6615
	44.1		3.13362	637.761	17.2272
	44.2		4.10591	406.186	22.1168
	44.3		3.67812	603.877	22.0517
	44.4		8.76061	425.861	13.2175
	44.5		9.45248	423.798	16.775
	44.6		8.9624	528.023	20.5516
	44.7		29.7698	675.831	15.8389
	44.8		28.5663	1369.56	39.4341
	44.9		13.7945	1635.37	56.4016
	45		36.702	1648.12	146.304
	45.1		38.4962	1729.11	18.8779
	45.2		31.774	1817.7	14.0528
	45.3		66.3175	1131	10.1405
	45.4		43.0265	1173.75	13.45
	45.5		46.7666	1565.18	20.8433
	45.6		96.7092	1246.96	12.1535
	45.7		34.1647	1598.54	15.1921
	45.8		104.669	2398.65	30.147
	45.9		573.867	1420.35	19.5273
	46		1199.15	9244.54	231.916
	46.1		527.538	370.588	20.6824
	46.2		56.7757	848.872	14.4513
	46.3		53.918	943.404	31.1897
	46.4		62.1174	1586.53	26.914
	46.5		22.2682	1226.07	6.15973
	46.6		52.2536	2570.79	47.1805
	46.7		79.6211	3123.59	49.7441
	46.8		60.2602	1744.34	37.2801
	46.9		102.43	4502.85	152.909
	47		154.137	4500.16	66.9768
	47.1		31.6339	2231.73	44.2299
	47.2		76.7733	5774.06	94.6622
	47.3		60.1209	4358.75	100.79
	47.4		42.26	2075.3	20.0032
	47.5		103.899	5294.74	177.972
	47.6		77.5247	3188.8	138.118
	47.7		69.6015	3942.4	41.4052
	47.8		68.9342	5877.83	320.248
	47.9		35.5751	3458.09	320.269
	48		121.66	6565.96	1934.59
	48.1		54.0402	4770.07	44.6541
	48.2		94.3152	4145.93	120.049
	48.3		226.789	11528.7	185.646
	48.4		57.7076	4090.64	41.2897
	48.5		124.821	7034.36	111.851
	48.6		359.584	23688.5	379.24
	48.7		24.6068	3280.71	36.3338
	48.8		926.17	47830.7	961.08
	48.9		3534.78	214417	3949.52
	49		13070.3	809558	14496.1
	49.1		2217.15	128117	2546.32
	49.2		234.158	12217.7	271.17
	49.3		68.4941	4277.07	74.5162
	49.4		78.6819	4887.46	85.2414
	49.5		55.082	2113.66	58.8769
	49.6		50.969	1929.65	51.9844
	49.7		28.7847	1626.32	31.3475
	49.8		28.1443	2562.38	61.3809
	49.9		18.0368	910.739	86.1235
	50		65.8306	2621.71	174.137
	50.1		48.0182	1924.8	133.217
	50.2		19.8634	904.635	11.4429
	50.3		142.145	6872.46	125.609
	50.4		33.537	1895.18	38.3897
	50.5		144.356	6107.75	149.906
	50.6		424.098	19749.7	398.818
	50.7		43.5456	2162	44.381
	50.8		720.162	37576.9	751.594
	50.9		2789.54	143788	2671.83
	51		11329.3	600579	10955.1
	51.1		2402.16	117316	2023.97
	51.2		145.317	6764.11	107.3
	51.3		76.9243	3630.16	59.3279
	51.4		54.5613	3205.63	41.2214
	51.5		10.048	44.4541	25.5609
	51.6		45.7347	883.855	52.2235
	51.7		6.42465	56.2422	2.29605
	51.8		6.51363	574.159	35.0854
	51.9		8.58461	249.497	102.767
	52		4.57201	284.939	468.073
	52.1		22.8862	510.282	105.735
	52.2		9.37226	51.7975	13.5539
	52.3		1.14995	183.358	2.70812
	52.4		4.41911	269.457	2.47852
	52.5		4.10254	159.499	0.349887
	52.6		2.95045	141.424	6.20297
	52.7		6.26561	217.37	11.4667
	52.8		3.2571	191.284	5.25525
	52.9		7.94619	89.8512	4.35452
	53		8.28627	277.669	19.2741
	53.1		15.3218	316.657	5.5538
	53.2		8.31334	80.8713	1.84864
	53.3		2.55658	83.604	2.20369
	53.4		2.0914	95.4459	1.35173
	53.5		5.56665	49.3698	1.22012
	53.6		9.51699	78.9039	1.59032
	53.7		5.32405	143.144	2.39767
	53.8		8.39991	53.7126	1.85827
	53.9		35.6746	41.779	1.54766
	54		107.942	522.233	31.9864
	54.1		13.0089	164.528	3.47671
	54.2		7.18785	160.512	4.00053
	54.3		10.0967	157.579	4.96835
	54.4		18.4231	278.615	7.23644
	54.5		9.66779	342.402	8.26844
	54.6		2.68397	403.636	9.41398
	54.7		8.9704	376.684	6.46289
	54.8		7.77983	384.609	7.5629
	54.9		15.0831	357.524	11.5647
	55		49.9795	387.761	64.8179
	55.1		15.3347	556.001	10.7165
	55.2		10.3209	624.708	14.8498
	55.3		14.9254	991.101	16.2352
	55.4		9.97227	897.288	11.6082
	55.5		10.7745	672.73	11.2499
	55.6		25.1772	1097.62	25.0494
	55.7		27.4677	968.046	36.2047
	55.8		25.4631	940.462	23.6646
	55.9		66.5885	1464.1	32.9872
	56		233.029	1793.25	30.4085
	56.1		50.9416	1138.76	35.3373
	56.2		18.464	713.897	11.011
	56.3		30.6358	656.434	21.0573
	56.4		32.5888	430.412	11.2412
	56.5		31.4371	983.948	24.6633
	56.6		22.8254	923.873	25.7751
	56.7		11.4736	744.961	3.84273
	56.8		21.0921	1529.14	29.2669
	56.9		13.2137	796.554	23.9988
	57		26.0563	452.795	27.1573
	57.1		42.4571	1129.17	53.2465
	57.2		12.1157	343.208	11.844
	57.3		11.097	730.509	15.5379
	57.4		14.0437	1118.63	20.961
	57.5		6.71277	824.301	17.6556
	57.6		31.6589	1590.93	62.5702
	57.7		25.9207	677.87	31.1441
	57.8		14.1924	1184.65	45.0824
	57.9		25.2547	1553.78	118.629
	58		7.67845	129.013	167.036
	58.1		23.7926	1615.08	10.1809
	58.2		15.598	607.588	8.53554
	58.3		18.2106	1714.45	28.0033
	58.4		47.1963	2805.54	46.6228
	58.5		5.6747	339.944	11.2038
	58.6		82.6768	5860.44	98.2652
	58.7		26.7947	2010.97	23.5656
	58.8		204.548	11783.5	236.97
	58.9		1062.22	56367.5	1167.42
	59		4567.12	259198	4737.16
	59.1		1107.25	54824.8	1072.16
	59.2		146.506	6299.29	119.362
	59.3		13.8613	1293.26	10.4088
	59.4		32.4227	2090.57	26.5855
	59.5		31.6009	1612.83	14.1317
	59.6		27.1202	1509.23	28.0472
	59.7		30.0904	1363.36	28.6092
	59.8		27.6958	1078.67	9.16967
	59.9		24.1983	1586.74	36.2513
	60		16.9098	1913.61	41.5739
	60.1		34.2655	2030.97	63.7624
	60.2		32.7942	1946.23	33.95
	60.3		52.0282	1986.29	41.4422
	60.4		51.1993	2370.39	44.6048
	60.5		8.31412	544.335	2.52087
	60.6		84.6873	5517.97	75.9552
	60.7		37.068	2743.83	42.847
	60.8		110.607	4136.08	89.44
	60.9		772.256	35158.7	759.958
	61		2212.1	103629	1986.38
	61.1		478.418	20247.4	481.53
	61.2		65.2435	2600.56	49.9094
	61.3		4.74801	358.768	11.6027
	61.4		13.5618	1102.92	21.0734
	61.5		4.51457	420.474	8.66636
	61.6		5.84798	157.423	12.9484
	61.7		9.29907	263.026	8.13253
	61.8		8.64189	160.958	9.59329
	61.9		6.19086	243.656	13.9234
	62		11.5791	455.606	95.9021
	62.1		1.29672	153.16	14.5072
	62.2		3.79382	170.413	5.90632
	62.3		6.99835	327.317	10.7406
	62.4		5.92942	118.182	6.4225
	62.5		3.64219	351.898	6.13604
	62.6		2.33905	357.09	9.11394
	62.7		2.44521	55.6662	4.47426
	62.8		4.73104	368.612	5.41645
	62.9		4.97595	490.359	9.21534
	63		3.51025	133.148	22.6673
	63.1		2.1799	83.065	3.73776
	63.2		5.51154	232.341	5.7131
	63.3		4.2164	78.4986	6.52486
	63.4		1.37483	162.454	8.22798
	63.5		3.71078	332.08	7.19797
	63.6		5.59324	164.087	2.44052
	63.7		3.02795	106.549	2.02324
	63.8		8.58265	139.806	3.96567
	63.9		14.1026	89.7879	10.5692
	64		72.9997	139.284	12.4687
	64.1		4.24299	125.766	9.31732
	64.2		0.385443	24.0328	0.901744
	64.3		1.28546	82.6747	3.11715
	64.4		2.33659	47.8622	1.66104
	64.5		2.22709	18.4703	2.24314
	64.6		3.68751	30.3708	3.6913
	64.7		1.81695	8.30739	1.95282
	64.8		1.06501	46.5817	1.64809
	64.9		2.68889	99.7946	2.98626
	65		0.741463	45.6464	2.81546
	65.1		4.17582	40.5694	0.93956
	65.2		4.35292	46.5334	3.70447
	65.3		1.03454	38.9661	4.15937
	65.4		0.85852	97.543	2.47127
	65.5		1.42959	210.899	1.88854
	65.6		3.73557	131.134	1.16764
	65.7		4.18673	46.5601	1.51074
	65.8		5.95064	281.603	10.834
	65.9		23.4018	413.212	20.4181
	66		114.862	1103.85	38.0637
	66.1		24.6458	583.135	14.5186
	66.2		2.83419	124.743	2.35202
	66.3		1.92016	104.752	1.08577
	66.4		4.81137	196.145	3.8561
	66.5		3.09999	97.1528	7.28726
	66.6		6.52201	278.241	8.29375
	66.7		6.51053	321.578	6.55497
	66.8		2.56344	263.206	4.97681
	66.9		1.65485	211.7	1.46356
	67		3.40576	168.719	6.91398
	67.1		3.373	171.895	3.55001
	67.2		3.6057	72.2285	2.91437
	67.3		4.31641	268.19	8.48253
	67.4		4.13519	311.97	4.45893
	67.5		2.3925	63.3901	1.54927
	67.6		2.71893	144.553	4.7761
	67.7		2.35802	101.176	1.19056
	67.8		8.25706	429.285	18.8543
	67.9		5.19761	353.368	21.4452
	68		2.05371	226.376	30.9933
	68.1		12.7179	1036.27	3.56212
	68.2		0.871778	161.304	0.748416
	68.3		21.6665	802.874	20.2794
	68.4		26.4006	1070.03	24.9063
	68.5		3.64525	232.341	1.87199
	68.6		34.4747	2061.98	34.8028
	68.7		13.422	839.96	16.1891
	68.8		100.875	4508.61	83.689
	68.9		345.634	15577.7	306.568
	69		1541.42	85311.7	1383.85
	69.1		355.902	18931.8	339.508
	69.2		20.6859	1081.08	19.2548
	69.3		7.80095	410.241	11.0875
	69.4		6.09921	395.856	10.0791
	69.5		1.10384	39.3253	1.58152
	69.6		1.87589	47.4185	2.33196
	69.7		1.46921	36.911	0.968657
	69.8		3.77363	70.0992	7.73782
	69.9		7.49795	223.148	8.38051
	70		4.97497	300.095	61.1807
	70.1		0.88791	121.632	5.84291
	70.2		2.70757	137.406	2.66096
	70.3		8.15517	341.62	4.05708
	70.4		3.97951	83.6812	3.24487
	70.5		7.15322	345.509	8.35837
	70.6		9.28414	737.793	12.434
	70.7		1.60427	144.521	0.961328
	70.8		18.9254	709.436	17.6999
	70.9		13.3822	654.238	31.1867
	71		68.3216	5007.79	148.568
	71.1		18.7983	961.322	39.8162
	71.2		7.98968	410.424	9.24319
	71.3		1.36504	25.9878	0.37071
	71.4		2.0329	250.095	4.22654
	71.5		2.45445	250.692	2.43282
	71.6		1.00174	51.4701	3.52237
	71.7		3.69165	98.6736	4.46301
	71.8		3.31909	57.8643	1.40101
	71.9		0.797638	10.1622	3.23268
	72		0.380627	80.2405	20.6528
	72.1		0.333466	25.503	4.55904
	72.2		0.566099	36.1483	1.33282
	72.3		2.3133	70.0367	3.15184
	72.4		2.39576	60.6651	2.73134
	72.5		1.27104	14.5798	1.9508
	72.6		0.764393	18.6961	1.35231
	72.7		0.867552	15.7148	0.619102
	72.8		0.952339	25.5083	1.15463
	72.9		1.25113	38.4426	2.10451
	73		0.324797	43.5321	8.00097
	73.1		1.23778	8.46048	4.86616
	73.2		1.78809	38.3453	2.57552
	73.3		2.45646	88.4808	1.49679
	73.4		0.756507	50.0656	0.45145
	73.5		0.0508533	48.0812	0.227374
	73.6		0.0378204	81.5745	1.25526
	73.7		1.05868	28.2832	1.73985
	73.8		5.69875	78.5211	3.82062
	73.9		7.27982	136.232	5.14255
	74		22.3361	7.22308	6.64583
	74.1		3.62737	42.7787	1.26947
	74.2		0.796906	23.5812	0.0477922
	74.3		1.09275	18.5117	0.519669
	74.4		1.91515	30.0238	1.85813
	74.5		0.881433	59.4603	1.85542
	74.6		0.632508	53.8462	0.974189
	74.7		1.1065	44.2336	0.1807
	74.8		1.34009	32.06	0.258477
	74.9		1.5657	15.6326	2.03723
	75		3.64971	49.4528	3.86721
	75.1		0.855546	28.3949	5.81574
	75.2		1.45875	70.4652	2.1436
	75.3		0.596418	112.562	1.53461
	75.4		0.181892	82.1602	1.181
	75.5		0.696277	70.8003	0.51604
	75.6		2.59834	83.0572	3.42548
	75.7		4.16116	66.1915	4.04388
	75.8		3.92625	83.4567	3.51159
	75.9		5.77687	163.573	4.38981
	76		4.45421	335.788	11.737
	76.1		0.773625	121.277	3.41617
	76.2		0.695806	225.412	3.56272
	76.3		3.74709	129.425	2.34931
	76.4		3.89967	70.503	5.62402
	76.5		2.30135	102.913	5.33903
	76.6		2.61177	72.8704	2.10605
	76.7		0.895668	88.7978	1.95048
	76.8		0.472861	100.346	0.339755
	76.9		2.26759	88.5556	5.26554
	77		3.09319	125.891	4.9012
	77.1		4.117	121.141	8.13064
	77.2		5.59912	192.88	5.29756
	77.3		1.77333	66.5701	1.63809
	77.4		1.03623	126.701	1.67046
	77.5		1.74432	189.656	2.31575
	77.6		1.5009	67.8165	4.73209
	77.7		6.85394	283.658	11.5802
	77.8		6.49011	225.566	4.41154
	77.9		0.766625	73.6714	3.25656
	78		2.33337	453.654	4.04846
	78.1		2.36068	319.056	7.68917
	78.2		3.84636	274.894	4.83961
	78.3		11.6055	439.631	11.9419
	78.4		6.0359	153.373	6.70414
	78.5		4.38462	336.618	6.96126
	78.6		8.79356	540.81	8.23055
	78.7		1.47579	109.344	1.43092
	78.8		16.8655	624.981	14.7714
	78.9		49.3352	1801.77	36.5825
	79		206.579	9202.28	149.736
	79.1		56.3136	2460.09	38.083
	79.2		4.44967	121.7	2.81165
	79.3		1.5777	128.173	1.01134
	79.4		2.86333	209.631	2.59128
	79.5		1.40497	45.0768	2.20245
	79.6		1.91377	41.0841	4.62139
	79.7		1.35285	9.10649	2.81558
	79.8		0.488898	42.5211	0.37632
	79.9		0.643605	123.399	4.03812
	80		2.41417	50.1073	11.673
	80.1		3.55341	126.407	2.55685
	80.2		3.16998	95.4649	2.74921
	80.3		1.62964	78.817	2.4582
	80.4		2.37991	143.848	1.80391
	80.5		0.616814	57.5636	0.685296
	80.6		8.60107	455.605	6.19411
	80.7		4.32096	198.635	2.94988
	80.8		12.1035	473.773	7.38532
	80.9		64.0519	2792.48	37.4419
	81		320.51	17920.3	209.053
	81.1		109.37	5718.48	80.3374
	81.2		7.55943	237.921	4.306
	81.3		6.32761	456.278	6.95193
	81.4		4.34168	418.856	7.37229
	81.5		1.00127	13.9289	0.985825
	81.6		4.15208	131.15	6.16503
	81.7		1.51003	41.9588	2.97159
	81.8		0.199505	17.7567	1.3166
	81.9		0.033021	46.4689	8.39089
	82		2.60097	17.6756	17.583
	82.1		0.744992	40.5438	9.31333
	82.2		0.970123	25.0351	1.22212
	82.3		1.44548	31.0633	2.44633
	82.4		0.997223	23.3074	1.52783
	82.5		0.360561	20.4856	0.393925
	82.6		0.198044	21.7493	0.397416
	82.7		0.67828	20.2743	0.653634
	82.8		1.49412	16.1447	1.67751
	82.9		1.56454	21.7529	1.17186
	83		0.808048	25.7947	3.11286
	83.1		1.0489	17.3226	0.731262
	83.2		0.593303	25.8874	0.655758
	83.3		0.45001	49.0584	1.66287
	83.4		0.619165	52.8429	1.7683
	83.5		0.622296	19.5857	0.694475
	83.6		2.38507	4.2587	0.548219
	83.7		1.9015	15.6617	0.600148
	83.8		0.359802	36.1132	2.71694
	83.9		3.1866	56.184	5.34263
	84		18.7433	106.494	5.56757
	84.1		4.51235	13.3108	3.38571
	84.2		1.03247	23.8702	1.29266
	84.3		1.46001	17.7845	1.11743
	84.4		2.29543	24.7166	1.31334
	84.5		1.93074	43.3061	1.44031
	84.6		0.705047	19.3168	0.83313
	84.7		0.241831	19.6444	1.03272
	84.8		0.367997	33.8164	0.570193
	84.9		0.701085	17.5429	1.53364
	85		1.91376	9.40068	3.17518
	85.1		1.64013	29.6736	2.68178
	85.2		0.621079	21.9908	1.02189
	85.3		1.09281	39.3314	1.21707
	85.4		1.32942	56.223	0.630244
	85.5		0.666649	25.0165	0.466412
	85.6		0.733785	19.3287	1.02478
	85.7		1.24325	15.5571	1.13703
	85.8		1.04286	14.3864	0.745794
	85.9		1.23338	63.6496	0.968957
	86		0.928245	84.9809	3.92911
	86.1		0.627544	29.3371	0.638861
	86.2		0.532868	36.7476	0.625827
	86.3		0.903006	36.3742	0.695686
	86.4		1.7045	5.4269	0.770972
	86.5		2.43268	20.5732	0.948806
	86.6		1.21375	18.4143	0.765653
	86.7		0.179068	19.1505	0.414031
	86.8		0.60035	67.6333	1.78781
	86.9		0.638749	46.8529	3.86367
	87		2.6532	16.5639	8.14687
	87.1		1.5437	22.1291	1.26454
	87.2		0.677917	17.0235	0.263693
	87.3		0.44268	51.9388	0.338174
	87.4		1.46115	92.5242	1.0152
	87.5		1.49788	59.8482	1.02903
	87.6		1.30234	56.26	1.02175
	87.7		1.87348	127.756	2.55253
	87.8		1.62592	143.566	1.35633
	87.9		1.93175	98.7231	2.37851
	88		2.12635	76.5983	19.5344
	88.1		2.22191	80.7677	10.2655
	88.2		1.03283	144.416	1.1796
	88.3		3.13777	200.15	4.85386
	88.4		3.48184	117.105	5.44658
	88.5		2.82626	98.6801	1.59738
	88.6		1.33203	101.56	1.68495
	88.7		1.03005	123.694	1.85636
	88.8		4.44792	294.115	5.31235
	88.9		5.01626	220.546	9.13384
	89		49.6512	1667.98	23.6203
	89.1		15.717	646.507	12.3254
	89.2		3.08438	76.6421	2.65831
	89.3		0.32161	33.815	0.448832
	89.4		0.469286	13.0887	0.44981
	89.5		1.49655	23.4912	0.691443
	89.6		0.961256	45.319	0.481814
	89.7		0.293196	82.8499	0.469168
	89.8		0.691019	99.5745	0.308211
	89.9		0.637805	22.4228	2.69783
	90		4.46506	118.582	11.4976
	90.1		2.79008	150.987	11.4248
	90.2		0.965215	77.0372	1.61787
	90.3		1.60902	142.233	1.99953
	90.4		1.4061	98.566	2.70741
	90.5		1.6603	102.85	1.28872
	90.6		2.87285	302.745	4.54504
	90.7		0.461176	97.8811	1.32204
	90.8		4.62591	201.358	4.27977
	90.9		11.376	497.481	18.0461
	91		41.2709	2267.6	52.8361
	91.1		11.0254	508.741	15.6666
	91.2		1.35952	66.8628	1.32854
	91.3		0.0735222	53.8738	0.732006
	91.4		0.30244	29.5194	0.584707
	91.5		0.694017	24.0287	0.466784
	91.6		0.842526	38.8718	0.628972
	91.7		0.756431	15.6339	0.938713
	91.8		1.00025	16.4635	1.78622
	91.9		1.10439	16.658	3.0886
	92		0.825447	7.47425	22.5738
	92.1		0.26061	14.5866	4.51865
	92.2		0.203322	19.4395	0.393827
	92.3		0.304817	9.05901	0.493035
	92.4		0.602857	1.82337	0.88804
	92.5		0.73584	4.47027	0.570378
	92.6		0.649562	7.33608	0.250646
	92.7		0.597375	16.0078	0.298499
	92.8		0.429536	11.8652	0.833332
	92.9		0.514614	9.01148	1.29327
	93		0.445567	32.5774	1.23645
	93.1		1.01641	27.4222	0.667494
	93.2		0.707446	16.3237	0.703443
	93.3		0.715246	7.39958	0.596464
	93.4		0.702657	7.62078	0.254126
	93.5		0.415824	5.59963	0.267418
	93.6		0.190261	22.263	0.666677
	93.7		0.388146	36.2744	1.35117
	93.8		1.96845	16.9836	0.953709
	93.9		3.89501	43.5787	0.69386
	94		9.20732	12.383	1.24966
	94.1		3.26571	36.419	0.183219
	94.2		0.676281	5.92413	0.140571
	94.3		0.446651	14.6041	0.617535
	94.4		0.660835	13.839	0.983365
	94.5		0.591178	19.7551	1.10459
	94.6		0.831614	26.4821	0.945165
	94.7		0.82483	13.3371	0.688714
	94.8		0.366584	1.91731	0.347189
	94.9		0.366198	5.8549	0.162548
	95		1.41835	5.27907	1.38276
	95.1		0.270718	22.8978	0.272388
	95.2		0.462498	24.8668	0.75834
	95.3		0.615926	6.03245	0.701027
	95.4		0.869187	0.837633	0.457209
	95.5		0.493198	3.80081	0.344168
	95.6		0.286753	25.3234	0.600748
	95.7		0.297677	27.2895	0.785124
	95.8		0.867681	11.6868	0.589906
	95.9		2.84384	31.8211	0.548471
	96		2.75596	33.6507	0.89134
	96.1		2.83394	32.7509	0.751193
	96.2		0.869759	20.1126	0.862028
	96.3		0.398196	30.9673	0.506196
	96.4		0.292383	34.821	0.306074
	96.5		0.271178	19.8685	0.453882
	96.6		0.532916	14.0314	0.609646
	96.7		0.645295	10.3767	0.764962
	96.8		0.456457	9.31526	0.727812
	96.9		0.632215	21.0597	0.823156
	97		0.821532	24.6262	1.62542
	97.1		0.663778	3.96986	1.13137
	97.2		0.514187	6.29946	0.390452
	97.3		0.469041	11.0862	0.248236
	97.4		0.800315	31.707	0.767181
	97.5		0.409437	9.49988	0.76751
	97.6		0.360928	25.4545	0.780438
	97.7		0.460321	30.5098	0.967088
	97.8		1.04816	28.324	1.50353
	97.9		2.26922	60.7425	2.4105
	98		0.573335	3.50909	7.47833
	98.1		0.730624	75.4954	2.7032
	98.2		0.790378	66.9397	0.933382
	98.3		1.47348	51.2264	1.98419
	98.4		2.2555	90.3545	2.44728
	98.5		0.268154	4.83843	0.514389
	98.6		3.85553	291.856	3.68127
	98.7		2.38106	193.038	2.29644
	98.8		4.18593	219.962	2.30491
	98.9		27.7675	2274.36	21.2107
	99		113.164	8161.35	94.2862
	99.1		21.7206	1923.8	18.9369
	99.2		1.05081	91.0931	0.860367
	99.3		1.61264	75.9074	1.39248
	99.4		1.40352	46.6755	1.45064
	99.5		0.675484	42.2575	1.04187
	99.6		0.598717	33.8079	1.05091
	99.7		0.345266	9.18068	0.346051
	99.8		0.293596	4.63931	0.315058
	99.9		0.650244	11.2317	1.00065
	100		0.734633	38.6169	1.93978
	100.1		1.02963	25.4296	1.15675
	100.2		0.7198	0.771761	0.510715
	100.3		0.307474	10.9298	0.36401
	100.4		0.257968	17.1119	0.253281
	100.5		0.394194	18.3884	0.276814
	100.6		0.948822	25.5404	0.887901
	100.7		1.00063	33.1788	0.988749
	100.8		0.623639	11.8279	0.798536
	100.9		1.29743	129.109	2.90346
	101		3.98576	718.203	8.64299
	101.1		1.81023	191.674	4.09568
	101.2		0.866128	18.4528	0.832206
	101.3		0.492152	24.3838	0.234889
	101.4		0.1887	19.1426	0.15849
	101.5		0.572817	3.17559	0.407075
	101.6		0.86487	15.657	0.778123
	101.7		0.690659	20.961	0.768133
	101.8		0.355623	17.7062	0.91873
	101.9		0.290802	13.8882	1.14667
	102		0.354026	15.8762	0.647286
	102.1		0.40085	7.00494	0.665722
	102.2		0.326493	8.13089	0.534666
	102.3		0.342839	21.9911	0.559342
	102.4		0.443198	26.3133	0.820774
	102.5		0.670734	11.2502	0.76807
	102.6		0.930998	15.1744	0.791179
	102.7		0.800304	25.7063	1.02199
	102.8		0.385579	17.4637	0.419384
	102.9		0.0937899	5.5327	0.273633
	103		0.701499	1.15013	0.924365
	103.1		0.523769	2.42924	0.324233
	103.2		0.50482	3.38969	0.601459
	103.3		0.411054	5.34294	0.963167
	103.4		0.411245	7.3742	0.606004
	103.5		0.41535	11.3903	0.29162
	103.6		0.897818	16.2151	0.390917
	103.7		0.618022	14.2121	0.674517
	103.8		1.31043	6.33118	0.619702
	103.9		4.38538	9.13581	0.332647
	104		10.3669	69.8426	2.11044
	104.1		4.00646	19.6889	0.0807901
	104.2		0.411142	6.78187	0.167484
	104.3		0.500378	8.44321	0.613311
	104.4		0.613479	16.4276	0.868519
	104.5		0.960602	20.8803	0.860852
	104.6		0.875194	15.9562	0.532096
	104.7		0.334011	7.35193	0.275119
	104.8		0.0602332	6.96308	0.260234
	104.9		0.125566	7.57401	0.624358
	105		0.544571	12.9772	0.465846
	105.1		0.745015	10.6231	0.939788
	105.2		0.590781	8.42643	0.543908
	105.3		0.267675	4.71504	0.359278
	105.4		0.237672	1.54141	0.326531
	105.5		0.455403	3.24967	0.499265
	105.6		0.822512	7.72959	0.675857
	105.7		0.705135	14.4719	0.641188
	105.8		0.319542	10.1918	0.494881
	105.9		0.855275	4.99548	0.267624
	106		3.0264	3.89893	0.995083
	106.1		0.71751	10.6521	0.225671
	106.2		0.35202	15.1001	0.426417
	106.3		0.487004	19.9518	0.635386
	106.4		0.591069	14.6456	0.576333
	106.5		0.687475	7.77558	0.478786
	106.6		0.41867	2.26687	0.395502
	106.7		0.15858	2.00944	0.301042
	106.8		0.214009	8.70831	0.60437
	106.9		0.543596	11.7914	1.44989
	107		0.915071	2.5209	0.656415
	107.1		0.304069	4.47785	0.87331
	107.2		0.265913	8.25367	0.471778
	107.3		0.34903	13.8276	0.415852
	107.4		0.391256	17.5329	0.420878
	107.5		0.353741	12.6233	0.330146
	107.6		0.384092	16.3465	0.581654
	107.7		0.562855	10.2937	0.940905
	107.8		0.578434	10.3724	0.876762
	107.9		0.343609	10.6455	0.593682
	108		0.43367	14.565	0.650591
	108.1		0.276323	36.7362	0.343925
	108.2		0.534295	26.9973	0.618052
	108.3		0.552329	3.68878	0.441142
	108.4		0.509401	5.17453	0.527513
	108.5		0.484695	11.7752	0.741177
	108.6		0.305091	45.3927	0.841325
	108.7		0.180455	21.8079	0.375838
	108.8		0.257206	13.1839	0.193263
	108.9		0.381164	84.1536	0.617818
	109		0.987367	440.395	8.29819
	109.1		0.13862	225.229	1.81391
	109.2		0.467407	13.6412	0.232878
	109.3		0.662752	39.6245	1.4795
	109.4		0.481917	29.9706	1.32834
	109.5		0.261444	5.32975	0.219211
	109.6		0.152013	22.4463	0.111582
	109.7		0.200861	8.56164	0.244433
	109.8		0.532398	27.7401	0.687803
	109.9		0.593895	34.9315	0.637289
	110		0.655559	5.102	2.71159
	110.1		0.971446	25.2978	0.589992
	110.2		0.422378	14.1384	0.532106
	110.3		0.127041	35.8066	0.686408
	110.4		0.134099	41.2026	0.469951
	110.5		0.547847	0.447204	0.427711
	110.6		1.30611	65.6657	1.87529
	110.7		0.84192	51.9062	1.45547
	110.8		0.343679	114.074	1.23864
	110.9		2.16814	476.338	4.49149
	111		20.2899	2275.83	39.1213
	111.1		3.50741	751.206	8.38529
	111.2		0.413283	39.5078	0.267949
	111.3		0.750598	29.4848	1.2108
	111.4		0.778723	36.5186	1.45518
	111.5		0.335272	13.5599	0.460665
	111.6		0.200249	5.60112	0.107919
	111.7		0.288817	2.38504	0.171659
	111.8		0.619378	1.25643	0.522803
	111.9		0.907133	2.83862	0.867589
	112		0.299244	8.9432	1.38723
	112.1		0.368565	13.3471	0.776339
	112.2		0.181261	16.8768	0.225023
	112.3		0.162316	14.0372	0.195688
	112.4		0.379665	8.9945	0.395203
	112.5		0.562779	14.4893	0.580171
	112.6		0.510969	18.7391	0.663707
	112.7		0.608202	9.7928	0.655764
	112.8		0.550278	11.5205	0.43743
	112.9		0.307126	14.5035	0.176481
	113		0.332764	6.83142	0.980853
	113.1		0.148919	11.6671	0.320591
	113.2		0.306985	12.0025	0.221054
	113.3		0.514572	5.95376	0.490416
	113.4		0.507743	8.7281	0.721681
	113.5		0.483495	5.97308	0.510762
	113.6		0.629882	2.79104	0.391703
	113.7		0.428439	8.33599	0.316473
	113.8		0.14116	14.3717	0.321882
	113.9		0.701739	15.187	0.528078
	114		4.2058	27.2121	0.309667
	114.1		0.424114	7.0295	0.590201
	114.2		0.252787	0.910535	0.418257
	114.3		0.444551	6.41946	0.317547
	114.4		0.369804	14.3446	0.286319
	114.5		0.422034	14.136	0.395728
	114.6		0.321294	14.978	0.48334
	114.7		0.355781	13.7022	0.477137
	114.8		0.455143	3.3225	0.499067
	114.9		0.394272	3.41926	0.456233
	115		0.278781	8.41402	0.569872
	115.1		0.362576	10.1213	0.253118
	115.2		0.263692	21.9022	0.332028
	115.3		0.509029	18.384	0.508839
	115.4		0.533622	4.97334	0.536885
	115.5		0.38155	1.93207	0.463471
	115.6		0.347071	0.780781	0.42215
	115.7		0.290579	8.76391	0.288093
	115.8		0.414307	11.5062	0.241407
	115.9		0.434185	4.99531	0.24467
	116		0.355608	16.8172	1.15479
	116.1		0.729627	3.6871	0.189672
	116.2		0.533546	5.62222	0.426222
	116.3		0.34381	12.7418	0.586689
	116.4		0.356728	18.8381	0.421148
	116.5		0.329722	11.6502	0.194875
	116.6		0.270286	2.32379	0.203145
	116.7		0.301102	0.168717	0.371213
	116.8		0.301044	4.84646	0.461492
	116.9		0.529581	17.9043	0.272482
	117		0.32258	16.8087	1.93264
	117.1		0.520546	12.3632	0.189484
	117.2		0.364593	6.54921	0.324556
	117.3		0.278557	1.06112	0.565518
	117.4		0.375356	10.399	0.433124
	117.5		0.31526	14.0374	0.252621
	117.6		0.252284	30.5044	0.415734
	117.7		0.399046	29.4391	0.497365
	117.8		0.535346	7.65268	0.496426
	117.9		0.68214	6.9593	0.304726
	118		0.238298	1.86107	1.30267
	118.1		0.164509	28.4151	0.736013
	118.2		0.375666	31.6883	0.530569
	118.3		0.400945	8.05458	0.465652
	118.4		0.51522	26.345	0.681271
	118.5		0.315129	5.47194	0.398054
	118.6		0.653499	70.3828	1.4743
	118.7		0.712983	47.9901	1.10561
	118.8		0.416203	79.6663	0.422225
	118.9		3.08916	602.861	3.88875
	119		22.3306	2568.39	24.2852
	119.1		4.3946	788.077	4.22461
	119.2		0.362839	36.5427	0.399651
	119.3		1.04073	26.0234	0.866028
	119.4		0.646912	19.504	0.476941
	119.5		0.140499	17.1173	0.240746
	119.6		0.264475	18.5682	0.364213
	119.7		0.425881	6.75315	0.49837
	119.8		0.57139	17.9558	0.468089
	119.9		0.419945	43.6193	0.480686
	120		0.453855	6.65412	1.21943
	120.1		0.645438	16.5737	1.03955
	120.2		0.696668	22.983	0.74791
	120.3		0.2813	14.585	0.381018
	120.4		0.253687	50.223	0.233394
	120.5		0.237619	6.30773	0.3124
	120.6		1.4325	67.1816	1.2761
	120.7		1.07168	77.2821	0.926659
	120.8		0.386521	54.0881	0.261303
	120.9		3.34713	494.404	2.46621
	121		17.2526	1900.94	12.5832
	121.1		4.29519	456.088	2.60474
	121.2		0.350061	8.77022	0.463629
	121.3		0.624122	33.3087	0.363669
	121.4		0.405373	10.8875	0.233758
	121.5		0.303032	3.96382	0.336207
	121.6		0.311917	2.91914	0.475985
	121.7		0.252905	6.22881	0.340757
	121.8		0.268626	7.34416	0.266734
	121.9		0.3403	5.35986	0.50674
	122		0.261617	6.61887	1.37792
	122.1		0.28631	2.82561	0.668904
	122.2		0.295697	4.54394	0.53652
	122.3		0.345136	4.71582	0.354326
	122.4		0.3521	4.77625	0.27107
	122.5		0.264811	6.0995	0.271638
	122.6		0.182036	3.58443	0.304881
	122.7		0.186449	1.90727	0.299473
	122.8		0.255142	5.02448	0.305025
	122.9		0.305207	9.89668	0.423022
	123		0.392393	8.54874	0.793303
	123.1		0.260874	3.97556	0.466823
	123.2		0.366578	2.34517	0.372016
	123.3		0.350616	3.50894	0.302327
	123.4		0.209914	5.80381	0.283273
	123.5		0.152262	4.2378	0.270199
	123.6		0.394594	3.31042	0.229629
	123.7		0.488785	4.36215	0.251954
	123.8		0.257681	4.48307	0.467207
	123.9		0.307519	8.47263	0.666177
	124		2.96485	30.6393	0.101675
	124.1		0.33331	3.38894	0.609917
	124.2		0.207853	5.2375	0.384542
	124.3		0.264113	5.1076	0.199134
	124.4		0.323216	2.56506	0.164108
	124.5		0.29765	2.53771	0.337282
	124.6		0.345603	6.61537	0.536655
	124.7		0.356863	12.428	0.481899
	124.8		0.278464	10.5058	0.342258
	124.9		0.189153	5.6824	0.243769
	125		0.330221	3.22219	1.1246
	125.1		0.214812	1.00419	0.402266
	125.2		0.331575	5.37213	0.299119
	125.3		0.376858	9.31514	0.337365
	125.4		0.280627	8.64198	0.321926
	125.5		0.158248	6.06271	0.312744
	125.6		0.225555	3.01996	0.358857
	125.7		0.386832	2.56368	0.301728
	125.8		0.326116	3.40586	0.272824
	125.9		0.20782	7.03886	0.356136
	126		0.411167	9.18617	0.526981
	126.1		0.260213	7.54922	0.292004
	126.2		0.189318	4.04851	0.308114
	126.3		0.230325	2.59782	0.339809
	126.4		0.342652	4.18631	0.329425
	126.5		0.390342	6.71187	0.362485
	126.6		0.277806	5.19836	0.257902
	126.7		0.174497	3.7725	0.163341
	126.8		0.181861	3.0197	0.233237
	126.9		0.304107	3.72884	0.425108
	127		0.248262	7.13162	0.498832
	127.1		0.293941	6.23252	0.454952
	127.2		0.238128	7.62557	0.24235
	127.3		0.290868	4.6988	0.292472
	127.4		0.345592	1.69757	0.385675
	127.5		0.33707	5.02357	0.351665
	127.6		0.261327	5.49649	0.20183
	127.7		0.219224	10.2621	0.221835
	127.8		0.213948	14.1525	0.33375
	127.9		0.244714	3.25174	0.479264
	128		0.281277	2.62237	0.177095
	128.1		0.436759	2.6284	0.627965
	128.2		0.357895	11.0907	0.38989
	128.3		0.148383	18.5795	0.247661
	128.4		0.0833969	18.1264	0.171916
	128.5		0.262812	0.700967	0.334047
	128.6		1.03225	40.126	1.07874
	128.7		0.674221	21.1746	0.530598
	128.8		0.524345	94.3301	0.768608
	128.9		3.46343	537.475	4.20979
	129		13.8163	1595.96	14.9915
	129.1		3.56422	559.929	4.10156
	129.2		0.290779	12.334	0.456398
	129.3		0.344151	22.5491	0.22931
	129.4		0.252769	4.26257	0.176084
	129.5		0.483901	17.4767	0.486054
	129.6		0.45199	19.3185	0.637257
	129.7		0.190955	10.2395	0.3736
	129.8		0.114148	8.78694	0.130924
	129.9		0.204703	3.18408	0.195349
	130		0.2018	1.78017	0.504385
	130.1		0.469347	7.0992	0.495482
	130.2		0.351251	8.30803	0.433301
	130.3		0.21713	4.49087	0.269309
	130.4		0.122904	2.77775	0.133821
	130.5		0.168358	2.06213	0.279467
	130.6		0.481096	12.1654	0.615715
	130.7		0.593201	22.2508	0.522348
	130.8		0.1807	2.68653	0.126863
	130.9		0.528162	72.8067	0.592191
	131		2.08373	285.323	1.98292
	131.1		0.437296	61.0175	0.672971
	131.2		0.312079	7.54274	0.390116
	131.3		0.392421	9.96129	0.259218
	131.4		0.335779	2.76788	0.206165
	131.5		0.366961	7.30423	0.331602
	131.6		0.302201	7.06594	0.395072
	131.7		0.17007	2.97288	0.277228
	131.8		0.141819	4.25348	0.192212
	131.9		0.198979	6.38988	0.299539
	132		0.284124	6.13232	0.143163
	132.1		0.358765	4.60463	0.46589
	132.2		0.369752	4.51455	0.397396
	132.3		0.262503	4.30626	0.348852
	132.4		0.173912	3.6436	0.241508
	132.5		0.18005	3.39999	0.184071
	132.6		0.255866	3.78484	0.206888
	132.7		0.285705	5.01364	0.277427
	132.8		0.234784	5.785	0.285901
	132.9		0.180365	4.08789	0.247924
	133		0.304814	2.72896	0.51547
	133.1		0.326098	5.01475	0.246529
	133.2		0.296607	5.75462	0.304018
	133.3		0.242279	3.9281	0.290909
	133.4		0.216956	2.83222	0.247255
	133.5		0.173626	3.70478	0.19543
	133.6		0.250941	3.95985	0.177572
	133.7		0.269349	3.63285	0.263575
	133.8		0.287401	1.86938	0.363429
	133.9		0.692874	1.78313	0.401217
	134		0.844749	24.1624	0.59718
	134.1		0.589226	6.09632	0.286539
	134.2		0.195126	3.89086	0.160569
	134.3		0.1543	1.09012	0.160353
	134.4		0.205839	1.33385	0.241098
	134.5		0.358539	5.82757	0.37718
	134.6		0.36709	8.86838	0.414568
	134.7		0.204693	5.06833	0.257971
	134.8		0.12397	3.00757	0.108773
	134.9		0.159317	3.33733	0.0998485
	135		0.228744	4.62308	0.847253
	135.1		0.424605	8.33866	0.306503
	135.2		0.323886	4.71772	0.343699
	135.3		0.215221	5.2085	0.247127
	135.4		0.178835	6.68493	0.19067
	135.5		0.188334	3.75964	0.168435
	135.6		0.243514	3.93042	0.244425
	135.7		0.262851	3.73397	0.335778
	135.8		0.197306	6.33256	0.340169
	135.9		0.155494	14.9624	0.37002
	136		0.788874	5.73611	0.145358
	136.1		0.119333	4.47131	0.353047
	136.2		0.188445	1.94022	0.255466
	136.3		0.254806	2.49795	0.230989
	136.4		0.276856	4.26835	0.255523
	136.5		0.256425	3.71704	0.290458
	136.6		0.232436	2.98763	0.256082
	136.7		0.192405	1.68982	0.190547
	136.8		0.193254	3.86146	0.197386
	136.9		0.202346	7.11613	0.344583
	137		0.305992	6.55003	0.451608
	137.1		0.234423	7.12535	0.575289
	137.2		0.265148	6.54883	0.377683
	137.3		0.217537	1.43405	0.167643
	137.4		0.169199	2.33566	0.121457
	137.5		0.18614	4.43326	0.165859
	137.6		0.287294	6.05515	0.365294
	137.7		0.310664	7.70326	0.43893
	137.8		0.219684	4.79752	0.253105
	137.9		0.13021	2.24969	0.104844
	138		0.247056	3.71326	0.473466
	138.1		0.233544	3.69728	0.249116
	138.2		0.296478	6.61298	0.30652
	138.3		0.213087	7.64506	0.246821
	138.4		0.139524	4.05443	0.17419
	138.5		0.19659	1.78017	0.202661
	138.6		0.34388	2.43655	0.342396
	138.7		0.321546	3.49967	0.333007
	138.8		0.142267	10.0604	0.275103
	138.9		0.200953	40.6825	0.544308
	139		1.32279	95.129	1.41216
	139.1		0.188489	53.1021	0.6454
	139.2		0.231906	7.27925	0.279106
	139.3		0.268017	2.66528	0.247859
	139.4		0.255703	3.06569	0.242789
	139.5		0.228846	2.59643	0.247709
	139.6		0.190949	3.16617	0.265355
	139.7		0.156658	2.24845	0.253864
	139.8		0.220912	9.77313	0.298754
	139.9		0.335856	13.5051	0.367265
	140		0.191755	3.5117	0.369331
	140.1		0.331459	1.92142	0.483128
	140.2		0.262381	1.81738	0.300265
	140.3		0.144411	8.31771	0.229562
	140.4		0.176402	15.8879	0.248999
	140.5		0.228615	3.79916	0.251579
	140.6		0.565346	20.3181	0.729906
	140.7		0.442187	15.3989	0.587456
	140.8		0.0916913	18.2362	0.0931149
	140.9		0.6902	87.7316	0.791281
	141		5.62216	444.577	7.66892
	141.1		0.889208	109.873	1.13298
	141.2		0.187081	3.74843	0.191438
	141.3		0.353154	17.4216	0.446148
	141.4		0.220606	9.30622	0.303833
	141.5		0.186525	0.761588	0.2277
	141.6		0.217844	0.632816	0.283815
	141.7		0.229453	3.72054	0.268999
	141.8		0.234546	6.35872	0.200681
	141.9		0.241912	4.26838	0.144462
	142		0.196274	2.32006	0.574993
	142.1		0.190837	2.43373	0.125266
	142.2		0.191061	1.80148	0.215777
	142.3		0.246116	3.16636	0.303388
	142.4		0.260496	4.23848	0.298165
	142.5		0.23027	6.42899	0.258147
	142.6		0.173908	8.03299	0.229561
	142.7		0.162159	3.92051	0.201167
	142.8		0.191672	1.17588	0.177243
	142.9		0.23396	1.45103	0.155204
	143		0.343017	5.24169	0.679444
	143.1		0.183371	3.0307	0.158343
	143.2		0.157099	3.15721	0.200263
	143.3		0.180675	3.49549	0.206105
	143.4		0.213531	3.30402	0.220162
	143.5		0.216148	2.43462	0.244884
	143.6		0.195909	1.67419	0.24463
	143.7		0.226548	2.13364	0.26905
	143.8		0.297234	4.41095	0.256124
	143.9		0.28016	7.1577	0.209606
	144		0.257967	4.38049	0.132136
	144.1		0.223826	3.73929	0.24618
	144.2		0.245958	3.52666	0.274432
	144.3		0.289189	3.51094	0.310519
	144.4		0.24152	2.23749	0.257072
	144.5		0.191029	1.43559	0.186187
	144.6		0.161619	2.11999	0.183366
	144.7		0.174805	3.15011	0.218875
	144.8		0.210875	5.24163	0.233815
	144.9		0.267557	6.27405	0.270805
	145		0.224133	2.98032	0.444883
	145.1		0.207738	1.61628	0.189647
	145.2		0.176278	1.10889	0.154435
	145.3		0.186523	3.04815	0.180894
	145.4		0.225226	5.89567	0.257496
	145.5		0.225233	6.43344	0.310921
	145.6		0.202547	6.01124	0.325725
	145.7		0.215648	3.35859	0.247269
	145.8		0.224193	0.97907	0.130523
	145.9		0.234847	3.64454	0.109517
	146		0.311293	26.1844	0.602619
	146.1		0.320544	2.41074	0.130195
	146.2		0.237681	5.50703	0.294449
	146.3		0.267531	4.07592	0.308959
	146.4		0.219568	1.25617	0.197215
	146.5		0.154027	1.20583	0.127538
	146.6		0.149782	3.06046	0.179657
	146.7		0.203423	5.03064	0.273796
	146.8		0.233942	3.43927	0.27544
	146.9		0.211371	1.4257	0.262326
	147		0.154215	3.38068	0.200416
	147.1		0.229586	4.54619	0.266574
	147.2		0.214723	4.31177	0.25811
	147.3		0.175436	4.35715	0.194829
	147.4		0.151033	3.90232	0.174925
	147.5		0.171578	2.72168	0.211188
	147.6		0.223201	2.3592	0.300581
	147.7		0.242472	2.99836	0.285638
	147.8		0.200442	2.83901	0.156377
	147.9		0.148034	4.13352	0.187666
	148		0.197361	4.19643	0.585197
	148.1		0.201088	2.53423	0.229713
	148.2		0.214231	0.841262	0.191501
	148.3		0.180873	1.93071	0.183957
	148.4		0.167327	4.48363	0.18985
	148.5		0.176562	5.09221	0.2147
	148.6		0.212406	2.71008	0.246697
	148.7		0.231613	1.87271	0.259178
	148.8		0.205939	3.72284	0.259695
	148.9		0.167871	8.22203	0.19999
	149		0.127382	50.1968	0.225085
	149.1		0.296839	20.1985	0.354026
	149.2		0.188175	1.53159	0.194602
	149.3		0.186836	4.0394	0.210911
	149.4		0.215364	3.57311	0.243492
	149.5		0.180522	4.12255	0.241612
	149.6		0.164539	5.89122	0.253748
	149.7		0.226727	6.07978	0.262722
	149.8		0.224317	2.52837	0.199875
	149.9		0.155189	0.52115	0.142952
	150		0.177064	1.44232	0.376526
	150.1		0.190274	3.26652	0.113754
	150.2		0.195994	5.42085	0.214531
	150.3		0.177291	2.51241	0.271065
	150.4		0.191556	4.70695	0.324707
	150.5		0.185625	5.7746	0.226215
	150.6		0.172698	5.60998	0.148557
	150.7		0.177797	1.90546	0.168526
	150.8		0.299956	7.77144	0.347982
	150.9		0.480256	33.6162	0.683451
	151		0.445032	140.869	0.580512
	151.1		0.792272	60.007	0.985349
	151.2		0.248369	6.44159	0.264227
	151.3		0.155266	1.41275	0.188325
	151.4		0.190684	2.2428	0.227559
	151.5		0.19629	4.60593	0.242503
	151.6		0.156774	4.82776	0.178909
	151.7		0.141287	2.64708	0.146763
	151.8		0.175346	1.93268	0.211058
	151.9		0.212527	2.73647	0.231364
	152		0.218487	2.96618	0.402929
	152.1		0.219594	2.97846	0.154478
	152.2		0.185415	2.92811	0.181185
	152.3		0.141324	3.42222	0.195256
	152.4		0.123965	2.94728	0.179568
	152.5		0.159432	1.98279	0.168379
	152.6		0.226092	2.40456	0.223488
	152.7		0.245902	4.13924	0.300465
	152.8		0.214279	3.7619	0.245898
	152.9		0.195434	2.50812	0.143579
	153		0.0912926	2.48917	0.236347
	153.1		0.162166	2.84629	0.147248
	153.2		0.187715	3.15891	0.235872
	153.3		0.22567	2.92326	0.283649
	153.4		0.21871	2.45261	0.245123
	153.5		0.185397	2.31152	0.184094
	153.6		0.153806	2.51759	0.152926
	153.7		0.149096	2.64148	0.165099
	153.8		0.186796	3.36287	0.221295
	153.9		0.224031	5.30519	0.271135
	154		0.177392	2.24501	0.183636
	154.1		0.192796	5.21469	0.261021
	154.2		0.228124	2.56125	0.179219
	154.3		0.17219	2.25492	0.181397
	154.4		0.120607	2.99448	0.204377
	154.5		0.137337	3.11741	0.190102
	154.6		0.189751	2.61222	0.186544
	154.7		0.206828	2.40241	0.224476
	154.8		0.209743	2.38513	0.227094
	154.9		0.236876	2.50701	0.190775
	155		0.160663	2.33199	0.240344
	155.1		0.142849	3.1842	0.202221
	155.2		0.132006	3.4488	0.19761
	155.3		0.173886	3.28504	0.203514
	155.4		0.201248	2.4248	0.198061
	155.5		0.194252	1.74862	0.183761
	155.6		0.171384	2.67674	0.186527
	155.7		0.161301	3.71309	0.209727
	155.8		0.182403	3.13304	0.238881
	155.9		0.192456	2.14517	0.263715
	156		0.200322	7.40303	0.0705251
	156.1		0.198572	1.41183	0.299745
	156.2		0.204419	2.72695	0.210378
	156.3		0.197334	3.47866	0.200584
	156.4		0.145214	3.36607	0.195282
	156.5		0.136474	2.32921	0.168075
	156.6		0.163868	2.35041	0.17614
	156.7		0.193344	2.76723	0.223189
	156.8		0.202401	3.19629	0.232742
	156.9		0.186078	2.51442	0.156388
	157		0.173276	2.7538	0.362093
	157.1		0.128889	2.6734	0.0899703
	157.2		0.146263	2.73712	0.147202
	157.3		0.19847	3.33226	0.218609
	157.4		0.209566	2.46473	0.236441
	157.5		0.182723	2.98508	0.218349
	157.6		0.161991	5.54542	0.204455
	157.7		0.14343	3.02516	0.180413
	157.8		0.148553	2.03915	0.184575
	157.9		0.179502	1.56887	0.190062
	158		0.193091	3.08287	0.249282
	158.1		0.221359	6.22571	0.243288
	158.2		0.180388	4.6909	0.189279
	158.3		0.141788	0.508784	0.147268
	158.4		0.132159	1.5158	0.143891
	158.5		0.146779	2.79237	0.176235
	158.6		0.272542	12.7139	0.305295
	158.7		0.285777	9.43068	0.327763
	158.8		0.150764	4.85918	0.1356
	158.9		0.140675	42.0705	0.10495
	159		1.64109	160.529	2.05176
	159.1		0.164971	60.885	0.214245
	159.2		0.127821	4.85335	0.152832
	159.3		0.283657	5.3572	0.31475
	159.4		0.234049	2.05555	0.249294
	159.5		0.170251	3.95727	0.188621
	159.6		0.135585	5.32489	0.21215
	159.7		0.131885	2.38991	0.195136
	159.8		0.170953	1.14	0.15658
	159.9		0.209553	2.38375	0.174741
	160		0.200055	2.97451	0.38747
	160.1		0.136502	2.82132	0.173618
	160.2		0.139758	1.66829	0.159289
	160.3		0.170682	3.16779	0.182149
	160.4		0.186144	5.50045	0.223188
	160.5		0.151835	2.62487	0.193166
	160.6		0.18027	1.89524	0.190226
	160.7		0.205582	2.12479	0.208465
	160.8		0.205724	10.3828	0.217488
	160.9		0.227309	31.1596	0.227451
	161		0.94721	90.9075	1.07851
	161.1		0.2481	51.3599	0.248032
	161.2		0.140909	5.52006	0.141988
	161.3		0.249386	3.70877	0.276945
	161.4		0.20788	4.98792	0.272702
	161.5		0.142756	1.97042	0.169094
	161.6		0.134914	0.917532	0.128319
	161.7		0.152101	1.25625	0.154589
	161.8		0.160164	2.80832	0.199379
	161.9		0.165457	3.56452	0.229935
	162		0.178828	2.58355	0.148504
	162.1		0.16691	3.11985	0.247013
	162.2		0.157809	3.83198	0.196343
	162.3		0.155327	2.84098	0.166939
	162.4		0.162211	1.36851	0.172906
	162.5		0.167865	0.928947	0.173793
	162.6		0.163285	1.42421	0.168686
	162.7		0.160703	2.60921	0.186807
	162.8		0.155865	3.67353	0.195661
	162.9		0.149654	3.80299	0.189902
	163		0.163533	2.83065	0.224641
	163.1		0.169576	3.06388	0.198651
	163.2		0.1651	2.2524	0.171786
	163.3		0.147117	1.13883	0.187799
	163.4		0.150073	0.999608	0.18084
	163.5		0.166167	2.16622	0.164046
	163.6		0.168597	3.8659	0.1745
	163.7		0.138822	3.43856	0.186589
	163.8		0.148229	2.10563	0.18472
	163.9		0.261716	1.79051	0.178305
	164		0.250672	7.58175	0.341826
	164.1		0.209692	1.57625	0.108525
	164.2		0.121785	2.62387	0.118628
	164.3		0.120125	2.84899	0.159594
	164.4		0.156349	2.9479	0.213132
	164.5		0.178301	3.43615	0.228004
	164.6		0.18668	2.61648	0.182406
	164.7		0.17283	1.85156	0.157897
	164.8		0.149679	1.93432	0.174565
	164.9		0.135482	2.11518	0.189803
	165		0.137501	2.934	0.12603
	165.1		0.153869	2.32709	0.217193
	165.2		0.173081	1.69976	0.175624
	165.3		0.152085	1.71614	0.167701
	165.4		0.135741	2.53736	0.163927
	165.5		0.169039	2.35881	0.17146
	165.6		0.182288	1.64874	0.198337
	165.7		0.142049	1.96048	0.200053
	165.8		0.133635	2.76401	0.170607
	165.9		0.174713	2.91995	0.133855
	166		0.131484	1.63434	0.212687
	166.1		0.170185	2.57186	0.125972
	166.2		0.173083	2.36504	0.179206
	166.3		0.183535	2.7955	0.219098
	166.4		0.172299	2.568	0.202431
	166.5		0.132514	1.75063	0.178642
	166.6		0.111539	1.98916	0.150736
	166.7		0.12758	2.79025	0.138859
	166.8		0.171424	2.56778	0.158955
	166.9		0.186636	1.4787	0.191217
	167		0.160772	1.68894	0.197615
	167.1		0.133206	2.63452	0.158715
	167.2		0.143997	3.65713	0.170016
	167.3		0.161137	2.63596	0.18687
	167.4		0.161884	1.63523	0.186685
	167.5		0.149631	2.45679	0.177438
	167.6		0.152356	3.11231	0.174616
	167.7		0.152178	2.11602	0.155677
	167.8		0.13989	0.901213	0.155188
	167.9		0.128706	1.92322	0.17756
	168		0.172175	4.72607	0.205726
	168.1		0.167164	4.33912	0.21687
	168.2		0.185111	1.73658	0.200809
	168.3		0.148532	0.550377	0.13971
	168.4		0.104715	2.59753	0.103125
	168.5		0.142351	4.44753	0.164572
	168.6		0.263981	5.3178	0.288912
	168.7		0.209383	1.53988	0.226283
	168.8		0.0964964	6.49319	0.101563
	168.9		0.126417	19.2657	0.156943
	169		1.12876	16.5625	0.813761
	169.1		0.0995811	7.50161	0.118598
	169.2		0.139305	2.23075	0.17287
	169.3		0.194255	1.71477	0.20398
	169.4		0.167836	1.53065	0.171378
	169.5		0.132426	2.30071	0.155422
	169.6		0.124672	2.64989	0.146774
	169.7		0.141908	2.57355	0.145748
	169.8		0.159973	2.90862	0.194819
	169.9		0.165206	3.27344	0.255149
	170		0.168678	2.61223	0.109225
	170.1		0.12092	1.84165	0.191486
	170.2		0.12686	1.07492	0.150775
	170.3		0.154746	3.85169	0.167713
	170.4		0.160322	5.52222	0.18133
	170.5		0.153352	1.82548	0.169114
	170.6		0.192204	1.55315	0.189967
	170.7		0.18133	1.45178	0.192313
	170.8		0.123872	10.3334	0.167145
	170.9		0.10738	26.6429	0.153162
	171		0.801286	66.8316	0.762743
	171.1		0.138264	35.5723	0.157691
	171.2		0.134757	2.34929	0.14119
	171.3		0.192246	3.53693	0.199984
	171.4		0.159624	2.75733	0.168416
	171.5		0.112245	1.75586	0.141496
	171.6		0.120656	1.29488	0.16426
	171.7		0.153322	2.58486	0.183051
	171.8		0.162731	3.65151	0.1532
	171.9		0.147376	2.65681	0.134377
	172		0.141344	1.53681	0.265894
	172.1		0.137491	1.67781	0.124718
	172.2		0.139328	2.06233	0.156177
	172.3		0.139261	2.15883	0.182882
	172.4		0.145388	1.98533	0.181192
	172.5		0.148484	2.0097	0.158895
	172.6		0.146158	2.32197	0.140178
	172.7		0.137121	2.17969	0.146551
	172.8		0.134207	1.59662	0.170849
	172.9		0.141716	1.42096	0.181204
	173		0.133402	2.35002	0.164522
	173.1		0.170876	2.45805	0.177619
	173.2		0.1453	2.40078	0.155332
	173.3		0.124184	1.56969	0.160846
	173.4		0.124242	1.46169	0.161008
	173.5		0.137881	1.84935	0.151453
	173.6		0.145927	2.32446	0.146649
	173.7		0.14293	2.41701	0.153191
	173.8		0.158682	2.27311	0.180347
	173.9		0.177579	2.00393	0.194849
	174		0.0826137	1.69199	0.120804
	174.1		0.175901	1.70227	0.187346
	174.2		0.1488	2.08451	0.161793
	174.3		0.144906	2.38533	0.161148
	174.4		0.145548	2.56898	0.157315
	174.5		0.134379	2.22176	0.143975
	174.6		0.12894	1.65685	0.151279
	174.7		0.132523	1.50199	0.165574
	174.8		0.138451	1.71789	0.164477
	174.9		0.1413	2.24854	0.147639
	175		0.153825	2.26825	0.18353
	175.1		0.146291	2.39906	0.159118
	175.2		0.134515	2.00197	0.162573
	175.3		0.120665	1.69079	0.160432
	175.4		0.12634	1.71439	0.14358
	175.5		0.141632	1.85835	0.148115
	175.6		0.15089	2.40229	0.169239
	175.7		0.14164	2.20683	0.166942
	175.8		0.144341	1.7472	0.136656
	175.9		0.17727	1.80517	0.133776
	176		0.0784698	3.17321	0.224192
	176.1		0.201205	2.5999	0.144516
	176.2		0.16048	1.78374	0.156442
	176.3		0.129069	1.69621	0.147057
	176.4		0.123318	2.04379	0.152402
	176.5		0.134244	2.24317	0.175301
	176.6		0.144494	2.11943	0.163775
	176.7		0.133888	2.0861	0.137704
	176.8		0.122681	1.86324	0.144244
	176.9		0.132404	1.77737	0.169495
	177		0.160302	1.81102	0.128045
	177.1		0.154854	1.88303	0.213992
	177.2		0.122814	2.2768	0.155513
	177.3		0.115291	3.56015	0.146694
	177.4		0.132508	3.03412	0.151403
	177.5		0.144236	1.29299	0.151591
	177.6		0.138586	0.86223	0.147784
	177.7		0.128041	1.53826	0.148636
	177.8		0.146163	3.17576	0.161447
	177.9		0.163725	3.22962	0.165285
	178		0.115404	1.7468	0.163156
	178.1		0.132388	1.3269	0.129433
	178.2		0.117116	1.66291	0.14142
	178.3		0.132903	2.56843	0.169327
	178.4		0.162801	2.99927	0.179302
	178.5		0.154148	1.42077	0.158621
	178.6		0.110024	1.54931	0.117686
	178.7		0.105256	2.5866	0.117102
	178.8		0.200746	3.75196	0.188614
	178.9		0.302389	5.96549	0.262943
	179		0.177114	20.5168	0.0815292
	179.1		0.363798	8.59435	0.286175
	179.2		0.154157	2.04842	0.154842
	179.3		0.113474	2.47308	0.118226
	179.4		0.120534	1.86073	0.137257
	179.5		0.13359	1.60917	0.1561
	179.6		0.133672	1.91432	0.157506
	179.7		0.12892	2.20605	0.153772
	179.8		0.142557	2.36608	0.158167
	179.9		0.155351	1.82155	0.163514
	180		0.100331	1.31883	0.132112
	180.1		0.142206	2.54199	0.195752
	180.2		0.116212	2.77528	0.150526
	180.3		0.122322	1.22463	0.143774
	180.4		0.157216	1.21021	0.160515
	180.5		0.15369	2.20391	0.155366
	180.6		0.112357	3.68016	0.133767
	180.7		0.100378	2.26975	0.124428
	180.8		0.172552	2.24653	0.173694
	180.9		0.231158	5.28553	0.232427
	181		0.0638368	12.602	0.0767761
	181.1		0.237812	4.88632	0.224832
	181.2		0.151467	1.29155	0.147687
	181.3		0.124786	1.55366	0.125209
	181.4		0.12293	2.15473	0.142207
	181.5		0.129078	2.65469	0.163811
	181.6		0.125071	2.62447	0.161687
	181.7		0.119792	2.08688	0.140395
	181.8		0.129921	1.47675	0.125941
	181.9		0.140413	1.12224	0.136965
	182		0.124671	1.81776	0.167892
	182.1		0.129375	1.78899	0.155387
	182.2		0.122797	2.16492	0.141425
	182.3		0.128388	2.12976	0.142541
	182.4		0.133106	1.86659	0.151296
	182.5		0.126322	1.68526	0.145165
	182.6		0.121245	1.57192	0.129023
	182.7		0.129116	1.55332	0.130491
	182.8		0.131488	1.80349	0.167553
	182.9		0.121393	2.02566	0.191694
	183		0.135797	1.89714	0.071585
	183.1		0.112238	1.71703	0.200563
	183.2		0.129177	1.90803	0.147727
	183.3		0.14123	1.98524	0.129734
	183.4		0.130369	1.7984	0.138222
	183.5		0.120787	1.63563	0.148863
	183.6		0.120887	1.51638	0.144179
	183.7		0.117252	1.47582	0.134188
	183.8		0.12467	1.70977	0.132958
	183.9		0.153041	2.40614	0.15165
	184		0.119133	1.9179	0.13536
	184.1		0.167595	2.24792	0.178733
	184.2		0.126378	1.70854	0.149577
	184.3		0.121488	1.50324	0.129862
	184.4		0.120046	1.34625	0.130507
	184.5		0.1152	1.62181	0.130557
	184.6		0.119206	2.15369	0.133155
	184.7		0.131833	2.54173	0.148313
	184.8		0.140016	2.66264	0.17428
	184.9		0.128195	2.05213	0.186791
	185		0.132727	1.01021	0.0848446
	185.1		0.0980748	1.1706	0.167179
	185.2		0.116623	1.61543	0.126346
	185.3		0.141505	2.15936	0.12912
	185.4		0.148211	2.30892	0.150657
	185.5		0.127062	2.33899	0.159161
	185.6		0.102256	2.16417	0.147108
	185.7		0.101998	1.58402	0.130539
	185.8		0.143797	1.20071	0.127683
	185.9		0.196451	1.23886	0.130966
	186		0.100378	2.21321	0.170703
	186.1		0.213215	1.99956	0.138012
	186.2		0.120679	1.8543	0.133868
	186.3		0.121223	1.76706	0.141844
	186.4		0.123091	2.16136	0.139899
	186.5		0.114648	2.20032	0.135366
	186.6		0.117271	1.51497	0.136468
	186.7		0.130174	1.08374	0.144504
	186.8		0.130885	1.59138	0.150033
	186.9		0.117202	2.60401	0.14627
	187		0.121459	2.40762	0.107476
	187.1		0.114372	1.4942	0.142115
	187.2		0.123444	1.42558	0.135525
	187.3		0.124488	1.90812	0.146403
	187.4		0.124112	2.27236	0.15606
	187.5		0.125362	1.66029	0.141046
	187.6		0.121286	1.01416	0.116406
	187.7		0.11531	1.9067	0.119691
	187.8		0.115025	2.83627	0.153823
	187.9		0.126611	2.27452	0.174141
	188		0.120335	1.09213	0.0996034
	188.1		0.12934	1.24704	0.156989
	188.2		0.117126	2.35396	0.132078
	188.3		0.113927	2.71107	0.138863
	188.4		0.119038	1.31916	0.13863
	188.5		0.125293	0.604096	0.126568
	188.6		0.126095	2.2789	0.129365
	188.7		0.1168	3.42007	0.143855
	188.8		0.11088	1.53353	0.143659
	188.9		0.106219	0.834248	0.123492
	189		0.160016	10.9671	0.167436
	189.1		0.116222	3.20783	0.133357
	189.2		0.125037	1.95442	0.134062
	189.3		0.109375	1.51928	0.115194
	189.4		0.110766	1.45684	0.125811
	189.5		0.122749	2.3265	0.155377
	189.6		0.130523	2.17575	0.160187
	189.7		0.115293	1.27285	0.132909
	189.8		0.100162	1.23292	0.111721
	189.9		0.118086	1.65606	0.122182
	190		0.134957	2.61379	0.140208
	190.1		0.143404	2.26513	0.160974
	190.2		0.110983	1.55577	0.137648
	190.3		0.100764	1.06008	0.123911
	190.4		0.108512	0.956667	0.126774
	190.5		0.118512	2.08157	0.13589
	190.6		0.126189	4.34746	0.144707
	190.7		0.12291	2.73353	0.132675
	190.8		0.138114	1.27538	0.146025
	190.9		0.165342	3.41971	0.1971
	191		0.100798	37.7439	0.218656
	191.1		0.211358	7.32521	0.24119
	191.2		0.132979	1.75126	0.150969
	191.3		0.10754	3.83697	0.124918
	191.4		0.108521	1.92292	0.119334
	191.5		0.116575	1.63661	0.133755
	191.6		0.120325	1.98596	0.135836
	191.7		0.115375	1.62068	0.127493
	191.8		0.109334	1.37574	0.136695
	191.9		0.11667	1.65373	0.151013
	192		0.133342	1.87555	0.111758
	192.1		0.12487	1.88433	0.16852
	192.2		0.104396	1.31723	0.122954
	192.3		0.0952021	1.37238	0.116182
	192.4		0.106381	1.6948	0.127633
	192.5		0.126518	1.66138	0.136747
	192.6		0.132674	1.57955	0.136273
	192.7		0.124894	1.62082	0.131592
	192.8		0.110766	1.85612	0.132633
	192.9		0.102323	1.92209	0.140843
	193		0.105264	1.65368	0.104068
	193.1		0.120915	1.79545	0.143168
	193.2		0.122509	1.77075	0.133849
	193.3		0.115928	1.67757	0.133818
	193.4		0.105352	1.46366	0.123956
	193.5		0.110943	1.23949	0.116126
	193.6		0.124258	1.49269	0.126042
	193.7		0.120342	1.92812	0.141585
	193.8		0.103618	1.94622	0.142835
	193.9		0.0966522	1.36777	0.134424
	194		0.212999	2.86362	0.114721
	194.1		0.0775056	1.20577	0.123701
	194.2		0.101655	1.67396	0.129123
	194.3		0.112191	1.86004	0.130847
	194.4		0.117639	1.7282	0.128472
	194.5		0.125061	1.98713	0.128457
	194.6		0.121656	2.05317	0.127167
	194.7		0.112013	1.38899	0.126902
	194.8		0.103667	0.950849	0.128315
	194.9		0.103871	1.39946	0.132395
	195		0.118442	1.93341	0.11971
	195.1		0.115462	2.42527	0.14158
	195.2		0.119205	1.63419	0.125798
	195.3		0.111718	1.19856	0.120391
	195.4		0.102451	1.39739	0.122304
	195.5		0.109522	1.71193	0.128897
	195.6		0.119004	1.61762	0.137724
	195.7		0.115262	1.30903	0.134921
	195.8		0.109789	1.26373	0.117849
	195.9		0.110661	1.68704	0.106689
	196		0.113612	3.3405	0.14121
	196.1		0.10976	1.20219	0.123833
	196.2		0.115195	1.34596	0.136516
	196.3		0.112866	1.5555	0.127737
	196.4		0.11067	1.96104	0.120162
	196.5		0.108015	1.83643	0.122808
	196.6		0.107035	1.31201	0.127236
	196.7		0.109625	1.54343	0.129208
	196.8		0.111546	2.05374	0.119359
	196.9		0.115409	1.84485	0.112159
	197		0.117168	1.32931	0.162162
	197.1		0.107324	0.624298	0.113501
	197.2		0.104221	1.37513	0.121233
	197.3		0.109309	2.77693	0.122307
	197.4		0.115778	2.61339	0.12406
	197.5		0.111072	1.45785	0.126933
	197.6		0.104073	1.12884	0.125301
	197.7		0.10375	1.45699	0.12649
	197.8		0.113997	1.76214	0.130629
	197.9		0.119877	1.43002	0.119976
	198		0.10593	1.17656	0.136114
	198.1		0.106771	2.15871	0.10199
	198.2		0.113029	1.96074	0.126342
	198.3		0.111697	1.57053	0.134022
	198.4		0.106052	1.17138	0.125354
	198.5		0.102917	1.23402	0.122145
	198.6		0.115333	2.36377	0.124431
	198.7		0.126232	2.11852	0.128228
	198.8		0.101556	1.00953	0.123463
	198.9		0.0708247	0.862369	0.106769
	199		0.315301	10.1986	0.169701
	199.1		0.0779178	1.52202	0.134291
	199.2		0.102538	1.86311	0.125844
	199.3		0.124873	2.03872	0.116893
	199.4		0.118956	1.1328	0.110938
	199.5		0.10066	1.57785	0.125634
[truncated: 12,351 more rows]

## Sheet: Fig. S8(b)
	Harmonic radiations of configurations 3 and 4 driven by a circularly polarized laser, with atomic number N.
			Harmonic intensity (arb. units)
			configuration 3	configuration 4
	Harmonic order		N=975	N=991	N=6181
	0		650503	353953	1.99053e+07
	0.1		30527.8	78645.5	2.8041e+06
	0.2		367595	434550	4.07933e+07
	0.3		519427	615388	8.76394e+07
	0.4		57938.1	72175.9	1.3982e+06
	0.5		2.91573e+06	2.9802e+06	5.21882e+08
	0.6		4.65319e+06	4.66455e+06	1.10065e+09
	0.7		3.73817e+06	3.67116e+06	7.03615e+07
	0.8		4.47287e+07	4.55126e+07	6.97856e+09
	0.9		1.27665e+08	1.34157e+08	3.00966e+10
	1		8.34078e+08	8.39152e+08	1.00611e+11
	1.1		8.6065e+07	8.29605e+07	1.53125e+10
	1.2		1.25429e+07	1.21696e+07	8.16957e+08
	1.3		6.17008e+06	5.91329e+06	3.99117e+08
	1.4		6.79286e+06	6.66381e+06	5.07654e+08
	1.5		1.25926e+06	1.12572e+06	6.07918e+07
	1.6		92877.2	147480	6.48395e+06
	1.7		398948	482781	1.47349e+07
	1.8		89823.6	104767	1.44912e+06
	1.9		12548	22402.3	552860
	2		94099	70794.5	518685
	2.1		5839.13	8098.73	70040.7
	2.2		14511.5	24225.7	358669
	2.3		16630.2	35032.4	414959
	2.4		10920.6	14592.6	236591
	2.5		6884.84	2490.26	286585
	2.6		5897.36	7582.42	311723
	2.7		2446.19	8544.41	172619
	2.8		928.03	7801.19	175940
	2.9		2203.82	9687.27	396156
	3		450.913	19091.9	1.15906e+06
	3.1		1510.04	3521.1	115514
	3.2		938.208	1854.92	4280.21
	3.3		1658.41	3070.56	15234.7
	3.4		1894.2	2574.75	7607.91
	3.5		900.359	6122.78	1928.01
	3.6		342.575	3367.25	3467.23
	3.7		1290.63	6512.58	5912.92
	3.8		681.232	8922.26	23187.8
	3.9		2841.49	27951	37961.6
	4		3681.61	124697	133786
	4.1		3071.4	13509.8	67870
	4.2		2194.7	5847.55	1385.92
	4.3		802.195	1289.8	389.131
	4.4		1080.59	226.466	1218.16
	4.5		552.267	761.196	962.414
	4.6		496.206	977.848	2812.62
	4.7		290.78	636.585	2528.15
	4.8		255.064	602.036	3297.9
	4.9		4064.07	654.798	3303.99
	5		5072.97	2274.76	630.97
	5.1		867.227	1552.27	1148.58
	5.2		128.767	364.972	790.938
	5.3		292.835	655.435	397.996
	5.4		306.677	378.666	1065.58
	5.5		29.8072	89.1164	2731.62
	5.6		311.201	494.758	2441.33
	5.7		451.06	841.506	2387.03
	5.8		220.742	700.896	6955.38
	5.9		10299.6	1669.46	18975.6
	6		18537.6	6314.32	76643.6
	6.1		2939.62	2178.44	28833.9
	6.2		85.8212	1497.02	326.993
	6.3		241.786	286.837	475.277
	6.4		193.591	103.408	445.415
	6.5		22.2775	594.439	631.413
	6.6		183.078	81.4185	1311.96
	6.7		343.25	499.855	1369.26
	6.8		195.7	200.572	425.257
	6.9		1807.71	1051.87	1588.77
	7		1784.7	3076.8	10313.4
	7.1		918.722	1242.64	1740.04
	7.2		110.192	26.4554	283.64
	7.3		299.569	290.081	4270.06
	7.4		145.68	173.349	3576.82
	7.5		33.1986	314.672	2355.72
	7.6		374.933	236.149	13839.9
	7.7		119.504	374.532	12241.3
	7.8		167.067	452.583	2402.35
	7.9		1938.82	3569.07	26253.6
	8		4832.92	2718.62	4936.42
	8.1		1765.88	702.45	4572.55
	8.2		660.152	560.37	21432.2
	8.3		683.862	815.442	36355.2
	8.4		384.65	530.097	21900.5
	8.5		1000.33	834.316	45581.9
	8.6		1213.17	1027.32	55528.4
	8.7		1613.09	2601.47	77264
	8.8		1782.64	663.602	59502.2
	8.9		24588.1	33867.4	1.02317e+06
	9		31641.5	42464.1	1.09289e+06
	9.1		6341.73	6332.52	209240
	9.2		817.818	1758.7	39746.4
	9.3		500.411	321.552	29884.2
	9.4		420.695	563.795	14980.4
	9.5		66.7978	162.431	3212.67
	9.6		297.327	421.374	16907.7
	9.7		303.412	182.568	12144.8
	9.8		132.397	311.961	3496.82
	9.9		835.328	1160	22719.4
	10		4731.98	530.852	24251.4
	10.1		299.357	607.579	2687.63
	10.2		621.929	410.241	22987.6
	10.3		689.519	1012.59	39264.4
	10.4		14.5696	176.197	7891.43
	10.5		1417.76	1084.09	49413.8
	10.6		3340.14	3284.94	159980
	10.7		321.595	944.062	28825.7
	10.8		8786.39	8451.35	425243
	10.9		50612.5	55330	2.55314e+06
	11		227414	248452	1.08e+07
	11.1		35941.4	41614	1.79411e+06
	11.2		8654.94	11274.8	445010
	11.3		797.313	688.69	42011.2
	11.4		2655.54	4851.37	157262
	11.5		1678.92	1989.39	95299.7
	11.6		156.34	453.862	19401.4
	11.7		1158.38	1971.51	81051.9
	11.8		615.651	663.866	40969.3
	11.9		404.827	1008.49	27223.1
	12		3568.77	604.186	68277
	12.1		1308.47	1873.72	38623.2
	12.2		794.471	915.887	40849
	12.3		975.146	1377.02	48477.3
	12.4		752.864	705.013	35393.9
	12.5		374.134	248.606	22292.6
	12.6		80.6339	143.342	16639.4
	12.7		48.3735	36.3525	12758.9
	12.8		188.359	237.554	10351.6
	12.9		225.209	1157.2	12545
	13		2406.22	319.526	11666
	13.1		296.45	537.721	8870.6
	13.2		94.6423	320.266	9348.13
	13.3		464.584	572.766	19367.2
	13.4		1016.03	971.11	33583
	13.5		1370.46	1408.48	40210.1
	13.6		1127.83	1726.23	29182.6
	13.7		649.827	949.462	20010.6
	13.8		746.315	781.502	25873.7
	13.9		790.404	4950.37	27908.7
	14		6117.63	11739.5	92291.5
	14.1		1260.79	6474.59	19575.1
	14.2		1387.57	3389.78	23588.3
	14.3		949.189	1137.87	18574.9
	14.4		624.2	532.74	10932.3
	14.5		473.675	128.62	6989.82
	14.6		407.735	535.741	5627.05
	14.7		537.383	911.512	11220.4
	14.8		829.504	1019.05	16779.4
	14.9		833.219	1019.39	10443.2
	15		947.401	1406.06	3248.85
	15.1		609.413	657.425	3280.68
	15.2		247.134	195.714	4221.49
	15.3		144.744	24.6374	2938.73
	15.4		111.533	233.316	5124.27
	15.5		222.244	1496.9	7366.36
	15.6		492.175	2491.16	7862.05
	15.7		869.803	789.244	20233.9
	15.8		1379.21	2777.45	42580.3
	15.9		1355.1	16014	41214.6
	16		3004.02	88011.2	25508.6
	16.1		421.518	22891.7	26293.1
	16.2		361.629	4348.91	31706.9
	16.3		289.139	437.807	15363.6
	16.4		203.055	1036.8	11270.5
	16.5		192.858	314.888	13351.2
	16.6		130.857	938.569	6057.91
	16.7		28.4874	1620.95	12488.2
	16.8		542.013	1567.38	19242.7
	16.9		934.249	1223.16	6020.21
	17		3401.37	451.993	17828.5
	17.1		678.568	1527.13	52790.7
	17.2		282.432	944.283	34231.4
	17.3		240.444	241.651	4179.99
	17.4		1352.02	1375.99	66015.5
	17.5		2217.28	1939.6	101575
	17.6		753.432	337.475	24895.5
	17.7		430.68	622.803	17449.7
	17.8		3387.01	1929.32	91241.3
	17.9		4446.47	1501.41	79438.2
	18		13081.6	369.913	20385.5
	18.1		624.823	1520.54	54076.8
	18.2		1565.14	1752.26	105145
	18.3		1064.79	600.42	56399.3
	18.4		285.044	668.317	46194.6
	18.5		3285.76	3118.1	181299
	18.6		4068.89	2990.94	176831
	18.7		173.439	285.096	24285.1
	18.8		8214.05	7839.67	431473
	18.9		31418.8	29579	1.57177e+06
	19		139122	120559	6.56278e+06
	19.1		37389.6	31916.2	1.80043e+06
	19.2		4723.4	4704.96	230754
	19.3		2162.92	2295.71	136377
	19.4		5662.39	5460.7	295797
	19.5		2018.86	2277.22	113388
	19.6		1753.3	2742.76	130946
	19.7		4588.64	4686.11	226295
	19.8		2616.97	2995.25	145248
	19.9		1562.51	3234.98	167665
	20		14237.5	3973.5	205834
	20.1		5440.45	2885	131483
	20.2		4006.76	3862.76	194125
	20.3		4987.11	5657.95	288763
	20.4		3203.04	2842	138829
	20.5		2976.97	3454.7	175380
	20.6		6924.7	7642.96	386709
	20.7		4159.11	3648.32	176923
	20.8		12883.2	14498.5	686508
	20.9		58639.2	65428.7	3.10117e+06
	21		455259	439309	2.15251e+07
	21.1		104855	96237.3	5.20626e+06
	21.2		27590.3	23658.2	1.30958e+06
	21.3		2262.44	1953.57	135707
	21.4		10284.1	10590.9	573983
	21.5		6887.11	6576.34	351472
	21.6		2216.6	2538.21	142755
	21.7		3713.78	4321.26	223600
	21.8		2814.61	2578.7	141676
	21.9		752.686	1331.82	73348.2
	22		4845.29	1476.33	78280.7
	22.1		956.372	1109.64	44441.8
	22.2		794.694	673.712	27505.4
	22.3		337.619	439.384	21110.8
	22.4		162.88	343.35	10390
	22.5		72.0274	252.487	7710.31
	22.6		36.7784	166.659	5542.45
	22.7		48.8706	84.7583	2650.2
	22.8		37.1833	67.0524	3335.11
	22.9		61.3589	20.2509	3634.89
	23		76.9088	85.725	3337.18
	23.1		140.642	4.81826	3662.63
	23.2		46.319	16.3284	3864.9
	23.3		43.0238	20.7892	3238.11
	23.4		50.8757	35.2338	2461.56
	23.5		66.9954	86.896	2465.39
	23.6		105.573	74.1731	1243.96
	23.7		73.7552	85.5444	1073.57
	23.8		59.4973	236.956	1814.23
	23.9		221.057	379.965	810.776
	24		1643.4	886.957	272.232
	24.1		229.256	258.006	701.959
	24.2		37.6418	56.7276	278.115
	24.3		34.3167	12.787	258.148
	24.4		47.6735	29.0196	1344.65
	24.5		41.8899	88.8969	2835.36
	24.6		112.016	67.8734	2203.95
	24.7		132.092	19.3468	824.937
	24.8		48.0953	30.6528	1805.65
	24.9		123.607	51.1836	1237.77
	25		842.503	39.3464	65.6812
	25.1		210.251	27.2226	1418.23
	25.2		132.127	49.6988	1801.76
	25.3		113.111	46.9725	506.859
	25.4		93.326	40.4511	2361.67
	25.5		105.902	105.902	3357.41
	25.6		104.376	96.5788	1080.25
	25.7		64.0547	19.5685	997.636
	25.8		135.153	225.24	4974.69
	25.9		509.408	653.733	7506.93
	26		2620.35	2662.22	36902.5
	26.1		702.645	470.418	3245.85
	26.2		223.304	58.8524	1221.92
	26.3		24.9069	28.784	625.477
	26.4		41.9719	71.536	2199.89
	26.5		24.4723	33.9022	1689.24
	26.6		13.4741	25.1008	1066.82
	26.7		67.121	84.296	4214.23
	26.8		112.678	111.851	5379.71
	26.9		237.641	51.8506	1970.1
	27		388.908	180.43	11656.5
	27.1		219.203	330.667	17250.3
	27.2		67.5434	66.7422	3215.26
	27.3		99.7556	131.512	10276.9
	27.4		279.233	337.627	18861.2
	27.5		151.884	64.14	3738.98
	27.6		89.3692	71.6421	2978.27
	27.7		215.809	164.793	6484.7
	27.8		314.374	82.8573	4588.3
	27.9		445.304	133.716	6817.94
	28		1085.9	142.624	5671.72
	28.1		195.486	154.515	5972.41
	28.2		377.22	445.317	23903.3
	28.3		594.776	480.293	28715.7
	28.4		60.803	98.4685	5964.75
	28.5		1671.34	1243.06	78022.5
	28.6		2819.76	2101.33	124956
	28.7		43.2531	85.2403	3257.67
	28.8		9089.97	7634.12	435315
	28.9		29106.9	24275.3	1.34737e+06
	29		137245	121315	6.84176e+06
	29.1		18725.8	15323.4	871141
	29.2		3407.52	3132.84	171853
	29.3		93.7017	204.806	8346.76
	29.4		394.992	490.643	22290.4
	29.5		316.637	375.092	18810.6
	29.6		213.798	364.585	13454.9
	29.7		248.913	456.643	16980.5
	29.8		194.066	235.968	11463.3
	29.9		394.697	672.107	25104.6
	30		1036.43	494.169	26499.2
	30.1		152.81	199.822	8877.3
	30.2		872.508	751.692	49651.2
	30.3		783.507	857.56	44052.1
	30.4		80.5337	121.741	3881.96
	30.5		1792.59	1937.33	100424
	30.6		2012.6	2147.38	104382
	30.7		52.5787	63.9676	2282.09
	30.8		7505.28	8018.27	388332
	30.9		23132.2	22891.2	1.17608e+06
	31		131713	119197	6.42277e+06
	31.1		20275	16287.9	950490
	31.2		3930.91	2974.05	172267
	31.3		78.8095	101.324	7217.14
	31.4		707.508	435.336	25594
	31.5		216.588	109.633	5721.12
	31.6		57.4364	48.2412	3633.46
	31.7		147.811	69.9199	4510.82
	31.8		14.6588	11.1078	741.799
	31.9		121.356	11.8212	1188.73
	32		276.811	94.312	2170.05
	32.1		168.393	15.1846	617.607
	32.2		15.8518	28.168	413.025
	32.3		19.2554	36.575	966.157
	32.4		19.2163	20.1805	363.967
	32.5		2.31964	17.0908	486.417
	32.6		8.26174	23.8695	987.524
	32.7		16.6509	26.6195	716.031
	32.8		24.7369	27.9851	900.484
	32.9		45.8528	20.9396	1213.87
	33		208.02	33.7906	623.066
	33.1		57.1821	33.1238	415.203
	33.2		30.7108	22.6184	654.128
	33.3		34.9373	19.6948	636.154
	33.4		26.9976	24.5351	322.161
	33.5		20.1916	19.0797	869.03
	33.6		48.7202	22.5754	1690.94
	33.7		43.9452	29.2729	1127.4
	33.8		45.5138	30.0099	2051.38
	33.9		128.884	75.9876	7831.87
	34		694.458	345.59	10214.5
	34.1		164.651	49.8239	4006.44
	34.2		46.6013	10.2377	670.12
	34.3		12.2982	4.84583	1679.76
	34.4		18.6017	4.70032	1396.85
	34.5		6.81695	1.61593	399.798
	34.6		11.2434	0.955247	841.881
	34.7		18.773	3.73591	972.726
	34.8		5.5154	5.56625	337.643
	34.9		12.9086	6.70996	498.355
	35		182.721	21.2068	602.976
	35.1		26.0376	15.0244	684.155
	35.2		16.2999	6.55	276.489
	35.3		6.36632	9.39378	599.788
	35.4		13.1067	22.8834	1048.24
	35.5		28.6558	13.857	885.568
	35.6		11.8293	8.2483	666.374
	35.7		13.9921	17.7104	1282.62
	35.8		45.4187	17.8109	1835
	35.9		54.1692	72.872	1176.11
	36		114.254	637.2	4603.39
	36.1		46.0096	138.014	991.316
	36.2		23.1333	52.4133	610.938
	36.3		5.33007	2.52838	507.379
	36.4		6.18374	11.2842	917.23
	36.5		5.91102	12.9989	617.407
	36.6		7.59113	12.3168	815.676
	36.7		14.7545	9.86397	811.562
	36.8		19.485	11.6706	336.817
	36.9		22.3204	21.46	461.762
	37		118.983	15.2517	163.03
	37.1		19.3793	9.54847	92.3593
	37.2		24.3243	10.5276	549.928
	37.3		19.1547	4.90864	279.539
	37.4		24.2871	5.25267	551.43
	37.5		31.5377	18.6038	688.847
	37.6		26.3038	5.66126	585.541
	37.7		26.3938	6.11629	1009.96
	37.8		20.6667	18.0068	827.004
	37.9		49.0145	8.74221	1894.53
	38		299.564	40.9517	1882.76
	38.1		34.2085	19.661	550.279
	38.2		89.5829	36.3117	3666.8
	38.3		76.8566	46.3231	2891.88
	38.4		2.06489	8.41875	406.208
	38.5		91.7423	78.0338	4875.44
	38.6		67.2279	92.734	3224.16
	38.7		26.2952	10.5003	1060.76
	38.8		171.182	267.852	8448.15
	38.9		267.76	495.927	8664.31
	39		1454.59	2007.1	58010.2
	39.1		446.942	334.923	12257.7
	39.2		89.9451	57.9981	3242.25
	39.3		59.9106	12.7804	1007.51
	39.4		74.7651	32.6906	2477.28
	39.5		25.3677	11.3222	1062.05
	39.6		79.8797	19.9928	1237.54
	39.7		41.1009	32.0545	1659.81
	39.8		70.5086	12.7707	1107.75
	39.9		206.539	5.44237	655.882
	40		710.35	30.4274	1426.68
	40.1		64.5832	4.05027	933.435
	40.2		9.00329	9.45663	581.892
	40.3		24.8679	15.1693	1392.16
	40.4		6.7313	0.825496	610.025
	40.5		13.8502	16.1303	655.042
	40.6		23.6717	23.1224	1093.93
	40.7		18.4777	3.5223	266.455
	40.8		47.0753	119.113	3070.36
	40.9		75.5767	316.722	5345.58
	41		488.425	2105.34	43803.8
	41.1		90.1757	359.872	6006.82
	41.2		55.0751	84.5812	2350.39
	41.3		8.24285	0.645192	291.223
	41.4		13.4766	18.8692	446.863
	41.5		23.1866	11.6483	686.323
	41.6		5.11347	3.1443	137.865
	41.7		10.7621	8.32332	292.673
	41.8		15.1334	3.86037	287.005
	41.9		29.9579	12.1686	171.987
	42		199.101	10.615	478.261
	42.1		45.8692	2.27845	254.629
	42.2		19.8056	3.08095	312.912
	42.3		10.7492	6.65769	684.503
	42.4		6.91596	3.72515	422.089
	42.5		8.09248	1.5534	275.36
	42.6		11.1848	2.70132	530.071
	42.7		4.43788	4.71013	282.989
	42.8		10.9789	4.18756	44.8096
	42.9		24.3922	4.06761	365.721
	43		61.3556	7.06264	342.11
	43.1		1.91799	7.56281	198.612
	43.2		6.86303	4.30437	434.846
	43.3		11.0465	9.82472	506.671
	43.4		6.45272	5.23691	311.724
	43.5		7.32932	1.6762	300.533
	43.6		10.4354	12.8717	468.326
	43.7		5.92707	5.83409	358.139
	43.8		3.00377	9.01864	306.743
	43.9		21.5052	76.4065	2056.09
	44		28.4957	242.318	3334.14
	44.1		17.6412	39.5874	2877.59
	44.2		5.43068	7.99891	677.262
	44.3		9.5245	7.0943	669.629
	44.4		8.56885	1.26925	509.481
	44.5		7.42305	5.32438	290.275
	44.6		11.8761	5.65825	491.016
	44.7		9.92074	2.96293	215.26
	44.8		7.31082	2.57026	159.609
	44.9		11.834	6.07262	407.723
	45		19.7102	5.0409	105.642
	45.1		6.67263	3.84252	152.573
	45.2		5.02794	4.2582	250.538
	45.3		8.51875	4.16003	99.3832
	45.4		3.31389	2.55253	206.586
	45.5		2.083	6.44278	251.962
	45.6		4.26617	7.81376	187.295
	45.7		2.18099	5.30332	404.853
	45.8		10.5743	26.414	194.94
	45.9		13.9079	58.6687	190.51
	46		52.1889	301.497	608.556
	46.1		4.52155	28.6804	425.44
	46.2		1.51003	15.8982	407.26
	46.3		11.3062	20.0208	688.14
	46.4		8.62205	11.1495	464.596
	46.5		7.14848	18.1023	505.815
	46.6		23.4393	18.2044	729.412
	46.7		11.1592	9.17622	429.234
	46.8		12.4973	13.1745	524.747
	46.9		30.5123	11.7529	659.185
	47		40.8386	5.0077	280.938
	47.1		7.68842	12.2901	445.648
	47.2		5.48458	5.24175	198.996
	47.3		4.31448	2.20697	110.214
	47.4		5.94363	3.64274	149.136
	47.5		1.96471	3.04149	131.655
	47.6		4.50293	6.40575	339.181
	47.7		6.18087	4.08143	172.163
	47.8		2.20344	8.80318	566.102
	47.9		20.1166	6.29289	300.991
	48		84.6064	3.8973	424.729
	48.1		72.7753	7.10468	730.877
	48.2		11.6558	4.91532	249.837
	48.3		45.8429	22.1181	1441.04
	48.4		37.3273	10.9574	1035.66
	48.5		17.7408	14.4449	762.003
	48.6		80.0223	49.8261	3583.73
	48.7		22.7222	7.84383	906.809
	48.8		101.182	83.3941	3881.15
	48.9		359.843	262.293	15537.4
	49		985.08	665.442	37240.9
	49.1		151.96	144.985	7467.32
	49.2		24.2293	30.5787	1413.47
	49.3		5.72177	4.60124	268.288
	49.4		15.615	29.4686	1133.82
	49.5		14.8107	26.1692	1130.72
	49.6		4.59736	5.61419	177.577
	49.7		35.6425	56.0619	1853.63
	49.8		27.1472	34.3204	1320.09
	49.9		18.9843	4.82128	288.782
	50		81.9512	45.5886	2673.66
	50.1		31.7701	17.5358	979.257
	50.2		22.5572	18.9101	979.109
	50.3		82.6931	66.3653	3090.39
	50.4		14.6643	7.67909	390.344
	50.5		52.032	50.2809	3511.28
	50.6		95.4358	95.1214	5022.29
	50.7		2.95703	1.85653	154.323
	50.8		233.19	242.947	13604.3
	50.9		562.574	735.204	28417.9
	51		2769.68	3591.16	145671
	51.1		475.736	602.833	21612.9
	51.2		50.2604	66.3949	2711.67
	51.3		1.8718	5.40207	121.942
	51.4		7.57552	11.6605	353.711
	51.5		1.53204	2.10385	149.107
	51.6		0.205829	0.627288	33.7589
	51.7		0.969132	0.492864	115.269
	51.8		0.661853	0.495212	82.5971
	51.9		6.92079	0.598441	132.55
	52		22.6281	2.72929	190.569
	52.1		9.08419	2.88215	103.462
	52.2		3.80445	2.60532	130.568
	52.3		6.61423	4.20999	247.571
	52.4		3.09708	1.75845	98.743
	52.5		3.4724	0.936394	58.3661
	52.6		3.39844	1.41358	113.459
	52.7		0.695921	0.624896	69.4921
	52.8		4.70532	1.26199	75.522
	52.9		4.88235	1.47435	54.5586
	53		23.7566	8.10233	153.527
	53.1		0.970958	0.875149	92.5742
	53.2		1.73818	5.39619	89.4417
	53.3		1.44844	4.23937	53.0204
	53.4		2.62791	0.365594	109.884
	53.5		1.7955	5.76316	111.907
	53.6		3.03054	5.17277	44.8039
	53.7		6.56514	2.05256	127.857
	53.8		2.24002	15.1994	146.365
	53.9		7.46262	24.6379	143.312
	54		21.9783	61.1802	2184.49
	54.1		15.9224	6.978	565.161
	54.2		2.01901	0.933618	285.282
	54.3		2.61876	0.695801	96.5326
	54.4		4.72209	1.59836	162.638
	54.5		3.2448	0.973416	189.581
	54.6		2.38988	0.902859	113.648
	54.7		2.02968	1.06029	106.257
	54.8		0.461789	1.07019	159.005
	54.9		2.54564	0.355882	109.5
	55		6.91642	4.41126	56.922
	55.1		5.55979	1.82042	74.6315
	55.2		1.15635	0.591715	24.2562
	55.3		2.09969	0.828747	61.4996
	55.4		2.08372	1.66495	82.4709
	55.5		1.33873	0.345199	31.7404
	55.6		3.09774	2.59566	117.189
	55.7		2.92158	1.64099	62.1999
	55.8		2.69965	3.50113	76.5977
	55.9		10.5825	21.1983	423.105
	56		14.8754	131.296	889.297
	56.1		4.16602	22.113	503.901
	56.2		0.963633	3.0786	80.5872
	56.3		2.93351	1.00885	97.3274
	56.4		5.70723	3.02353	141.788
	56.5		7.1292	2.74008	180.432
	56.6		5.75654	2.34255	174.755
	56.7		5.10329	1.65188	170.816
	56.8		4.45165	3.47808	338.504
	56.9		3.41159	1.88513	338.472
	57		11.9447	5.48192	117.775
	57.1		27.4717	8.22734	356.012
	57.2		11.6633	4.32397	271.559
	57.3		3.37669	0.69259	54.555
	57.4		13.5863	4.84578	452.459
	57.5		3.8033	1.92475	250.43
	57.6		6.66688	2.81238	110.694
	57.7		17.1098	9.60219	653.401
	57.8		2.28159	2.76216	277.199
	57.9		14.7474	2.93564	126.792
	58		46.297	12.1317	605.046
	58.1		26.5151	2.01808	254.235
	58.2		5.56403	5.13989	212.494
	58.3		14.7388	7.73775	666.041
	58.4		3.96628	0.823765	188.395
	58.5		7.475	5.67343	257.224
	58.6		21.7099	11.7936	1069.71
	58.7		3.24824	1.04581	172.617
	58.8		26.1933	15.5607	1761.4
	58.9		103.557	59.7082	7604.36
	59		398.88	218.709	27028.6
	59.1		63.9548	41.3096	4977
	59.2		9.11951	8.34325	674.116
	59.3		0.776354	3.61584	137.349
	59.4		7.64434	7.89809	532.821
	59.5		4.50613	7.54111	383.249
	59.6		2.38505	5.26131	145.269
	59.7		9.21452	7.9527	426.045
	59.8		4.48631	8.08359	249.659
	59.9		2.46106	7.73282	440.87
	60		51.4971	11.6003	369.402
	60.1		25.3384	15.6847	615.535
	60.2		10.0822	7.49931	318.158
	60.3		14.4057	11.9694	673.531
	60.4		23.0081	27.7429	1368.68
	60.5		3.18586	1.55225	137.762
	60.6		41.694	57.4809	3450.22
	60.7		16.0508	23.34	1196.43
	60.8		59.7523	76.3612	4240.12
	60.9		346.967	430.135	23118.9
	61		1214.07	1485.45	81573.1
	61.1		294.413	347.039	18553.3
	61.2		12.5743	13.4975	675.496
	61.3		14.9166	15.8697	891.93
	61.4		10.9749	10.3816	588.368
	61.5		0.249356	0.901444	59.3348
	61.6		4.4109	3.43714	255.558
	61.7		1.46054	0.85919	101.439
	61.8		3.87069	1.12886	33.1427
	61.9		10.9061	1.46564	52.326
	62		43.8514	0.624919	63.2946
	62.1		9.77684	0.510934	32.6984
	62.2		1.40914	0.236297	40.1049
	62.3		0.292431	0.378359	29.8177
	62.4		0.276754	0.289914	26.7227
	62.5		0.0206455	0.206801	21.2033
	62.6		0.479781	0.621154	6.7046
	62.7		0.716652	0.574978	18.7163
	62.8		1.60699	0.210201	12.4163
	62.9		3.57604	0.850047	4.23189
	63		9.17046	0.678411	32.6769
	63.1		2.16246	2.40406	30.8958
	63.2		0.742302	1.99635	14.0006
	63.3		0.762215	1.24286	54.4652
	63.4		0.486788	3.04841	41.3607
	63.5		0.542275	1.75264	35.9113
	63.6		0.691248	1.56408	99.8507
	63.7		0.241185	2.91523	58.3726
	63.8		0.377869	0.593298	64.0347
	63.9		1.36812	11.2685	197.664
	64		1.47518	26.5682	65.027
	64.1		3.6712	19.4983	54.3874
	64.2		3.38836	2.69882	69.8736
	64.3		1.46012	3.32127	85.8877
	64.4		1.44152	2.24436	79.9127
	64.5		0.609678	1.72384	92.3385
	64.6		0.604865	2.06477	126.736
	64.7		1.39984	2.1283	87.2651
	64.8		0.721371	1.57665	66.7414
	64.9		3.21444	0.830888	66.2843
	65		10.2135	2.20882	34.9912
	65.1		4.31765	0.98347	21.8162
	65.2		1.59952	0.719507	32.0931
	65.3		1.0137	1.73243	40.2061
	65.4		1.11313	2.04512	58.7213
	65.5		1.2428	1.1727	73.6246
	65.6		0.860136	1.51312	132.195
	65.7		0.876632	1.45658	164.774
	65.8		0.541734	1.46419	175.65
	65.9		5.34849	3.65163	308.192
	66		2.98256	13.0826	273.141
	66.1		8.9928	6.78369	226.25
	66.2		4.03057	4.01344	181.442
	66.3		3.03309	2.8251	241.652
	66.4		3.04862	2.54753	238.293
	66.5		2.13304	2.28845	220.524
	66.6		1.53337	2.68537	242.852
	66.7		3.9118	3.07838	249.228
	66.8		3.44222	3.40834	187.404
	66.9		1.88405	2.44507	192.059
	67		17.078	2.85966	187.885
	67.1		4.44815	1.27354	151.253
	67.2		1.31766	1.13642	158.001
	67.3		1.6006	0.988013	121.714
	67.4		1.60826	1.73125	80.0232
	67.5		0.93304	1.18622	62.2188
	67.6		2.97168	0.680341	29.7095
	67.7		1.46831	1.37308	72.8139
	67.8		0.821615	0.209838	15.164
	67.9		4.46757	1.35687	41.9272
	68		12.6417	0.351833	44.376
	68.1		3.70426	0.658406	45.736
	68.2		0.803482	1.05806	32.9817
	68.3		1.48104	0.290968	37.877
	68.4		1.81783	1.15537	185.909
	68.5		0.457391	0.957721	61.2082
	68.6		2.68857	0.989734	131.19
	68.7		5.23743	4.5131	327.462
	68.8		2.79234	1.62294	129.881
	68.9		13.2172	11.0495	1429.48
	69		30.9267	22.7067	2504.46
	69.1		5.27758	6.83431	595.787
	69.2		0.736639	0.802688	57.2661
	69.3		3.5255	1.86703	120.745
	69.4		1.42428	0.826924	39.9225
	69.5		1.68531	1.23496	91.4123
	69.6		3.25981	1.29771	109.078
	69.7		0.241035	0.877436	64.8473
	69.8		3.78351	0.996159	118.422
	69.9		6.37376	1.94332	76.7029
	70		27.1738	0.89992	82.6345
	70.1		1.42145	2.5428	198.387
	70.2		0.558359	0.31951	41.1017
	70.3		0.869723	1.34008	164.833
	70.4		2.70657	1.77871	195.021
	70.5		0.966783	1.15905	17.1273
	70.6		8.07317	8.07792	390.819
	70.7		3.64048	1.25932	93.5804
	70.8		13.8037	13.7465	1032.25
	70.9		71.1867	54.1336	4801.66
	71		356.919	282.794	23458
	71.1		74.3141	59.9406	5544.83
	71.2		5.77792	5.58851	444.161
	71.3		1.94103	0.907521	122.02
	71.4		3.44167	1.51656	149.532
	71.5		1.00138	0.346804	12.8783
	71.6		1.70326	0.270785	37.85
	71.7		0.821861	0.0360582	22.7643
	71.8		0.389809	0.137411	17.3449
	71.9		1.65658	0.407505	7.12105
	72		6.64812	0.229346	2.88685
	72.1		1.93922	0.322061	7.5675
	72.2		0.597819	0.160638	4.40622
	72.3		0.299753	0.152889	4.32541
	72.4		0.367597	0.0476084	2.5255
	72.5		0.120673	0.211407	8.18324
	72.6		0.0447754	0.290336	5.11517
	72.7		0.271323	0.141487	3.88391
	72.8		0.133279	0.414799	14.4131
	72.9		0.789929	0.632222	20.7435
	73		2.8314	0.259411	8.40295
	73.1		1.69529	0.178116	6.43667
	73.2		0.83143	0.226894	13.1409
	73.3		0.199068	0.113544	8.80995
	73.4		0.417471	0.471555	15.984
	73.5		0.536091	0.591524	34.8899
	73.6		0.27849	0.627611	38.7342
	73.7		0.67871	0.818078	37.5265
	73.8		0.705887	1.5006	35.8067
	73.9		1.21187	2.5335	30.2683
	74		3.1552	12.3806	53.7105
	74.1		2.11857	1.93481	39.5648
	74.2		1.06956	0.427733	26.7281
	74.3		0.951525	0.584782	35.8051
	74.4		0.818239	0.672378	38.7589
	74.5		0.455197	0.214834	34.6292
	74.6		0.218497	0.269947	31.1241
	74.7		0.216156	0.207096	18.492
	74.8		0.248577	0.440833	16.9223
	74.9		0.597003	0.679178	26.7743
	75		1.82936	0.684415	36.5273
	75.1		1.15797	0.350977	36.147
	75.2		0.719051	0.158721	31.3667
	75.3		0.568634	0.156487	38.4735
	75.4		0.279107	0.436281	40.7931
	75.5		0.320546	0.331507	30.1954
	75.6		0.525178	0.646242	56.9482
	75.7		0.468149	1.40789	36.8861
	75.8		1.93878	1.16723	30.3096
	75.9		3.04376	3.41509	116.719
	76		11.3812	17.0286	136.067
	76.1		3.58467	4.89249	104.236
	76.2		1.12017	0.8113	17.5125
	76.3		0.18779	0.73812	31.8553
	76.4		1.42711	1.23562	50.2768
	76.5		0.706219	0.873485	27.788
	76.6		0.136099	0.339054	23.3342
	76.7		0.600715	0.389649	21.3286
	76.8		0.328706	0.119948	16.7017
	76.9		1.33499	0.0581525	19.4036
	77		2.89396	0.404354	25.7104
	77.1		1.82334	0.174111	15.5813
	77.2		0.919851	0.240945	23.2216
	77.3		0.731652	0.217055	21.9338
	77.4		0.11646	0.0833424	27.0354
	77.5		0.241793	0.0951786	23.8707
	77.6		0.336039	0.257942	20.9189
	77.7		0.551851	0.176744	16.1627
	77.8		1.00504	0.32188	12.1379
	77.9		1.29606	0.687212	21.995
	78		2.01379	0.151541	14.4802
	78.1		0.541413	0.263919	10.2787
	78.2		0.186748	0.134924	14.7557
	78.3		0.167397	0.232327	7.97001
	78.4		0.464966	0.307356	9.5666
	78.5		0.379309	0.450331	30.5178
	78.6		0.147436	0.348955	15.6872
	78.7		0.211244	0.706799	43.3277
	78.8		0.327492	0.154861	29.4824
	78.9		0.682709	3.01538	223.534
	79		1.84704	8.72977	1263.27
	79.1		2.41578	5.64822	482.536
	79.2		0.34789	0.364238	31.4605
	79.3		0.415019	0.925422	95.5413
	79.4		0.159249	0.194804	16.6414
	79.5		0.304822	0.293849	37.1697
	79.6		0.52719	0.594173	44.4761
	79.7		0.330511	0.079894	2.35236
	79.8		0.369741	0.647321	61.8897
	79.9		0.488193	0.356979	32.7224
	80		2.60443	0.63015	18.0272
	80.1		1.7804	1.06062	71.8965
	80.2		0.314989	0.216652	12.8833
	80.3		1.3735	0.990682	70.8337
	80.4		1.04094	1.06241	44.015
	80.5		0.138555	0.135261	23.1863
	80.6		1.45591	1.9929	160.647
	80.7		0.234971	0.701803	69.6482
	80.8		3.84194	3.79937	204.167
	80.9		14.387	22.2362	1333.77
	81		62.8457	94.7637	5852.13
	81.1		17.4893	26.357	1716.96
	81.2		1.11921	0.992336	57.5699
	81.3		0.903664	1.5868	107.124
	81.4		1.00199	1.40017	75.2871
	81.5		0.13598	0.263045	27.8708
	81.6		0.424075	0.412474	40.781
	81.7		0.424193	0.558999	33.7496
	81.8		0.67908	0.450353	24.3902
	81.9		1.70221	0.94631	24.8271
	82		2.21746	0.866312	27.1036
	82.1		0.720206	0.56156	17.9621
	82.2		0.143013	0.280764	18.1701
	82.3		0.153254	0.166113	21.5559
	82.4		0.0823775	0.0889343	24.8131
	82.5		0.315951	0.172505	19.2382
	82.6		0.427606	0.35893	17.2127
	82.7		0.450542	0.371701	17.194
	82.8		0.589124	0.214777	12.2047
	82.9		0.899509	0.298948	14.478
	83		3.68688	0.484141	13.5381
	83.1		1.30778	0.105089	27.3846
	83.2		0.418022	0.122454	23.4305
	83.3		0.397087	0.180645	19.8785
	83.4		0.390137	0.14961	13.031
	83.5		0.304794	0.264659	8.63866
	83.6		0.123578	0.278471	10.4231
	83.7		0.0687659	0.0237361	9.11873
	83.8		0.19398	0.283235	12.1948
	83.9		0.472808	1.00922	28.1365
	84		2.97112	8.39656	18
	84.1		0.965186	2.24971	22.3142
	84.2		0.252351	0.429733	7.99964
	84.3		0.10947	0.121686	14.7885
	84.4		0.0457559	0.0839085	9.89471
	84.5		0.0746774	0.0298277	8.62099
	84.6		0.211632	0.0788417	13.0465
	84.7		0.390657	0.166234	9.26107
	84.8		0.240004	0.108893	9.78415
	84.9		0.0592697	0.106427	10.7477
	85		1.46101	0.207794	12.7294
	85.1		0.252568	0.0911205	10.9351
	85.2		0.185052	0.0103023	8.33217
	85.3		0.166082	0.160425	14.2712
	85.4		0.266717	0.138351	13.2296
	85.5		0.253152	0.268784	18.5633
	85.6		0.433712	0.823173	24.5946
	85.7		0.462859	0.411519	17.0299
	85.8		0.0753048	0.463284	11.8381
	85.9		0.591132	1.55259	34.2593
	86		1.31333	4.86528	75.0125
	86.1		1.15952	0.791836	39.0834
	86.2		0.357987	0.262421	14.7584
	86.3		0.19154	0.175484	23.0796
	86.4		0.354699	0.287726	22.3489
	86.5		0.377098	0.150824	5.84288
	86.6		0.415399	0.11084	8.73301
	86.7		0.340479	0.118903	12.5537
	86.8		0.0704498	0.0391411	9.46517
	86.9		0.418195	0.255798	27.1299
	87		0.62193	0.200003	25.762
	87.1		0.297859	0.127071	5.03321
	87.2		0.369379	0.200361	18.4104
	87.3		0.241334	0.0747735	5.83552
	87.4		0.0477532	0.0247652	8.231
	87.5		0.189087	0.136824	23.5615
	87.6		0.311648	0.116398	11.6481
	87.7		0.290117	0.0947779	5.6693
	87.8		0.170989	0.145826	12.3198
	87.9		0.238938	0.136963	8.85478
	88		0.377895	0.179668	1.88824
	88.1		0.287323	0.166876	5.29428
	88.2		0.339487	0.190094	10.3176
	88.3		0.223428	0.059133	2.75846
	88.4		0.283808	0.15246	24.7241
	88.5		0.0845408	0.266813	26.854
	88.6		0.254933	0.398471	31.6276
	88.7		0.248247	0.325774	31.0426
	88.8		1.8791	1.37131	77.5072
	88.9		5.87857	4.02744	146.457
	89		20.0228	16.4296	756.286
	89.1		5.98485	4.56231	276.548
	89.2		0.602726	0.631201	31.5126
	89.3		0.409105	0.291397	74.0444
	89.4		0.0555664	0.0679826	19.1488
	89.5		0.510974	0.250943	9.42624
	89.6		0.609977	0.263868	16.3304
	89.7		0.104907	0.0371794	3.60775
	89.8		0.0867333	0.101881	9.46261
	89.9		0.140717	0.0143437	1.39904
	90		1.25388	0.395288	17.1769
	90.1		0.988057	0.628497	34.0112
	90.2		0.221535	0.0635539	4.59751
	90.3		0.77562	0.891787	65.938
	90.4		0.995622	0.783755	65.2577
	90.5		0.089481	0.147042	5.5601
	90.6		1.5313	1.23659	94.9118
	90.7		0.632362	0.313347	31.6615
	90.8		1.57888	1.59528	86.2631
	90.9		8.5415	7.94721	494.864
	91		22.6681	24.7955	1332.05
	91.1		7.29131	7.6534	366.966
	91.2		0.271715	0.162756	8.64003
	91.3		0.406586	0.375615	41.1124
	91.4		0.208709	0.0748528	6.67089
	91.5		0.430144	0.198266	11.2728
	91.6		0.235046	0.198837	5.23953
	91.7		0.0577802	0.0641183	3.87044
	91.8		0.115444	0.139001	10.7065
	91.9		0.300072	0.123366	6.57068
	92		0.76126	0.0577041	3.2161
	92.1		0.199002	0.0699076	4.13161
	92.2		0.271053	0.0881232	0.942318
	92.3		0.138316	0.0552568	6.08986
	92.4		0.0392252	0.0322649	10.3974
	92.5		0.0247298	0.0975528	7.00049
	92.6		0.0738612	0.160828	10.8614
	92.7		0.193063	0.258432	14.1982
	92.8		0.251756	0.398076	8.90186
	92.9		0.214255	0.339719	12.2591
	93		0.445579	0.462039	15.6561
	93.1		0.257473	0.177772	19.1398
	93.2		0.106905	0.227641	19.8277
	93.3		0.144434	0.369865	24.1248
	93.4		0.239628	0.622967	26.7019
	93.5		0.52173	0.334253	17.9164
	93.6		0.60807	0.569823	19.1145
	93.7		0.3235	0.369636	20.1818
	93.8		0.46327	0.178292	9.51337
	93.9		0.382877	1.76897	46.8746
	94		2.83796	4.09345	25.8362
	94.1		0.481251	2.14754	4.06501
	94.2		0.500449	0.122315	7.41069
	94.3		0.266166	0.451899	6.39018
	94.4		0.258072	0.179028	6.57884
	94.5		0.0687394	0.0136471	5.39241
	94.6		0.0246324	0.0359116	3.86183
	94.7		0.0465771	0.0320545	2.56097
	94.8		0.383675	0.17136	2.61713
	94.9		0.789269	0.243506	2.73968
	95		1.58026	0.0559357	7.05664
	95.1		0.536844	0.0981379	4.54328
	95.2		0.0239355	0.0625137	6.90747
	95.3		0.0212908	0.167483	8.03103
	95.4		0.056145	0.392165	4.98585
	95.5		0.349142	0.0762332	8.65243
	95.6		0.422284	0.316335	14.342
	95.7		0.145911	0.278878	11.5664
	95.8		0.309456	0.140548	16.7403
	95.9		0.781338	1.34179	14.4483
	96		2.53909	5.88402	5.12928
	96.1		0.353592	1.9761	6.32532
	96.2		0.225125	0.179739	1.86161
	96.3		0.197823	0.198359	1.27946
	96.4		0.0798944	0.168951	1.95676
	96.5		0.0582076	0.0221588	1.48487
	96.6		0.0447418	0.0417187	0.848746
	96.7		0.0548024	0.0209491	0.939482
	96.8		0.0539294	0.058409	0.711919
	96.9		0.177267	0.126921	0.331501
	97		1.14732	0.0723039	2.44628
	97.1		1.31103	0.0577244	2.13432
	97.2		0.255535	0.00788569	0.489144
	97.3		0.0965259	0.035153	0.960501
	97.4		0.160283	0.0919854	4.72546
	97.5		0.0433084	0.127054	5.62619
	97.6		0.518943	0.228507	6.08899
	97.7		0.468009	0.2087	8.92744
	97.8		0.187668	0.0954284	3.13266
	97.9		1.03582	0.133594	4.28373
	98		1.46228	0.0614166	9.74413
	98.1		0.538762	0.0698293	3.812
	98.2		0.121443	0.21604	23.0603
	98.3		0.168338	0.0780762	10.3367
	98.4		0.210714	0.169487	6.51636
	98.5		0.373865	0.175752	16.028
	98.6		0.0357284	0.188398	15.1247
	98.7		0.274487	0.312717	23.553
	98.8		0.146889	0.630446	30.2783
	98.9		1.77443	4.08941	167.21
	99		2.68062	12.6967	626.797
	99.1		1.62337	3.82991	185.429
	99.2		0.320391	0.271592	6.97384
	99.3		0.223153	0.130317	11.8548
	99.4		0.0910914	0.0391617	9.91926
	99.5		0.0261346	0.0332102	5.76282
	99.6		0.270064	0.0669263	4.50996
	99.7		0.524435	0.164988	10.4024
	99.8		0.029454	0.0237966	1.27532
	99.9		0.563038	0.155828	15.5974
	100		0.957101	0.216352	18.0509
	100.1		0.131467	0.0643634	2.54243
	100.2		0.206734	0.197416	16.4465
	100.3		0.144494	0.0418588	0.750098
	100.4		0.229162	0.266615	17.9046
	100.5		0.335297	0.310264	15.2732
	100.6		0.0289251	0.0303295	7.88099
	100.7		0.175727	0.243602	41.0922
	100.8		0.153553	0.179491	11.4778
	100.9		1.69407	1.33745	162.494
	101		2.55242	2.26891	501.983
	101.1		1.72315	0.918397	154.426
	101.2		0.0725588	0.0271427	2.47387
	101.3		0.267729	0.193816	12.6611
	101.4		0.189952	0.0942242	5.34698
	101.5		0.0473381	0.0392484	0.0214999
	101.6		0.0281424	0.00931255	1.90225
	101.7		0.0571752	0.0335726	3.89482
	101.8		0.102946	0.0337691	3.03336
	101.9		0.434527	0.0937254	4.12807
	102		0.861639	0.018607	5.26329
	102.1		0.629283	0.0993652	1.50073
	102.2		0.247496	0.0986855	3.61388
	102.3		0.164095	0.0909842	3.5637
	102.4		0.083254	0.0390691	2.0555
	102.5		0.0180569	0.0433376	5.11714
	102.6		0.012272	0.038307	5.38223
	102.7		0.0827103	0.0449835	2.39852
	102.8		0.179305	0.0951876	4.37729
	102.9		0.182472	0.0908853	2.8387
	103		0.518659	0.0956962	1.44461
	103.1		0.070072	0.0167227	4.76429
	103.2		0.0310347	0.0155031	1.3718
	103.3		0.116025	0.020298	4.46586
	103.4		0.101128	0.0499062	5.08577
	103.5		0.052772	0.0589721	2.65243
	103.6		0.0404879	0.0792276	4.43234
	103.7		0.0542206	0.0486144	2.54255
	103.8		0.116681	0.00654645	2.98599
	103.9		0.198211	0.0487411	19.2389
	104		0.117514	0.0213492	48.9025
	104.1		0.298532	0.105546	6.91587
	104.2		0.156074	0.0705431	0.526917
	104.3		0.0420622	0.104885	2.69848
	104.4		0.0205332	0.0513138	1.08159
	104.5		0.0520987	0.0236332	2.47885
	104.6		0.115032	0.0252583	2.09145
	104.7		0.109782	0.0376727	4.09301
	104.8		0.031569	0.0663663	3.25141
	104.9		0.016454	0.108013	3.82019
	105		0.835162	0.0460796	4.6878
	105.1		0.0987936	0.108176	4.54414
	105.2		0.0509018	0.0471459	3.10744
	105.3		0.103276	0.00546389	1.27849
	105.4		0.0971129	0.00970739	0.803381
	105.5		0.0762542	0.0249497	0.418959
	105.6		0.0590674	0.106261	0.805953
	105.7		0.0249683	0.0712835	1.26827
	105.8		0.0725877	0.0264377	0.265182
	105.9		0.303599	0.0249599	2.71282
	106		0.416942	0.1406	4.38367
	106.1		0.281076	0.0608043	0.261228
	106.2		0.145509	0.0238887	1.49581
	106.3		0.0857297	0.0986319	3.76321
	106.4		0.0170672	0.0505343	3.41536
	106.5		0.0149774	0.0390192	2.74706
	106.6		0.0815628	0.0543467	1.78316
	106.7		0.132215	0.0412948	1.42197
	106.8		0.155188	0.019686	2.01052
	106.9		0.126255	0.0254111	0.699771
	107		0.726277	0.0552895	0.927113
	107.1		0.0732179	0.0879028	2.70638
	107.2		0.0311502	0.0333135	0.6296
	107.3		0.0546673	0.0145931	2.57077
	107.4		0.055823	0.0056075	2.49405
	107.5		0.118768	0.0390891	0.848907
	107.6		0.204201	0.114846	3.76036
	107.7		0.100397	0.0392974	2.91272
	107.8		0.0127824	0.0285857	3.22499
	107.9		0.0752741	0.032885	1.9658
	108		0.496594	0.100909	3.18937
	108.1		0.192126	0.0987701	7.79384
	108.2		0.110855	0.0921934	6.37756
	108.3		0.159335	0.109988	8.03599
	108.4		0.198205	0.121315	2.61139
	108.5		0.0664628	0.00605161	3.16362
	108.6		0.044466	0.0498729	4.05976
	108.7		0.0895623	0.0334658	3.25528
	108.8		0.149702	0.197184	2.95965
	108.9		0.367998	0.706867	18.9762
	109		0.822451	3.07435	153.237
	109.1		0.458694	1.61262	61.2759
	109.2		0.152551	0.19106	7.18194
	109.3		0.103968	0.121243	6.01807
	109.4		0.0331285	0.0499229	0.704317
	109.5		0.0399541	0.0367278	4.72278
	109.6		0.103991	0.0575867	7.92568
	109.7		0.121805	0.0253167	1.05458
	109.8		0.082473	0.0682382	3.45717
	109.9		0.0452639	0.0392036	1.97053
	110		0.274994	0.0366057	2.63251
	110.1		0.156395	0.17768	7.9631
	110.2		0.0793501	0.110531	2.31006
	110.3		0.120505	0.0510915	2.30201
	110.4		0.0809018	0.0390846	3.02115
	110.5		0.0627973	0.0685773	4.41593
	110.6		0.261552	0.205921	9.74621
	110.7		0.14027	0.0853846	1.77977
	110.8		0.0839331	0.142975	9.3967
	110.9		0.299807	0.525452	33.456
	111		1.11576	2.19035	104.807
	111.1		0.189082	0.19499	17.814
	111.2		0.074117	0.027188	1.37637
	111.3		0.059556	0.0401086	0.784507
	111.4		0.0364096	0.0272304	0.870919
	111.5		0.0636041	0.01327	1.41907
	111.6		0.067876	0.0236698	0.437821
	111.7		0.0721692	0.0426247	0.379403
	111.8		0.0394938	0.0220773	0.319753
	111.9		0.120272	0.0315734	1.0156
	112		0.201964	0.0205534	3.40672
	112.1		0.36031	0.0361666	1.10513
	112.2		0.0949845	0.0305575	0.0404613
	112.3		0.0517867	0.0381068	0.760236
	112.4		0.0682821	0.0434221	1.35962
	112.5		0.0323026	0.0381972	0.922619
	112.6		0.0670717	0.0208357	0.173911
	112.7		0.0705048	0.00827468	0.270677
	112.8		0.059075	0.0105269	0.287624
	112.9		0.13646	0.0219782	0.484122
	113		0.335182	0.0515322	0.596171
	113.1		0.144736	0.0337218	1.29342
	113.2		0.045716	0.0335213	1.25941
	113.3		0.018195	0.031623	0.441825
	113.4		0.0409728	0.0163375	0.457361
	113.5		0.0638168	0.00785709	0.32989
	113.6		0.0849018	0.0240279	0.785006
	113.7		0.0612724	0.0280668	2.03932
	113.8		0.0519536	0.0781147	0.863992
	113.9		0.0800338	0.17902	7.74064
	114		0.731887	0.236494	7.43289
	114.1		0.126403	0.0910062	8.24735
	114.2		0.0294495	0.0240226	0.666216
	114.3		0.0343045	0.0114228	0.68061
	114.4		0.0468545	0.0158376	0.329646
	114.5		0.0486769	0.0351784	0.914666
	114.6		0.0923917	0.0509176	1.46443
	114.7		0.103186	0.0462583	1.20938
	114.8		0.0326387	0.0159171	1.12616
	114.9		0.10078	0.0100759	0.940844
	115		0.567038	0.0338284	1.50155
	115.1		0.0832586	0.0428246	1.14136
	115.2		0.0454835	0.0542206	1.10638
	115.3		0.0868061	0.0486567	1.36679
	115.4		0.0925358	0.059519	0.47203
	115.5		0.0842234	0.0332499	0.509888
	115.6		0.0419833	0.00202824	1.03834
	115.7		0.0148816	0.0134352	0.799992
	115.8		0.0359327	0.0510911	2.49551
	115.9		0.0696746	0.161741	3.91485
	116		0.749904	0.12898	4.76919
	116.1		0.0599978	0.126503	2.37559
	116.2		0.0405802	0.0286497	0.481399
	116.3		0.0391263	0.0155757	1.12749
	116.4		0.0417798	0.0285024	2.05082
	116.5		0.0370481	0.0336062	1.26098
	116.6		0.103586	0.0466883	1.55238
	116.7		0.122496	0.0496078	0.955602
	116.8		0.0204696	0.0227929	0.282144
	116.9		0.0226887	0.0146015	2.21563
	117		0.23892	0.00217237	0.588498
	117.1		0.0115158	0.0796403	2.2017
	117.2		0.0980814	0.116242	4.20197
	117.3		0.0843126	0.0587606	1.37696
	117.4		0.0518014	0.0405614	3.76477
	117.5		0.0378657	0.0171387	2.07959
	117.6		0.0395579	0.0307212	4.883
	117.7		0.0411501	0.0421036	4.41414
	117.8		0.0502179	0.0482098	0.49611
	117.9		0.0396725	0.098759	3.21806
	118		0.268324	0.021055	1.1568
	118.1		0.0438077	0.0453031	6.25925
	118.2		0.0101741	0.00945774	3.19908
	118.3		0.144986	0.0433687	2.28626
	118.4		0.267669	0.0755286	8.91962
	118.5		0.0575511	0.0358255	0.414822
	118.6		0.116718	0.0546142	23.1837
	118.7		0.0717454	0.0294402	8.27295
	118.8		0.375162	0.144392	34.5139
	118.9		1.75858	0.647782	157.53
	119		5.19972	1.66387	531.482
	119.1		1.4544	0.729797	166.409
	119.2		0.0901975	0.069402	4.69594
	119.3		0.147883	0.0294736	7.28784
	119.4		0.0737872	0.0183417	2.54983
	119.5		0.0226001	0.0226575	2.85079
	119.6		0.0458023	0.0717112	3.22759
	119.7		0.0776394	0.0585982	0.68842
	119.8		0.0618188	0.0478674	3.22741
	119.9		0.0353392	0.080136	4.18887
	120		0.464057	0.0243935	2.65814
	120.1		0.109163	0.0428836	2.42426
	120.2		0.0392686	0.0430003	1.88203
	120.3		0.129893	0.0624833	3.74679
	120.4		0.172493	0.13464	8.64659
	120.5		0.0415941	0.0307746	1.24292
	120.6		0.07161	0.0902733	9.01476
	120.7		0.0501829	0.0638298	10.2861
	120.8		0.270231	0.28951	13.2862
	120.9		1.42361	1.9994	96.9592
	121		3.48985	6.13924	349.306
	121.1		1.50971	2.16888	103.947
	121.2		0.124614	0.11707	4.41713
	121.3		0.0666581	0.0733111	6.34784
	121.4		0.0668296	0.0399398	3.84897
	121.5		0.0416343	0.025984	0.526752
	121.6		0.0583257	0.0459951	1.26863
	121.7		0.0494295	0.0148555	0.857797
	121.8		0.0739225	0.0708456	3.36784
	121.9		0.176095	0.0640882	1.55436
	122		0.248073	0.00863996	1.19401
	122.1		0.100416	0.00598259	1.22486
	122.2		0.0430599	0.00679139	0.217439
	122.3		0.077293	0.0532542	0.811506
	122.4		0.0787709	0.0697475	1.48339
	122.5		0.050825	0.0356997	1.05395
	122.6		0.0350977	0.0231795	1.73744
	122.7		0.0244372	0.0218185	2.49373
	122.8		0.0249776	0.0169376	1.90437
	122.9		0.0606086	0.0174499	1.95828
	123		0.0643103	0.0388487	2.55718
	123.1		0.0929641	0.0560937	1.34594
	123.2		0.0589527	0.044161	1.50843
	123.3		0.064413	0.0404178	2.17319
	123.4		0.0464686	0.0226023	1.42766
	123.5		0.0208443	0.00620472	1.38385
	123.6		0.0325492	0.00432221	2.31174
	123.7		0.0477797	0.0191965	1.54827
	123.8		0.0920796	0.0651621	0.747199
	123.9		0.20495	0.0690052	3.48144
	124		0.203414	0.164538	3.5151
	124.1		0.121738	0.0185033	0.606409
	124.2		0.0297457	0.00517499	0.549451
	124.3		0.0347282	0.0122882	0.332796
	124.4		0.0508258	0.0235968	0.608168
	124.5		0.0504094	0.0324038	0.672226
	124.6		0.031481	0.030064	0.347591
	124.7		0.0225191	0.0193575	0.460896
	124.8		0.0423815	0.0236145	0.625879
	124.9		0.0864235	0.0231699	0.65249
	125		0.00574765	0.0210944	0.454075
	125.1		0.117104	0.013088	0.122698
	125.2		0.0450429	0.0200101	0.419304
	125.3		0.0289843	0.0390078	0.776205
	125.4		0.0198597	0.0381689	0.96368
	125.5		0.0361878	0.0123365	0.844163
	125.6		0.043925	0.0189281	0.850594
	125.7		0.0579256	0.0180614	0.658059
	125.8		0.0522877	0.0413478	0.229414
	125.9		0.0215537	0.0813122	0.429445
	126		0.0554283	0.445781	2.28968
	126.1		0.0391278	0.068227	1.5005
	126.2		0.0524316	0.00925591	0.717005
	126.3		0.0579611	0.0146368	0.0984582
	126.4		0.0684927	0.0231254	0.285742
	126.5		0.044862	0.0226611	0.408936
	126.6		0.0202298	0.0234383	0.986676
	126.7		0.0180734	0.0224364	1.38334
	126.8		0.040535	0.0177619	0.795691
	126.9		0.0913485	0.021457	0.384489
	127		0.0583621	0.016041	0.7694
	127.1		0.097204	0.0218864	0.626711
	127.2		0.0293583	0.015737	0.585769
	127.3		0.0538038	0.0186121	0.194777
	127.4		0.0549857	0.0218072	0.666024
	127.5		0.0290371	0.0171824	0.491931
	127.6		0.0204211	0.0155585	0.345798
	127.7		0.0285406	0.0146959	0.477033
	127.8		0.0630076	0.0178932	0.117037
	127.9		0.091344	0.0205726	1.86237
	128		0.431744	0.0722758	1.60424
	128.1		0.0367049	0.0159581	1.0484
	128.2		0.0285491	0.00416652	0.448449
	128.3		0.0621939	0.0148856	1.17364
	128.4		0.0539096	0.0296978	2.01806
	128.5		0.0343095	0.0282417	0.790307
	128.6		0.0879337	0.0409704	2.12183
	128.7		0.0931436	0.040209	1.91635
	128.8		0.0255416	0.0213338	4.6152
	128.9		0.0391308	0.0172792	18.6193
	129		0.333078	0.0710763	43.8978
	129.1		0.0463523	0.0239646	11.2514
	129.2		0.0492319	0.0334621	0.736482
	129.3		0.0604425	0.0312743	3.17024
	129.4		0.0687299	0.0327501	0.959982
	129.5		0.0415505	0.0205801	1.05618
	129.6		0.0354859	0.0126979	1.59536
	129.7		0.0249966	0.00920771	0.446057
	129.8		0.0537104	0.0246501	0.775433
	129.9		0.157614	0.0401094	0.510632
	130		0.150351	0.0209405	0.634431
	130.1		0.0504078	0.0221634	2.90561
	130.2		0.0228753	0.0121754	1.84096
	130.3		0.0557031	0.0308027	1.5389
	130.4		0.0757572	0.0390233	1.15381
	130.5		0.0468663	0.0336569	1.48573
	130.6		0.100575	0.0808231	4.35369
	130.7		0.0810116	0.0380717	0.733684
	130.8		0.0433655	0.0186949	2.8734
	130.9		0.133048	0.0995706	10.4862
	131		0.80188	0.594767	83.4295
	131.1		0.100862	0.086181	20.4487
	131.2		0.0306292	0.00892598	1.25993
	131.3		0.0688742	0.0506638	2.67016
	131.4		0.0480794	0.0307459	0.819661
	131.5		0.0221475	0.0142965	0.535907
	131.6		0.019309	0.0177883	0.7708
	131.7		0.0346463	0.0165633	0.214851
	131.8		0.0365722	0.0240539	0.494326
	131.9		0.0260873	0.0272353	0.982522
	132		0.266925	0.0308521	0.988437
	132.1		0.0190873	0.0159722	1.25834
	132.2		0.0228798	0.0114207	1.25376
	132.3		0.0428399	0.0146017	0.755434
	132.4		0.0406008	0.0253736	0.238179
	132.5		0.0574363	0.0220056	0.0884678
	132.6		0.0542477	0.0135568	0.131727
	132.7		0.0252104	0.00881575	0.61152
	132.8		0.0115099	0.0124857	0.887046
	132.9		0.0248348	0.0247794	0.748967
	133		0.0624961	0.03245	0.696172
	133.1		0.0648061	0.0110298	0.39314
	133.2		0.043083	0.0150809	0.477686
	133.3		0.02973	0.0229892	0.554088
	133.4		0.016139	0.016402	0.407868
	133.5		0.0230015	0.0109628	0.222878
	133.6		0.0487298	0.0254479	0.0932775
	133.7		0.0647616	0.02965	0.0973962
	133.8		0.0439128	0.0198833	0.628275
	133.9		0.0551472	0.0166336	1.54761
	134		0.0891004	0.0547217	2.06194
	134.1		0.0488291	0.0474705	1.10336
	134.2		0.029112	0.0088474	0.467292
	134.3		0.0422636	0.0191562	0.257788
	134.4		0.0465575	0.0175362	0.0828661
	134.5		0.0481075	0.0102131	0.217392
	134.6		0.0333376	0.0111623	0.650435
	134.7		0.0221045	0.0231543	0.75519
	134.8		0.0356445	0.0249202	0.585951
	134.9		0.0617315	0.0200692	0.535533
	135		0.0370108	0.0277642	0.308153
	135.1		0.0827712	0.00861305	0.45684
	135.2		0.0361938	0.0087085	0.266171
	135.3		0.0209129	0.0223182	0.301344
	135.4		0.0296433	0.0243674	0.32039
	135.5		0.0393833	0.0229392	0.206449
	135.6		0.0391757	0.0282454	0.348898
	135.7		0.0438676	0.0193661	0.536879
	135.8		0.0328032	0.0138147	0.53767
	135.9		0.0232642	0.0393904	0.738625
	136		0.0367861	0.0986032	0.274611
	136.1		0.0374831	0.100963	0.486709
	136.2		0.0446254	0.0264653	0.159968
	136.3		0.03336	0.0276435	0.468122
	136.4		0.022421	0.0108056	0.704436
	136.5		0.0297722	0.00775534	0.700691
	136.6		0.0521013	0.01944	1.4163
	136.7		0.0447173	0.0225471	0.824439
	136.8		0.0284517	0.0132228	0.0808931
	136.9		0.0592458	0.0141353	0.697953
	137		0.111675	0.0330262	0.397655
	137.1		0.0581981	0.0175305	2.03525
	137.2		0.0171887	0.00932298	1.05978
	137.3		0.0495009	0.010914	0.182599
	137.4		0.0595348	0.0178264	0.462865
	137.5		0.0423423	0.025518	1.3212
	137.6		0.0311226	0.0281331	1.74609
	137.7		0.0399279	0.0187759	0.793008
	137.8		0.0393141	0.0178621	1.05252
	137.9		0.0425211	0.0145645	0.889837
	138		0.0702387	0.0210432	0.218451
	138.1		0.060408	0.0209695	0.745617
	138.2		0.0258326	0.0184071	0.523954
	138.3		0.0343541	0.037797	1.89396
	138.4		0.040275	0.0409568	1.65382
	138.5		0.0408201	0.0170025	0.143655
	138.6		0.057587	0.0171127	0.427304
	138.7		0.0447024	0.016587	0.260186
	138.8		0.032171	0.0695305	3.11432
	138.9		0.108358	0.355858	16.0813
	139		0.720767	1.18669	59.1591
	139.1		0.193446	0.372161	28.53
	139.2		0.0171748	0.0149401	1.23076
	139.3		0.0880594	0.0472168	1.3238
	139.4		0.0723447	0.0261191	1.34586
	139.5		0.021849	0.00930031	0.666194
	139.6		0.0102786	0.0117746	0.909501
	139.7		0.0216048	0.0125682	0.877745
	139.8		0.0503295	0.0197603	0.902545
	139.9		0.102162	0.0270538	1.32334
	140		0.00631144	0.0213227	0.347511
	140.1		0.0756736	0.0120583	0.983557
	140.2		0.0254438	0.00884417	0.337816
	140.3		0.0371104	0.0208292	0.512345
	140.4		0.0517157	0.0312823	0.705881
	140.5		0.0317128	0.0264977	0.910319
	140.6		0.0400881	0.0282725	3.09668
	140.7		0.0298628	0.0225805	1.88339
	140.8		0.0499482	0.0171809	1.23824
	140.9		0.199793	0.107672	15.4672
	141		0.617261	0.471214	84.8566
	141.1		0.187319	0.0902346	23.1545
	141.2		0.0203818	0.0098145	0.553901
	141.3		0.0409607	0.0260459	2.58023
	141.4		0.0284491	0.0206277	1.03417
	141.5		0.0349715	0.0147165	0.638315
	141.6		0.0453872	0.0145613	0.387005
	141.7		0.042433	0.0139091	0.0785306
	141.8		0.023783	0.0165415	0.0686097
	141.9		0.0125244	0.0197217	0.267802
	142		0.135258	0.0103886	0.618402
	142.1		0.00919898	0.0110972	0.369454
	142.2		0.0263846	0.012175	0.607161
	142.3		0.0331718	0.0138631	0.612436
	142.4		0.0341217	0.0165416	0.574262
	142.5		0.0291666	0.0174307	0.569225
	142.6		0.0271121	0.0199442	0.357215
	142.7		0.030871	0.0149276	0.285109
	142.8		0.0308644	0.00873148	0.318764
	142.9		0.0400293	0.0132269	0.329875
	143		0.028037	0.0223356	0.401759
	143.1		0.0330526	0.0178931	0.552892
	143.2		0.026402	0.0112603	0.275495
	143.3		0.0303112	0.0123144	0.34912
	143.4		0.0358263	0.0139129	0.265267
	143.5		0.0346617	0.0147045	0.213281
	143.6		0.0248068	0.0148609	0.207879
	143.7		0.0206611	0.00927181	0.297299
	143.8		0.0320125	0.0184652	0.458719
	143.9		0.0564096	0.0512693	0.706534
	144		0.0360536	0.0415944	1.62781
	144.1		0.0472616	0.0501624	0.747172
	144.2		0.0247452	0.0218287	0.569403
	144.3		0.0229238	0.0133991	0.39856
	144.4		0.029235	0.00854616	0.0477818
	144.5		0.0332399	0.00946932	0.0996388
	144.6		0.0310025	0.0126023	0.219956
	144.7		0.0274801	0.0177414	0.724888
	144.8		0.0264641	0.0187516	1.02362
	144.9		0.0311101	0.0163978	0.597652
	145		0.0221068	0.0126249	0.208278
	145.1		0.0492269	0.0125927	0.211053
	145.2		0.0351397	0.012982	0.169168
	145.3		0.0300621	0.0148379	0.303392
	145.4		0.0263031	0.0129518	0.415297
	145.5		0.0207297	0.0161537	0.520656
	145.6		0.0226879	0.0146986	0.603945
	145.7		0.0299454	0.0101188	0.503264
	145.8		0.0337301	0.0165693	0.100034
	145.9		0.0480271	0.0613619	0.335975
	146		0.0899505	0.0647565	3.01396
	146.1		0.0542893	0.0787252	1.01497
	146.2		0.0193729	0.0154828	0.377545
	146.3		0.0151971	0.00690604	0.140255
	146.4		0.0308668	0.00846409	0.131686
	146.5		0.0345743	0.0163744	0.571248
	146.6		0.0285567	0.0199185	0.643305
	146.7		0.036898	0.0204484	0.445305
	146.8		0.033076	0.0199964	0.646549
	146.9		0.0292491	0.0104456	0.43742
	147		0.0244772	0.00915335	0.305472
	147.1		0.0396673	0.00931594	0.232192
	147.2		0.0376658	0.0160763	0.996352
	147.3		0.0309528	0.020555	0.585588
	147.4		0.0257425	0.0240066	0.297366
	147.5		0.027041	0.0155843	0.311784
	147.6		0.0268809	0.00739142	0.278318
	147.7		0.0253706	0.00714651	1.18507
	147.8		0.0195966	0.0118838	0.550506
	147.9		0.0410097	0.0314709	1.02268
	148		0.0858823	0.0294419	1.58563
	148.1		0.0479358	0.0108713	0.384482
	148.2		0.0231274	0.00774802	0.513357
	148.3		0.0230179	0.0152278	0.0387408
	148.4		0.0275352	0.0376512	1.80218
	148.5		0.0232588	0.0168609	1.66743
	148.6		0.0292792	0.0189968	0.60548
	148.7		0.0399441	0.0352477	1.19279
	148.8		0.0237581	0.0359833	2.18409
	148.9		0.0074278	0.106264	9.5074
	149		0.0972931	0.501057	29.0478
	149.1		0.010861	0.0874362	9.97695
	149.2		0.0265209	0.00861873	0.489726
	149.3		0.0369236	0.0280597	0.746497
	149.4		0.0316607	0.0279552	0.856753
	149.5		0.0241875	0.0172991	0.427522
	149.6		0.0225862	0.00817882	0.263223
	149.7		0.0221162	0.00861195	0.460004
	149.8		0.0300211	0.0115171	0.641386
	149.9		0.0493007	0.0111715	0.27296
	150		0.0779012	0.0273008	0.334994
	150.1		0.0518921	0.0110178	0.207249
	150.2		0.0275039	0.0204321	0.843097
	150.3		0.041035	0.0223016	0.87162
	150.4		0.0329635	0.00769813	0.510037
	150.5		0.0191201	0.00422837	0.217783
	150.6		0.0161032	0.0136057	0.259559
	150.7		0.0215725	0.0226709	0.494986
	150.8		0.0337291	0.0183288	0.723647
	150.9		0.0534171	0.0136122	0.687229
	151		0.0124792	0.0121467	0.138075
	151.1		0.0575738	0.0165126	1.49374
	151.2		0.0286313	0.00734477	0.164188
	151.3		0.0258127	0.00887629	0.255042
	151.4		0.023104	0.0154123	0.383642
	151.5		0.021107	0.0163228	0.462689
	151.6		0.0216331	0.0150695	0.423586
	151.7		0.0243187	0.0129001	0.338703
	151.8		0.0346243	0.0112028	0.295339
	151.9		0.0386892	0.00744329	0.315385
	152		0.0879527	0.0167251	0.254881
	152.1		0.0289206	0.00966613	0.326557
	152.2		0.0186598	0.0114163	0.355716
	152.3		0.0269064	0.0133577	0.14495
	152.4		0.032208	0.0143185	0.0860869
	152.5		0.0272479	0.0126251	0.227152
	152.6		0.0254863	0.012212	0.49273
	152.7		0.0259999	0.0117978	0.712905
	152.8		0.0240016	0.0112364	0.57412
	152.9		0.0199982	0.0115808	0.365612
	153		0.0600253	0.0146254	0.278156
	153.1		0.0110217	0.0175183	0.116027
	153.2		0.0226233	0.0141992	0.257482
	153.3		0.0366582	0.00775602	0.408819
	153.4		0.0304329	0.00836901	0.575233
	153.5		0.0250065	0.01582	0.626198
	153.6		0.0323674	0.0303563	0.349594
	153.7		0.0286606	0.0220643	0.114841
	153.8		0.0163656	0.00481421	0.241311
	153.9		0.0136034	0.0243252	1.10771
	154		0.0729005	0.0998082	1.75014
	154.1		0.0199617	0.0289329	1.96454
	154.2		0.0251061	0.013719	0.323361
	154.3		0.0254348	0.0104461	0.375434
	154.4		0.0218316	0.00933215	0.312583
	154.5		0.0215219	0.0117095	0.216783
	154.6		0.0259773	0.0129623	0.259247
	154.7		0.0283051	0.0158509	0.235874
	154.8		0.0242771	0.011764	0.203321
	154.9		0.0285164	0.0105087	0.26681
	155		0.040343	0.0126646	0.271773
	155.1		0.0205689	0.011969	0.323049
	155.2		0.0164872	0.0096998	0.481556
	155.3		0.0228819	0.0114054	0.3664
	155.4		0.0290873	0.0151562	0.267793
	155.5		0.0303764	0.0168257	0.187259
	155.6		0.028974	0.0140669	0.261913
	155.7		0.0252924	0.0088474	0.385917
	155.8		0.0234464	0.00747057	0.301598
	155.9		0.0275057	0.0204082	0.655154
	156		0.0289131	0.0144884	1.25403
	156.1		0.0565545	0.0324764	0.335051
	156.2		0.0350765	0.0153046	0.201962
	156.3		0.0226556	0.0108261	0.187388
	156.4		0.0209106	0.00732446	0.298064
	156.5		0.0214131	0.00784908	0.497486
	156.6		0.0226889	0.0117184	0.414481
	156.7		0.0272989	0.016411	0.403081
	156.8		0.0268324	0.014722	0.202449
	156.9		0.0238971	0.0116648	0.130772
	157		0.0564193	0.013742	0.0907716
	157.1		0.0243637	0.00829723	0.360462
	157.2		0.0214853	0.0101843	0.445422
	157.3		0.0250267	0.0130837	0.237438
	157.4		0.0296938	0.012606	0.298143
	157.5		0.0298349	0.0127618	0.422278
	157.6		0.0254319	0.0136307	0.505398
	157.7		0.0222219	0.0130141	0.421408
	157.8		0.0251195	0.00932397	0.261826
	157.9		0.0315493	0.00852567	0.274986
	158		0.0391883	0.0176938	0.281505
	158.1		0.0260049	0.00948658	0.23929
	158.2		0.0212236	0.0115839	0.0578759
	158.3		0.0276904	0.0147619	0.403067
	158.4		0.0289946	0.0151489	0.641741
	158.5		0.0244264	0.0109034	0.223083
	158.6		0.0224139	0.0118094	0.105602
	158.7		0.021568	0.0120672	0.326308
	158.8		0.02272	0.0137115	0.773116
	158.9		0.0258722	0.0224574	1.34736
	159		0.0847419	0.159323	6.02353
	159.1		0.0200768	0.0356107	3.17362
	159.2		0.0190858	0.00708123	0.289652
	159.3		0.0286957	0.0179931	0.340879
	159.4		0.0276132	0.0233252	0.329376
	159.5		0.0220724	0.0124484	0.310881
	159.6		0.0204976	0.00466804	0.252232
	159.7		0.0213725	0.00593775	0.17965
	159.8		0.0284105	0.0133896	0.240716
	159.9		0.0372891	0.0189342	0.435317
	160		0.015171	0.0115912	0.203047
	160.1		0.03119	0.0104377	0.314656
	160.2		0.0207914	0.0112969	0.353789
	160.3		0.0258035	0.0113552	0.165842
	160.4		0.0276134	0.0123815	0.167021
	160.5		0.0221877	0.0120347	0.329424
	160.6		0.0185758	0.0198426	0.300759
	160.7		0.0190516	0.0187363	0.196952
	160.8		0.0289105	0.00421507	0.133061
	160.9		0.0451464	0.0112591	0.570327
	161		0.0313052	0.145307	6.67989
	161.1		0.0498628	0.0176491	1.7077
	161.2		0.0262623	0.0102476	0.23778
	161.3		0.0264204	0.016772	0.513705
	161.4		0.0217202	0.0148649	0.211234
	161.5		0.0171538	0.00906129	0.180563
	161.6		0.0184294	0.00860462	0.373692
	161.7		0.0217088	0.0125913	0.527147
	161.8		0.0303509	0.0130386	0.517144
	161.9		0.0393069	0.0114027	0.333725
	162		0.0136357	0.00985849	0.186771
	162.1		0.0312535	0.0097414	0.143753
	162.2		0.0207875	0.00947162	0.198968
	162.3		0.0202744	0.0107513	0.261517
	162.4		0.0214578	0.0144621	0.250963
	162.5		0.0250505	0.0163204	0.266738
	162.6		0.0274698	0.0121956	0.136825
	162.7		0.0213661	0.00736658	0.128447
	162.8		0.0193415	0.00656467	0.246731
	162.9		0.0218603	0.00988399	0.436353
	163		0.055957	0.0153014	0.316285
	163.1		0.0128888	0.00972425	0.470132
	163.2		0.0216767	0.0100874	0.215632
	163.3		0.032119	0.0120581	0.131513
	163.4		0.0235155	0.0134291	0.147328
	163.5		0.0162543	0.00998221	0.330156
	163.6		0.0193876	0.00811742	0.567251
	163.7		0.0246298	0.0116545	0.465702
	163.8		0.026556	0.0120584	0.292753
	163.9		0.0256299	0.00963305	0.0829898
	164		0.0327928	0.0206212	0.261289
	164.1		0.0135814	0.00526578	0.193941
	164.2		0.0176205	0.00808053	0.292156
	164.3		0.0218626	0.0150698	0.30538
	164.4		0.0245233	0.0148661	0.37494
	164.5		0.0268819	0.00934913	0.292393
	164.6		0.0271261	0.00771616	0.211462
	164.7		0.0214112	0.0109659	0.335517
	164.8		0.0168894	0.0124526	0.267845
	164.9		0.0154616	0.0101696	0.148948
	165		0.0466508	0.0126621	0.202918
	165.1		0.0151649	0.0103017	0.105553
	165.2		0.0272889	0.0105496	0.261422
	165.3		0.027503	0.0107332	0.423645
	165.4		0.0174548	0.0093445	0.428913
	165.5		0.0173014	0.0109598	0.31923
	165.6		0.0254407	0.0167578	0.155122
	165.7		0.0263	0.0146022	0.0775718
	165.8		0.0191789	0.00648013	0.15494
	165.9		0.0188614	0.0033251	0.451487
	166		0.0548167	0.0396688	0.463408
	166.1		0.011559	0.00729403	1.07946
	166.2		0.0171788	0.0107224	0.312003
	166.3		0.0243178	0.0137115	0.16519
	166.4		0.0243731	0.0112725	0.148886
	166.5		0.01906	0.00853038	0.186004
	166.6		0.0204528	0.00847279	0.204619
	166.7		0.0255813	0.00874663	0.190138
	166.8		0.0240614	0.0104411	0.187541
	166.9		0.0177816	0.0129437	0.175389
	167		0.0306221	0.00986318	0.396564
	167.1		0.014548	0.014132	0.369098
	167.2		0.0206836	0.0110353	0.460262
	167.3		0.0232217	0.00865081	0.150892
	167.4		0.0222101	0.00787002	0.0876587
	167.5		0.0228556	0.00919042	0.114324
	167.6		0.0236454	0.0114725	0.300635
	167.7		0.021114	0.0104152	0.353658
	167.8		0.0202069	0.00995081	0.356448
	167.9		0.0207156	0.0135326	0.380696
	168		0.0322202	0.006569	0.215479
	168.1		0.0189637	0.0137486	0.0622237
	168.2		0.0213772	0.0117175	0.176758
	168.3		0.0250408	0.0114353	0.46633
	168.4		0.0227997	0.0106498	0.729876
	168.5		0.0164983	0.00893664	0.303629
	168.6		0.01789	0.00835854	0.0451669
	168.7		0.0233889	0.00918986	0.120198
	168.8		0.0245934	0.0129404	0.484155
	168.9		0.0211646	0.0177426	0.886328
	169		0.0438974	0.0508672	0.962431
	169.1		0.010228	0.0107363	1.35818
	169.2		0.0173146	0.00725792	0.253333
	169.3		0.0243768	0.0150873	0.103996
	169.4		0.0256982	0.0161333	0.265262
	169.5		0.0231473	0.010977	0.34012
	169.6		0.0189539	0.00601541	0.634132
	169.7		0.0165778	0.00701296	0.67524
	169.8		0.0184653	0.0108186	0.25449
	169.9		0.0217071	0.0134369	0.137749
	170		0.0569944	0.0139973	0.10366
	170.1		0.0134185	0.0115463	0.385752
	170.2		0.0164849	0.00991611	0.560777
	170.3		0.0204107	0.00705675	0.483353
	170.4		0.0209082	0.00887536	0.161208
	170.5		0.019602	0.0104622	0.168957
	170.6		0.0205945	0.0170771	0.691381
	170.7		0.0242452	0.018456	0.950515
	170.8		0.0211628	0.00494616	0.384055
	170.9		0.0143605	0.0174927	5.41978
	171		0.0647437	0.200191	18.9629
	171.1		0.0102953	0.0303064	7.70768
	171.2		0.0169239	0.00779025	0.29435
	171.3		0.0281964	0.0156522	0.244666
	171.4		0.0274055	0.0121376	0.11799
	171.5		0.0188517	0.00660397	0.445336
	171.6		0.014838	0.00829401	0.561525
	171.7		0.0172897	0.0120762	0.442659
	171.8		0.0254492	0.0116743	0.233847
	171.9		0.0287554	0.0105147	0.122041
	172		0.0231704	0.00980568	0.214141
	172.1		0.0239406	0.0134796	0.273835
	172.2		0.0173098	0.00723982	0.348801
	172.3		0.013837	0.00785331	0.338771
	172.4		0.0176681	0.0102729	0.198234
	172.5		0.0218083	0.0107921	0.119156
	172.6		0.0280364	0.0102474	0.106252
	172.7		0.0279735	0.00880296	0.19761
	172.8		0.0138716	0.00982381	0.248126
	172.9		0.00630821	0.0115016	0.259132
	173		0.0636256	0.00720688	0.294797
	173.1		0.00871651	0.010927	0.153688
	173.2		0.019443	0.00874763	0.121639
	173.3		0.0237684	0.00954898	0.170669
	173.4		0.0220856	0.00966394	0.282818
	173.5		0.0189822	0.00948015	0.2606
	173.6		0.0164301	0.00977023	0.17645
	173.7		0.0178753	0.00935241	0.166061
	173.8		0.0263687	0.0102001	0.157483
	173.9		0.0294145	0.0108132	0.198799
	174		0.0117342	0.0219349	0.291685
	174.1		0.0237332	0.0078142	0.451426
	174.2		0.019092	0.00904048	0.258907
	174.3		0.0191826	0.0125715	0.15795
	174.4		0.020771	0.0113491	0.123584
	174.5		0.0212596	0.00958845	0.164964
	174.6		0.0222626	0.00839897	0.277789
	174.7		0.0205544	0.00781836	0.292185
	174.8		0.0152692	0.00809176	0.287419
	174.9		0.0116572	0.00946832	0.200372
	175		0.0393469	0.00954472	0.158125
	175.1		0.0199396	0.0109976	0.127457
	175.2		0.0207775	0.00992564	0.213302
	175.3		0.0163414	0.00924697	0.289126
	175.4		0.0150196	0.0085144	0.252421
	175.5		0.0188797	0.00816683	0.15511
	175.6		0.0221789	0.00828429	0.0962546
	175.7		0.0218479	0.0104151	0.181933
	175.8		0.0217326	0.0105264	0.262703
	175.9		0.0172669	0.00817296	0.293132
	176		0.0199783	0.0279101	0.483142
	176.1		0.0181409	0.00483471	0.213089
	176.2		0.0227727	0.00743313	0.0752103
	176.3		0.0210606	0.0118446	0.164418
	176.4		0.0199268	0.0127489	0.35939
	176.5		0.018788	0.00995008	0.407662
	176.6		0.0168178	0.00783276	0.354186
	176.7		0.0181899	0.00744076	0.221642
	176.8		0.0223311	0.00812632	0.0843064
	176.9		0.0226054	0.00896437	0.118928
	177		0.0238216	0.0135673	0.221083
	177.1		0.0208675	0.00923162	0.311526
	177.2		0.0159008	0.00879073	0.302691
	177.3		0.0144507	0.00753862	0.243801
	177.4		0.0178861	0.00745672	0.178078
	177.5		0.0219915	0.00884732	0.166478
	177.6		0.0224385	0.0107191	0.169868
	177.7		0.0218332	0.0106271	0.351585
	177.8		0.0205142	0.00868993	0.392265
	177.9		0.019338	0.00800293	0.199434
	178		0.0110509	0.0090636	0.0441314
	178.1		0.0263956	0.00976086	0.191459
	178.2		0.0200549	0.00914764	0.497446
	178.3		0.0169501	0.00781061	0.261631
	178.4		0.0167993	0.00773859	0.196492
	178.5		0.01943	0.00897859	0.167285
	178.6		0.0217203	0.010822	0.210233
	178.7		0.0211692	0.010997	0.347052
	178.8		0.0194928	0.00943736	0.28691
	178.9		0.0146765	0.0160893	2.16855
	179		0.0312333	0.0230316	4.10075
	179.1		0.0111556	0.0222204	3.20109
	179.2		0.0178808	0.0087677	0.0894263
	179.3		0.0237014	0.00838392	0.119181
	179.4		0.0219276	0.0106684	0.190382
	179.5		0.0167603	0.00959729	0.495431
	179.6		0.0159742	0.00711841	0.31963
	179.7		0.0189832	0.00791005	0.21909
	179.8		0.0213752	0.0101475	0.139059
	179.9		0.0259335	0.0103225	0.21664
	180		0.013918	0.00798191	0.259521
	180.1		0.0265024	0.00753783	0.317652
	180.2		0.0149924	0.00789344	0.502799
	180.3		0.0171308	0.0107712	0.206496
	180.4		0.0224285	0.0108277	0.178856
	180.5		0.0192396	0.00682075	0.0964757
	180.6		0.0179327	0.0103406	0.995145
	180.7		0.0196237	0.0118455	0.852012
	180.8		0.0214478	0.00920643	0.378141
	180.9		0.0267587	0.00779041	3.44978
	181		0.122573	0.0630518	17.6385
	181.1		0.0225025	0.00791738	4.60067
	181.2		0.0147423	0.00582813	0.0962495
	181.3		0.0243438	0.0110893	0.419588
	181.4		0.0210769	0.0111438	0.271879
	181.5		0.0169273	0.00912816	0.355753
	181.6		0.0184873	0.00882931	0.275564
	181.7		0.0209315	0.00872241	0.115472
	181.8		0.0187701	0.0081829	0.0921009
	181.9		0.0167233	0.00812521	0.166057
	182		0.0193088	0.00898395	0.24501
	182.1		0.0224557	0.00919831	0.250803
	182.2		0.0189065	0.0099111	0.200921
	182.3		0.0165533	0.00862705	0.142536
	182.4		0.0180163	0.00669909	0.15169
	182.5		0.0178133	0.00629915	0.197975
	182.6		0.0176508	0.00778937	0.231495
	182.7		0.0183484	0.00987465	0.266317
	182.8		0.0195543	0.0111598	0.239761
	182.9		0.0204676	0.0124562	0.183556
	183		0.0263549	0.0078929	0.134334
	183.1		0.013967	0.00678697	0.178432
	183.2		0.015668	0.00576754	0.267431
	183.3		0.0181957	0.00903798	0.272637
	183.4		0.018885	0.0114496	0.206672
	183.5		0.0195615	0.00920555	0.18136
	183.6		0.0195687	0.00767182	0.129757
	183.7		0.0167485	0.00758493	0.147598
	183.8		0.0163894	0.00845864	0.161103
	183.9		0.0221641	0.0106768	0.351307
	184		0.0196028	0.0208116	0.201917
	184.1		0.0240188	0.00986854	0.503518
	184.2		0.0183623	0.0079134	0.17309
	184.3		0.0160381	0.00903261	0.107643
	184.4		0.0159508	0.00857693	0.156752
	184.5		0.0162132	0.00777474	0.219355
	184.6		0.0176492	0.00782726	0.224822
	184.7		0.0204773	0.00847233	0.183164
	184.8		0.0192102	0.00923419	0.132874
	184.9		0.0173748	0.00955453	0.166483
	185		0.0234716	0.00632454	0.182107
	185.1		0.013497	0.00957642	0.251064
	185.2		0.0155897	0.00921291	0.207762
	185.3		0.0192211	0.00792619	0.162032
	185.4		0.0192211	0.00739847	0.135444
	185.5		0.0174618	0.00757205	0.121496
	185.6		0.0183639	0.01083	0.16176
	185.7		0.0187626	0.0107581	0.285517
	185.8		0.0154678	0.00642587	0.280869
	185.9		0.013764	0.00547002	0.203555
	186		0.0255797	0.0428688	0.163572
	186.1		0.0154335	0.00599898	0.15793
	186.2		0.0172731	0.00786253	0.190946
	186.3		0.0176574	0.00866559	0.273966
	186.4		0.0185718	0.00907261	0.286669
	186.5		0.0181771	0.00902205	0.187323
	186.6		0.0178324	0.00806708	0.0741539
	186.7		0.0170011	0.00777688	0.0774712
	186.8		0.0145657	0.00794626	0.202137
	186.9		0.0143787	0.00902033	0.292584
	187		0.0309615	0.00726726	0.215256
	187.1		0.0156529	0.00851033	0.159122
	187.2		0.0178667	0.00854084	0.0856424
	187.3		0.0166502	0.0091315	0.144838
	187.4		0.0152604	0.0092596	0.289643
	187.5		0.0167862	0.00769762	0.274259
	187.6		0.021854	0.00771455	0.1817
	187.7		0.0205756	0.00828376	0.161942
	187.8		0.0131933	0.00721947	0.153054
	187.9		0.0112513	0.00796648	0.210198
	188		0.0319581	0.00959785	0.159686
	188.1		0.0156913	0.00975677	0.264596
	188.2		0.0177514	0.00916529	0.323219
	188.3		0.0166671	0.00619537	0.194237
	188.4		0.0173316	0.00677859	0.182456
	188.5		0.0181627	0.00845858	0.0709203
	188.6		0.0173943	0.010651	0.83288
	188.7		0.0146069	0.00896464	0.930167
	188.8		0.0202692	0.00831912	0.453399
	188.9		0.030954	0.0138402	3.48442
	189		0.029703	0.0432251	19.2103
	189.1		0.0324675	0.0225438	5.01808
	189.2		0.0186251	0.00885373	0.310745
	189.3		0.0162438	0.00695318	0.295043
	189.4		0.0168024	0.00637562	0.0775937
	189.5		0.0167928	0.00940318	0.20895
	189.6		0.0170896	0.0110796	0.335539
	189.7		0.0173109	0.00894707	0.178443
	189.8		0.0177229	0.00607923	0.0993704
	189.9		0.0195619	0.00572658	0.224029
	190		0.014967	0.00903054	0.271346
	190.1		0.0230607	0.00962767	0.175389
	190.2		0.0174485	0.00900214	0.102392
	190.3		0.0137274	0.00684781	0.138577
	190.4		0.0135843	0.00661058	0.25412
	190.5		0.0176242	0.00721966	0.239565
	190.6		0.0211495	0.00840038	0.13766
	190.7		0.0187884	0.00962746	0.118105
	190.8		0.0142775	0.00873975	0.27134
	190.9		0.0106539	0.0110115	0.232273
	191		0.0478276	0.0181398	0.294626
	191.1		0.0125966	0.0182184	0.804081
	191.2		0.0180633	0.00764252	0.278799
	191.3		0.0179102	0.00644692	0.0904265
	191.4		0.0144566	0.00750843	0.102677
	191.5		0.0154511	0.00850261	0.152774
	191.6		0.0174448	0.00829978	0.180115
	191.7		0.0168098	0.00765034	0.164374
	191.8		0.017975	0.0073481	0.148992
	191.9		0.0236708	0.00806954	0.177231
	192		0.0101511	0.00873741	0.189635
	192.1		0.0249707	0.0074989	0.191937
	192.2		0.0159512	0.00741706	0.165641
	192.3		0.0153668	0.00775054	0.159028
	192.4		0.0164095	0.00814782	0.140552
	192.5		0.0163533	0.00745196	0.124133
	192.6		0.0156898	0.00641213	0.114481
	192.7		0.0156051	0.00729167	0.165948
	192.8		0.0174735	0.00845633	0.22167
	192.9		0.0176001	0.00855459	0.252125
	193		0.0146595	0.00845756	0.210206
	193.1		0.0190285	0.00817002	0.119434
	193.2		0.0174588	0.00725668	0.0913964
	193.3		0.0144304	0.00676639	0.130817
	193.4		0.0143871	0.00680531	0.164965
	193.5		0.0163194	0.00738945	0.180232
	193.6		0.0165996	0.00948432	0.227516
	193.7		0.0164893	0.0101295	0.215238
	193.8		0.0169812	0.00546177	0.147234
	193.9		0.0167748	0.00370672	0.112445
	194		0.0151182	0.0262479	0.147103
	194.1		0.0172827	0.00641525	0.152522
	194.2		0.0172406	0.00775691	0.222692
	194.3		0.0156306	0.00809516	0.192239
	194.4		0.0148953	0.00771264	0.161196
	194.5		0.015694	0.00753419	0.134246
	194.6		0.0161274	0.00706992	0.162843
	194.7		0.0157254	0.00677439	0.205411
	194.8		0.0160777	0.00702606	0.186406
	194.9		0.0175245	0.00817219	0.167377
	195		0.0152415	0.0079542	0.119371
	195.1		0.0182459	0.00955919	0.144132
	195.2		0.0156017	0.00801481	0.123522
	195.3		0.014139	0.00637373	0.157164
	195.4		0.0148721	0.00581931	0.242641
	195.5		0.0161614	0.00684407	0.237724
	195.6		0.0163557	0.00927871	0.132352
	195.7		0.016487	0.00869491	0.0945295
	195.8		0.0176399	0.00828698	0.138969
	195.9		0.0176841	0.0138072	0.197624
	196		0.0122955	0.011799	0.325554
	196.1		0.0180782	0.0181338	0.0744769
	196.2		0.015929	0.00711933	0.0987993
	196.3		0.0159007	0.00578621	0.126039
	196.4		0.0157518	0.00704183	0.193985
	196.5		0.0149401	0.00833439	0.189602
	196.6		0.015566	0.00831117	0.188762
	196.7		0.0167747	0.00760928	0.231719
	196.8		0.0163763	0.00728673	0.155472
	196.9		0.0161014	0.0070903	0.0716083
	197		0.013633	0.00563831	0.10306
	197.1		0.0157878	0.00786432	0.193195
	197.2		0.016531	0.00842022	0.287944
	197.3		0.016045	0.00777588	0.175638
	197.4		0.0160145	0.00721238	0.118982
	197.5		0.0159541	0.00696976	0.121202
	197.6		0.0148798	0.00694309	0.123228
	197.7		0.0147578	0.00699871	0.167314
	197.8		0.0159825	0.00755772	0.193972
	197.9		0.017027	0.00794079	0.155767
	198		0.0112461	0.00790963	0.147299
	198.1		0.0198376	0.0063763	0.114544
	198.2		0.0162272	0.00681844	0.146524
	198.3		0.0143971	0.00749221	0.170684
	198.4		0.0143696	0.0076835	0.203479
	198.5		0.0152906	0.00737454	0.166528
	198.6		0.016849	0.00691533	0.0961283
	198.7		0.0165539	0.00737222	0.123561
	198.8		0.0138736	0.00772181	0.403964
	198.9		0.012298	0.00643919	0.713806
	199		0.0254711	0.0174604	1.60348
	199.1		0.0106325	0.0050148	1.48735
	199.2		0.0136158	0.00609904	0.210554
	199.3		0.0163817	0.00894302	0.156438
	199.4		0.0175925	0.00843359	0.159016
	199.5		0.0161243	0.00727567	0.139404
[truncated: 12,351 more rows]
