# Supplementary material for: Distinguishing local isomorphism classes in quasicrystals by high-order harmonic spectroscopy
Source: Nat Commun. 2024 Dec 30;15:10856. doi: 10.1038/s41467-024-55205-x (PMC11685549; doi:10.1038/s41467-024-55205-x)
Supplement: Supplementary file 3 — Source Data [file 41467_2024_55205_MOESM3_ESM.zip › SourceData/SI/FigS9.xls]

## Sheet: Fig. S9(a)
	The θ-dependent HHG （in log10, arb. units） of configuration 1
		θ (units of pi)	0	0.0333333	0.0666667	0.1	0.133333	0.166667	0.2	0.233333	0.266667	0.3	0.333333	0.366667	0.4	0.433333	0.466667	0.5	0.533333	0.566667	0.6	0.633333	0.666667	0.7	0.733333	0.766667	0.8	0.833333	0.866667	0.9	0.933333	0.966667	1	1.03333	1.06667	1.1	1.13333	1.16667	1.2	1.23333	1.26667	1.3	1.33333	1.36667	1.4	1.43333	1.46667	1.5	1.53333
	Harmonic order
	0		4.69674	3.32852	4.68169	4.58773	5.33683	5.79143	5.60699	5.42352	5.08451	5.39892	5.6111	5.79129	4.69674	3.32852	4.68169	4.58773	5.33683	5.79143	5.60699	5.42352	5.08451	5.39892	5.6111	5.79129	4.69674	3.32852	4.68169	4.58773	5.33683	5.79143	5.60699	5.42352	5.08451	5.39892	5.6111	5.79129	4.69674	3.32852	4.68169	4.58773	5.33683	5.79143	5.60699	5.42352	5.08451	5.39892	5.6111
	0.1		4.09082	4.60189	4.63128	4.72327	4.84598	5.40717	5.22014	5.17404	4.71431	5.10371	5.17513	5.33874	4.09082	4.60189	4.63128	4.72327	4.84598	5.40717	5.22014	5.17404	4.71431	5.10371	5.17513	5.33874	4.09082	4.60189	4.63128	4.72327	4.84598	5.40717	5.22014	5.17404	4.71431	5.10371	5.17513	5.33874	4.09082	4.60189	4.63128	4.72327	4.84598	5.40717	5.22014	5.17404	4.71431	5.10371	5.17513
	0.2		4.81044	4.78524	4.3454	5.01003	4.699	4.78239	4.9154	4.82826	4.92527	4.8688	4.84169	4.74944	4.81044	4.78524	4.3454	5.01003	4.699	4.78239	4.9154	4.82826	4.92527	4.8688	4.84169	4.74944	4.81044	4.78524	4.3454	5.01003	4.699	4.78239	4.9154	4.82826	4.92527	4.8688	4.84169	4.74944	4.81044	4.78524	4.3454	5.01003	4.699	4.78239	4.9154	4.82826	4.92527	4.8688	4.84169
	0.3		5.15431	5.07114	5.07001	5.00634	5.28025	5.68677	5.04237	4.7393	5.3046	4.73179	4.98279	5.67515	5.15431	5.07114	5.07001	5.00634	5.28025	5.68677	5.04237	4.7393	5.3046	4.73179	4.98279	5.67515	5.15431	5.07114	5.07001	5.00634	5.28025	5.68677	5.04237	4.7393	5.3046	4.73179	4.98279	5.67515	5.15431	5.07114	5.07001	5.00634	5.28025	5.68677	5.04237	4.7393	5.3046	4.73179	4.98279
	0.4		5.3003	5.73098	6.01428	5.74271	5.33314	5.30845	5.4264	5.62655	5.97512	5.61446	5.42417	5.30521	5.3003	5.73098	6.01428	5.74271	5.33314	5.30845	5.4264	5.62655	5.97512	5.61446	5.42417	5.30521	5.3003	5.73098	6.01428	5.74271	5.33314	5.30845	5.4264	5.62655	5.97512	5.61446	5.42417	5.30521	5.3003	5.73098	6.01428	5.74271	5.33314	5.30845	5.4264	5.62655	5.97512	5.61446	5.42417
	0.5		6.24466	6.44874	6.53702	6.45646	6.25887	6.01027	6.17871	6.41404	6.44753	6.40534	6.16299	6.00728	6.24466	6.44874	6.53702	6.45646	6.25887	6.01027	6.17871	6.41404	6.44753	6.40534	6.16299	6.00728	6.24466	6.44874	6.53702	6.45646	6.25887	6.01027	6.17871	6.41404	6.44753	6.40534	6.16299	6.00728	6.24466	6.44874	6.53702	6.45646	6.25887	6.01027	6.17871	6.41404	6.44753	6.40534	6.16299
	0.6		7.36979	7.44146	7.42793	7.44622	7.37672	7.35695	7.38911	7.45851	7.44449	7.45936	7.38988	7.35562	7.36979	7.44146	7.42793	7.44622	7.37672	7.35695	7.38911	7.45851	7.44449	7.45936	7.38988	7.35562	7.36979	7.44146	7.42793	7.44622	7.37672	7.35695	7.38911	7.45851	7.44449	7.45936	7.38988	7.35562	7.36979	7.44146	7.42793	7.44622	7.37672	7.35695	7.38911	7.45851	7.44449	7.45936	7.38988
	0.7		8.47257	8.50474	8.51482	8.50881	8.48089	8.46133	8.48925	8.51836	8.52266	8.51779	8.48671	8.45898	8.47257	8.50474	8.51482	8.50881	8.48089	8.46133	8.48925	8.51836	8.52266	8.51779	8.48671	8.45898	8.47257	8.50474	8.51482	8.50881	8.48089	8.46133	8.48925	8.51836	8.52266	8.51779	8.48671	8.45898	8.47257	8.50474	8.51482	8.50881	8.48089	8.46133	8.48925	8.51836	8.52266	8.51779	8.48671
	0.8		9.22009	9.25023	9.26992	9.2539	9.22613	9.21753	9.22837	9.25748	9.2728	9.25723	9.2276	9.21654	9.22009	9.25023	9.26992	9.2539	9.22613	9.21753	9.22837	9.25748	9.2728	9.25723	9.2276	9.21654	9.22009	9.25023	9.26992	9.2539	9.22613	9.21753	9.22837	9.25748	9.2728	9.25723	9.2276	9.21654	9.22009	9.25023	9.26992	9.2539	9.22613	9.21753	9.22837	9.25748	9.2728	9.25723	9.2276
	0.9		9.6222	9.63655	9.65248	9.63771	9.62601	9.62048	9.62727	9.64016	9.65464	9.6398	9.62645	9.62002	9.6222	9.63655	9.65248	9.63771	9.62601	9.62048	9.62727	9.64016	9.65464	9.6398	9.62645	9.62002	9.6222	9.63655	9.65248	9.63771	9.62601	9.62048	9.62727	9.64016	9.65464	9.6398	9.62645	9.62002	9.6222	9.63655	9.65248	9.63771	9.62601	9.62048	9.62727	9.64016	9.65464	9.6398	9.62645
	1		9.68948	9.70496	9.71935	9.70638	9.69199	9.68592	9.69272	9.7067	9.71985	9.70627	9.69196	9.68529	9.68948	9.70496	9.71935	9.70638	9.69199	9.68592	9.69272	9.7067	9.71985	9.70627	9.69196	9.68529	9.68948	9.70496	9.71935	9.70638	9.69199	9.68592	9.69272	9.7067	9.71985	9.70627	9.69196	9.68529	9.68948	9.70496	9.71935	9.70638	9.69199	9.68592	9.69272	9.7067	9.71985	9.70627	9.69196
	1.1		9.52246	9.53851	9.55194	9.54028	9.52393	9.51941	9.52464	9.54165	9.55247	9.54176	9.52436	9.51959	9.52246	9.53851	9.55194	9.54028	9.52393	9.51941	9.52464	9.54165	9.55247	9.54176	9.52436	9.51959	9.52246	9.53851	9.55194	9.54028	9.52393	9.51941	9.52464	9.54165	9.55247	9.54176	9.52436	9.51959	9.52246	9.53851	9.55194	9.54028	9.52393	9.51941	9.52464	9.54165	9.55247	9.54176	9.52436
	1.2		9.14494	9.16898	9.17951	9.17149	9.14624	9.13537	9.14701	9.16978	9.17943	9.17025	9.14726	9.13582	9.14494	9.16898	9.17951	9.17149	9.14624	9.13537	9.14701	9.16978	9.17943	9.17025	9.14726	9.13582	9.14494	9.16898	9.17951	9.17149	9.14624	9.13537	9.14701	9.16978	9.17943	9.17025	9.14726	9.13582	9.14494	9.16898	9.17951	9.17149	9.14624	9.13537	9.14701	9.16978	9.17943	9.17025	9.14726
	1.3		8.39891	8.42274	8.42087	8.42242	8.39835	8.39023	8.40419	8.4299	8.42995	8.43067	8.40449	8.39037	8.39891	8.42274	8.42087	8.42242	8.39835	8.39023	8.40419	8.4299	8.42995	8.43067	8.40449	8.39037	8.39891	8.42274	8.42087	8.42242	8.39835	8.39023	8.40419	8.4299	8.42995	8.43067	8.40449	8.39037	8.39891	8.42274	8.42087	8.42242	8.39835	8.39023	8.40419	8.4299	8.42995	8.43067	8.40449
	1.4		7.25704	7.2983	7.28225	7.30446	7.26112	7.23539	7.28059	7.31983	7.31461	7.32	7.27961	7.23913	7.25704	7.2983	7.28225	7.30446	7.26112	7.23539	7.28059	7.31983	7.31461	7.32	7.27961	7.23913	7.25704	7.2983	7.28225	7.30446	7.26112	7.23539	7.28059	7.31983	7.31461	7.32	7.27961	7.23913	7.25704	7.2983	7.28225	7.30446	7.26112	7.23539	7.28059	7.31983	7.31461	7.32	7.27961
	1.5		6.0954	6.22126	6.25237	6.19888	6.07921	5.84482	6.02185	6.20998	6.21021	6.21419	6.02175	5.83259	6.0954	6.22126	6.25237	6.19888	6.07921	5.84482	6.02185	6.20998	6.21021	6.21419	6.02175	5.83259	6.0954	6.22126	6.25237	6.19888	6.07921	5.84482	6.02185	6.20998	6.21021	6.21419	6.02175	5.83259	6.0954	6.22126	6.25237	6.19888	6.07921	5.84482	6.02185	6.20998	6.21021	6.21419	6.02175
	1.6		4.24944	5.54439	5.86068	5.57967	4.14649	4.44578	4.51362	5.47081	5.72741	5.47419	4.46144	4.36446	4.24944	5.54439	5.86068	5.57967	4.14649	4.44578	4.51362	5.47081	5.72741	5.47419	4.46144	4.36446	4.24944	5.54439	5.86068	5.57967	4.14649	4.44578	4.51362	5.47081	5.72741	5.47419	4.46144	4.36446	4.24944	5.54439	5.86068	5.57967	4.14649	4.44578	4.51362	5.47081	5.72741	5.47419	4.46144
	1.7		5.2191	5.26805	5.21329	5.23668	5.26277	4.21932	5.17632	5.24428	5.09335	5.20434	5.14524	4.41522	5.2191	5.26805	5.21329	5.23668	5.26277	4.21932	5.17632	5.24428	5.09335	5.20434	5.14524	4.41522	5.2191	5.26805	5.21329	5.23668	5.26277	4.21932	5.17632	5.24428	5.09335	5.20434	5.14524	4.41522	5.2191	5.26805	5.21329	5.23668	5.26277	4.21932	5.17632	5.24428	5.09335	5.20434	5.14524
	1.8		4.87986	4.18873	5.22197	4.43385	4.93026	4.94949	4.94508	4.16367	4.73175	4.07366	4.98323	4.85707	4.87986	4.18873	5.22197	4.43385	4.93026	4.94949	4.94508	4.16367	4.73175	4.07366	4.98323	4.85707	4.87986	4.18873	5.22197	4.43385	4.93026	4.94949	4.94508	4.16367	4.73175	4.07366	4.98323	4.85707	4.87986	4.18873	5.22197	4.43385	4.93026	4.94949	4.94508	4.16367	4.73175	4.07366	4.98323
	1.9		4.95352	4.98508	4.81365	5.115	5.08059	4.55744	5.04928	4.72288	4.62147	4.79637	5.11383	4.6866	4.95352	4.98508	4.81365	5.115	5.08059	4.55744	5.04928	4.72288	4.62147	4.79637	5.11383	4.6866	4.95352	4.98508	4.81365	5.115	5.08059	4.55744	5.04928	4.72288	4.62147	4.79637	5.11383	4.6866	4.95352	4.98508	4.81365	5.115	5.08059	4.55744	5.04928	4.72288	4.62147	4.79637	5.11383
	2		4.28948	5.11302	4.49735	5.26103	5.11131	5.5445	4.64016	5.28972	4.99006	5.18023	4.79419	5.52643	4.28948	5.11302	4.49735	5.26103	5.11131	5.5445	4.64016	5.28972	4.99006	5.18023	4.79419	5.52643	4.28948	5.11302	4.49735	5.26103	5.11131	5.5445	4.64016	5.28972	4.99006	5.18023	4.79419	5.52643	4.28948	5.11302	4.49735	5.26103	5.11131	5.5445	4.64016	5.28972	4.99006	5.18023	4.79419
	2.1		5.37662	5.309	4.29254	5.32802	5.4908	5.14478	4.96041	5.06478	4.26752	4.98282	4.91811	5.13908	5.37662	5.309	4.29254	5.32802	5.4908	5.14478	4.96041	5.06478	4.26752	4.98282	4.91811	5.13908	5.37662	5.309	4.29254	5.32802	5.4908	5.14478	4.96041	5.06478	4.26752	4.98282	4.91811	5.13908	5.37662	5.309	4.29254	5.32802	5.4908	5.14478	4.96041	5.06478	4.26752	4.98282	4.91811
	2.2		5.33265	5.23083	3.9251	5.34562	5.4131	5.24178	5.26649	5.07936	4.99477	5.15161	5.3258	5.24639	5.33265	5.23083	3.9251	5.34562	5.4131	5.24178	5.26649	5.07936	4.99477	5.15161	5.3258	5.24639	5.33265	5.23083	3.9251	5.34562	5.4131	5.24178	5.26649	5.07936	4.99477	5.15161	5.3258	5.24639	5.33265	5.23083	3.9251	5.34562	5.4131	5.24178	5.26649	5.07936	4.99477	5.15161	5.3258
	2.3		5.41843	5.30384	4.88136	5.35583	5.48299	4.71069	5.10639	5.41104	5.14797	5.39054	5.03877	4.67342	5.41843	5.30384	4.88136	5.35583	5.48299	4.71069	5.10639	5.41104	5.14797	5.39054	5.03877	4.67342	5.41843	5.30384	4.88136	5.35583	5.48299	4.71069	5.10639	5.41104	5.14797	5.39054	5.03877	4.67342	5.41843	5.30384	4.88136	5.35583	5.48299	4.71069	5.10639	5.41104	5.14797	5.39054	5.03877
	2.4		5.21395	5.66643	5.48608	5.78242	5.13249	4.57687	5.19603	5.60839	5.36152	5.62585	5.15478	4.62003	5.21395	5.66643	5.48608	5.78242	5.13249	4.57687	5.19603	5.60839	5.36152	5.62585	5.15478	4.62003	5.21395	5.66643	5.48608	5.78242	5.13249	4.57687	5.19603	5.60839	5.36152	5.62585	5.15478	4.62003	5.21395	5.66643	5.48608	5.78242	5.13249	4.57687	5.19603	5.60839	5.36152	5.62585	5.15478
	2.5		5.08136	5.36667	4.78628	5.41033	4.98357	4.12505	4.73328	5.30112	5.0355	5.34514	4.80387	4.14421	5.08136	5.36667	4.78628	5.41033	4.98357	4.12505	4.73328	5.30112	5.0355	5.34514	4.80387	4.14421	5.08136	5.36667	4.78628	5.41033	4.98357	4.12505	4.73328	5.30112	5.0355	5.34514	4.80387	4.14421	5.08136	5.36667	4.78628	5.41033	4.98357	4.12505	4.73328	5.30112	5.0355	5.34514	4.80387
	2.6		5.76252	6.19639	6.24695	6.23343	5.74888	5.92853	5.84361	6.22353	6.19842	6.22675	5.82182	5.91169	5.76252	6.19639	6.24695	6.23343	5.74888	5.92853	5.84361	6.22353	6.19842	6.22675	5.82182	5.91169	5.76252	6.19639	6.24695	6.23343	5.74888	5.92853	5.84361	6.22353	6.19842	6.22675	5.82182	5.91169	5.76252	6.19639	6.24695	6.23343	5.74888	5.92853	5.84361	6.22353	6.19842	6.22675	5.82182
	2.7		6.44565	6.29996	6.32111	6.2722	6.44196	6.22621	6.38549	6.233	6.26459	6.22476	6.39621	6.2303	6.44565	6.29996	6.32111	6.2722	6.44196	6.22621	6.38549	6.233	6.26459	6.22476	6.39621	6.2303	6.44565	6.29996	6.32111	6.2722	6.44196	6.22621	6.38549	6.233	6.26459	6.22476	6.39621	6.2303	6.44565	6.29996	6.32111	6.2722	6.44196	6.22621	6.38549	6.233	6.26459	6.22476	6.39621
	2.8		7.26759	7.31406	7.29106	7.31795	7.2856	7.25166	7.29355	7.35665	7.32468	7.35273	7.29185	7.24715	7.26759	7.31406	7.29106	7.31795	7.2856	7.25166	7.29355	7.35665	7.32468	7.35273	7.29185	7.24715	7.26759	7.31406	7.29106	7.31795	7.2856	7.25166	7.29355	7.35665	7.32468	7.35273	7.29185	7.24715	7.26759	7.31406	7.29106	7.31795	7.2856	7.25166	7.29355	7.35665	7.32468	7.35273	7.29185
	2.9		7.39704	7.46769	7.40195	7.46357	7.3994	7.42046	7.40297	7.45487	7.39886	7.45632	7.40409	7.42008	7.39704	7.46769	7.40195	7.46357	7.3994	7.42046	7.40297	7.45487	7.39886	7.45632	7.40409	7.42008	7.39704	7.46769	7.40195	7.46357	7.3994	7.42046	7.40297	7.45487	7.39886	7.45632	7.40409	7.42008	7.39704	7.46769	7.40195	7.46357	7.3994	7.42046	7.40297	7.45487	7.39886	7.45632	7.40409
	3		7.45057	7.42275	7.42591	7.41624	7.45234	7.44694	7.44272	7.41872	7.41594	7.41782	7.44538	7.45265	7.45057	7.42275	7.42591	7.41624	7.45234	7.44694	7.44272	7.41872	7.41594	7.41782	7.44538	7.45265	7.45057	7.42275	7.42591	7.41624	7.45234	7.44694	7.44272	7.41872	7.41594	7.41782	7.44538	7.45265	7.45057	7.42275	7.42591	7.41624	7.45234	7.44694	7.44272	7.41872	7.41594	7.41782	7.44538
	3.1		7.32024	7.30814	7.33837	7.31081	7.32854	7.34729	7.31104	7.30986	7.34765	7.31208	7.3145	7.35097	7.32024	7.30814	7.33837	7.31081	7.32854	7.34729	7.31104	7.30986	7.34765	7.31208	7.3145	7.35097	7.32024	7.30814	7.33837	7.31081	7.32854	7.34729	7.31104	7.30986	7.34765	7.31208	7.3145	7.35097	7.32024	7.30814	7.33837	7.31081	7.32854	7.34729	7.31104	7.30986	7.34765	7.31208	7.3145
	3.2		6.86137	6.91874	6.94284	6.93057	6.87322	6.84661	6.87361	6.93448	6.94141	6.93496	6.87634	6.8456	6.86137	6.91874	6.94284	6.93057	6.87322	6.84661	6.87361	6.93448	6.94141	6.93496	6.87634	6.8456	6.86137	6.91874	6.94284	6.93057	6.87322	6.84661	6.87361	6.93448	6.94141	6.93496	6.87634	6.8456	6.86137	6.91874	6.94284	6.93057	6.87322	6.84661	6.87361	6.93448	6.94141	6.93496	6.87634
	3.3		6.33077	6.44124	6.33175	6.4361	6.32333	6.05592	6.31117	6.40371	6.30617	6.39653	6.30585	6.04857	6.33077	6.44124	6.33175	6.4361	6.32333	6.05592	6.31117	6.40371	6.30617	6.39653	6.30585	6.04857	6.33077	6.44124	6.33175	6.4361	6.32333	6.05592	6.31117	6.40371	6.30617	6.39653	6.30585	6.04857	6.33077	6.44124	6.33175	6.4361	6.32333	6.05592	6.31117	6.40371	6.30617	6.39653	6.30585
	3.4		5.89837	5.92981	5.96737	5.90446	5.88222	5.77964	5.88863	5.96286	6.06156	5.96076	5.87777	5.77661	5.89837	5.92981	5.96737	5.90446	5.88222	5.77964	5.88863	5.96286	6.06156	5.96076	5.87777	5.77661	5.89837	5.92981	5.96737	5.90446	5.88222	5.77964	5.88863	5.96286	6.06156	5.96076	5.87777	5.77661	5.89837	5.92981	5.96737	5.90446	5.88222	5.77964	5.88863	5.96286	6.06156	5.96076	5.87777
	3.5		5.39004	5.21026	5.52526	5.2049	5.43837	5.08925	5.32603	5.25082	5.72389	5.22614	5.36757	5.11302	5.39004	5.21026	5.52526	5.2049	5.43837	5.08925	5.32603	5.25082	5.72389	5.22614	5.36757	5.11302	5.39004	5.21026	5.52526	5.2049	5.43837	5.08925	5.32603	5.25082	5.72389	5.22614	5.36757	5.11302	5.39004	5.21026	5.52526	5.2049	5.43837	5.08925	5.32603	5.25082	5.72389	5.22614	5.36757
	3.6		5.54813	5.4804	5.39688	5.42857	5.5737	4.99216	5.49605	5.31246	5.40845	5.29015	5.5051	5.00361	5.54813	5.4804	5.39688	5.42857	5.5737	4.99216	5.49605	5.31246	5.40845	5.29015	5.5051	5.00361	5.54813	5.4804	5.39688	5.42857	5.5737	4.99216	5.49605	5.31246	5.40845	5.29015	5.5051	5.00361	5.54813	5.4804	5.39688	5.42857	5.5737	4.99216	5.49605	5.31246	5.40845	5.29015	5.5051
	3.7		5.23842	5.30289	5.51122	5.30338	5.23435	5.05201	5.19812	5.13336	5.39445	5.11588	5.2264	5.09045	5.23842	5.30289	5.51122	5.30338	5.23435	5.05201	5.19812	5.13336	5.39445	5.11588	5.2264	5.09045	5.23842	5.30289	5.51122	5.30338	5.23435	5.05201	5.19812	5.13336	5.39445	5.11588	5.2264	5.09045	5.23842	5.30289	5.51122	5.30338	5.23435	5.05201	5.19812	5.13336	5.39445	5.11588	5.2264
	3.8		5.37709	5.33625	5.16558	5.35425	5.41381	4.7581	5.47339	5.36671	5.06584	5.34559	5.4752	4.79534	5.37709	5.33625	5.16558	5.35425	5.41381	4.7581	5.47339	5.36671	5.06584	5.34559	5.4752	4.79534	5.37709	5.33625	5.16558	5.35425	5.41381	4.7581	5.47339	5.36671	5.06584	5.34559	5.4752	4.79534	5.37709	5.33625	5.16558	5.35425	5.41381	4.7581	5.47339	5.36671	5.06584	5.34559	5.4752
	3.9		5.59796	5.523	4.90357	5.54119	5.62451	4.84096	5.67347	5.51022	5.17358	5.46996	5.64115	4.81629	5.59796	5.523	4.90357	5.54119	5.62451	4.84096	5.67347	5.51022	5.17358	5.46996	5.64115	4.81629	5.59796	5.523	4.90357	5.54119	5.62451	4.84096	5.67347	5.51022	5.17358	5.46996	5.64115	4.81629	5.59796	5.523	4.90357	5.54119	5.62451	4.84096	5.67347	5.51022	5.17358	5.46996	5.64115
	4		5.49908	5.38852	4.69867	5.3325	5.53707	4.19082	5.49774	5.34064	4.89968	5.33804	5.50418	4.27056	5.49908	5.38852	4.69867	5.3325	5.53707	4.19082	5.49774	5.34064	4.89968	5.33804	5.50418	4.27056	5.49908	5.38852	4.69867	5.3325	5.53707	4.19082	5.49774	5.34064	4.89968	5.33804	5.50418	4.27056	5.49908	5.38852	4.69867	5.3325	5.53707	4.19082	5.49774	5.34064	4.89968	5.33804	5.50418
	4.1		5.2804	5.44225	4.21638	5.39205	5.3207	4.25448	5.39006	5.51156	3.81157	5.50096	5.43204	4.44795	5.2804	5.44225	4.21638	5.39205	5.3207	4.25448	5.39006	5.51156	3.81157	5.50096	5.43204	4.44795	5.2804	5.44225	4.21638	5.39205	5.3207	4.25448	5.39006	5.51156	3.81157	5.50096	5.43204	4.44795	5.2804	5.44225	4.21638	5.39205	5.3207	4.25448	5.39006	5.51156	3.81157	5.50096	5.43204
	4.2		5.15177	5.32433	5.02818	5.35016	5.23138	4.62238	5.26022	5.41179	4.41947	5.37238	5.28255	4.56246	5.15177	5.32433	5.02818	5.35016	5.23138	4.62238	5.26022	5.41179	4.41947	5.37238	5.28255	4.56246	5.15177	5.32433	5.02818	5.35016	5.23138	4.62238	5.26022	5.41179	4.41947	5.37238	5.28255	4.56246	5.15177	5.32433	5.02818	5.35016	5.23138	4.62238	5.26022	5.41179	4.41947	5.37238	5.28255
	4.3		5.38194	5.35068	5.26559	5.40771	5.35382	5.16948	5.46149	5.38025	4.94766	5.40013	5.4547	5.09474	5.38194	5.35068	5.26559	5.40771	5.35382	5.16948	5.46149	5.38025	4.94766	5.40013	5.4547	5.09474	5.38194	5.35068	5.26559	5.40771	5.35382	5.16948	5.46149	5.38025	4.94766	5.40013	5.4547	5.09474	5.38194	5.35068	5.26559	5.40771	5.35382	5.16948	5.46149	5.38025	4.94766	5.40013	5.4547
	4.4		5.5649	5.64674	5.38908	5.58495	5.43225	5.22653	5.50543	5.70634	5.3273	5.72863	5.53586	5.28529	5.5649	5.64674	5.38908	5.58495	5.43225	5.22653	5.50543	5.70634	5.3273	5.72863	5.53586	5.28529	5.5649	5.64674	5.38908	5.58495	5.43225	5.22653	5.50543	5.70634	5.3273	5.72863	5.53586	5.28529	5.5649	5.64674	5.38908	5.58495	5.43225	5.22653	5.50543	5.70634	5.3273	5.72863	5.53586
	4.5		5.45204	5.48667	4.88165	5.49053	5.53027	5.54395	5.50878	5.61879	5.05135	5.61018	5.51367	5.55528	5.45204	5.48667	4.88165	5.49053	5.53027	5.54395	5.50878	5.61879	5.05135	5.61018	5.51367	5.55528	5.45204	5.48667	4.88165	5.49053	5.53027	5.54395	5.50878	5.61879	5.05135	5.61018	5.51367	5.55528	5.45204	5.48667	4.88165	5.49053	5.53027	5.54395	5.50878	5.61879	5.05135	5.61018	5.51367
	4.6		5.62547	5.55411	5.57265	5.59624	5.59863	5.6809	5.64992	5.67155	5.66658	5.68305	5.66749	5.69681	5.62547	5.55411	5.57265	5.59624	5.59863	5.6809	5.64992	5.67155	5.66658	5.68305	5.66749	5.69681	5.62547	5.55411	5.57265	5.59624	5.59863	5.6809	5.64992	5.67155	5.66658	5.68305	5.66749	5.69681	5.62547	5.55411	5.57265	5.59624	5.59863	5.6809	5.64992	5.67155	5.66658	5.68305	5.66749
	4.7		5.92325	5.99781	6.0544	6.02956	5.9101	5.90933	5.93869	6.04114	6.08556	6.06154	5.96467	5.91421	5.92325	5.99781	6.0544	6.02956	5.9101	5.90933	5.93869	6.04114	6.08556	6.06154	5.96467	5.91421	5.92325	5.99781	6.0544	6.02956	5.9101	5.90933	5.93869	6.04114	6.08556	6.06154	5.96467	5.91421	5.92325	5.99781	6.0544	6.02956	5.9101	5.90933	5.93869	6.04114	6.08556	6.06154	5.96467
	4.8		5.40661	5.61693	5.65147	5.66588	5.49185	5.42029	5.4273	5.6018	5.66544	5.61666	5.45305	5.41057	5.40661	5.61693	5.65147	5.66588	5.49185	5.42029	5.4273	5.6018	5.66544	5.61666	5.45305	5.41057	5.40661	5.61693	5.65147	5.66588	5.49185	5.42029	5.4273	5.6018	5.66544	5.61666	5.45305	5.41057	5.40661	5.61693	5.65147	5.66588	5.49185	5.42029	5.4273	5.6018	5.66544	5.61666	5.45305
	4.9		5.76188	5.5873	4.81938	5.58629	5.7126	5.43393	5.7191	5.52712	4.80276	5.54388	5.72799	5.43263	5.76188	5.5873	4.81938	5.58629	5.7126	5.43393	5.7191	5.52712	4.80276	5.54388	5.72799	5.43263	5.76188	5.5873	4.81938	5.58629	5.7126	5.43393	5.7191	5.52712	4.80276	5.54388	5.72799	5.43263	5.76188	5.5873	4.81938	5.58629	5.7126	5.43393	5.7191	5.52712	4.80276	5.54388	5.72799
	5		6.29038	6.08173	5.87603	6.07195	6.29434	6.24996	6.28745	6.07147	5.8535	6.08652	6.29857	6.24473	6.29038	6.08173	5.87603	6.07195	6.29434	6.24996	6.28745	6.07147	5.8535	6.08652	6.29857	6.24473	6.29038	6.08173	5.87603	6.07195	6.29434	6.24996	6.28745	6.07147	5.8535	6.08652	6.29857	6.24473	6.29038	6.08173	5.87603	6.07195	6.29434	6.24996	6.28745	6.07147	5.8535	6.08652	6.29857
	5.1		6.11243	5.91509	5.78237	5.85894	6.11352	6.15517	6.11814	5.90304	5.72986	5.91585	6.12533	6.1461	6.11243	5.91509	5.78237	5.85894	6.11352	6.15517	6.11814	5.90304	5.72986	5.91585	6.12533	6.1461	6.11243	5.91509	5.78237	5.85894	6.11352	6.15517	6.11814	5.90304	5.72986	5.91585	6.12533	6.1461	6.11243	5.91509	5.78237	5.85894	6.11352	6.15517	6.11814	5.90304	5.72986	5.91585	6.12533
	5.2		5.42024	5.22845	5.35233	5.04023	5.35607	5.60341	5.51157	5.26881	5.19221	5.25764	5.51266	5.61931	5.42024	5.22845	5.35233	5.04023	5.35607	5.60341	5.51157	5.26881	5.19221	5.25764	5.51266	5.61931	5.42024	5.22845	5.35233	5.04023	5.35607	5.60341	5.51157	5.26881	5.19221	5.25764	5.51266	5.61931	5.42024	5.22845	5.35233	5.04023	5.35607	5.60341	5.51157	5.26881	5.19221	5.25764	5.51266
	5.3		5.36046	5.20504	4.55474	5.12358	5.29668	5.53092	5.42056	5.30299	4.46411	5.27619	5.41721	5.53113	5.36046	5.20504	4.55474	5.12358	5.29668	5.53092	5.42056	5.30299	4.46411	5.27619	5.41721	5.53113	5.36046	5.20504	4.55474	5.12358	5.29668	5.53092	5.42056	5.30299	4.46411	5.27619	5.41721	5.53113	5.36046	5.20504	4.55474	5.12358	5.29668	5.53092	5.42056	5.30299	4.46411	5.27619	5.41721
	5.4		5.40161	5.49828	4.40084	5.48864	5.44511	5.42341	5.53647	5.53113	4.46048	5.51989	5.5241	5.40344	5.40161	5.49828	4.40084	5.48864	5.44511	5.42341	5.53647	5.53113	4.46048	5.51989	5.5241	5.40344	5.40161	5.49828	4.40084	5.48864	5.44511	5.42341	5.53647	5.53113	4.46048	5.51989	5.5241	5.40344	5.40161	5.49828	4.40084	5.48864	5.44511	5.42341	5.53647	5.53113	4.46048	5.51989	5.5241
	5.5		4.96798	5.16695	4.95643	5.19895	5.12355	5.30828	5.21863	5.1406	4.94567	5.15561	5.1987	5.2849	4.96798	5.16695	4.95643	5.19895	5.12355	5.30828	5.21863	5.1406	4.94567	5.15561	5.1987	5.2849	4.96798	5.16695	4.95643	5.19895	5.12355	5.30828	5.21863	5.1406	4.94567	5.15561	5.1987	5.2849	4.96798	5.16695	4.95643	5.19895	5.12355	5.30828	5.21863	5.1406	4.94567	5.15561	5.1987
	5.6		4.08413	4.32888	4.28709	4.29497	4.43574	4.97019	3.71676	4.15985	4.4852	4.16103	3.76095	4.9402	4.08413	4.32888	4.28709	4.29497	4.43574	4.97019	3.71676	4.15985	4.4852	4.16103	3.76095	4.9402	4.08413	4.32888	4.28709	4.29497	4.43574	4.97019	3.71676	4.15985	4.4852	4.16103	3.76095	4.9402	4.08413	4.32888	4.28709	4.29497	4.43574	4.97019	3.71676	4.15985	4.4852	4.16103	3.76095
	5.7		5.1012	4.99333	4.63408	5.08016	5.28207	4.42044	5.09732	4.90779	4.76177	4.85872	5.08358	4.37124	5.1012	4.99333	4.63408	5.08016	5.28207	4.42044	5.09732	4.90779	4.76177	4.85872	5.08358	4.37124	5.1012	4.99333	4.63408	5.08016	5.28207	4.42044	5.09732	4.90779	4.76177	4.85872	5.08358	4.37124	5.1012	4.99333	4.63408	5.08016	5.28207	4.42044	5.09732	4.90779	4.76177	4.85872	5.08358
	5.8		5.04419	4.69959	4.85734	4.78164	5.09767	4.63127	4.92583	4.63167	4.85767	4.56749	4.91752	4.58108	5.04419	4.69959	4.85734	4.78164	5.09767	4.63127	4.92583	4.63167	4.85767	4.56749	4.91752	4.58108	5.04419	4.69959	4.85734	4.78164	5.09767	4.63127	4.92583	4.63167	4.85767	4.56749	4.91752	4.58108	5.04419	4.69959	4.85734	4.78164	5.09767	4.63127	4.92583	4.63167	4.85767	4.56749	4.91752
	5.9		4.27072	4.17687	4.30783	4.2797	4.061	4.6086	4.03649	4.09416	4.31049	4.07833	4.05721	4.57169	4.27072	4.17687	4.30783	4.2797	4.061	4.6086	4.03649	4.09416	4.31049	4.07833	4.05721	4.57169	4.27072	4.17687	4.30783	4.2797	4.061	4.6086	4.03649	4.09416	4.31049	4.07833	4.05721	4.57169	4.27072	4.17687	4.30783	4.2797	4.061	4.6086	4.03649	4.09416	4.31049	4.07833	4.05721
	6		4.40131	4.53813	4.01218	4.39702	4.63543	4.38886	5.00918	4.62598	4.10772	4.56104	4.9298	4.3431	4.40131	4.53813	4.01218	4.39702	4.63543	4.38886	5.00918	4.62598	4.10772	4.56104	4.9298	4.3431	4.40131	4.53813	4.01218	4.39702	4.63543	4.38886	5.00918	4.62598	4.10772	4.56104	4.9298	4.3431	4.40131	4.53813	4.01218	4.39702	4.63543	4.38886	5.00918	4.62598	4.10772	4.56104	4.9298
	6.1		4.37284	4.68301	3.87787	4.65811	4.43304	3.70273	4.78712	4.6419	4.22437	4.61659	4.70096	3.56144	4.37284	4.68301	3.87787	4.65811	4.43304	3.70273	4.78712	4.6419	4.22437	4.61659	4.70096	3.56144	4.37284	4.68301	3.87787	4.65811	4.43304	3.70273	4.78712	4.6419	4.22437	4.61659	4.70096	3.56144	4.37284	4.68301	3.87787	4.65811	4.43304	3.70273	4.78712	4.6419	4.22437	4.61659	4.70096
	6.2		4.04555	4.91662	3.50086	4.86005	4.0467	3.88009	3.95053	4.94245	3.77037	4.92301	4.08381	3.68565	4.04555	4.91662	3.50086	4.86005	4.0467	3.88009	3.95053	4.94245	3.77037	4.92301	4.08381	3.68565	4.04555	4.91662	3.50086	4.86005	4.0467	3.88009	3.95053	4.94245	3.77037	4.92301	4.08381	3.68565	4.04555	4.91662	3.50086	4.86005	4.0467	3.88009	3.95053	4.94245	3.77037	4.92301	4.08381
	6.3		4.66551	4.7592	3.74419	4.68329	4.68299	4.77601	4.79454	4.81718	3.01234	4.76495	4.75162	4.70557	4.66551	4.7592	3.74419	4.68329	4.68299	4.77601	4.79454	4.81718	3.01234	4.76495	4.75162	4.70557	4.66551	4.7592	3.74419	4.68329	4.68299	4.77601	4.79454	4.81718	3.01234	4.76495	4.75162	4.70557	4.66551	4.7592	3.74419	4.68329	4.68299	4.77601	4.79454	4.81718	3.01234	4.76495	4.75162
	6.4		4.92948	4.61774	4.22728	4.66096	4.83975	4.81146	4.8862	4.7323	4.10509	4.74551	4.89485	4.7951	4.92948	4.61774	4.22728	4.66096	4.83975	4.81146	4.8862	4.7323	4.10509	4.74551	4.89485	4.7951	4.92948	4.61774	4.22728	4.66096	4.83975	4.81146	4.8862	4.7323	4.10509	4.74551	4.89485	4.7951	4.92948	4.61774	4.22728	4.66096	4.83975	4.81146	4.8862	4.7323	4.10509	4.74551	4.89485
	6.5		4.66043	4.82606	3.94933	4.82552	4.71108	4.49983	4.62639	4.84567	3.71739	4.85727	4.62369	4.46666	4.66043	4.82606	3.94933	4.82552	4.71108	4.49983	4.62639	4.84567	3.71739	4.85727	4.62369	4.46666	4.66043	4.82606	3.94933	4.82552	4.71108	4.49983	4.62639	4.84567	3.71739	4.85727	4.62369	4.46666	4.66043	4.82606	3.94933	4.82552	4.71108	4.49983	4.62639	4.84567	3.71739	4.85727	4.62369
	6.6		4.77517	4.83943	4.70983	4.87555	4.62976	4.54361	4.73125	4.85454	4.86668	4.90249	4.77874	4.59756	4.77517	4.83943	4.70983	4.87555	4.62976	4.54361	4.73125	4.85454	4.86668	4.90249	4.77874	4.59756	4.77517	4.83943	4.70983	4.87555	4.62976	4.54361	4.73125	4.85454	4.86668	4.90249	4.77874	4.59756	4.77517	4.83943	4.70983	4.87555	4.62976	4.54361	4.73125	4.85454	4.86668	4.90249	4.77874
	6.7		5.80839	5.69535	5.79852	5.7053	5.79276	5.76426	5.84922	5.77912	5.85172	5.79316	5.86481	5.76725	5.80839	5.69535	5.79852	5.7053	5.79276	5.76426	5.84922	5.77912	5.85172	5.79316	5.86481	5.76725	5.80839	5.69535	5.79852	5.7053	5.79276	5.76426	5.84922	5.77912	5.85172	5.79316	5.86481	5.76725	5.80839	5.69535	5.79852	5.7053	5.79276	5.76426	5.84922	5.77912	5.85172	5.79316	5.86481
	6.8		6.24189	6.16518	6.20495	6.15555	6.25858	6.21332	6.2811	6.20634	6.24458	6.20983	6.29107	6.21909	6.24189	6.16518	6.20495	6.15555	6.25858	6.21332	6.2811	6.20634	6.24458	6.20983	6.29107	6.21909	6.24189	6.16518	6.20495	6.15555	6.25858	6.21332	6.2811	6.20634	6.24458	6.20983	6.29107	6.21909	6.24189	6.16518	6.20495	6.15555	6.25858	6.21332	6.2811	6.20634	6.24458	6.20983	6.29107
	6.9		6.34963	6.30576	6.30713	6.28702	6.37227	6.32609	6.37633	6.3421	6.34942	6.34026	6.38714	6.33909	6.34963	6.30576	6.30713	6.28702	6.37227	6.32609	6.37633	6.3421	6.34942	6.34026	6.38714	6.33909	6.34963	6.30576	6.30713	6.28702	6.37227	6.32609	6.37633	6.3421	6.34942	6.34026	6.38714	6.33909	6.34963	6.30576	6.30713	6.28702	6.37227	6.32609	6.37633	6.3421	6.34942	6.34026	6.38714
	7		6.24392	6.26055	6.2631	6.25555	6.27451	6.20063	6.25551	6.29207	6.29537	6.29134	6.26755	6.21886	6.24392	6.26055	6.2631	6.25555	6.27451	6.20063	6.25551	6.29207	6.29537	6.29134	6.26755	6.21886	6.24392	6.26055	6.2631	6.25555	6.27451	6.20063	6.25551	6.29207	6.29537	6.29134	6.26755	6.21886	6.24392	6.26055	6.2631	6.25555	6.27451	6.20063	6.25551	6.29207	6.29537	6.29134	6.26755
	7.1		6.0539	6.08847	6.16919	6.11322	6.09226	6.02003	6.06994	6.13275	6.17527	6.13257	6.07709	6.03257	6.0539	6.08847	6.16919	6.11322	6.09226	6.02003	6.06994	6.13275	6.17527	6.13257	6.07709	6.03257	6.0539	6.08847	6.16919	6.11322	6.09226	6.02003	6.06994	6.13275	6.17527	6.13257	6.07709	6.03257	6.0539	6.08847	6.16919	6.11322	6.09226	6.02003	6.06994	6.13275	6.17527	6.13257	6.07709
	7.2		5.82698	5.7952	5.99356	5.85633	5.85549	5.8232	5.82098	5.82427	5.9782	5.83079	5.82249	5.82151	5.82698	5.7952	5.99356	5.85633	5.85549	5.8232	5.82098	5.82427	5.9782	5.83079	5.82249	5.82151	5.82698	5.7952	5.99356	5.85633	5.85549	5.8232	5.82098	5.82427	5.9782	5.83079	5.82249	5.82151	5.82698	5.7952	5.99356	5.85633	5.85549	5.8232	5.82098	5.82427	5.9782	5.83079	5.82249
	7.3		5.45957	5.29534	5.60604	5.37887	5.43112	5.59985	5.41178	5.3755	5.63103	5.38993	5.41166	5.58298	5.45957	5.29534	5.60604	5.37887	5.43112	5.59985	5.41178	5.3755	5.63103	5.38993	5.41166	5.58298	5.45957	5.29534	5.60604	5.37887	5.43112	5.59985	5.41178	5.3755	5.63103	5.38993	5.41166	5.58298	5.45957	5.29534	5.60604	5.37887	5.43112	5.59985	5.41178	5.3755	5.63103	5.38993	5.41166
	7.4		4.82612	4.58372	4.75578	4.6328	4.71237	5.18342	4.75919	4.73639	5.01984	4.78491	4.76056	5.16546	4.82612	4.58372	4.75578	4.6328	4.71237	5.18342	4.75919	4.73639	5.01984	4.78491	4.76056	5.16546	4.82612	4.58372	4.75578	4.6328	4.71237	5.18342	4.75919	4.73639	5.01984	4.78491	4.76056	5.16546	4.82612	4.58372	4.75578	4.6328	4.71237	5.18342	4.75919	4.73639	5.01984	4.78491	4.76056
	7.5		4.09902	4.13705	3.51205	4.2504	4.20881	4.6734	4.24729	3.96116	3.96171	3.98557	4.24303	4.66417	4.09902	4.13705	3.51205	4.2504	4.20881	4.6734	4.24729	3.96116	3.96171	3.98557	4.24303	4.66417	4.09902	4.13705	3.51205	4.2504	4.20881	4.6734	4.24729	3.96116	3.96171	3.98557	4.24303	4.66417	4.09902	4.13705	3.51205	4.2504	4.20881	4.6734	4.24729	3.96116	3.96171	3.98557	4.24303
	7.6		3.95287	4.61092	4.49722	4.73498	4.2415	3.62494	3.45337	4.49788	4.09252	4.39243	3.33973	3.61382	3.95287	4.61092	4.49722	4.73498	4.2415	3.62494	3.45337	4.49788	4.09252	4.39243	3.33973	3.61382	3.95287	4.61092	4.49722	4.73498	4.2415	3.62494	3.45337	4.49788	4.09252	4.39243	3.33973	3.61382	3.95287	4.61092	4.49722	4.73498	4.2415	3.62494	3.45337	4.49788	4.09252	4.39243	3.33973
	7.7		4.40506	4.70618	4.50551	4.83996	4.59058	3.9829	4.19921	4.55318	4.10384	4.48672	4.17767	3.98207	4.40506	4.70618	4.50551	4.83996	4.59058	3.9829	4.19921	4.55318	4.10384	4.48672	4.17767	3.98207	4.40506	4.70618	4.50551	4.83996	4.59058	3.9829	4.19921	4.55318	4.10384	4.48672	4.17767	3.98207	4.40506	4.70618	4.50551	4.83996	4.59058	3.9829	4.19921	4.55318	4.10384	4.48672	4.17767
	7.8		4.39051	4.2096	3.97373	4.3889	4.50689	4.40312	4.31819	4.1736	3.57708	4.09246	4.30866	4.38281	4.39051	4.2096	3.97373	4.3889	4.50689	4.40312	4.31819	4.1736	3.57708	4.09246	4.30866	4.38281	4.39051	4.2096	3.97373	4.3889	4.50689	4.40312	4.31819	4.1736	3.57708	4.09246	4.30866	4.38281	4.39051	4.2096	3.97373	4.3889	4.50689	4.40312	4.31819	4.1736	3.57708	4.09246	4.30866
	7.9		4.20035	2.69421	3.37398	3.00285	4.1382	4.36301	4.11164	3.2739	3.48277	3.22869	4.05694	4.36402	4.20035	2.69421	3.37398	3.00285	4.1382	4.36301	4.11164	3.2739	3.48277	3.22869	4.05694	4.36402	4.20035	2.69421	3.37398	3.00285	4.1382	4.36301	4.11164	3.2739	3.48277	3.22869	4.05694	4.36402	4.20035	2.69421	3.37398	3.00285	4.1382	4.36301	4.11164	3.2739	3.48277	3.22869	4.05694
	8		4.11985	3.79039	3.96423	3.74237	3.87273	4.22431	4.16682	3.87335	3.89538	3.79159	4.06155	4.28388	4.11985	3.79039	3.96423	3.74237	3.87273	4.22431	4.16682	3.87335	3.89538	3.79159	4.06155	4.28388	4.11985	3.79039	3.96423	3.74237	3.87273	4.22431	4.16682	3.87335	3.89538	3.79159	4.06155	4.28388	4.11985	3.79039	3.96423	3.74237	3.87273	4.22431	4.16682	3.87335	3.89538	3.79159	4.06155
	8.1		4.10056	3.77901	3.34857	3.78733	3.77938	3.71085	3.88541	3.61072	2.65625	3.56613	3.8452	3.89372	4.10056	3.77901	3.34857	3.78733	3.77938	3.71085	3.88541	3.61072	2.65625	3.56613	3.8452	3.89372	4.10056	3.77901	3.34857	3.78733	3.77938	3.71085	3.88541	3.61072	2.65625	3.56613	3.8452	3.89372	4.10056	3.77901	3.34857	3.78733	3.77938	3.71085	3.88541	3.61072	2.65625	3.56613	3.8452
	8.2		3.80253	4.43086	4.1894	4.40239	3.64737	3.1379	3.42869	4.42951	4.1942	4.42532	3.54218	3.11321	3.80253	4.43086	4.1894	4.40239	3.64737	3.1379	3.42869	4.42951	4.1942	4.42532	3.54218	3.11321	3.80253	4.43086	4.1894	4.40239	3.64737	3.1379	3.42869	4.42951	4.1942	4.42532	3.54218	3.11321	3.80253	4.43086	4.1894	4.40239	3.64737	3.1379	3.42869	4.42951	4.1942	4.42532	3.54218
	8.3		3.7392	4.74211	4.76624	4.69173	3.73861	3.36943	3.70576	4.71643	4.64315	4.70052	3.7438	3.20436	3.7392	4.74211	4.76624	4.69173	3.73861	3.36943	3.70576	4.71643	4.64315	4.70052	3.7438	3.20436	3.7392	4.74211	4.76624	4.69173	3.73861	3.36943	3.70576	4.71643	4.64315	4.70052	3.7438	3.20436	3.7392	4.74211	4.76624	4.69173	3.73861	3.36943	3.70576	4.71643	4.64315	4.70052	3.7438
	8.4		3.92882	4.53744	4.77658	4.49188	3.9398	3.99829	3.93669	4.38865	4.47217	4.37867	3.90094	3.91661	3.92882	4.53744	4.77658	4.49188	3.9398	3.99829	3.93669	4.38865	4.47217	4.37867	3.90094	3.91661	3.92882	4.53744	4.77658	4.49188	3.9398	3.99829	3.93669	4.38865	4.47217	4.37867	3.90094	3.91661	3.92882	4.53744	4.77658	4.49188	3.9398	3.99829	3.93669	4.38865	4.47217	4.37867	3.90094
	8.5		4.10687	3.56382	4.43735	3.55807	4.07363	4.18523	4.05591	3.0998	4.16454	3.07677	4.00657	4.11052	4.10687	3.56382	4.43735	3.55807	4.07363	4.18523	4.05591	3.0998	4.16454	3.07677	4.00657	4.11052	4.10687	3.56382	4.43735	3.55807	4.07363	4.18523	4.05591	3.0998	4.16454	3.07677	4.00657	4.11052	4.10687	3.56382	4.43735	3.55807	4.07363	4.18523	4.05591	3.0998	4.16454	3.07677	4.00657
	8.6		3.99777	4.44128	4.09889	4.29322	3.94877	4.28776	4.13795	4.4806	4.38977	4.43553	4.1259	4.25148	3.99777	4.44128	4.09889	4.29322	3.94877	4.28776	4.13795	4.4806	4.38977	4.43553	4.1259	4.25148	3.99777	4.44128	4.09889	4.29322	3.94877	4.28776	4.13795	4.4806	4.38977	4.43553	4.1259	4.25148	3.99777	4.44128	4.09889	4.29322	3.94877	4.28776	4.13795	4.4806	4.38977	4.43553	4.1259
	8.7		4.73151	5.2089	4.96712	5.16656	4.68767	4.58309	4.70116	5.09152	4.80491	5.06431	4.69145	4.59807	4.73151	5.2089	4.96712	5.16656	4.68767	4.58309	4.70116	5.09152	4.80491	5.06431	4.69145	4.59807	4.73151	5.2089	4.96712	5.16656	4.68767	4.58309	4.70116	5.09152	4.80491	5.06431	4.69145	4.59807	4.73151	5.2089	4.96712	5.16656	4.68767	4.58309	4.70116	5.09152	4.80491	5.06431	4.69145
	8.8		5.40892	5.56178	5.47113	5.56056	5.40412	5.20876	5.35379	5.48126	5.31813	5.46675	5.35105	5.22845	5.40892	5.56178	5.47113	5.56056	5.40412	5.20876	5.35379	5.48126	5.31813	5.46675	5.35105	5.22845	5.40892	5.56178	5.47113	5.56056	5.40412	5.20876	5.35379	5.48126	5.31813	5.46675	5.35105	5.22845	5.40892	5.56178	5.47113	5.56056	5.40412	5.20876	5.35379	5.48126	5.31813	5.46675	5.35105
	8.9		5.7615	5.70849	5.6701	5.72264	5.78442	5.64392	5.76214	5.71683	5.65559	5.71422	5.76513	5.65604	5.7615	5.70849	5.6701	5.72264	5.78442	5.64392	5.76214	5.71683	5.65559	5.71422	5.76513	5.65604	5.7615	5.70849	5.6701	5.72264	5.78442	5.64392	5.76214	5.71683	5.65559	5.71422	5.76513	5.65604	5.7615	5.70849	5.6701	5.72264	5.78442	5.64392	5.76214	5.71683	5.65559	5.71422	5.76513
	9		5.89249	5.74948	5.68774	5.76351	5.93104	5.81787	5.92699	5.80965	5.7652	5.81419	5.93275	5.82721	5.89249	5.74948	5.68774	5.76351	5.93104	5.81787	5.92699	5.80965	5.7652	5.81419	5.93275	5.82721	5.89249	5.74948	5.68774	5.76351	5.93104	5.81787	5.92699	5.80965	5.7652	5.81419	5.93275	5.82721	5.89249	5.74948	5.68774	5.76351	5.93104	5.81787	5.92699	5.80965	5.7652	5.81419	5.93275
	9.1		5.83633	5.63536	5.53372	5.64517	5.87603	5.79042	5.87632	5.67878	5.60559	5.68854	5.88488	5.79942	5.83633	5.63536	5.53372	5.64517	5.87603	5.79042	5.87632	5.67878	5.60559	5.68854	5.88488	5.79942	5.83633	5.63536	5.53372	5.64517	5.87603	5.79042	5.87632	5.67878	5.60559	5.68854	5.88488	5.79942	5.83633	5.63536	5.53372	5.64517	5.87603	5.79042	5.87632	5.67878	5.60559	5.68854	5.88488
	9.2		5.64062	5.36124	5.21861	5.354	5.65845	5.56408	5.6299	5.32115	5.20615	5.33929	5.64195	5.57558	5.64062	5.36124	5.21861	5.354	5.65845	5.56408	5.6299	5.32115	5.20615	5.33929	5.64195	5.57558	5.64062	5.36124	5.21861	5.354	5.65845	5.56408	5.6299	5.32115	5.20615	5.33929	5.64195	5.57558	5.64062	5.36124	5.21861	5.354	5.65845	5.56408	5.6299	5.32115	5.20615	5.33929	5.64195
	9.3		5.29255	4.9236	4.68041	4.90626	5.2865	5.17316	5.23483	4.79402	4.67111	4.82127	5.25134	5.18425	5.29255	4.9236	4.68041	4.90626	5.2865	5.17316	5.23483	4.79402	4.67111	4.82127	5.25134	5.18425	5.29255	4.9236	4.68041	4.90626	5.2865	5.17316	5.23483	4.79402	4.67111	4.82127	5.25134	5.18425	5.29255	4.9236	4.68041	4.90626	5.2865	5.17316	5.23483	4.79402	4.67111	4.82127	5.25134
	9.4		4.76285	4.59195	4.40033	4.57468	4.79235	4.59201	4.84158	4.61972	4.55966	4.59943	4.84694	4.59771	4.76285	4.59195	4.40033	4.57468	4.79235	4.59201	4.84158	4.61972	4.55966	4.59943	4.84694	4.59771	4.76285	4.59195	4.40033	4.57468	4.79235	4.59201	4.84158	4.61972	4.55966	4.59943	4.84694	4.59771	4.76285	4.59195	4.40033	4.57468	4.79235	4.59201	4.84158	4.61972	4.55966	4.59943	4.84694
	9.5		4.47891	4.68016	4.69446	4.68131	4.55899	3.94898	4.64001	4.61937	4.65646	4.59079	4.62863	3.95338	4.47891	4.68016	4.69446	4.68131	4.55899	3.94898	4.64001	4.61937	4.65646	4.59079	4.62863	3.95338	4.47891	4.68016	4.69446	4.68131	4.55899	3.94898	4.64001	4.61937	4.65646	4.59079	4.62863	3.95338	4.47891	4.68016	4.69446	4.68131	4.55899	3.94898	4.64001	4.61937	4.65646	4.59079	4.62863
	9.6		4.57551	4.66307	4.70492	4.69196	4.59694	4.36047	4.54936	4.45905	4.43398	4.45019	4.55591	4.38467	4.57551	4.66307	4.70492	4.69196	4.59694	4.36047	4.54936	4.45905	4.43398	4.45019	4.55591	4.38467	4.57551	4.66307	4.70492	4.69196	4.59694	4.36047	4.54936	4.45905	4.43398	4.45019	4.55591	4.38467	4.57551	4.66307	4.70492	4.69196	4.59694	4.36047	4.54936	4.45905	4.43398	4.45019	4.55591
	9.7		4.25635	4.35379	4.43265	4.41017	4.28115	4.32792	4.07853	3.88867	3.82953	3.94528	4.11649	4.35137	4.25635	4.35379	4.43265	4.41017	4.28115	4.32792	4.07853	3.88867	3.82953	3.94528	4.11649	4.35137	4.25635	4.35379	4.43265	4.41017	4.28115	4.32792	4.07853	3.88867	3.82953	3.94528	4.11649	4.35137	4.25635	4.35379	4.43265	4.41017	4.28115	4.32792	4.07853	3.88867	3.82953	3.94528	4.11649
	9.8		3.19186	3.94284	3.92989	3.91485	3.26204	3.79352	3.39014	3.59542	3.85093	3.63595	3.44133	3.77164	3.19186	3.94284	3.92989	3.91485	3.26204	3.79352	3.39014	3.59542	3.85093	3.63595	3.44133	3.77164	3.19186	3.94284	3.92989	3.91485	3.26204	3.79352	3.39014	3.59542	3.85093	3.63595	3.44133	3.77164	3.19186	3.94284	3.92989	3.91485	3.26204	3.79352	3.39014	3.59542	3.85093	3.63595	3.44133
	9.9		3.23082	2.99743	2.2696	2.58677	3.24261	3.50481	3.38763	3.53783	3.69458	3.54575	3.36895	3.42853	3.23082	2.99743	2.2696	2.58677	3.24261	3.50481	3.38763	3.53783	3.69458	3.54575	3.36895	3.42853	3.23082	2.99743	2.2696	2.58677	3.24261	3.50481	3.38763	3.53783	3.69458	3.54575	3.36895	3.42853	3.23082	2.99743	2.2696	2.58677	3.24261	3.50481	3.38763	3.53783	3.69458	3.54575	3.36895
	10		3.75625	3.60317	4.04432	3.6282	3.75201	3.65787	3.46336	3.85547	4.0321	3.87108	3.49496	3.64633	3.75625	3.60317	4.04432	3.6282	3.75201	3.65787	3.46336	3.85547	4.0321	3.87108	3.49496	3.64633	3.75625	3.60317	4.04432	3.6282	3.75201	3.65787	3.46336	3.85547	4.0321	3.87108	3.49496	3.64633	3.75625	3.60317	4.04432	3.6282	3.75201	3.65787	3.46336	3.85547	4.0321	3.87108	3.49496
	10.1		3.93355	4.03886	4.3834	4.05945	3.97335	3.8307	3.50136	3.99005	4.22706	4.01017	3.51958	3.81508	3.93355	4.03886	4.3834	4.05945	3.97335	3.8307	3.50136	3.99005	4.22706	4.01017	3.51958	3.81508	3.93355	4.03886	4.3834	4.05945	3.97335	3.8307	3.50136	3.99005	4.22706	4.01017	3.51958	3.81508	3.93355	4.03886	4.3834	4.05945	3.97335	3.8307	3.50136	3.99005	4.22706	4.01017	3.51958
	10.2		3.9747	3.53691	3.60549	3.50845	3.93457	3.61065	3.56968	3.77775	3.54604	3.76815	3.52349	3.57001	3.9747	3.53691	3.60549	3.50845	3.93457	3.61065	3.56968	3.77775	3.54604	3.76815	3.52349	3.57001	3.9747	3.53691	3.60549	3.50845	3.93457	3.61065	3.56968	3.77775	3.54604	3.76815	3.52349	3.57001	3.9747	3.53691	3.60549	3.50845	3.93457	3.61065	3.56968	3.77775	3.54604	3.76815	3.52349
	10.3		4.28513	4.23719	4.07025	4.18878	4.23876	4.03949	4.06788	3.79038	3.72367	3.80282	4.08413	4.03541	4.28513	4.23719	4.07025	4.18878	4.23876	4.03949	4.06788	3.79038	3.72367	3.80282	4.08413	4.03541	4.28513	4.23719	4.07025	4.18878	4.23876	4.03949	4.06788	3.79038	3.72367	3.80282	4.08413	4.03541	4.28513	4.23719	4.07025	4.18878	4.23876	4.03949	4.06788	3.79038	3.72367	3.80282	4.08413
	10.4		4.58253	4.82588	4.7269	4.84848	4.58561	4.48888	4.57195	4.52708	4.41955	4.55236	4.5958	4.50437	4.58253	4.82588	4.7269	4.84848	4.58561	4.48888	4.57195	4.52708	4.41955	4.55236	4.5958	4.50437	4.58253	4.82588	4.7269	4.84848	4.58561	4.48888	4.57195	4.52708	4.41955	4.55236	4.5958	4.50437	4.58253	4.82588	4.7269	4.84848	4.58561	4.48888	4.57195	4.52708	4.41955	4.55236	4.5958
	10.5		4.8224	4.98006	4.92985	5.02979	4.84223	4.70496	4.86346	4.90758	4.79657	4.92595	4.87689	4.72341	4.8224	4.98006	4.92985	5.02979	4.84223	4.70496	4.86346	4.90758	4.79657	4.92595	4.87689	4.72341	4.8224	4.98006	4.92985	5.02979	4.84223	4.70496	4.86346	4.90758	4.79657	4.92595	4.87689	4.72341	4.8224	4.98006	4.92985	5.02979	4.84223	4.70496	4.86346	4.90758	4.79657	4.92595	4.87689
	10.6		4.8767	4.77689	4.80641	4.86517	4.9101	4.92503	4.89252	4.83369	4.81841	4.86222	4.90716	4.93027	4.8767	4.77689	4.80641	4.86517	4.9101	4.92503	4.89252	4.83369	4.81841	4.86222	4.90716	4.93027	4.8767	4.77689	4.80641	4.86517	4.9101	4.92503	4.89252	4.83369	4.81841	4.86222	4.90716	4.93027	4.8767	4.77689	4.80641	4.86517	4.9101	4.92503	4.89252	4.83369	4.81841	4.86222	4.90716
	10.7		5.11267	4.95381	4.93469	4.97552	5.14666	5.24965	5.08046	4.94238	4.94276	4.96639	5.09658	5.24738	5.11267	4.95381	4.93469	4.97552	5.14666	5.24965	5.08046	4.94238	4.94276	4.96639	5.09658	5.24738	5.11267	4.95381	4.93469	4.97552	5.14666	5.24965	5.08046	4.94238	4.94276	4.96639	5.09658	5.24738	5.11267	4.95381	4.93469	4.97552	5.14666	5.24965	5.08046	4.94238	4.94276	4.96639	5.09658
	10.8		5.39122	5.45497	5.42199	5.45391	5.42087	5.46798	5.35518	5.41128	5.39795	5.42071	5.36778	5.46698	5.39122	5.45497	5.42199	5.45391	5.42087	5.46798	5.35518	5.41128	5.39795	5.42071	5.36778	5.46698	5.39122	5.45497	5.42199	5.45391	5.42087	5.46798	5.35518	5.41128	5.39795	5.42071	5.36778	5.46698	5.39122	5.45497	5.42199	5.45391	5.42087	5.46798	5.35518	5.41128	5.39795	5.42071	5.36778
	10.9		5.51622	5.64381	5.6502	5.64202	5.53182	5.55879	5.52711	5.66338	5.6587	5.66989	5.53812	5.56476	5.51622	5.64381	5.6502	5.64202	5.53182	5.55879	5.52711	5.66338	5.6587	5.66989	5.53812	5.56476	5.51622	5.64381	5.6502	5.64202	5.53182	5.55879	5.52711	5.66338	5.6587	5.66989	5.53812	5.56476	5.51622	5.64381	5.6502	5.64202	5.53182	5.55879	5.52711	5.66338	5.6587	5.66989	5.53812
	11		5.58067	5.66572	5.69851	5.66126	5.57612	5.62822	5.61014	5.74097	5.74007	5.74474	5.61932	5.63807	5.58067	5.66572	5.69851	5.66126	5.57612	5.62822	5.61014	5.74097	5.74007	5.74474	5.61932	5.63807	5.58067	5.66572	5.69851	5.66126	5.57612	5.62822	5.61014	5.74097	5.74007	5.74474	5.61932	5.63807	5.58067	5.66572	5.69851	5.66126	5.57612	5.62822	5.61014	5.74097	5.74007	5.74474	5.61932
	11.1		5.54922	5.63021	5.66981	5.624	5.53336	5.57935	5.54805	5.70327	5.70132	5.70597	5.55307	5.58695	5.54922	5.63021	5.66981	5.624	5.53336	5.57935	5.54805	5.70327	5.70132	5.70597	5.55307	5.58695	5.54922	5.63021	5.66981	5.624	5.53336	5.57935	5.54805	5.70327	5.70132	5.70597	5.55307	5.58695	5.54922	5.63021	5.66981	5.624	5.53336	5.57935	5.54805	5.70327	5.70132	5.70597	5.55307
	11.2		5.45701	5.57554	5.61467	5.57136	5.4485	5.49882	5.40705	5.57515	5.57068	5.57644	5.40493	5.4984	5.45701	5.57554	5.61467	5.57136	5.4485	5.49882	5.40705	5.57515	5.57068	5.57644	5.40493	5.4984	5.45701	5.57554	5.61467	5.57136	5.4485	5.49882	5.40705	5.57515	5.57068	5.57644	5.40493	5.4984	5.45701	5.57554	5.61467	5.57136	5.4485	5.49882	5.40705	5.57515	5.57068	5.57644	5.40493
	11.3		5.33184	5.43182	5.48417	5.42759	5.33801	5.40345	5.23797	5.33325	5.3678	5.33388	5.22858	5.3995	5.33184	5.43182	5.48417	5.42759	5.33801	5.40345	5.23797	5.33325	5.3678	5.33388	5.22858	5.3995	5.33184	5.43182	5.48417	5.42759	5.33801	5.40345	5.23797	5.33325	5.3678	5.33388	5.22858	5.3995	5.33184	5.43182	5.48417	5.42759	5.33801	5.40345	5.23797	5.33325	5.3678	5.33388	5.22858
	11.4		5.01812	5.07225	5.2068	5.05444	5.01241	5.18751	4.94554	4.94216	5.1314	4.94856	4.93419	5.18654	5.01812	5.07225	5.2068	5.05444	5.01241	5.18751	4.94554	4.94216	5.1314	4.94856	4.93419	5.18654	5.01812	5.07225	5.2068	5.05444	5.01241	5.18751	4.94554	4.94216	5.1314	4.94856	4.93419	5.18654	5.01812	5.07225	5.2068	5.05444	5.01241	5.18751	4.94554	4.94216	5.1314	4.94856	4.93419
	11.5		4.68629	4.73128	4.90668	4.69685	4.64112	4.92225	4.72957	4.78463	4.98061	4.79444	4.7323	4.93218	4.68629	4.73128	4.90668	4.69685	4.64112	4.92225	4.72957	4.78463	4.98061	4.79444	4.7323	4.93218	4.68629	4.73128	4.90668	4.69685	4.64112	4.92225	4.72957	4.78463	4.98061	4.79444	4.7323	4.93218	4.68629	4.73128	4.90668	4.69685	4.64112	4.92225	4.72957	4.78463	4.98061	4.79444	4.7323
	11.6		4.72971	4.67185	4.74052	4.6485	4.73836	4.87493	4.76002	4.73273	4.75888	4.73544	4.76412	4.87451	4.72971	4.67185	4.74052	4.6485	4.73836	4.87493	4.76002	4.73273	4.75888	4.73544	4.76412	4.87451	4.72971	4.67185	4.74052	4.6485	4.73836	4.87493	4.76002	4.73273	4.75888	4.73544	4.76412	4.87451	4.72971	4.67185	4.74052	4.6485	4.73836	4.87493	4.76002	4.73273	4.75888	4.73544	4.76412
	11.7		4.64504	4.29197	4.49398	4.23413	4.67551	4.852	4.6884	4.26205	4.20592	4.23143	4.66708	4.83033	4.64504	4.29197	4.49398	4.23413	4.67551	4.852	4.6884	4.26205	4.20592	4.23143	4.66708	4.83033	4.64504	4.29197	4.49398	4.23413	4.67551	4.852	4.6884	4.26205	4.20592	4.23143	4.66708	4.83033	4.64504	4.29197	4.49398	4.23413	4.67551	4.852	4.6884	4.26205	4.20592	4.23143	4.66708
	11.8		4.23509	3.39621	4.31345	3.33256	4.26352	4.24225	4.26524	3.43778	4.18131	3.40872	4.21996	4.18561	4.23509	3.39621	4.31345	3.33256	4.26352	4.24225	4.26524	3.43778	4.18131	3.40872	4.21996	4.18561	4.23509	3.39621	4.31345	3.33256	4.26352	4.24225	4.26524	3.43778	4.18131	3.40872	4.21996	4.18561	4.23509	3.39621	4.31345	3.33256	4.26352	4.24225	4.26524	3.43778	4.18131	3.40872	4.21996
	11.9		4.05372	3.53523	3.42043	3.4911	4.00684	3.81023	3.76269	3.85791	3.98058	3.89656	3.79563	3.8352	4.05372	3.53523	3.42043	3.4911	4.00684	3.81023	3.76269	3.85791	3.98058	3.89656	3.79563	3.8352	4.05372	3.53523	3.42043	3.4911	4.00684	3.81023	3.76269	3.85791	3.98058	3.89656	3.79563	3.8352	4.05372	3.53523	3.42043	3.4911	4.00684	3.81023	3.76269	3.85791	3.98058	3.89656	3.79563
	12		4.63596	3.94168	4.0894	3.93392	4.64998	4.72993	4.53215	3.9961	4.33038	4.01501	4.55211	4.7382	4.63596	3.94168	4.0894	3.93392	4.64998	4.72993	4.53215	3.9961	4.33038	4.01501	4.55211	4.7382	4.63596	3.94168	4.0894	3.93392	4.64998	4.72993	4.53215	3.9961	4.33038	4.01501	4.55211	4.7382	4.63596	3.94168	4.0894	3.93392	4.64998	4.72993	4.53215	3.9961	4.33038	4.01501	4.55211
	12.1		4.55477	3.89017	3.83906	3.86331	4.57224	4.71792	4.54047	4.00913	4.25861	4.02526	4.55201	4.72274	4.55477	3.89017	3.83906	3.86331	4.57224	4.71792	4.54047	4.00913	4.25861	4.02526	4.55201	4.72274	4.55477	3.89017	3.83906	3.86331	4.57224	4.71792	4.54047	4.00913	4.25861	4.02526	4.55201	4.72274	4.55477	3.89017	3.83906	3.86331	4.57224	4.71792	4.54047	4.00913	4.25861	4.02526	4.55201
	12.2		3.84274	4.36309	4.1137	4.31692	3.86307	4.18447	4.02075	4.41862	4.24736	4.42708	4.03266	4.17848	3.84274	4.36309	4.1137	4.31692	3.86307	4.18447	4.02075	4.41862	4.24736	4.42708	4.03266	4.17848	3.84274	4.36309	4.1137	4.31692	3.86307	4.18447	4.02075	4.41862	4.24736	4.42708	4.03266	4.17848	3.84274	4.36309	4.1137	4.31692	3.86307	4.18447	4.02075	4.41862	4.24736	4.42708	4.03266
	12.3		4.4699	4.69458	4.74237	4.68605	4.44665	3.99608	4.36224	4.58008	4.56499	4.58078	4.35852	3.97316	4.4699	4.69458	4.74237	4.68605	4.44665	3.99608	4.36224	4.58008	4.56499	4.58078	4.35852	3.97316	4.4699	4.69458	4.74237	4.68605	4.44665	3.99608	4.36224	4.58008	4.56499	4.58078	4.35852	3.97316	4.4699	4.69458	4.74237	4.68605	4.44665	3.99608	4.36224	4.58008	4.56499	4.58078	4.35852
	12.4		4.81071	4.73393	4.79083	4.70152	4.78667	4.77696	4.74323	4.58472	4.62398	4.56546	4.73541	4.77855	4.81071	4.73393	4.79083	4.70152	4.78667	4.77696	4.74323	4.58472	4.62398	4.56546	4.73541	4.77855	4.81071	4.73393	4.79083	4.70152	4.78667	4.77696	4.74323	4.58472	4.62398	4.56546	4.73541	4.77855	4.81071	4.73393	4.79083	4.70152	4.78667	4.77696	4.74323	4.58472	4.62398	4.56546	4.73541
	12.5		5.15029	5.18319	5.1537	5.16233	5.14309	5.18316	5.21864	5.27846	5.27744	5.27043	5.21064	5.19033	5.15029	5.18319	5.1537	5.16233	5.14309	5.18316	5.21864	5.27846	5.27744	5.27043	5.21064	5.19033	5.15029	5.18319	5.1537	5.16233	5.14309	5.18316	5.21864	5.27846	5.27744	5.27043	5.21064	5.19033	5.15029	5.18319	5.1537	5.16233	5.14309	5.18316	5.21864	5.27846	5.27744	5.27043	5.21064
	12.6		5.32504	5.35062	5.30919	5.32936	5.30603	5.3085	5.40812	5.40327	5.39391	5.39595	5.40249	5.31606	5.32504	5.35062	5.30919	5.32936	5.30603	5.3085	5.40812	5.40327	5.39391	5.39595	5.40249	5.31606	5.32504	5.35062	5.30919	5.32936	5.30603	5.3085	5.40812	5.40327	5.39391	5.39595	5.40249	5.31606	5.32504	5.35062	5.30919	5.32936	5.30603	5.3085	5.40812	5.40327	5.39391	5.39595	5.40249
	12.7		5.4736	5.33607	5.27525	5.32187	5.45666	5.45187	5.48117	5.34135	5.31565	5.33791	5.4776	5.45312	5.4736	5.33607	5.27525	5.32187	5.45666	5.45187	5.48117	5.34135	5.31565	5.33791	5.4776	5.45312	5.4736	5.33607	5.27525	5.32187	5.45666	5.45187	5.48117	5.34135	5.31565	5.33791	5.4776	5.45312	5.4736	5.33607	5.27525	5.32187	5.45666	5.45187	5.48117	5.34135	5.31565	5.33791	5.4776
	12.8		5.62298	5.56753	5.61102	5.56846	5.61094	5.46925	5.52334	5.46323	5.51934	5.4589	5.52004	5.46637	5.62298	5.56753	5.61102	5.56846	5.61094	5.46925	5.52334	5.46323	5.51934	5.4589	5.52004	5.46637	5.62298	5.56753	5.61102	5.56846	5.61094	5.46925	5.52334	5.46323	5.51934	5.4589	5.52004	5.46637	5.62298	5.56753	5.61102	5.56846	5.61094	5.46925	5.52334	5.46323	5.51934	5.4589	5.52004
	12.9		5.66481	5.62061	5.72993	5.61582	5.65118	5.56072	5.62574	5.59435	5.70953	5.58691	5.62072	5.55523	5.66481	5.62061	5.72993	5.61582	5.65118	5.56072	5.62574	5.59435	5.70953	5.58691	5.62072	5.55523	5.66481	5.62061	5.72993	5.61582	5.65118	5.56072	5.62574	5.59435	5.70953	5.58691	5.62072	5.55523	5.66481	5.62061	5.72993	5.61582	5.65118	5.56072	5.62574	5.59435	5.70953	5.58691	5.62072
	13		5.73461	5.63807	5.68487	5.63095	5.72289	5.72623	5.78671	5.71361	5.72413	5.70668	5.78619	5.72266	5.73461	5.63807	5.68487	5.63095	5.72289	5.72623	5.78671	5.71361	5.72413	5.70668	5.78619	5.72266	5.73461	5.63807	5.68487	5.63095	5.72289	5.72623	5.78671	5.71361	5.72413	5.70668	5.78619	5.72266	5.73461	5.63807	5.68487	5.63095	5.72289	5.72623	5.78671	5.71361	5.72413	5.70668	5.78619
	13.1		5.68545	5.6119	5.58007	5.60532	5.68108	5.73603	5.78744	5.71734	5.61944	5.71152	5.78837	5.73579	5.68545	5.6119	5.58007	5.60532	5.68108	5.73603	5.78744	5.71734	5.61944	5.71152	5.78837	5.73579	5.68545	5.6119	5.58007	5.60532	5.68108	5.73603	5.78744	5.71734	5.61944	5.71152	5.78837	5.73579	5.68545	5.6119	5.58007	5.60532	5.68108	5.73603	5.78744	5.71734	5.61944	5.71152	5.78837
	13.2		5.57489	5.55594	5.55744	5.55037	5.57826	5.60896	5.57147	5.54873	5.49015	5.54423	5.57619	5.61173	5.57489	5.55594	5.55744	5.55037	5.57826	5.60896	5.57147	5.54873	5.49015	5.54423	5.57619	5.61173	5.57489	5.55594	5.55744	5.55037	5.57826	5.60896	5.57147	5.54873	5.49015	5.54423	5.57619	5.61173	5.57489	5.55594	5.55744	5.55037	5.57826	5.60896	5.57147	5.54873	5.49015	5.54423	5.57619
	13.3		5.45932	5.35743	5.38602	5.34627	5.46234	5.52004	5.34482	5.18679	5.22936	5.18647	5.35586	5.52228	5.45932	5.35743	5.38602	5.34627	5.46234	5.52004	5.34482	5.18679	5.22936	5.18647	5.35586	5.52228	5.45932	5.35743	5.38602	5.34627	5.46234	5.52004	5.34482	5.18679	5.22936	5.18647	5.35586	5.52228	5.45932	5.35743	5.38602	5.34627	5.46234	5.52004	5.34482	5.18679	5.22936	5.18647	5.35586
	13.4		5.2977	5.07669	5.07249	5.05252	5.28699	5.30872	5.20491	4.97648	5.07505	4.96864	5.22236	5.31153	5.2977	5.07669	5.07249	5.05252	5.28699	5.30872	5.20491	4.97648	5.07505	4.96864	5.22236	5.31153	5.2977	5.07669	5.07249	5.05252	5.28699	5.30872	5.20491	4.97648	5.07505	4.96864	5.22236	5.31153	5.2977	5.07669	5.07249	5.05252	5.28699	5.30872	5.20491	4.97648	5.07505	4.96864	5.22236
	13.5		5.11198	4.92637	4.98731	4.94409	5.09053	5.04506	5.16491	5.07202	5.1082	5.05858	5.17983	5.0518	5.11198	4.92637	4.98731	4.94409	5.09053	5.04506	5.16491	5.07202	5.1082	5.05858	5.17983	5.0518	5.11198	4.92637	4.98731	4.94409	5.09053	5.04506	5.16491	5.07202	5.1082	5.05858	5.17983	5.0518	5.11198	4.92637	4.98731	4.94409	5.09053	5.04506	5.16491	5.07202	5.1082	5.05858	5.17983
	13.6		4.88062	4.81962	5.01469	4.8637	4.87335	4.97034	4.90851	4.83683	4.82448	4.82569	4.90727	4.9796	4.88062	4.81962	5.01469	4.8637	4.87335	4.97034	4.90851	4.83683	4.82448	4.82569	4.90727	4.9796	4.88062	4.81962	5.01469	4.8637	4.87335	4.97034	4.90851	4.83683	4.82448	4.82569	4.90727	4.9796	4.88062	4.81962	5.01469	4.8637	4.87335	4.97034	4.90851	4.83683	4.82448	4.82569	4.90727
	13.7		4.69397	4.32829	4.45903	4.35896	4.70316	4.89722	4.59242	3.93079	3.96362	3.97077	4.59971	4.90644	4.69397	4.32829	4.45903	4.35896	4.70316	4.89722	4.59242	3.93079	3.96362	3.97077	4.59971	4.90644	4.69397	4.32829	4.45903	4.35896	4.70316	4.89722	4.59242	3.93079	3.96362	3.97077	4.59971	4.90644	4.69397	4.32829	4.45903	4.35896	4.70316	4.89722	4.59242	3.93079	3.96362	3.97077	4.59971
	13.8		4.42801	4.29386	4.23381	4.26357	4.44268	4.52962	4.53025	4.35475	4.37668	4.35891	4.53666	4.53277	4.42801	4.29386	4.23381	4.26357	4.44268	4.52962	4.53025	4.35475	4.37668	4.35891	4.53666	4.53277	4.42801	4.29386	4.23381	4.26357	4.44268	4.52962	4.53025	4.35475	4.37668	4.35891	4.53666	4.53277	4.42801	4.29386	4.23381	4.26357	4.44268	4.52962	4.53025	4.35475	4.37668	4.35891	4.53666
	13.9		4.25812	4.08145	3.6828	4.09751	4.27149	4.41022	4.39269	4.4545	4.09529	4.43911	4.39012	4.41393	4.25812	4.08145	3.6828	4.09751	4.27149	4.41022	4.39269	4.4545	4.09529	4.43911	4.39012	4.41393	4.25812	4.08145	3.6828	4.09751	4.27149	4.41022	4.39269	4.4545	4.09529	4.43911	4.39012	4.41393	4.25812	4.08145	3.6828	4.09751	4.27149	4.41022	4.39269	4.4545	4.09529	4.43911	4.39012
	14		4.64373	3.76305	4.04026	3.76196	4.62493	4.96298	4.72831	3.94845	3.55267	3.92804	4.72804	4.97232	4.64373	3.76305	4.04026	3.76196	4.62493	4.96298	4.72831	3.94845	3.55267	3.92804	4.72804	4.97232	4.64373	3.76305	4.04026	3.76196	4.62493	4.96298	4.72831	3.94845	3.55267	3.92804	4.72804	4.97232	4.64373	3.76305	4.04026	3.76196	4.62493	4.96298	4.72831	3.94845	3.55267	3.92804	4.72804
	14.1		4.31348	3.69269	3.68112	3.71871	4.319	4.88104	4.56063	3.74259	3.77448	3.69639	4.55174	4.88096	4.31348	3.69269	3.68112	3.71871	4.319	4.88104	4.56063	3.74259	3.77448	3.69639	4.55174	4.88096	4.31348	3.69269	3.68112	3.71871	4.319	4.88104	4.56063	3.74259	3.77448	3.69639	4.55174	4.88096	4.31348	3.69269	3.68112	3.71871	4.319	4.88104	4.56063	3.74259	3.77448	3.69639	4.55174
	14.2		4.35201	3.7573	3.68221	3.71326	4.33236	4.48947	4.38938	4.09747	4.06318	4.08467	4.37998	4.47685	4.35201	3.7573	3.68221	3.71326	4.33236	4.48947	4.38938	4.09747	4.06318	4.08467	4.37998	4.47685	4.35201	3.7573	3.68221	3.71326	4.33236	4.48947	4.38938	4.09747	4.06318	4.08467	4.37998	4.47685	4.35201	3.7573	3.68221	3.71326	4.33236	4.48947	4.38938	4.09747	4.06318	4.08467	4.37998
	14.3		4.21715	4.37096	4.24423	4.38052	4.23119	4.39913	4.28075	4.43881	4.51018	4.44203	4.29763	4.38566	4.21715	4.37096	4.24423	4.38052	4.23119	4.39913	4.28075	4.43881	4.51018	4.44203	4.29763	4.38566	4.21715	4.37096	4.24423	4.38052	4.23119	4.39913	4.28075	4.43881	4.51018	4.44203	4.29763	4.38566	4.21715	4.37096	4.24423	4.38052	4.23119	4.39913	4.28075	4.43881	4.51018	4.44203	4.29763
	14.4		4.55717	4.426	4.22053	4.44719	4.55752	4.79081	4.33813	3.95629	3.86917	3.97189	4.36272	4.80728	4.55717	4.426	4.22053	4.44719	4.55752	4.79081	4.33813	3.95629	3.86917	3.97189	4.36272	4.80728	4.55717	4.426	4.22053	4.44719	4.55752	4.79081	4.33813	3.95629	3.86917	3.97189	4.36272	4.80728	4.55717	4.426	4.22053	4.44719	4.55752	4.79081	4.33813	3.95629	3.86917	3.97189	4.36272
	14.5		5.09661	4.88133	4.74199	4.88719	5.10077	5.06452	5.12815	4.92615	4.67788	4.93658	5.13723	5.07929	5.09661	4.88133	4.74199	4.88719	5.10077	5.06452	5.12815	4.92615	4.67788	4.93658	5.13723	5.07929	5.09661	4.88133	4.74199	4.88719	5.10077	5.06452	5.12815	4.92615	4.67788	4.93658	5.13723	5.07929	5.09661	4.88133	4.74199	4.88719	5.10077	5.06452	5.12815	4.92615	4.67788	4.93658	5.13723
	14.6		5.09935	5.03888	4.91979	5.04065	5.10564	5.16852	5.22585	5.10381	5.05077	5.11391	5.23184	5.17859	5.09935	5.03888	4.91979	5.04065	5.10564	5.16852	5.22585	5.10381	5.05077	5.11391	5.23184	5.17859	5.09935	5.03888	4.91979	5.04065	5.10564	5.16852	5.22585	5.10381	5.05077	5.11391	5.23184	5.17859	5.09935	5.03888	4.91979	5.04065	5.10564	5.16852	5.22585	5.10381	5.05077	5.11391	5.23184
	14.7		5.18312	5.17622	5.00598	5.17963	5.18529	5.29788	5.17278	5.13656	5.01218	5.13468	5.17451	5.30097	5.18312	5.17622	5.00598	5.17963	5.18529	5.29788	5.17278	5.13656	5.01218	5.13468	5.17451	5.30097	5.18312	5.17622	5.00598	5.17963	5.18529	5.29788	5.17278	5.13656	5.01218	5.13468	5.17451	5.30097	5.18312	5.17622	5.00598	5.17963	5.18529	5.29788	5.17278	5.13656	5.01218	5.13468	5.17451
	14.8		5.41131	5.44584	5.31549	5.45178	5.41005	5.26678	5.29059	5.31243	5.09695	5.31249	5.28894	5.27146	5.41131	5.44584	5.31549	5.45178	5.41005	5.26678	5.29059	5.31243	5.09695	5.31249	5.28894	5.27146	5.41131	5.44584	5.31549	5.45178	5.41005	5.26678	5.29059	5.31243	5.09695	5.31249	5.28894	5.27146	5.41131	5.44584	5.31549	5.45178	5.41005	5.26678	5.29059	5.31243	5.09695	5.31249	5.28894
	14.9		5.42365	5.42689	5.50908	5.43461	5.4343	5.39653	5.38214	5.38013	5.50229	5.38113	5.383	5.40192	5.42365	5.42689	5.50908	5.43461	5.4343	5.39653	5.38214	5.38013	5.50229	5.38113	5.383	5.40192	5.42365	5.42689	5.50908	5.43461	5.4343	5.39653	5.38214	5.38013	5.50229	5.38113	5.383	5.40192	5.42365	5.42689	5.50908	5.43461	5.4343	5.39653	5.38214	5.38013	5.50229	5.38113	5.383
	15		5.55167	5.38343	5.41861	5.38221	5.55871	5.68729	5.64352	5.54627	5.49818	5.55009	5.64532	5.69441	5.55167	5.38343	5.41861	5.38221	5.55871	5.68729	5.64352	5.54627	5.49818	5.55009	5.64532	5.69441	5.55167	5.38343	5.41861	5.38221	5.55871	5.68729	5.64352	5.54627	5.49818	5.55009	5.64532	5.69441	5.55167	5.38343	5.41861	5.38221	5.55871	5.68729	5.64352	5.54627	5.49818	5.55009	5.64532
	15.1		5.58885	5.39565	5.21004	5.38659	5.59383	5.69569	5.64202	5.57107	5.36903	5.5757	5.64586	5.70417	5.58885	5.39565	5.21004	5.38659	5.59383	5.69569	5.64202	5.57107	5.36903	5.5757	5.64586	5.70417	5.58885	5.39565	5.21004	5.38659	5.59383	5.69569	5.64202	5.57107	5.36903	5.5757	5.64586	5.70417	5.58885	5.39565	5.21004	5.38659	5.59383	5.69569	5.64202	5.57107	5.36903	5.5757	5.64586
	15.2		5.45591	5.40207	5.27706	5.39346	5.45878	5.4908	5.43058	5.35515	5.26226	5.35369	5.42879	5.49335	5.45591	5.40207	5.27706	5.39346	5.45878	5.4908	5.43058	5.35515	5.26226	5.35369	5.42879	5.49335	5.45591	5.40207	5.27706	5.39346	5.45878	5.4908	5.43058	5.35515	5.26226	5.35369	5.42879	5.49335	5.45591	5.40207	5.27706	5.39346	5.45878	5.4908	5.43058	5.35515	5.26226	5.35369	5.42879
	15.3		5.34166	5.14202	5.20357	5.12579	5.33773	5.449	5.17631	4.84238	4.85177	4.83088	5.16619	5.4459	5.34166	5.14202	5.20357	5.12579	5.33773	5.449	5.17631	4.84238	4.85177	4.83088	5.16619	5.4459	5.34166	5.14202	5.20357	5.12579	5.33773	5.449	5.17631	4.84238	4.85177	4.83088	5.16619	5.4459	5.34166	5.14202	5.20357	5.12579	5.33773	5.449	5.17631	4.84238	4.85177	4.83088	5.16619
	15.4		5.1572	4.80723	4.77207	4.7805	5.13324	5.36275	5.05063	4.71546	4.74708	4.70707	5.03993	5.35827	5.1572	4.80723	4.77207	4.7805	5.13324	5.36275	5.05063	4.71546	4.74708	4.70707	5.03993	5.35827	5.1572	4.80723	4.77207	4.7805	5.13324	5.36275	5.05063	4.71546	4.74708	4.70707	5.03993	5.35827	5.1572	4.80723	4.77207	4.7805	5.13324	5.36275	5.05063	4.71546	4.74708	4.70707	5.03993
	15.5		4.85511	4.62042	4.12409	4.62002	4.8265	5.11176	5.09321	4.94503	4.77232	4.94131	5.08956	5.11482	4.85511	4.62042	4.12409	4.62002	4.8265	5.11176	5.09321	4.94503	4.77232	4.94131	5.08956	5.11482	4.85511	4.62042	4.12409	4.62002	4.8265	5.11176	5.09321	4.94503	4.77232	4.94131	5.08956	5.11482	4.85511	4.62042	4.12409	4.62002	4.8265	5.11176	5.09321	4.94503	4.77232	4.94131	5.08956
	15.6		4.95043	4.63867	4.35514	4.6602	4.96328	5.03604	5.08953	4.81717	4.38194	4.81207	5.09157	5.04257	4.95043	4.63867	4.35514	4.6602	4.96328	5.03604	5.08953	4.81717	4.38194	4.81207	5.09157	5.04257	4.95043	4.63867	4.35514	4.6602	4.96328	5.03604	5.08953	4.81717	4.38194	4.81207	5.09157	5.04257	4.95043	4.63867	4.35514	4.6602	4.96328	5.03604	5.08953	4.81717	4.38194	4.81207	5.09157
	15.7		4.85704	3.81766	3.45389	3.84096	4.86577	4.87784	4.86961	4.11666	3.83733	4.08108	4.87695	4.88721	4.85704	3.81766	3.45389	3.84096	4.86577	4.87784	4.86961	4.11666	3.83733	4.08108	4.87695	4.88721	4.85704	3.81766	3.45389	3.84096	4.86577	4.87784	4.86961	4.11666	3.83733	4.08108	4.87695	4.88721	4.85704	3.81766	3.45389	3.84096	4.86577	4.87784	4.86961	4.11666	3.83733	4.08108	4.87695
	15.8		4.0247	3.38776	3.36399	3.34281	4.00343	4.36756	4.0115	4.29979	4.1723	4.32235	4.0297	4.40003	4.0247	3.38776	3.36399	3.34281	4.00343	4.36756	4.0115	4.29979	4.1723	4.32235	4.0297	4.40003	4.0247	3.38776	3.36399	3.34281	4.00343	4.36756	4.0115	4.29979	4.1723	4.32235	4.0297	4.40003	4.0247	3.38776	3.36399	3.34281	4.00343	4.36756	4.0115	4.29979	4.1723	4.32235	4.0297
	15.9		4.2626	3.60992	3.86691	3.50854	4.23122	4.09506	4.26029	3.84473	3.78724	3.88432	4.25296	4.11251	4.2626	3.60992	3.86691	3.50854	4.23122	4.09506	4.26029	3.84473	3.78724	3.88432	4.25296	4.11251	4.2626	3.60992	3.86691	3.50854	4.23122	4.09506	4.26029	3.84473	3.78724	3.88432	4.25296	4.11251	4.2626	3.60992	3.86691	3.50854	4.23122	4.09506	4.26029	3.84473	3.78724	3.88432	4.25296
	16		4.77676	4.36933	4.61571	4.39058	4.75809	4.87957	4.74376	4.14992	2.58931	4.12744	4.74404	4.87485	4.77676	4.36933	4.61571	4.39058	4.75809	4.87957	4.74376	4.14992	2.58931	4.12744	4.74404	4.87485	4.77676	4.36933	4.61571	4.39058	4.75809	4.87957	4.74376	4.14992	2.58931	4.12744	4.74404	4.87485	4.77676	4.36933	4.61571	4.39058	4.75809	4.87957	4.74376	4.14992	2.58931	4.12744	4.74404
	16.1		4.73041	4.2674	4.38003	4.30058	4.71065	4.80666	4.73667	4.3301	2.79087	4.33315	4.73613	4.80084	4.73041	4.2674	4.38003	4.30058	4.71065	4.80666	4.73667	4.3301	2.79087	4.33315	4.73613	4.80084	4.73041	4.2674	4.38003	4.30058	4.71065	4.80666	4.73667	4.3301	2.79087	4.33315	4.73613	4.80084	4.73041	4.2674	4.38003	4.30058	4.71065	4.80666	4.73667	4.3301	2.79087	4.33315	4.73613
	16.2		4.2981	4.24406	3.82199	4.24365	4.26244	4.30779	4.32859	4.57676	4.44313	4.57659	4.33016	4.31393	4.2981	4.24406	3.82199	4.24365	4.26244	4.30779	4.32859	4.57676	4.44313	4.57659	4.33016	4.31393	4.2981	4.24406	3.82199	4.24365	4.26244	4.30779	4.32859	4.57676	4.44313	4.57659	4.33016	4.31393	4.2981	4.24406	3.82199	4.24365	4.26244	4.30779	4.32859	4.57676	4.44313	4.57659	4.33016
	16.3		4.33251	4.00657	4.30626	3.99268	4.31574	4.54017	3.82985	4.20617	4.54979	4.18963	3.85852	4.543	4.33251	4.00657	4.30626	3.99268	4.31574	4.54017	3.82985	4.20617	4.54979	4.18963	3.85852	4.543	4.33251	4.00657	4.30626	3.99268	4.31574	4.54017	3.82985	4.20617	4.54979	4.18963	3.85852	4.543	4.33251	4.00657	4.30626	3.99268	4.31574	4.54017	3.82985	4.20617	4.54979	4.18963	3.85852
	16.4		4.88212	4.47464	4.32182	4.49174	4.88166	4.78451	4.83744	4.37601	3.66553	4.3727	4.84705	4.7874	4.88212	4.47464	4.32182	4.49174	4.88166	4.78451	4.83744	4.37601	3.66553	4.3727	4.84705	4.7874	4.88212	4.47464	4.32182	4.49174	4.88166	4.78451	4.83744	4.37601	3.66553	4.3727	4.84705	4.7874	4.88212	4.47464	4.32182	4.49174	4.88166	4.78451	4.83744	4.37601	3.66553	4.3727	4.84705
	16.5		4.98778	4.93736	4.86221	4.94592	4.97007	5.2283	5.20029	5.1128	5.08201	5.11199	5.20596	5.24035	4.98778	4.93736	4.86221	4.94592	4.97007	5.2283	5.20029	5.1128	5.08201	5.11199	5.20596	5.24035	4.98778	4.93736	4.86221	4.94592	4.97007	5.2283	5.20029	5.1128	5.08201	5.11199	5.20596	5.24035	4.98778	4.93736	4.86221	4.94592	4.97007	5.2283	5.20029	5.1128	5.08201	5.11199	5.20596
	16.6		5.27543	4.82847	4.88174	4.80034	5.25621	5.60156	5.3941	5.19897	5.28749	5.19851	5.39422	5.60191	5.27543	4.82847	4.88174	4.80034	5.25621	5.60156	5.3941	5.19897	5.28749	5.19851	5.39422	5.60191	5.27543	4.82847	4.88174	4.80034	5.25621	5.60156	5.3941	5.19897	5.28749	5.19851	5.39422	5.60191	5.27543	4.82847	4.88174	4.80034	5.25621	5.60156	5.3941	5.19897	5.28749	5.19851	5.39422
	16.7		5.4962	5.29852	5.06799	5.30762	5.49212	5.59078	5.3928	5.15239	4.85837	5.15809	5.38852	5.58577	5.4962	5.29852	5.06799	5.30762	5.49212	5.59078	5.3928	5.15239	4.85837	5.15809	5.38852	5.58577	5.4962	5.29852	5.06799	5.30762	5.49212	5.59078	5.3928	5.15239	4.85837	5.15809	5.38852	5.58577	5.4962	5.29852	5.06799	5.30762	5.49212	5.59078	5.3928	5.15239	4.85837	5.15809	5.38852
	16.8		5.55846	5.46836	5.55812	5.49437	5.55627	5.54512	5.39643	5.20368	5.27944	5.21112	5.3959	5.53935	5.55846	5.46836	5.55812	5.49437	5.55627	5.54512	5.39643	5.20368	5.27944	5.21112	5.3959	5.53935	5.55846	5.46836	5.55812	5.49437	5.55627	5.54512	5.39643	5.20368	5.27944	5.21112	5.3959	5.53935	5.55846	5.46836	5.55812	5.49437	5.55627	5.54512	5.39643	5.20368	5.27944	5.21112	5.3959
	16.9		5.56727	5.46602	5.62906	5.48997	5.5681	5.62772	5.54821	5.48592	5.58439	5.49341	5.55213	5.62575	5.56727	5.46602	5.62906	5.48997	5.5681	5.62772	5.54821	5.48592	5.58439	5.49341	5.55213	5.62575	5.56727	5.46602	5.62906	5.48997	5.5681	5.62772	5.54821	5.48592	5.58439	5.49341	5.55213	5.62575	5.56727	5.46602	5.62906	5.48997	5.5681	5.62772	5.54821	5.48592	5.58439	5.49341	5.55213
	17		5.54802	5.37389	5.49663	5.38659	5.55018	5.72236	5.63797	5.6079	5.65492	5.61076	5.64142	5.72352	5.54802	5.37389	5.49663	5.38659	5.55018	5.72236	5.63797	5.6079	5.65492	5.61076	5.64142	5.72352	5.54802	5.37389	5.49663	5.38659	5.55018	5.72236	5.63797	5.6079	5.65492	5.61076	5.64142	5.72352	5.54802	5.37389	5.49663	5.38659	5.55018	5.72236	5.63797	5.6079	5.65492	5.61076	5.64142
	17.1		5.62618	5.36484	5.44287	5.37811	5.63536	5.86191	5.72317	5.58091	5.62551	5.583	5.72696	5.86594	5.62618	5.36484	5.44287	5.37811	5.63536	5.86191	5.72317	5.58091	5.62551	5.583	5.72696	5.86594	5.62618	5.36484	5.44287	5.37811	5.63536	5.86191	5.72317	5.58091	5.62551	5.583	5.72696	5.86594	5.62618	5.36484	5.44287	5.37811	5.63536	5.86191	5.72317	5.58091	5.62551	5.583	5.72696
	17.2		5.65666	5.45682	5.51486	5.4645	5.66759	5.85933	5.68565	5.45526	5.50338	5.45581	5.68979	5.86444	5.65666	5.45682	5.51486	5.4645	5.66759	5.85933	5.68565	5.45526	5.50338	5.45581	5.68979	5.86444	5.65666	5.45682	5.51486	5.4645	5.66759	5.85933	5.68565	5.45526	5.50338	5.45581	5.68979	5.86444	5.65666	5.45682	5.51486	5.4645	5.66759	5.85933	5.68565	5.45526	5.50338	5.45581	5.68979
	17.3		5.61697	5.53639	5.57539	5.52717	5.6257	5.66955	5.46047	5.2164	5.31224	5.218	5.46511	5.66981	5.61697	5.53639	5.57539	5.52717	5.6257	5.66955	5.46047	5.2164	5.31224	5.218	5.46511	5.66981	5.61697	5.53639	5.57539	5.52717	5.6257	5.66955	5.46047	5.2164	5.31224	5.218	5.46511	5.66981	5.61697	5.53639	5.57539	5.52717	5.6257	5.66955	5.46047	5.2164	5.31224	5.218	5.46511
	17.4		5.4645	5.27889	5.27201	5.24647	5.46232	5.41684	5.28079	5.09304	5.1694	5.09228	5.28151	5.40991	5.4645	5.27889	5.27201	5.24647	5.46232	5.41684	5.28079	5.09304	5.1694	5.09228	5.28151	5.40991	5.4645	5.27889	5.27201	5.24647	5.46232	5.41684	5.28079	5.09304	5.1694	5.09228	5.28151	5.40991	5.4645	5.27889	5.27201	5.24647	5.46232	5.41684	5.28079	5.09304	5.1694	5.09228	5.28151
	17.5		5.08499	4.82509	5.05284	4.80993	5.0519	5.01653	5.23677	5.24027	5.34041	5.24263	5.23786	5.01837	5.08499	4.82509	5.05284	4.80993	5.0519	5.01653	5.23677	5.24027	5.34041	5.24263	5.23786	5.01837	5.08499	4.82509	5.05284	4.80993	5.0519	5.01653	5.23677	5.24027	5.34041	5.24263	5.23786	5.01837	5.08499	4.82509	5.05284	4.80993	5.0519	5.01653	5.23677	5.24027	5.34041	5.24263	5.23786
	17.6		4.70085	4.70042	4.93473	4.74088	4.67336	4.54052	5.08139	4.9404	4.89945	4.95495	5.08899	4.55969	4.70085	4.70042	4.93473	4.74088	4.67336	4.54052	5.08139	4.9404	4.89945	4.95495	5.08899	4.55969	4.70085	4.70042	4.93473	4.74088	4.67336	4.54052	5.08139	4.9404	4.89945	4.95495	5.08899	4.55969	4.70085	4.70042	4.93473	4.74088	4.67336	4.54052	5.08139	4.9404	4.89945	4.95495	5.08899
	17.7		4.39516	4.24575	4.61063	4.23231	4.42464	3.6581	4.48789	3.68168	4.12741	3.6698	4.50565	3.7195	4.39516	4.24575	4.61063	4.23231	4.42464	3.6581	4.48789	3.68168	4.12741	3.6698	4.50565	3.7195	4.39516	4.24575	4.61063	4.23231	4.42464	3.6581	4.48789	3.68168	4.12741	3.6698	4.50565	3.7195	4.39516	4.24575	4.61063	4.23231	4.42464	3.6581	4.48789	3.68168	4.12741	3.6698	4.50565
	17.8		4.31198	4.47178	4.77107	4.46203	4.32811	3.7953	4.11503	4.75502	5.00895	4.74352	4.1096	3.80993	4.31198	4.47178	4.77107	4.46203	4.32811	3.7953	4.11503	4.75502	5.00895	4.74352	4.1096	3.80993	4.31198	4.47178	4.77107	4.46203	4.32811	3.7953	4.11503	4.75502	5.00895	4.74352	4.1096	3.80993	4.31198	4.47178	4.77107	4.46203	4.32811	3.7953	4.11503	4.75502	5.00895	4.74352	4.1096
	17.9		4.2188	3.74122	3.49757	3.74023	4.2063	3.88883	4.40082	4.17394	4.06613	4.17679	4.38872	3.86121	4.2188	3.74122	3.49757	3.74023	4.2063	3.88883	4.40082	4.17394	4.06613	4.17679	4.38872	3.86121	4.2188	3.74122	3.49757	3.74023	4.2063	3.88883	4.40082	4.17394	4.06613	4.17679	4.38872	3.86121	4.2188	3.74122	3.49757	3.74023	4.2063	3.88883	4.40082	4.17394	4.06613	4.17679	4.38872
	18		4.66157	5.01036	5.21948	5.00256	4.65562	4.64764	4.20384	4.23606	4.77431	4.23848	4.16357	4.63336	4.66157	5.01036	5.21948	5.00256	4.65562	4.64764	4.20384	4.23606	4.77431	4.23848	4.16357	4.63336	4.66157	5.01036	5.21948	5.00256	4.65562	4.64764	4.20384	4.23606	4.77431	4.23848	4.16357	4.63336	4.66157	5.01036	5.21948	5.00256	4.65562	4.64764	4.20384	4.23606	4.77431	4.23848	4.16357
	18.1		4.65184	4.95291	5.158	4.93907	4.66512	4.74471	4.06631	4.38742	4.75174	4.38821	4.04489	4.73152	4.65184	4.95291	5.158	4.93907	4.66512	4.74471	4.06631	4.38742	4.75174	4.38821	4.04489	4.73152	4.65184	4.95291	5.158	4.93907	4.66512	4.74471	4.06631	4.38742	4.75174	4.38821	4.04489	4.73152	4.65184	4.95291	5.158	4.93907	4.66512	4.74471	4.06631	4.38742	4.75174	4.38821	4.04489
	18.2		3.63674	3.71584	4.01524	3.72585	3.66111	4.11283	4.11569	4.5636	4.87107	4.5726	4.14487	4.09452	3.63674	3.71584	4.01524	3.72585	3.66111	4.11283	4.11569	4.5636	4.87107	4.5726	4.14487	4.09452	3.63674	3.71584	4.01524	3.72585	3.66111	4.11283	4.11569	4.5636	4.87107	4.5726	4.14487	4.09452	3.63674	3.71584	4.01524	3.72585	3.66111	4.11283	4.11569	4.5636	4.87107	4.5726	4.14487
	18.3		4.39565	4.91337	5.19324	4.92439	4.36974	3.23352	3.5248	4.73552	5.18738	4.74033	3.55701	3.29672	4.39565	4.91337	5.19324	4.92439	4.36974	3.23352	3.5248	4.73552	5.18738	4.74033	3.55701	3.29672	4.39565	4.91337	5.19324	4.92439	4.36974	3.23352	3.5248	4.73552	5.18738	4.74033	3.55701	3.29672	4.39565	4.91337	5.19324	4.92439	4.36974	3.23352	3.5248	4.73552	5.18738	4.74033	3.55701
	18.4		4.5798	4.92011	5.00988	4.93779	4.58453	2.81542	4.32772	4.50134	4.3565	4.49583	4.32043	2.77346	4.5798	4.92011	5.00988	4.93779	4.58453	2.81542	4.32772	4.50134	4.3565	4.49583	4.32043	2.77346	4.5798	4.92011	5.00988	4.93779	4.58453	2.81542	4.32772	4.50134	4.3565	4.49583	4.32043	2.77346	4.5798	4.92011	5.00988	4.93779	4.58453	2.81542	4.32772	4.50134	4.3565	4.49583	4.32043
	18.5		4.79698	5.04485	5.15084	5.04057	4.79339	4.65746	5.07306	5.24143	5.24799	5.24155	5.0692	4.65323	4.79698	5.04485	5.15084	5.04057	4.79339	4.65746	5.07306	5.24143	5.24799	5.24155	5.0692	4.65323	4.79698	5.04485	5.15084	5.04057	4.79339	4.65746	5.07306	5.24143	5.24799	5.24155	5.0692	4.65323	4.79698	5.04485	5.15084	5.04057	4.79339	4.65746	5.07306	5.24143	5.24799	5.24155	5.0692
	18.6		5.3393	5.36523	5.45897	5.34846	5.33168	5.35992	5.36704	5.48683	5.55768	5.48885	5.356	5.3551	5.3393	5.36523	5.45897	5.34846	5.33168	5.35992	5.36704	5.48683	5.55768	5.48885	5.356	5.3551	5.3393	5.36523	5.45897	5.34846	5.33168	5.35992	5.36704	5.48683	5.55768	5.48885	5.356	5.3551	5.3393	5.36523	5.45897	5.34846	5.33168	5.35992	5.36704	5.48683	5.55768	5.48885	5.356
	18.7		5.60168	5.61731	5.58211	5.60234	5.59176	5.58296	5.50248	5.52523	5.55778	5.527	5.49642	5.57986	5.60168	5.61731	5.58211	5.60234	5.59176	5.58296	5.50248	5.52523	5.55778	5.527	5.49642	5.57986	5.60168	5.61731	5.58211	5.60234	5.59176	5.58296	5.50248	5.52523	5.55778	5.527	5.49642	5.57986	5.60168	5.61731	5.58211	5.60234	5.59176	5.58296	5.50248	5.52523	5.55778	5.527	5.49642
	18.8		5.68648	5.74259	5.71728	5.73352	5.68348	5.77337	5.66138	5.67243	5.68194	5.67202	5.65892	5.77511	5.68648	5.74259	5.71728	5.73352	5.68348	5.77337	5.66138	5.67243	5.68194	5.67202	5.65892	5.77511	5.68648	5.74259	5.71728	5.73352	5.68348	5.77337	5.66138	5.67243	5.68194	5.67202	5.65892	5.77511	5.68648	5.74259	5.71728	5.73352	5.68348	5.77337	5.66138	5.67243	5.68194	5.67202	5.65892
	18.9		5.77972	5.8042	5.80809	5.79115	5.78499	5.91161	5.80859	5.81543	5.80488	5.81313	5.80791	5.91571	5.77972	5.8042	5.80809	5.79115	5.78499	5.91161	5.80859	5.81543	5.80488	5.81313	5.80791	5.91571	5.77972	5.8042	5.80809	5.79115	5.78499	5.91161	5.80859	5.81543	5.80488	5.81313	5.80791	5.91571	5.77972	5.8042	5.80809	5.79115	5.78499	5.91161	5.80859	5.81543	5.80488	5.81313	5.80791
	19		5.82429	5.82965	5.83827	5.81609	5.83513	5.90613	5.85489	5.8648	5.85038	5.86392	5.85543	5.91016	5.82429	5.82965	5.83827	5.81609	5.83513	5.90613	5.85489	5.8648	5.85038	5.86392	5.85543	5.91016	5.82429	5.82965	5.83827	5.81609	5.83513	5.90613	5.85489	5.8648	5.85038	5.86392	5.85543	5.91016	5.82429	5.82965	5.83827	5.81609	5.83513	5.90613	5.85489	5.8648	5.85038	5.86392	5.85543
	19.1		5.6918	5.73085	5.7785	5.71558	5.70245	5.76554	5.73959	5.76279	5.79916	5.76195	5.73999	5.76928	5.6918	5.73085	5.7785	5.71558	5.70245	5.76554	5.73959	5.76279	5.79916	5.76195	5.73999	5.76928	5.6918	5.73085	5.7785	5.71558	5.70245	5.76554	5.73959	5.76279	5.79916	5.76195	5.73999	5.76928	5.6918	5.73085	5.7785	5.71558	5.70245	5.76554	5.73959	5.76279	5.79916	5.76195	5.73999
	19.2		5.38439	5.52994	5.63457	5.52148	5.38651	5.43948	5.40948	5.46891	5.58123	5.46674	5.40653	5.44244	5.38439	5.52994	5.63457	5.52148	5.38651	5.43948	5.40948	5.46891	5.58123	5.46674	5.40653	5.44244	5.38439	5.52994	5.63457	5.52148	5.38651	5.43948	5.40948	5.46891	5.58123	5.46674	5.40653	5.44244	5.38439	5.52994	5.63457	5.52148	5.38651	5.43948	5.40948	5.46891	5.58123	5.46674	5.40653
	19.3		5.03059	5.24657	5.36281	5.24632	5.01512	4.99425	4.92639	5.08332	5.18972	5.07358	4.92128	4.99192	5.03059	5.24657	5.36281	5.24632	5.01512	4.99425	4.92639	5.08332	5.18972	5.07358	4.92128	4.99192	5.03059	5.24657	5.36281	5.24632	5.01512	4.99425	4.92639	5.08332	5.18972	5.07358	4.92128	4.99192	5.03059	5.24657	5.36281	5.24632	5.01512	4.99425	4.92639	5.08332	5.18972	5.07358	4.92128
	19.4		4.70717	4.81268	4.93816	4.79991	4.68127	4.57184	4.68955	4.95481	5.08473	4.94623	4.69004	4.56998	4.70717	4.81268	4.93816	4.79991	4.68127	4.57184	4.68955	4.95481	5.08473	4.94623	4.69004	4.56998	4.70717	4.81268	4.93816	4.79991	4.68127	4.57184	4.68955	4.95481	5.08473	4.94623	4.69004	4.56998	4.70717	4.81268	4.93816	4.79991	4.68127	4.57184	4.68955	4.95481	5.08473	4.94623	4.69004
	19.5		3.96516	4.30737	4.64122	4.27358	3.94069	3.94807	4.40688	4.80026	4.94407	4.80191	4.40457	3.97687	3.96516	4.30737	4.64122	4.27358	3.94069	3.94807	4.40688	4.80026	4.94407	4.80191	4.40457	3.97687	3.96516	4.30737	4.64122	4.27358	3.94069	3.94807	4.40688	4.80026	4.94407	4.80191	4.40457	3.97687	3.96516	4.30737	4.64122	4.27358	3.94069	3.94807	4.40688	4.80026	4.94407	4.80191	4.40457
	19.6		3.74178	4.27004	4.72157	4.28213	3.7883	2.70965	4.12616	4.08727	3.84479	4.09331	4.10235	2.84644	3.74178	4.27004	4.72157	4.28213	3.7883	2.70965	4.12616	4.08727	3.84479	4.09331	4.10235	2.84644	3.74178	4.27004	4.72157	4.28213	3.7883	2.70965	4.12616	4.08727	3.84479	4.09331	4.10235	2.84644	3.74178	4.27004	4.72157	4.28213	3.7883	2.70965	4.12616	4.08727	3.84479	4.09331	4.10235
	19.7		4.02689	3.96784	4.69817	3.98944	4.07511	3.77918	3.76242	4.2255	4.87287	4.22605	3.77299	3.78538	4.02689	3.96784	4.69817	3.98944	4.07511	3.77918	3.76242	4.2255	4.87287	4.22605	3.77299	3.78538	4.02689	3.96784	4.69817	3.98944	4.07511	3.77918	3.76242	4.2255	4.87287	4.22605	3.77299	3.78538	4.02689	3.96784	4.69817	3.98944	4.07511	3.77918	3.76242	4.2255	4.87287	4.22605	3.77299
	19.8		4.0333	3.91228	4.02303	3.89721	4.10194	3.94989	4.18981	4.58665	4.97174	4.58981	4.2193	3.98275	4.0333	3.91228	4.02303	3.89721	4.10194	3.94989	4.18981	4.58665	4.97174	4.58981	4.2193	3.98275	4.0333	3.91228	4.02303	3.89721	4.10194	3.94989	4.18981	4.58665	4.97174	4.58981	4.2193	3.98275	4.0333	3.91228	4.02303	3.89721	4.10194	3.94989	4.18981	4.58665	4.97174	4.58981	4.2193
	19.9		3.98727	4.19849	4.47704	4.21577	4.01678	3.26488	4.19817	4.08026	3.79852	4.07453	4.22559	3.35825	3.98727	4.19849	4.47704	4.21577	4.01678	3.26488	4.19817	4.08026	3.79852	4.07453	4.22559	3.35825	3.98727	4.19849	4.47704	4.21577	4.01678	3.26488	4.19817	4.08026	3.79852	4.07453	4.22559	3.35825	3.98727	4.19849	4.47704	4.21577	4.01678	3.26488	4.19817	4.08026	3.79852	4.07453	4.22559
	20		4.31242	4.55988	5.14414	4.58347	4.31233	4.45368	3.65562	2.83522	4.32535	2.74571	3.67965	4.43365	4.31242	4.55988	5.14414	4.58347	4.31233	4.45368	3.65562	2.83522	4.32535	2.74571	3.67965	4.43365	4.31242	4.55988	5.14414	4.58347	4.31233	4.45368	3.65562	2.83522	4.32535	2.74571	3.67965	4.43365	4.31242	4.55988	5.14414	4.58347	4.31233	4.45368	3.65562	2.83522	4.32535	2.74571	3.67965
	20.1		4.32747	4.48033	4.96229	4.50654	4.32702	4.42689	3.49541	3.95765	4.43218	3.97425	3.47821	4.40592	4.32747	4.48033	4.96229	4.50654	4.32702	4.42689	3.49541	3.95765	4.43218	3.97425	3.47821	4.40592	4.32747	4.48033	4.96229	4.50654	4.32702	4.42689	3.49541	3.95765	4.43218	3.97425	3.47821	4.40592	4.32747	4.48033	4.96229	4.50654	4.32702	4.42689	3.49541	3.95765	4.43218	3.97425	3.47821
	20.2		3.59951	3.67163	4.26015	3.71947	3.60314	3.75202	3.93708	4.2872	4.70212	4.27991	3.95344	3.79904	3.59951	3.67163	4.26015	3.71947	3.60314	3.75202	3.93708	4.2872	4.70212	4.27991	3.95344	3.79904	3.59951	3.67163	4.26015	3.71947	3.60314	3.75202	3.93708	4.2872	4.70212	4.27991	3.95344	3.79904	3.59951	3.67163	4.26015	3.71947	3.60314	3.75202	3.93708	4.2872	4.70212	4.27991	3.95344
	20.3		3.47575	4.32209	4.72096	4.33217	3.48556	4.28826	3.57287	4.25901	4.71611	4.23267	3.60015	4.30247	3.47575	4.32209	4.72096	4.33217	3.48556	4.28826	3.57287	4.25901	4.71611	4.23267	3.60015	4.30247	3.47575	4.32209	4.72096	4.33217	3.48556	4.28826	3.57287	4.25901	4.71611	4.23267	3.60015	4.30247	3.47575	4.32209	4.72096	4.33217	3.48556	4.28826	3.57287	4.25901	4.71611	4.23267	3.60015
	20.4		4.19108	4.74067	5.06678	4.73876	4.18688	3.47098	3.91907	4.39058	4.85635	4.39375	3.90405	3.46542	4.19108	4.74067	5.06678	4.73876	4.18688	3.47098	3.91907	4.39058	4.85635	4.39375	3.90405	3.46542	4.19108	4.74067	5.06678	4.73876	4.18688	3.47098	3.91907	4.39058	4.85635	4.39375	3.90405	3.46542	4.19108	4.74067	5.06678	4.73876	4.18688	3.47098	3.91907	4.39058	4.85635	4.39375	3.90405
	20.5		4.34069	4.72445	5.06774	4.70929	4.3627	3.75133	4.41321	4.64735	4.95777	4.64115	4.41123	3.73377	4.34069	4.72445	5.06774	4.70929	4.3627	3.75133	4.41321	4.64735	4.95777	4.64115	4.41123	3.73377	4.34069	4.72445	5.06774	4.70929	4.3627	3.75133	4.41321	4.64735	4.95777	4.64115	4.41123	3.73377	4.34069	4.72445	5.06774	4.70929	4.3627	3.75133	4.41321	4.64735	4.95777	4.64115	4.41123
	20.6		4.69081	5.00387	5.10977	4.99187	4.70025	4.32662	4.75348	4.98628	5.05276	4.98315	4.76047	4.3134	4.69081	5.00387	5.10977	4.99187	4.70025	4.32662	4.75348	4.98628	5.05276	4.98315	4.76047	4.3134	4.69081	5.00387	5.10977	4.99187	4.70025	4.32662	4.75348	4.98628	5.05276	4.98315	4.76047	4.3134	4.69081	5.00387	5.10977	4.99187	4.70025	4.32662	4.75348	4.98628	5.05276	4.98315	4.76047
	20.7		5.2133	5.35648	5.45892	5.35219	5.2073	4.91041	5.17609	5.37958	5.46733	5.37527	5.1801	4.90764	5.2133	5.35648	5.45892	5.35219	5.2073	4.91041	5.17609	5.37958	5.46733	5.37527	5.1801	4.90764	5.2133	5.35648	5.45892	5.35219	5.2073	4.91041	5.17609	5.37958	5.46733	5.37527	5.1801	4.90764	5.2133	5.35648	5.45892	5.35219	5.2073	4.91041	5.17609	5.37958	5.46733	5.37527	5.1801
	20.8		5.37696	5.54211	5.65645	5.54357	5.37228	5.06712	5.35572	5.54852	5.65982	5.54536	5.35781	5.06849	5.37696	5.54211	5.65645	5.54357	5.37228	5.06712	5.35572	5.54852	5.65982	5.54536	5.35781	5.06849	5.37696	5.54211	5.65645	5.54357	5.37228	5.06712	5.35572	5.54852	5.65982	5.54536	5.35781	5.06849	5.37696	5.54211	5.65645	5.54357	5.37228	5.06712	5.35572	5.54852	5.65982	5.54536	5.35781
	20.9		5.37359	5.5837	5.67997	5.58617	5.36518	4.92965	5.38981	5.56447	5.68032	5.56334	5.39378	4.94037	5.37359	5.5837	5.67997	5.58617	5.36518	4.92965	5.38981	5.56447	5.68032	5.56334	5.39378	4.94037	5.37359	5.5837	5.67997	5.58617	5.36518	4.92965	5.38981	5.56447	5.68032	5.56334	5.39378	4.94037	5.37359	5.5837	5.67997	5.58617	5.36518	4.92965	5.38981	5.56447	5.68032	5.56334	5.39378
	21		5.28552	5.50402	5.57241	5.50648	5.2771	4.77292	5.29956	5.47235	5.56467	5.47386	5.3066	4.78813	5.28552	5.50402	5.57241	5.50648	5.2771	4.77292	5.29956	5.47235	5.56467	5.47386	5.3066	4.78813	5.28552	5.50402	5.57241	5.50648	5.2771	4.77292	5.29956	5.47235	5.56467	5.47386	5.3066	4.78813	5.28552	5.50402	5.57241	5.50648	5.2771	4.77292	5.29956	5.47235	5.56467	5.47386	5.3066
	21.1		5.09197	5.3262	5.35148	5.32569	5.08672	4.74294	5.07477	5.30359	5.3722	5.30286	5.08178	4.74723	5.09197	5.3262	5.35148	5.32569	5.08672	4.74294	5.07477	5.30359	5.3722	5.30286	5.08178	4.74723	5.09197	5.3262	5.35148	5.32569	5.08672	4.74294	5.07477	5.30359	5.3722	5.30286	5.08178	4.74723	5.09197	5.3262	5.35148	5.32569	5.08672	4.74294	5.07477	5.30359	5.3722	5.30286	5.08178
	21.2		4.77484	5.01369	5.02122	5.01537	4.78111	4.61449	4.73224	5.02618	5.06184	5.02515	4.73218	4.60908	4.77484	5.01369	5.02122	5.01537	4.78111	4.61449	4.73224	5.02618	5.06184	5.02515	4.73218	4.60908	4.77484	5.01369	5.02122	5.01537	4.78111	4.61449	4.73224	5.02618	5.06184	5.02515	4.73218	4.60908	4.77484	5.01369	5.02122	5.01537	4.78111	4.61449	4.73224	5.02618	5.06184	5.02515	4.73218
	21.3		4.43433	4.55832	4.61673	4.56132	4.45975	4.35893	4.36288	4.59235	4.56077	4.59077	4.35787	4.34884	4.43433	4.55832	4.61673	4.56132	4.45975	4.35893	4.36288	4.59235	4.56077	4.59077	4.35787	4.34884	4.43433	4.55832	4.61673	4.56132	4.45975	4.35893	4.36288	4.59235	4.56077	4.59077	4.35787	4.34884	4.43433	4.55832	4.61673	4.56132	4.45975	4.35893	4.36288	4.59235	4.56077	4.59077	4.35787
	21.4		4.07394	3.66092	4.11969	3.69358	4.10894	3.52715	3.866	3.57386	3.91255	3.56518	3.86604	3.51076	4.07394	3.66092	4.11969	3.69358	4.10894	3.52715	3.866	3.57386	3.91255	3.56518	3.86604	3.51076	4.07394	3.66092	4.11969	3.69358	4.10894	3.52715	3.866	3.57386	3.91255	3.56518	3.86604	3.51076	4.07394	3.66092	4.11969	3.69358	4.10894	3.52715	3.866	3.57386	3.91255	3.56518	3.86604
	21.5		3.46727	3.1257	3.38044	2.97533	3.48157	3.07589	3.58434	3.17323	3.4897	3.14735	3.57729	3.10166	3.46727	3.1257	3.38044	2.97533	3.48157	3.07589	3.58434	3.17323	3.4897	3.14735	3.57729	3.10166	3.46727	3.1257	3.38044	2.97533	3.48157	3.07589	3.58434	3.17323	3.4897	3.14735	3.57729	3.10166	3.46727	3.1257	3.38044	2.97533	3.48157	3.07589	3.58434	3.17323	3.4897	3.14735	3.57729
	21.6		3.20942	3.30041	2.41056	3.21018	3.17397	3.59302	3.90306	3.75077	3.54453	3.74657	3.90413	3.58118	3.20942	3.30041	2.41056	3.21018	3.17397	3.59302	3.90306	3.75077	3.54453	3.74657	3.90413	3.58118	3.20942	3.30041	2.41056	3.21018	3.17397	3.59302	3.90306	3.75077	3.54453	3.74657	3.90413	3.58118	3.20942	3.30041	2.41056	3.21018	3.17397	3.59302	3.90306	3.75077	3.54453	3.74657	3.90413
	21.7		3.51164	3.69714	2.87966	3.67168	3.48129	2.50032	3.98113	4.15197	4.2033	4.15061	3.99936	2.51453	3.51164	3.69714	2.87966	3.67168	3.48129	2.50032	3.98113	4.15197	4.2033	4.15061	3.99936	2.51453	3.51164	3.69714	2.87966	3.67168	3.48129	2.50032	3.98113	4.15197	4.2033	4.15061	3.99936	2.51453	3.51164	3.69714	2.87966	3.67168	3.48129	2.50032	3.98113	4.15197	4.2033	4.15061	3.99936
	21.8		3.15977	3.60835	3.78344	3.49702	3.01357	3.22497	3.61771	3.80019	3.77383	3.77649	3.6541	3.20516	3.15977	3.60835	3.78344	3.49702	3.01357	3.22497	3.61771	3.80019	3.77383	3.77649	3.6541	3.20516	3.15977	3.60835	3.78344	3.49702	3.01357	3.22497	3.61771	3.80019	3.77383	3.77649	3.6541	3.20516	3.15977	3.60835	3.78344	3.49702	3.01357	3.22497	3.61771	3.80019	3.77383	3.77649	3.6541
	21.9		3.17314	3.12145	4.08479	3.11055	2.98415	3.40615	3.09986	3.80902	3.37816	3.78282	3.09603	3.40263	3.17314	3.12145	4.08479	3.11055	2.98415	3.40615	3.09986	3.80902	3.37816	3.78282	3.09603	3.40263	3.17314	3.12145	4.08479	3.11055	2.98415	3.40615	3.09986	3.80902	3.37816	3.78282	3.09603	3.40263	3.17314	3.12145	4.08479	3.11055	2.98415	3.40615	3.09986	3.80902	3.37816	3.78282	3.09603
	22		3.94984	3.38568	3.66614	3.44276	3.92911	2.93139	3.90891	4.18421	4.09579	4.17775	3.89724	2.96975	3.94984	3.38568	3.66614	3.44276	3.92911	2.93139	3.90891	4.18421	4.09579	4.17775	3.89724	2.96975	3.94984	3.38568	3.66614	3.44276	3.92911	2.93139	3.90891	4.18421	4.09579	4.17775	3.89724	2.96975	3.94984	3.38568	3.66614	3.44276	3.92911	2.93139	3.90891	4.18421	4.09579	4.17775	3.89724
	22.1		4.22506	3.16362	2.83092	3.19583	4.2308	2.57962	4.01682	3.95969	4.00113	3.94198	4.00783	2.57784	4.22506	3.16362	2.83092	3.19583	4.2308	2.57962	4.01682	3.95969	4.00113	3.94198	4.00783	2.57784	4.22506	3.16362	2.83092	3.19583	4.2308	2.57962	4.01682	3.95969	4.00113	3.94198	4.00783	2.57784	4.22506	3.16362	2.83092	3.19583	4.2308	2.57962	4.01682	3.95969	4.00113	3.94198	4.00783
	22.2		3.81999	2.96925	2.98822	3.09102	3.82607	2.69044	3.27556	3.46316	3.94634	3.42676	3.27845	2.68919	3.81999	2.96925	2.98822	3.09102	3.82607	2.69044	3.27556	3.46316	3.94634	3.42676	3.27845	2.68919	3.81999	2.96925	2.98822	3.09102	3.82607	2.69044	3.27556	3.46316	3.94634	3.42676	3.27845	2.68919	3.81999	2.96925	2.98822	3.09102	3.82607	2.69044	3.27556	3.46316	3.94634	3.42676	3.27845
	22.3		3.00175	3.46293	2.37482	3.50854	2.85451	2.40481	3.47449	3.81358	3.49237	3.80881	3.46518	2.38419	3.00175	3.46293	2.37482	3.50854	2.85451	2.40481	3.47449	3.81358	3.49237	3.80881	3.46518	2.38419	3.00175	3.46293	2.37482	3.50854	2.85451	2.40481	3.47449	3.81358	3.49237	3.80881	3.46518	2.38419	3.00175	3.46293	2.37482	3.50854	2.85451	2.40481	3.47449	3.81358	3.49237	3.80881	3.46518
	22.4		3.67972	3.67011	3.43041	3.70801	3.69297	3.09257	3.91608	3.70101	2.66204	3.69185	3.91441	3.08756	3.67972	3.67011	3.43041	3.70801	3.69297	3.09257	3.91608	3.70101	2.66204	3.69185	3.91441	3.08756	3.67972	3.67011	3.43041	3.70801	3.69297	3.09257	3.91608	3.70101	2.66204	3.69185	3.91441	3.08756	3.67972	3.67011	3.43041	3.70801	3.69297	3.09257	3.91608	3.70101	2.66204	3.69185	3.91441
	22.5		3.95235	3.88055	3.93573	3.89876	3.97557	3.9122	3.96726	4.05284	4.14953	4.03903	3.97813	3.91737	3.95235	3.88055	3.93573	3.89876	3.97557	3.9122	3.96726	4.05284	4.14953	4.03903	3.97813	3.91737	3.95235	3.88055	3.93573	3.89876	3.97557	3.9122	3.96726	4.05284	4.14953	4.03903	3.97813	3.91737	3.95235	3.88055	3.93573	3.89876	3.97557	3.9122	3.96726	4.05284	4.14953	4.03903	3.97813
	22.6		4.01219	4.22285	4.4826	4.2303	4.04025	4.12818	3.99338	4.29701	4.61049	4.28889	3.99366	4.12556	4.01219	4.22285	4.4826	4.2303	4.04025	4.12818	3.99338	4.29701	4.61049	4.28889	3.99366	4.12556	4.01219	4.22285	4.4826	4.2303	4.04025	4.12818	3.99338	4.29701	4.61049	4.28889	3.99366	4.12556	4.01219	4.22285	4.4826	4.2303	4.04025	4.12818	3.99338	4.29701	4.61049	4.28889	3.99366
	22.7		3.8975	4.35229	4.69855	4.35336	3.91639	3.7021	3.89372	4.3383	4.69592	4.33669	3.89345	3.69998	3.8975	4.35229	4.69855	4.35336	3.91639	3.7021	3.89372	4.3383	4.69592	4.33669	3.89345	3.69998	3.8975	4.35229	4.69855	4.35336	3.91639	3.7021	3.89372	4.3383	4.69592	4.33669	3.89345	3.69998	3.8975	4.35229	4.69855	4.35336	3.91639	3.7021	3.89372	4.3383	4.69592	4.33669	3.89345
	22.8		4.11054	4.58744	4.70678	4.57931	4.1115	4.05321	4.15468	4.69063	4.72575	4.69353	4.15524	4.04503	4.11054	4.58744	4.70678	4.57931	4.1115	4.05321	4.15468	4.69063	4.72575	4.69353	4.15524	4.04503	4.11054	4.58744	4.70678	4.57931	4.1115	4.05321	4.15468	4.69063	4.72575	4.69353	4.15524	4.04503	4.11054	4.58744	4.70678	4.57931	4.1115	4.05321	4.15468	4.69063	4.72575	4.69353	4.15524
	22.9		4.3888	4.88701	4.81832	4.88029	4.39054	4.09543	4.34797	4.8621	4.93696	4.86713	4.3505	4.10064	4.3888	4.88701	4.81832	4.88029	4.39054	4.09543	4.34797	4.8621	4.93696	4.86713	4.3505	4.10064	4.3888	4.88701	4.81832	4.88029	4.39054	4.09543	4.34797	4.8621	4.93696	4.86713	4.3505	4.10064	4.3888	4.88701	4.81832	4.88029	4.39054	4.09543	4.34797	4.8621	4.93696	4.86713	4.3505
	23		4.306	4.876	4.91712	4.86916	4.3005	3.85185	4.3123	4.72892	4.96519	4.73184	4.32073	3.86675	4.306	4.876	4.91712	4.86916	4.3005	3.85185	4.3123	4.72892	4.96519	4.73184	4.32073	3.86675	4.306	4.876	4.91712	4.86916	4.3005	3.85185	4.3123	4.72892	4.96519	4.73184	4.32073	3.86675	4.306	4.876	4.91712	4.86916	4.3005	3.85185	4.3123	4.72892	4.96519	4.73184	4.32073
	23.1		3.9049	4.55503	4.77544	4.54436	3.8993	3.42935	3.97532	4.39116	4.75108	4.393	3.98782	3.46326	3.9049	4.55503	4.77544	4.54436	3.8993	3.42935	3.97532	4.39116	4.75108	4.393	3.98782	3.46326	3.9049	4.55503	4.77544	4.54436	3.8993	3.42935	3.97532	4.39116	4.75108	4.393	3.98782	3.46326	3.9049	4.55503	4.77544	4.54436	3.8993	3.42935	3.97532	4.39116	4.75108	4.393	3.98782
	23.2		3.08353	3.89431	4.29894	3.85026	3.16876	2.85832	3.3967	3.91448	4.30285	3.91465	3.40617	2.90619	3.08353	3.89431	4.29894	3.85026	3.16876	2.85832	3.3967	3.91448	4.30285	3.91465	3.40617	2.90619	3.08353	3.89431	4.29894	3.85026	3.16876	2.85832	3.3967	3.91448	4.30285	3.91465	3.40617	2.90619	3.08353	3.89431	4.29894	3.85026	3.16876	2.85832	3.3967	3.91448	4.30285	3.91465	3.40617
	23.3		3.68962	3.13615	2.599	3.12369	3.73716	2.92022	3.39167	3.54419	2.96246	3.55561	3.38238	2.93103	3.68962	3.13615	2.599	3.12369	3.73716	2.92022	3.39167	3.54419	2.96246	3.55561	3.38238	2.93103	3.68962	3.13615	2.599	3.12369	3.73716	2.92022	3.39167	3.54419	2.96246	3.55561	3.38238	2.93103	3.68962	3.13615	2.599	3.12369	3.73716	2.92022	3.39167	3.54419	2.96246	3.55561	3.38238
	23.4		3.99387	3.91048	3.91866	3.88084	3.97153	3.14757	3.96148	4.04948	3.7296	4.05109	3.96096	3.17152	3.99387	3.91048	3.91866	3.88084	3.97153	3.14757	3.96148	4.04948	3.7296	4.05109	3.96096	3.17152	3.99387	3.91048	3.91866	3.88084	3.97153	3.14757	3.96148	4.04948	3.7296	4.05109	3.96096	3.17152	3.99387	3.91048	3.91866	3.88084	3.97153	3.14757	3.96148	4.04948	3.7296	4.05109	3.96096
	23.5		3.95653	4.04464	4.18756	4.01375	3.93391	2.87235	4.00863	3.94195	3.72404	3.94626	4.02327	2.94742	3.95653	4.04464	4.18756	4.01375	3.93391	2.87235	4.00863	3.94195	3.72404	3.94626	4.02327	2.94742	3.95653	4.04464	4.18756	4.01375	3.93391	2.87235	4.00863	3.94195	3.72404	3.94626	4.02327	2.94742	3.95653	4.04464	4.18756	4.01375	3.93391	2.87235	4.00863	3.94195	3.72404	3.94626	4.02327
	23.6		3.99366	4.06236	4.01709	4.07275	4.02519	3.43562	4.17862	4.08263	3.85466	4.0938	4.18192	3.46277	3.99366	4.06236	4.01709	4.07275	4.02519	3.43562	4.17862	4.08263	3.85466	4.0938	4.18192	3.46277	3.99366	4.06236	4.01709	4.07275	4.02519	3.43562	4.17862	4.08263	3.85466	4.0938	4.18192	3.46277	3.99366	4.06236	4.01709	4.07275	4.02519	3.43562	4.17862	4.08263	3.85466	4.0938	4.18192
	23.7		4.02149	4.03496	3.69978	4.077	4.04599	3.69176	4.29746	4.24393	4.1509	4.24218	4.28562	3.70247	4.02149	4.03496	3.69978	4.077	4.04599	3.69176	4.29746	4.24393	4.1509	4.24218	4.28562	3.70247	4.02149	4.03496	3.69978	4.077	4.04599	3.69176	4.29746	4.24393	4.1509	4.24218	4.28562	3.70247	4.02149	4.03496	3.69978	4.077	4.04599	3.69176	4.29746	4.24393	4.1509	4.24218	4.28562
	23.8		3.74443	3.81461	3.44447	3.83939	3.71656	3.32699	3.5482	3.67342	3.71222	3.67234	3.51784	3.34514	3.74443	3.81461	3.44447	3.83939	3.71656	3.32699	3.5482	3.67342	3.71222	3.67234	3.51784	3.34514	3.74443	3.81461	3.44447	3.83939	3.71656	3.32699	3.5482	3.67342	3.71222	3.67234	3.51784	3.34514	3.74443	3.81461	3.44447	3.83939	3.71656	3.32699	3.5482	3.67342	3.71222	3.67234	3.51784
	23.9		3.81812	3.64193	2.62231	3.55191	3.75689	3.49005	3.59274	3.72964	2.66051	3.73447	3.62181	3.48957	3.81812	3.64193	2.62231	3.55191	3.75689	3.49005	3.59274	3.72964	2.66051	3.73447	3.62181	3.48957	3.81812	3.64193	2.62231	3.55191	3.75689	3.49005	3.59274	3.72964	2.66051	3.73447	3.62181	3.48957	3.81812	3.64193	2.62231	3.55191	3.75689	3.49005	3.59274	3.72964	2.66051	3.73447	3.62181
	24		3.99091	3.82767	2.89845	3.76634	3.9548	3.54951	3.82231	4.06945	3.70827	4.07059	3.84698	3.54585	3.99091	3.82767	2.89845	3.76634	3.9548	3.54951	3.82231	4.06945	3.70827	4.07059	3.84698	3.54585	3.99091	3.82767	2.89845	3.76634	3.9548	3.54951	3.82231	4.06945	3.70827	4.07059	3.84698	3.54585	3.99091	3.82767	2.89845	3.76634	3.9548	3.54951	3.82231	4.06945	3.70827	4.07059	3.84698
	24.1		4.16726	4.02335	3.40083	4.01373	4.15414	3.66517	3.41189	3.72773	3.63737	3.72854	3.44478	3.67623	4.16726	4.02335	3.40083	4.01373	4.15414	3.66517	3.41189	3.72773	3.63737	3.72854	3.44478	3.67623	4.16726	4.02335	3.40083	4.01373	4.15414	3.66517	3.41189	3.72773	3.63737	3.72854	3.44478	3.67623	4.16726	4.02335	3.40083	4.01373	4.15414	3.66517	3.41189	3.72773	3.63737	3.72854	3.44478
	24.2		4.0967	4.03805	3.79618	4.04808	4.08376	3.50708	3.63695	3.545	3.09286	3.55457	3.63281	3.49131	4.0967	4.03805	3.79618	4.04808	4.08376	3.50708	3.63695	3.545	3.09286	3.55457	3.63281	3.49131	4.0967	4.03805	3.79618	4.04808	4.08376	3.50708	3.63695	3.545	3.09286	3.55457	3.63281	3.49131	4.0967	4.03805	3.79618	4.04808	4.08376	3.50708	3.63695	3.545	3.09286	3.55457	3.63281
	24.3		3.86095	3.71213	3.5749	3.68962	3.84182	3.15351	3.86039	3.99358	3.62232	3.99971	3.86138	3.19616	3.86095	3.71213	3.5749	3.68962	3.84182	3.15351	3.86039	3.99358	3.62232	3.99971	3.86138	3.19616	3.86095	3.71213	3.5749	3.68962	3.84182	3.15351	3.86039	3.99358	3.62232	3.99971	3.86138	3.19616	3.86095	3.71213	3.5749	3.68962	3.84182	3.15351	3.86039	3.99358	3.62232	3.99971	3.86138
	24.4		4.07586	4.11555	3.57682	4.10296	4.10244	3.80968	4.16323	4.21501	3.80974	4.21308	4.16815	3.81446	4.07586	4.11555	3.57682	4.10296	4.10244	3.80968	4.16323	4.21501	3.80974	4.21308	4.16815	3.81446	4.07586	4.11555	3.57682	4.10296	4.10244	3.80968	4.16323	4.21501	3.80974	4.21308	4.16815	3.81446	4.07586	4.11555	3.57682	4.10296	4.10244	3.80968	4.16323	4.21501	3.80974	4.21308	4.16815
	24.5		4.35396	4.3705	4.23708	4.37632	4.36239	3.62261	4.32586	4.21889	3.91596	4.21501	4.32897	3.62143	4.35396	4.3705	4.23708	4.37632	4.36239	3.62261	4.32586	4.21889	3.91596	4.21501	4.32897	3.62143	4.35396	4.3705	4.23708	4.37632	4.36239	3.62261	4.32586	4.21889	3.91596	4.21501	4.32897	3.62143	4.35396	4.3705	4.23708	4.37632	4.36239	3.62261	4.32586	4.21889	3.91596	4.21501	4.32897
	24.6		4.18679	4.2994	3.90097	4.29759	4.18924	3.28513	4.05789	4.12113	3.66514	4.12088	4.04853	3.29116	4.18679	4.2994	3.90097	4.29759	4.18924	3.28513	4.05789	4.12113	3.66514	4.12088	4.04853	3.29116	4.18679	4.2994	3.90097	4.29759	4.18924	3.28513	4.05789	4.12113	3.66514	4.12088	4.04853	3.29116	4.18679	4.2994	3.90097	4.29759	4.18924	3.28513	4.05789	4.12113	3.66514	4.12088	4.04853
	24.7		4.17641	4.0639	3.44167	4.08175	4.17882	3.53512	3.75935	3.9116	3.51436	3.9109	3.73354	3.53833	4.17641	4.0639	3.44167	4.08175	4.17882	3.53512	3.75935	3.9116	3.51436	3.9109	3.73354	3.53833	4.17641	4.0639	3.44167	4.08175	4.17882	3.53512	3.75935	3.9116	3.51436	3.9109	3.73354	3.53833	4.17641	4.0639	3.44167	4.08175	4.17882	3.53512	3.75935	3.9116	3.51436	3.9109	3.73354
	24.8		3.91734	4.18924	4.28893	4.19984	3.96571	3.5188	3.89337	4.09529	4.28393	4.10468	3.89462	3.51062	3.91734	4.18924	4.28893	4.19984	3.96571	3.5188	3.89337	4.09529	4.28393	4.10468	3.89462	3.51062	3.91734	4.18924	4.28893	4.19984	3.96571	3.5188	3.89337	4.09529	4.28393	4.10468	3.89462	3.51062	3.91734	4.18924	4.28893	4.19984	3.96571	3.5188	3.89337	4.09529	4.28393	4.10468	3.89462
	24.9		3.24698	4.44869	4.68386	4.45005	3.27012	3.48504	3.34055	4.38482	4.64497	4.39126	3.33443	3.47248	3.24698	4.44869	4.68386	4.45005	3.27012	3.48504	3.34055	4.38482	4.64497	4.39126	3.33443	3.47248	3.24698	4.44869	4.68386	4.45005	3.27012	3.48504	3.34055	4.38482	4.64497	4.39126	3.33443	3.47248	3.24698	4.44869	4.68386	4.45005	3.27012	3.48504	3.34055	4.38482	4.64497	4.39126	3.33443
	25		3.09499	4.24075	4.54868	4.24484	2.90551	3.71278	2.23969	4.23651	4.57905	4.24268	2.19209	3.71243	3.09499	4.24075	4.54868	4.24484	2.90551	3.71278	2.23969	4.23651	4.57905	4.24268	2.19209	3.71243	3.09499	4.24075	4.54868	4.24484	2.90551	3.71278	2.23969	4.23651	4.57905	4.24268	2.19209	3.71243	3.09499	4.24075	4.54868	4.24484	2.90551	3.71278	2.23969	4.23651	4.57905	4.24268	2.19209
	25.1		2.99024	3.91904	3.69101	3.93117	3.1133	3.57318	3.40219	3.96356	3.91983	3.97232	3.39508	3.57587	2.99024	3.91904	3.69101	3.93117	3.1133	3.57318	3.40219	3.96356	3.91983	3.97232	3.39508	3.57587	2.99024	3.91904	3.69101	3.93117	3.1133	3.57318	3.40219	3.96356	3.91983	3.97232	3.39508	3.57587	2.99024	3.91904	3.69101	3.93117	3.1133	3.57318	3.40219	3.96356	3.91983	3.97232	3.39508
	25.2		4.10004	4.15722	3.7544	4.16389	4.11381	3.72435	4.0411	4.17652	3.77611	4.17802	4.03508	3.74281	4.10004	4.15722	3.7544	4.16389	4.11381	3.72435	4.0411	4.17652	3.77611	4.17802	4.03508	3.74281	4.10004	4.15722	3.7544	4.16389	4.11381	3.72435	4.0411	4.17652	3.77611	4.17802	4.03508	3.74281	4.10004	4.15722	3.7544	4.16389	4.11381	3.72435	4.0411	4.17652	3.77611	4.17802	4.03508
	25.3		4.3225	4.18262	4.14596	4.18843	4.32692	3.93464	4.18807	4.28019	4.32995	4.27455	4.17617	3.93487	4.3225	4.18262	4.14596	4.18843	4.32692	3.93464	4.18807	4.28019	4.32995	4.27455	4.17617	3.93487	4.3225	4.18262	4.14596	4.18843	4.32692	3.93464	4.18807	4.28019	4.32995	4.27455	4.17617	3.93487	4.3225	4.18262	4.14596	4.18843	4.32692	3.93464	4.18807	4.28019	4.32995	4.27455	4.17617
	25.4		4.12094	4.00161	4.21262	4.00927	4.12472	3.87579	4.04789	4.01026	4.3796	4.00619	4.04099	3.87944	4.12094	4.00161	4.21262	4.00927	4.12472	3.87579	4.04789	4.01026	4.3796	4.00619	4.04099	3.87944	4.12094	4.00161	4.21262	4.00927	4.12472	3.87579	4.04789	4.01026	4.3796	4.00619	4.04099	3.87944	4.12094	4.00161	4.21262	4.00927	4.12472	3.87579	4.04789	4.01026	4.3796	4.00619	4.04099
	25.5		3.72693	3.7986	4.14684	3.79684	3.74041	3.84185	3.86769	3.41158	4.0125	3.41215	3.87111	3.85144	3.72693	3.7986	4.14684	3.79684	3.74041	3.84185	3.86769	3.41158	4.0125	3.41215	3.87111	3.85144	3.72693	3.7986	4.14684	3.79684	3.74041	3.84185	3.86769	3.41158	4.0125	3.41215	3.87111	3.85144	3.72693	3.7986	4.14684	3.79684	3.74041	3.84185	3.86769	3.41158	4.0125	3.41215	3.87111
	25.6		3.57596	3.77697	4.03307	3.75805	3.62427	3.91852	3.87372	3.58197	3.53298	3.57736	3.88687	3.92204	3.57596	3.77697	4.03307	3.75805	3.62427	3.91852	3.87372	3.58197	3.53298	3.57736	3.88687	3.92204	3.57596	3.77697	4.03307	3.75805	3.62427	3.91852	3.87372	3.58197	3.53298	3.57736	3.88687	3.92204	3.57596	3.77697	4.03307	3.75805	3.62427	3.91852	3.87372	3.58197	3.53298	3.57736	3.88687
	25.7		3.24306	3.57898	3.82449	3.58823	3.3106	3.3875	3.55298	3.74247	3.92978	3.74177	3.56784	3.39869	3.24306	3.57898	3.82449	3.58823	3.3106	3.3875	3.55298	3.74247	3.92978	3.74177	3.56784	3.39869	3.24306	3.57898	3.82449	3.58823	3.3106	3.3875	3.55298	3.74247	3.92978	3.74177	3.56784	3.39869	3.24306	3.57898	3.82449	3.58823	3.3106	3.3875	3.55298	3.74247	3.92978	3.74177	3.56784
	25.8		3.24508	3.00894	3.4027	2.89778	3.12839	2.93186	2.94754	3.55467	3.68424	3.55035	2.94028	2.94527	3.24508	3.00894	3.4027	2.89778	3.12839	2.93186	2.94754	3.55467	3.68424	3.55035	2.94028	2.94527	3.24508	3.00894	3.4027	2.89778	3.12839	2.93186	2.94754	3.55467	3.68424	3.55035	2.94028	2.94527	3.24508	3.00894	3.4027	2.89778	3.12839	2.93186	2.94754	3.55467	3.68424	3.55035	2.94028
	25.9		3.52823	3.60901	3.80613	3.53257	3.43415	3.57049	3.34485	2.92022	2.48846	2.94789	3.37804	3.59239	3.52823	3.60901	3.80613	3.53257	3.43415	3.57049	3.34485	2.92022	2.48846	2.94789	3.37804	3.59239	3.52823	3.60901	3.80613	3.53257	3.43415	3.57049	3.34485	2.92022	2.48846	2.94789	3.37804	3.59239	3.52823	3.60901	3.80613	3.53257	3.43415	3.57049	3.34485	2.92022	2.48846	2.94789	3.37804
	26		3.39155	3.76626	3.93346	3.71309	3.36432	3.48831	3.51751	2.31867	2.45598	2.25891	3.54929	3.52642	3.39155	3.76626	3.93346	3.71309	3.36432	3.48831	3.51751	2.31867	2.45598	2.25891	3.54929	3.52642	3.39155	3.76626	3.93346	3.71309	3.36432	3.48831	3.51751	2.31867	2.45598	2.25891	3.54929	3.52642	3.39155	3.76626	3.93346	3.71309	3.36432	3.48831	3.51751	2.31867	2.45598	2.25891	3.54929
	26.1		3.22499	3.58124	3.59894	3.5275	3.26379	2.92792	3.17488	2.84052	3.40058	2.79034	3.18828	2.95996	3.22499	3.58124	3.59894	3.5275	3.26379	2.92792	3.17488	2.84052	3.40058	2.79034	3.18828	2.95996	3.22499	3.58124	3.59894	3.5275	3.26379	2.92792	3.17488	2.84052	3.40058	2.79034	3.18828	2.95996	3.22499	3.58124	3.59894	3.5275	3.26379	2.92792	3.17488	2.84052	3.40058	2.79034	3.18828
	26.2		3.38285	3.24283	2.82718	3.22146	3.37733	2.32633	3.11414	3.15723	3.44765	3.15466	3.11661	2.29952	3.38285	3.24283	2.82718	3.22146	3.37733	2.32633	3.11414	3.15723	3.44765	3.15466	3.11661	2.29952	3.38285	3.24283	2.82718	3.22146	3.37733	2.32633	3.11414	3.15723	3.44765	3.15466	3.11661	2.29952	3.38285	3.24283	2.82718	3.22146	3.37733	2.32633	3.11414	3.15723	3.44765	3.15466	3.11661
	26.3		3.54183	3.17799	2.73743	3.18836	3.54943	2.90816	3.46676	3.51068	3.34948	3.5051	3.46103	2.89412	3.54183	3.17799	2.73743	3.18836	3.54943	2.90816	3.46676	3.51068	3.34948	3.5051	3.46103	2.89412	3.54183	3.17799	2.73743	3.18836	3.54943	2.90816	3.46676	3.51068	3.34948	3.5051	3.46103	2.89412	3.54183	3.17799	2.73743	3.18836	3.54943	2.90816	3.46676	3.51068	3.34948	3.5051	3.46103
	26.4		3.5208	3.78308	3.64854	3.81062	3.52585	3.60585	3.61746	3.83457	3.65246	3.83316	3.6108	3.59901	3.5208	3.78308	3.64854	3.81062	3.52585	3.60585	3.61746	3.83457	3.65246	3.83316	3.6108	3.59901	3.5208	3.78308	3.64854	3.81062	3.52585	3.60585	3.61746	3.83457	3.65246	3.83316	3.6108	3.59901	3.5208	3.78308	3.64854	3.81062	3.52585	3.60585	3.61746	3.83457	3.65246	3.83316	3.6108
	26.5		3.66233	3.95986	4.07832	3.9783	3.64585	3.76722	3.75981	3.89264	3.91315	3.88306	3.75482	3.75398	3.66233	3.95986	4.07832	3.9783	3.64585	3.76722	3.75981	3.89264	3.91315	3.88306	3.75482	3.75398	3.66233	3.95986	4.07832	3.9783	3.64585	3.76722	3.75981	3.89264	3.91315	3.88306	3.75482	3.75398	3.66233	3.95986	4.07832	3.9783	3.64585	3.76722	3.75981	3.89264	3.91315	3.88306	3.75482
	26.6		3.97246	4.02554	4.39806	4.02609	3.96074	3.55199	3.95139	3.95421	4.23825	3.93663	3.95021	3.54347	3.97246	4.02554	4.39806	4.02609	3.96074	3.55199	3.95139	3.95421	4.23825	3.93663	3.95021	3.54347	3.97246	4.02554	4.39806	4.02609	3.96074	3.55199	3.95139	3.95421	4.23825	3.93663	3.95021	3.54347	3.97246	4.02554	4.39806	4.02609	3.96074	3.55199	3.95139	3.95421	4.23825	3.93663	3.95021
	26.7		4.24141	4.48418	4.73497	4.47703	4.23743	3.9291	4.14063	4.46305	4.68413	4.45663	4.14239	3.92383	4.24141	4.48418	4.73497	4.47703	4.23743	3.9291	4.14063	4.46305	4.68413	4.45663	4.14239	3.92383	4.24141	4.48418	4.73497	4.47703	4.23743	3.9291	4.14063	4.46305	4.68413	4.45663	4.14239	3.92383	4.24141	4.48418	4.73497	4.47703	4.23743	3.9291	4.14063	4.46305	4.68413	4.45663	4.14239
	26.8		4.35236	4.68971	4.96358	4.6864	4.35798	3.94861	4.28966	4.6886	4.95071	4.68349	4.29844	3.93926	4.35236	4.68971	4.96358	4.6864	4.35798	3.94861	4.28966	4.6886	4.95071	4.68349	4.29844	3.93926	4.35236	4.68971	4.96358	4.6864	4.35798	3.94861	4.28966	4.6886	4.95071	4.68349	4.29844	3.93926	4.35236	4.68971	4.96358	4.6864	4.35798	3.94861	4.28966	4.6886	4.95071	4.68349	4.29844
	26.9		4.20916	4.63379	5.01713	4.62764	4.22096	3.58384	4.1448	4.65383	4.99727	4.6501	4.14212	3.56493	4.20916	4.63379	5.01713	4.62764	4.22096	3.58384	4.1448	4.65383	4.99727	4.6501	4.14212	3.56493	4.20916	4.63379	5.01713	4.62764	4.22096	3.58384	4.1448	4.65383	4.99727	4.6501	4.14212	3.56493	4.20916	4.63379	5.01713	4.62764	4.22096	3.58384	4.1448	4.65383	4.99727	4.6501	4.14212
	27		3.91516	4.43624	4.82513	4.42739	3.91844	3.63051	3.95684	4.52228	4.84428	4.51593	3.95405	3.6089	3.91516	4.43624	4.82513	4.42739	3.91844	3.63051	3.95684	4.52228	4.84428	4.51593	3.95405	3.6089	3.91516	4.43624	4.82513	4.42739	3.91844	3.63051	3.95684	4.52228	4.84428	4.51593	3.95405	3.6089	3.91516	4.43624	4.82513	4.42739	3.91844	3.63051	3.95684	4.52228	4.84428	4.51593	3.95405
	27.1		3.50766	4.04396	4.41775	4.04942	3.51223	3.24105	3.63511	4.17998	4.39534	4.178	3.65873	3.22831	3.50766	4.04396	4.41775	4.04942	3.51223	3.24105	3.63511	4.17998	4.39534	4.178	3.65873	3.22831	3.50766	4.04396	4.41775	4.04942	3.51223	3.24105	3.63511	4.17998	4.39534	4.178	3.65873	3.22831	3.50766	4.04396	4.41775	4.04942	3.51223	3.24105	3.63511	4.17998	4.39534	4.178	3.65873
	27.2		3.08488	3.55559	4.02268	3.55447	3.07408	3.09852	3.23276	3.71713	3.89457	3.71088	3.29125	3.10839	3.08488	3.55559	4.02268	3.55447	3.07408	3.09852	3.23276	3.71713	3.89457	3.71088	3.29125	3.10839	3.08488	3.55559	4.02268	3.55447	3.07408	3.09852	3.23276	3.71713	3.89457	3.71088	3.29125	3.10839	3.08488	3.55559	4.02268	3.55447	3.07408	3.09852	3.23276	3.71713	3.89457	3.71088	3.29125
	27.3		3.55518	3.49061	3.94435	3.51923	3.5678	3.49372	3.60721	3.61525	4.03278	3.60421	3.60939	3.4984	3.55518	3.49061	3.94435	3.51923	3.5678	3.49372	3.60721	3.61525	4.03278	3.60421	3.60939	3.4984	3.55518	3.49061	3.94435	3.51923	3.5678	3.49372	3.60721	3.61525	4.03278	3.60421	3.60939	3.4984	3.55518	3.49061	3.94435	3.51923	3.5678	3.49372	3.60721	3.61525	4.03278	3.60421	3.60939
	27.4		3.26585	3.74803	3.78869	3.77032	3.31605	2.7977	3.53262	3.68561	3.91342	3.67822	3.5175	2.76778	3.26585	3.74803	3.78869	3.77032	3.31605	2.7977	3.53262	3.68561	3.91342	3.67822	3.5175	2.76778	3.26585	3.74803	3.78869	3.77032	3.31605	2.7977	3.53262	3.68561	3.91342	3.67822	3.5175	2.76778	3.26585	3.74803	3.78869	3.77032	3.31605	2.7977	3.53262	3.68561	3.91342	3.67822	3.5175
	27.5		2.91142	3.81841	3.55745	3.80211	2.84006	2.17487	2.8497	3.42433	3.58647	3.42177	2.87271	2.20041	2.91142	3.81841	3.55745	3.80211	2.84006	2.17487	2.8497	3.42433	3.58647	3.42177	2.87271	2.20041	2.91142	3.81841	3.55745	3.80211	2.84006	2.17487	2.8497	3.42433	3.58647	3.42177	2.87271	2.20041	2.91142	3.81841	3.55745	3.80211	2.84006	2.17487	2.8497	3.42433	3.58647	3.42177	2.87271
	27.6		3.29846	3.72774	3.74287	3.7169	3.23397	2.93458	3.10447	3.03411	3.18953	3.04195	3.14475	2.9251	3.29846	3.72774	3.74287	3.7169	3.23397	2.93458	3.10447	3.03411	3.18953	3.04195	3.14475	2.9251	3.29846	3.72774	3.74287	3.7169	3.23397	2.93458	3.10447	3.03411	3.18953	3.04195	3.14475	2.9251	3.29846	3.72774	3.74287	3.7169	3.23397	2.93458	3.10447	3.03411	3.18953	3.04195	3.14475
	27.7		3.07499	3.19347	3.59199	3.20874	3.01407	2.42753	2.86802	3.35276	3.20986	3.35314	2.8918	2.37919	3.07499	3.19347	3.59199	3.20874	3.01407	2.42753	2.86802	3.35276	3.20986	3.35314	2.8918	2.37919	3.07499	3.19347	3.59199	3.20874	3.01407	2.42753	2.86802	3.35276	3.20986	3.35314	2.8918	2.37919	3.07499	3.19347	3.59199	3.20874	3.01407	2.42753	2.86802	3.35276	3.20986	3.35314	2.8918
	27.8		3.60621	3.12632	3.16837	3.00819	3.55006	2.69373	2.91735	3.25487	2.86359	3.26445	2.93715	2.69391	3.60621	3.12632	3.16837	3.00819	3.55006	2.69373	2.91735	3.25487	2.86359	3.26445	2.93715	2.69391	3.60621	3.12632	3.16837	3.00819	3.55006	2.69373	2.91735	3.25487	2.86359	3.26445	2.93715	2.69391	3.60621	3.12632	3.16837	3.00819	3.55006	2.69373	2.91735	3.25487	2.86359	3.26445	2.93715
	27.9		3.40688	3.48964	3.28411	3.40821	3.29799	2.82376	3.33505	3.34982	2.67162	3.3637	3.35023	2.85372	3.40688	3.48964	3.28411	3.40821	3.29799	2.82376	3.33505	3.34982	2.67162	3.3637	3.35023	2.85372	3.40688	3.48964	3.28411	3.40821	3.29799	2.82376	3.33505	3.34982	2.67162	3.3637	3.35023	2.85372	3.40688	3.48964	3.28411	3.40821	3.29799	2.82376	3.33505	3.34982	2.67162	3.3637	3.35023
	28		3.15607	3.58339	3.24834	3.52274	3.11228	2.58031	3.57471	3.50477	3.09712	3.49731	3.5851	2.62194	3.15607	3.58339	3.24834	3.52274	3.11228	2.58031	3.57471	3.50477	3.09712	3.49731	3.5851	2.62194	3.15607	3.58339	3.24834	3.52274	3.11228	2.58031	3.57471	3.50477	3.09712	3.49731	3.5851	2.62194	3.15607	3.58339	3.24834	3.52274	3.11228	2.58031	3.57471	3.50477	3.09712	3.49731	3.5851
	28.1		3.20832	3.56948	3.55684	3.54409	3.22776	2.34546	3.22751	3.42563	3.50923	3.4133	3.23225	2.32041	3.20832	3.56948	3.55684	3.54409	3.22776	2.34546	3.22751	3.42563	3.50923	3.4133	3.23225	2.32041	3.20832	3.56948	3.55684	3.54409	3.22776	2.34546	3.22751	3.42563	3.50923	3.4133	3.23225	2.32041	3.20832	3.56948	3.55684	3.54409	3.22776	2.34546	3.22751	3.42563	3.50923	3.4133	3.23225
	28.2		3.35341	3.30804	3.46357	3.3298	3.31288	1.6386	2.09758	3.53772	3.64199	3.52769	2.06108	1.6383	3.35341	3.30804	3.46357	3.3298	3.31288	1.6386	2.09758	3.53772	3.64199	3.52769	2.06108	1.6383	3.35341	3.30804	3.46357	3.3298	3.31288	1.6386	2.09758	3.53772	3.64199	3.52769	2.06108	1.6383	3.35341	3.30804	3.46357	3.3298	3.31288	1.6386	2.09758	3.53772	3.64199	3.52769	2.06108
	28.3		3.27896	3.1331	3.18448	3.12689	3.25579	2.87787	2.9819	3.48792	3.53175	3.48016	2.94052	2.87116	3.27896	3.1331	3.18448	3.12689	3.25579	2.87787	2.9819	3.48792	3.53175	3.48016	2.94052	2.87116	3.27896	3.1331	3.18448	3.12689	3.25579	2.87787	2.9819	3.48792	3.53175	3.48016	2.94052	2.87116	3.27896	3.1331	3.18448	3.12689	3.25579	2.87787	2.9819	3.48792	3.53175	3.48016	2.94052
	28.4		3.1831	3.51301	3.4484	3.49492	3.21492	2.38601	2.94835	3.48197	3.54306	3.47723	2.93322	2.39141	3.1831	3.51301	3.4484	3.49492	3.21492	2.38601	2.94835	3.48197	3.54306	3.47723	2.93322	2.39141	3.1831	3.51301	3.4484	3.49492	3.21492	2.38601	2.94835	3.48197	3.54306	3.47723	2.93322	2.39141	3.1831	3.51301	3.4484	3.49492	3.21492	2.38601	2.94835	3.48197	3.54306	3.47723	2.93322
	28.5		3.3593	3.6441	3.80259	3.64246	3.37462	2.15286	3.0356	3.47966	3.72943	3.49348	3.05391	2.10729	3.3593	3.6441	3.80259	3.64246	3.37462	2.15286	3.0356	3.47966	3.72943	3.49348	3.05391	2.10729	3.3593	3.6441	3.80259	3.64246	3.37462	2.15286	3.0356	3.47966	3.72943	3.49348	3.05391	2.10729	3.3593	3.6441	3.80259	3.64246	3.37462	2.15286	3.0356	3.47966	3.72943	3.49348	3.05391
	28.6		3.55957	3.52057	3.62601	3.54243	3.56122	2.77823	3.35561	3.48695	3.51918	3.50515	3.36707	2.7695	3.55957	3.52057	3.62601	3.54243	3.56122	2.77823	3.35561	3.48695	3.51918	3.50515	3.36707	2.7695	3.55957	3.52057	3.62601	3.54243	3.56122	2.77823	3.35561	3.48695	3.51918	3.50515	3.36707	2.7695	3.55957	3.52057	3.62601	3.54243	3.56122	2.77823	3.35561	3.48695	3.51918	3.50515	3.36707
	28.7		3.28518	3.32771	3.19602	3.33596	3.33034	3.28603	3.41149	3.48859	3.12178	3.49373	3.40975	3.30009	3.28518	3.32771	3.19602	3.33596	3.33034	3.28603	3.41149	3.48859	3.12178	3.49373	3.40975	3.30009	3.28518	3.32771	3.19602	3.33596	3.33034	3.28603	3.41149	3.48859	3.12178	3.49373	3.40975	3.30009	3.28518	3.32771	3.19602	3.33596	3.33034	3.28603	3.41149	3.48859	3.12178	3.49373	3.40975
	28.8		3.50343	3.5252	3.37631	3.49427	3.52585	3.07457	3.62389	3.60993	3.43434	3.61773	3.63152	3.09485	3.50343	3.5252	3.37631	3.49427	3.52585	3.07457	3.62389	3.60993	3.43434	3.61773	3.63152	3.09485	3.50343	3.5252	3.37631	3.49427	3.52585	3.07457	3.62389	3.60993	3.43434	3.61773	3.63152	3.09485	3.50343	3.5252	3.37631	3.49427	3.52585	3.07457	3.62389	3.60993	3.43434	3.61773	3.63152
	28.9		3.76766	3.57817	3.66035	3.53188	3.75563	3.69343	3.75304	3.37502	3.66537	3.3952	3.76831	3.69596	3.76766	3.57817	3.66035	3.53188	3.75563	3.69343	3.75304	3.37502	3.66537	3.3952	3.76831	3.69596	3.76766	3.57817	3.66035	3.53188	3.75563	3.69343	3.75304	3.37502	3.66537	3.3952	3.76831	3.69596	3.76766	3.57817	3.66035	3.53188	3.75563	3.69343	3.75304	3.37502	3.66537	3.3952	3.76831
	29		3.76482	3.48699	3.46221	3.45456	3.75764	4.05524	3.80291	3.35448	3.47414	3.34524	3.80046	4.04949	3.76482	3.48699	3.46221	3.45456	3.75764	4.05524	3.80291	3.35448	3.47414	3.34524	3.80046	4.04949	3.76482	3.48699	3.46221	3.45456	3.75764	4.05524	3.80291	3.35448	3.47414	3.34524	3.80046	4.04949	3.76482	3.48699	3.46221	3.45456	3.75764	4.05524	3.80291	3.35448	3.47414	3.34524	3.80046
	29.1		3.71579	3.48976	2.92476	3.45176	3.71106	3.68746	3.81362	3.63051	2.80353	3.61306	3.79476	3.66365	3.71579	3.48976	2.92476	3.45176	3.71106	3.68746	3.81362	3.63051	2.80353	3.61306	3.79476	3.66365	3.71579	3.48976	2.92476	3.45176	3.71106	3.68746	3.81362	3.63051	2.80353	3.61306	3.79476	3.66365	3.71579	3.48976	2.92476	3.45176	3.71106	3.68746	3.81362	3.63051	2.80353	3.61306	3.79476
	29.2		3.48951	3.60596	3.49634	3.58917	3.49759	2.38035	3.42282	3.78227	3.58676	3.77466	3.41711	2.46021	3.48951	3.60596	3.49634	3.58917	3.49759	2.38035	3.42282	3.78227	3.58676	3.77466	3.41711	2.46021	3.48951	3.60596	3.49634	3.58917	3.49759	2.38035	3.42282	3.78227	3.58676	3.77466	3.41711	2.46021	3.48951	3.60596	3.49634	3.58917	3.49759	2.38035	3.42282	3.78227	3.58676	3.77466	3.41711
	29.3		3.07663	3.51847	3.67362	3.50721	3.10134	3.482	2.90016	3.55918	3.70506	3.55524	2.91452	3.4827	3.07663	3.51847	3.67362	3.50721	3.10134	3.482	2.90016	3.55918	3.70506	3.55524	2.91452	3.4827	3.07663	3.51847	3.67362	3.50721	3.10134	3.482	2.90016	3.55918	3.70506	3.55524	2.91452	3.4827	3.07663	3.51847	3.67362	3.50721	3.10134	3.482	2.90016	3.55918	3.70506	3.55524	2.91452
	29.4		1.9169	3.43705	3.92469	3.43903	2.08806	3.34243	2.88909	3.49779	3.82256	3.48596	2.87253	3.34341	1.9169	3.43705	3.92469	3.43903	2.08806	3.34243	2.88909	3.49779	3.82256	3.48596	2.87253	3.34341	1.9169	3.43705	3.92469	3.43903	2.08806	3.34243	2.88909	3.49779	3.82256	3.48596	2.87253	3.34341	1.9169	3.43705	3.92469	3.43903	2.08806	3.34243	2.88909	3.49779	3.82256	3.48596	2.87253
	29.5		3.02473	3.35749	3.83661	3.37721	3.01064	3.62258	3.18714	3.4165	3.70403	3.40661	3.19987	3.63283	3.02473	3.35749	3.83661	3.37721	3.01064	3.62258	3.18714	3.4165	3.70403	3.40661	3.19987	3.63283	3.02473	3.35749	3.83661	3.37721	3.01064	3.62258	3.18714	3.4165	3.70403	3.40661	3.19987	3.63283	3.02473	3.35749	3.83661	3.37721	3.01064	3.62258	3.18714	3.4165	3.70403	3.40661	3.19987
	29.6		3.31362	3.13126	3.32703	3.16935	3.34808	3.6967	3.39394	3.11804	3.09858	3.12138	3.4003	3.6957	3.31362	3.13126	3.32703	3.16935	3.34808	3.6967	3.39394	3.11804	3.09858	3.12138	3.4003	3.6957	3.31362	3.13126	3.32703	3.16935	3.34808	3.6967	3.39394	3.11804	3.09858	3.12138	3.4003	3.6957	3.31362	3.13126	3.32703	3.16935	3.34808	3.6967	3.39394	3.11804	3.09858	3.12138	3.4003
	29.7		3.28305	3.02385	2.84118	3.05591	3.33018	3.21028	3.17426	2.16478	1.90513	2.11111	3.17103	3.19888	3.28305	3.02385	2.84118	3.05591	3.33018	3.21028	3.17426	2.16478	1.90513	2.11111	3.17103	3.19888	3.28305	3.02385	2.84118	3.05591	3.33018	3.21028	3.17426	2.16478	1.90513	2.11111	3.17103	3.19888	3.28305	3.02385	2.84118	3.05591	3.33018	3.21028	3.17426	2.16478	1.90513	2.11111	3.17103
	29.8		3.26992	3.48496	3.11723	3.43962	3.27352	3.42691	3.47232	3.56439	3.46194	3.54721	3.45794	3.42868	3.26992	3.48496	3.11723	3.43962	3.27352	3.42691	3.47232	3.56439	3.46194	3.54721	3.45794	3.42868	3.26992	3.48496	3.11723	3.43962	3.27352	3.42691	3.47232	3.56439	3.46194	3.54721	3.45794	3.42868	3.26992	3.48496	3.11723	3.43962	3.27352	3.42691	3.47232	3.56439	3.46194	3.54721	3.45794
	29.9		2.73964	3.34888	3.18745	3.29732	2.70416	3.34088	3.57199	3.88714	3.89222	3.88245	3.56608	3.34575	2.73964	3.34888	3.18745	3.29732	2.70416	3.34088	3.57199	3.88714	3.89222	3.88245	3.56608	3.34575	2.73964	3.34888	3.18745	3.29732	2.70416	3.34088	3.57199	3.88714	3.89222	3.88245	3.56608	3.34575	2.73964	3.34888	3.18745	3.29732	2.70416	3.34088	3.57199	3.88714	3.89222	3.88245	3.56608
	30		3.26814	2.64497	1.90808	2.55192	3.24	3.01094	3.62938	3.75674	3.80116	3.7679	3.64743	3.04062	3.26814	2.64497	1.90808	2.55192	3.24	3.01094	3.62938	3.75674	3.80116	3.7679	3.64743	3.04062	3.26814	2.64497	1.90808	2.55192	3.24	3.01094	3.62938	3.75674	3.80116	3.7679	3.64743	3.04062	3.26814	2.64497	1.90808	2.55192	3.24	3.01094	3.62938	3.75674	3.80116	3.7679	3.64743
	30.1		3.48242	3.3232	3.24413	3.31886	3.46082	2.94006	3.66087	3.23178	3.34527	3.23411	3.68745	2.98383	3.48242	3.3232	3.24413	3.31886	3.46082	2.94006	3.66087	3.23178	3.34527	3.23411	3.68745	2.98383	3.48242	3.3232	3.24413	3.31886	3.46082	2.94006	3.66087	3.23178	3.34527	3.23411	3.68745	2.98383	3.48242	3.3232	3.24413	3.31886	3.46082	2.94006	3.66087	3.23178	3.34527	3.23411	3.68745
	30.2		3.04645	3.48626	3.42883	3.47338	3.04769	2.03426	3.20962	2.88972	2.59399	2.878	3.23541	2.05329	3.04645	3.48626	3.42883	3.47338	3.04769	2.03426	3.20962	2.88972	2.59399	2.878	3.23541	2.05329	3.04645	3.48626	3.42883	3.47338	3.04769	2.03426	3.20962	2.88972	2.59399	2.878	3.23541	2.05329	3.04645	3.48626	3.42883	3.47338	3.04769	2.03426	3.20962	2.88972	2.59399	2.878	3.23541
	30.3		2.86104	2.96639	2.19693	2.92743	2.86528	2.66751	3.13751	2.52564	2.91168	2.53019	3.11427	2.66333	2.86104	2.96639	2.19693	2.92743	2.86528	2.66751	3.13751	2.52564	2.91168	2.53019	3.11427	2.66333	2.86104	2.96639	2.19693	2.92743	2.86528	2.66751	3.13751	2.52564	2.91168	2.53019	3.11427	2.66333	2.86104	2.96639	2.19693	2.92743	2.86528	2.66751	3.13751	2.52564	2.91168	2.53019	3.11427
	30.4		3.07943	3.44418	3.65929	3.41682	3.07524	3.53366	3.39341	3.32674	3.49254	3.31775	3.38824	3.54421	3.07943	3.44418	3.65929	3.41682	3.07524	3.53366	3.39341	3.32674	3.49254	3.31775	3.38824	3.54421	3.07943	3.44418	3.65929	3.41682	3.07524	3.53366	3.39341	3.32674	3.49254	3.31775	3.38824	3.54421	3.07943	3.44418	3.65929	3.41682	3.07524	3.53366	3.39341	3.32674	3.49254	3.31775	3.38824
	30.5		3.15055	3.65771	3.5904	3.63654	3.13261	3.52627	3.38027	3.70926	3.21266	3.70558	3.3814	3.54183	3.15055	3.65771	3.5904	3.63654	3.13261	3.52627	3.38027	3.70926	3.21266	3.70558	3.3814	3.54183	3.15055	3.65771	3.5904	3.63654	3.13261	3.52627	3.38027	3.70926	3.21266	3.70558	3.3814	3.54183	3.15055	3.65771	3.5904	3.63654	3.13261	3.52627	3.38027	3.70926	3.21266	3.70558	3.3814
	30.6		3.25628	3.38192	3.21607	3.39801	3.26154	3.23598	3.39739	3.35343	3.23312	3.3574	3.39707	3.24804	3.25628	3.38192	3.21607	3.39801	3.26154	3.23598	3.39739	3.35343	3.23312	3.3574	3.39707	3.24804	3.25628	3.38192	3.21607	3.39801	3.26154	3.23598	3.39739	3.35343	3.23312	3.3574	3.39707	3.24804	3.25628	3.38192	3.21607	3.39801	3.26154	3.23598	3.39739	3.35343	3.23312	3.3574	3.39707
	30.7		3.54316	3.66993	4.16552	3.69252	3.52366	3.4307	3.41751	3.3909	4.18901	3.39754	3.4068	3.42376	3.54316	3.66993	4.16552	3.69252	3.52366	3.4307	3.41751	3.3909	4.18901	3.39754	3.4068	3.42376	3.54316	3.66993	4.16552	3.69252	3.52366	3.4307	3.41751	3.3909	4.18901	3.39754	3.4068	3.42376	3.54316	3.66993	4.16552	3.69252	3.52366	3.4307	3.41751	3.3909	4.18901	3.39754	3.4068
	30.8		4.14349	4.19793	4.50269	4.20206	4.13842	4.00926	4.11357	4.15648	4.51395	4.16627	4.11474	4.00978	4.14349	4.19793	4.50269	4.20206	4.13842	4.00926	4.11357	4.15648	4.51395	4.16627	4.11474	4.00978	4.14349	4.19793	4.50269	4.20206	4.13842	4.00926	4.11357	4.15648	4.51395	4.16627	4.11474	4.00978	4.14349	4.19793	4.50269	4.20206	4.13842	4.00926	4.11357	4.15648	4.51395	4.16627	4.11474
	30.9		4.29926	4.36972	4.68286	4.37845	4.29688	4.05857	4.35573	4.40386	4.67339	4.41492	4.36129	4.06678	4.29926	4.36972	4.68286	4.37845	4.29688	4.05857	4.35573	4.40386	4.67339	4.41492	4.36129	4.06678	4.29926	4.36972	4.68286	4.37845	4.29688	4.05857	4.35573	4.40386	4.67339	4.41492	4.36129	4.06678	4.29926	4.36972	4.68286	4.37845	4.29688	4.05857	4.35573	4.40386	4.67339	4.41492	4.36129
	31		4.16424	4.33816	4.75355	4.34657	4.16286	3.7218	4.23871	4.39656	4.70791	4.40182	4.24704	3.73414	4.16424	4.33816	4.75355	4.34657	4.16286	3.7218	4.23871	4.39656	4.70791	4.40182	4.24704	3.73414	4.16424	4.33816	4.75355	4.34657	4.16286	3.7218	4.23871	4.39656	4.70791	4.40182	4.24704	3.73414	4.16424	4.33816	4.75355	4.34657	4.16286	3.7218	4.23871	4.39656	4.70791	4.40182	4.24704
	31.1		3.7601	4.16558	4.57722	4.17483	3.75476	2.882	3.71392	4.17314	4.48254	4.17353	3.72282	2.89653	3.7601	4.16558	4.57722	4.17483	3.75476	2.882	3.71392	4.17314	4.48254	4.17353	3.72282	2.89653	3.7601	4.16558	4.57722	4.17483	3.75476	2.882	3.71392	4.17314	4.48254	4.17353	3.72282	2.89653	3.7601	4.16558	4.57722	4.17483	3.75476	2.882	3.71392	4.17314	4.48254	4.17353	3.72282
	31.2		3.35992	3.89207	4.24831	3.88988	3.36746	2.26072	3.38293	3.83845	4.08275	3.83543	3.38788	2.24791	3.35992	3.89207	4.24831	3.88988	3.36746	2.26072	3.38293	3.83845	4.08275	3.83543	3.38788	2.24791	3.35992	3.89207	4.24831	3.88988	3.36746	2.26072	3.38293	3.83845	4.08275	3.83543	3.38788	2.24791	3.35992	3.89207	4.24831	3.88988	3.36746	2.26072	3.38293	3.83845	4.08275	3.83543	3.38788
	31.3		3.48089	3.43664	3.85767	3.41282	3.50775	3.28256	3.58363	3.16569	3.7135	3.16325	3.57722	3.29093	3.48089	3.43664	3.85767	3.41282	3.50775	3.28256	3.58363	3.16569	3.7135	3.16325	3.57722	3.29093	3.48089	3.43664	3.85767	3.41282	3.50775	3.28256	3.58363	3.16569	3.7135	3.16325	3.57722	3.29093	3.48089	3.43664	3.85767	3.41282	3.50775	3.28256	3.58363	3.16569	3.7135	3.16325	3.57722
	31.4		3.31571	2.47448	3.45102	2.40031	3.36919	3.40897	3.53216	2.27353	3.43768	2.14945	3.52647	3.41323	3.31571	2.47448	3.45102	2.40031	3.36919	3.40897	3.53216	2.27353	3.43768	2.14945	3.52647	3.41323	3.31571	2.47448	3.45102	2.40031	3.36919	3.40897	3.53216	2.27353	3.43768	2.14945	3.52647	3.41323	3.31571	2.47448	3.45102	2.40031	3.36919	3.40897	3.53216	2.27353	3.43768	2.14945	3.52647
	31.5		2.74251	2.75789	3.17493	2.8132	2.75826	3.09128	3.06291	2.64406	2.84337	2.59095	3.08775	3.09649	2.74251	2.75789	3.17493	2.8132	2.75826	3.09128	3.06291	2.64406	2.84337	2.59095	3.08775	3.09649	2.74251	2.75789	3.17493	2.8132	2.75826	3.09128	3.06291	2.64406	2.84337	2.59095	3.08775	3.09649	2.74251	2.75789	3.17493	2.8132	2.75826	3.09128	3.06291	2.64406	2.84337	2.59095	3.08775
	31.6		3.29401	2.90775	3.2841	3.00055	3.24342	2.92262	2.9851	2.23637	2.68925	2.22859	2.98159	2.91088	3.29401	2.90775	3.2841	3.00055	3.24342	2.92262	2.9851	2.23637	2.68925	2.22859	2.98159	2.91088	3.29401	2.90775	3.2841	3.00055	3.24342	2.92262	2.9851	2.23637	2.68925	2.22859	2.98159	2.91088	3.29401	2.90775	3.2841	3.00055	3.24342	2.92262	2.9851	2.23637	2.68925	2.22859	2.98159
	31.7		3.17151	2.87535	3.30137	2.93074	3.14672	2.76473	2.66631	2.76773	1.81981	2.77419	2.61412	2.73797	3.17151	2.87535	3.30137	2.93074	3.14672	2.76473	2.66631	2.76773	1.81981	2.77419	2.61412	2.73797	3.17151	2.87535	3.30137	2.93074	3.14672	2.76473	2.66631	2.76773	1.81981	2.77419	2.61412	2.73797	3.17151	2.87535	3.30137	2.93074	3.14672	2.76473	2.66631	2.76773	1.81981	2.77419	2.61412
	31.8		2.48236	3.007	3.42082	2.94451	2.54252	2.9033	2.8327	3.10223	2.66177	3.11451	2.82	2.90723	2.48236	3.007	3.42082	2.94451	2.54252	2.9033	2.8327	3.10223	2.66177	3.11451	2.82	2.90723	2.48236	3.007	3.42082	2.94451	2.54252	2.9033	2.8327	3.10223	2.66177	3.11451	2.82	2.90723	2.48236	3.007	3.42082	2.94451	2.54252	2.9033	2.8327	3.10223	2.66177	3.11451	2.82
	31.9		2.37724	3.12266	3.0954	3.01999	2.18482	3.22947	3.37633	2.88282	3.17639	2.87781	3.37731	3.26236	2.37724	3.12266	3.0954	3.01999	2.18482	3.22947	3.37633	2.88282	3.17639	2.87781	3.37731	3.26236	2.37724	3.12266	3.0954	3.01999	2.18482	3.22947	3.37633	2.88282	3.17639	2.87781	3.37731	3.26236	2.37724	3.12266	3.0954	3.01999	2.18482	3.22947	3.37633	2.88282	3.17639	2.87781	3.37731
	32		2.36121	3.17063	1.86932	3.11781	2.24035	3.31178	3.34147	2.5685	3.4185	2.55489	3.3576	3.33141	2.36121	3.17063	1.86932	3.11781	2.24035	3.31178	3.34147	2.5685	3.4185	2.55489	3.3576	3.33141	2.36121	3.17063	1.86932	3.11781	2.24035	3.31178	3.34147	2.5685	3.4185	2.55489	3.3576	3.33141	2.36121	3.17063	1.86932	3.11781	2.24035	3.31178	3.34147	2.5685	3.4185	2.55489	3.3576
	32.1		2.65894	3.16041	2.95386	3.17305	2.68069	3.11711	3.02134	3.23	3.64944	3.22655	3.01554	3.12546	2.65894	3.16041	2.95386	3.17305	2.68069	3.11711	3.02134	3.23	3.64944	3.22655	3.01554	3.12546	2.65894	3.16041	2.95386	3.17305	2.68069	3.11711	3.02134	3.23	3.64944	3.22655	3.01554	3.12546	2.65894	3.16041	2.95386	3.17305	2.68069	3.11711	3.02134	3.23	3.64944	3.22655	3.01554
	32.2		3.05844	2.83848	2.75079	2.88323	3.08154	3.23301	3.09346	3.29342	3.58459	3.28698	3.05967	3.21388	3.05844	2.83848	2.75079	2.88323	3.08154	3.23301	3.09346	3.29342	3.58459	3.28698	3.05967	3.21388	3.05844	2.83848	2.75079	2.88323	3.08154	3.23301	3.09346	3.29342	3.58459	3.28698	3.05967	3.21388	3.05844	2.83848	2.75079	2.88323	3.08154	3.23301	3.09346	3.29342	3.58459	3.28698	3.05967
	32.3		3.08723	2.66248	2.26511	2.66276	3.14401	3.49157	3.26016	2.40904	2.99544	2.42103	3.24995	3.4726	3.08723	2.66248	2.26511	2.66276	3.14401	3.49157	3.26016	2.40904	2.99544	2.42103	3.24995	3.4726	3.08723	2.66248	2.26511	2.66276	3.14401	3.49157	3.26016	2.40904	2.99544	2.42103	3.24995	3.4726	3.08723	2.66248	2.26511	2.66276	3.14401	3.49157	3.26016	2.40904	2.99544	2.42103	3.24995
	32.4		3.26504	3.25044	2.67796	3.23418	3.25961	3.45973	3.18774	2.61608	2.26714	2.62058	3.18249	3.44499	3.26504	3.25044	2.67796	3.23418	3.25961	3.45973	3.18774	2.61608	2.26714	2.62058	3.18249	3.44499	3.26504	3.25044	2.67796	3.23418	3.25961	3.45973	3.18774	2.61608	2.26714	2.62058	3.18249	3.44499	3.26504	3.25044	2.67796	3.23418	3.25961	3.45973	3.18774	2.61608	2.26714	2.62058	3.18249
	32.5		3.41562	3.44069	3.11737	3.41161	3.40197	3.44888	3.34047	3.31355	3.06184	3.32065	3.33396	3.43207	3.41562	3.44069	3.11737	3.41161	3.40197	3.44888	3.34047	3.31355	3.06184	3.32065	3.33396	3.43207	3.41562	3.44069	3.11737	3.41161	3.40197	3.44888	3.34047	3.31355	3.06184	3.32065	3.33396	3.43207	3.41562	3.44069	3.11737	3.41161	3.40197	3.44888	3.34047	3.31355	3.06184	3.32065	3.33396
	32.6		3.13611	3.24067	3.5672	3.2231	3.13735	3.13469	3.37714	3.26658	3.60938	3.27587	3.36829	3.146	3.13611	3.24067	3.5672	3.2231	3.13735	3.13469	3.37714	3.26658	3.60938	3.27587	3.36829	3.146	3.13611	3.24067	3.5672	3.2231	3.13735	3.13469	3.37714	3.26658	3.60938	3.27587	3.36829	3.146	3.13611	3.24067	3.5672	3.2231	3.13735	3.13469	3.37714	3.26658	3.60938	3.27587	3.36829
	32.7		3.38621	3.6728	4.11849	3.67881	3.38462	3.16062	3.51544	3.66618	4.07536	3.6631	3.49938	3.16952	3.38621	3.6728	4.11849	3.67881	3.38462	3.16062	3.51544	3.66618	4.07536	3.6631	3.49938	3.16952	3.38621	3.6728	4.11849	3.67881	3.38462	3.16062	3.51544	3.66618	4.07536	3.6631	3.49938	3.16952	3.38621	3.6728	4.11849	3.67881	3.38462	3.16062	3.51544	3.66618	4.07536	3.6631	3.49938
	32.8		3.95382	4.04606	4.36993	4.05289	3.95727	3.96784	3.92446	4.06281	4.37747	4.05749	3.92293	3.96501	3.95382	4.04606	4.36993	4.05289	3.95727	3.96784	3.92446	4.06281	4.37747	4.05749	3.92293	3.96501	3.95382	4.04606	4.36993	4.05289	3.95727	3.96784	3.92446	4.06281	4.37747	4.05749	3.92293	3.96501	3.95382	4.04606	4.36993	4.05289	3.95727	3.96784	3.92446	4.06281	4.37747	4.05749	3.92293
	32.9		4.01793	4.14279	4.45274	4.1566	4.02984	4.16623	4.06269	4.17016	4.49356	4.17256	4.06513	4.1648	4.01793	4.14279	4.45274	4.1566	4.02984	4.16623	4.06269	4.17016	4.49356	4.17256	4.06513	4.1648	4.01793	4.14279	4.45274	4.1566	4.02984	4.16623	4.06269	4.17016	4.49356	4.17256	4.06513	4.1648	4.01793	4.14279	4.45274	4.1566	4.02984	4.16623	4.06269	4.17016	4.49356	4.17256	4.06513
	33		3.72138	4.08829	4.43502	4.10042	3.7571	3.98597	3.82884	4.13403	4.41711	4.13808	3.8307	3.97986	3.72138	4.08829	4.43502	4.10042	3.7571	3.98597	3.82884	4.13403	4.41711	4.13808	3.8307	3.97986	3.72138	4.08829	4.43502	4.10042	3.7571	3.98597	3.82884	4.13403	4.41711	4.13808	3.8307	3.97986	3.72138	4.08829	4.43502	4.10042	3.7571	3.98597	3.82884	4.13403	4.41711	4.13808	3.8307
	33.1		3.15146	4.02277	4.31968	4.03707	3.20837	3.44534	3.09232	4.03721	4.23116	4.04076	3.06943	3.42893	3.15146	4.02277	4.31968	4.03707	3.20837	3.44534	3.09232	4.03721	4.23116	4.04076	3.06943	3.42893	3.15146	4.02277	4.31968	4.03707	3.20837	3.44534	3.09232	4.03721	4.23116	4.04076	3.06943	3.42893	3.15146	4.02277	4.31968	4.03707	3.20837	3.44534	3.09232	4.03721	4.23116	4.04076	3.06943
	33.2		2.37439	3.70688	4.00939	3.71616	2.39191	2.64159	2.505	3.7307	3.82315	3.71835	2.52845	2.65032	2.37439	3.70688	4.00939	3.71616	2.39191	2.64159	2.505	3.7307	3.82315	3.71835	2.52845	2.65032	2.37439	3.70688	4.00939	3.71616	2.39191	2.64159	2.505	3.7307	3.82315	3.71835	2.52845	2.65032	2.37439	3.70688	4.00939	3.71616	2.39191	2.64159	2.505	3.7307	3.82315	3.71835	2.52845
	33.3		2.80293	3.08236	3.42658	3.08617	2.78816	2.08582	2.88892	3.07601	3.17282	3.05263	2.88531	2.15634	2.80293	3.08236	3.42658	3.08617	2.78816	2.08582	2.88892	3.07601	3.17282	3.05263	2.88531	2.15634	2.80293	3.08236	3.42658	3.08617	2.78816	2.08582	2.88892	3.07601	3.17282	3.05263	2.88531	2.15634	2.80293	3.08236	3.42658	3.08617	2.78816	2.08582	2.88892	3.07601	3.17282	3.05263	2.88531
	33.4		3.11305	2.5584	2.34727	2.59007	3.06602	2.56896	2.81168	2.84673	2.51902	2.83972	2.78869	2.55369	3.11305	2.5584	2.34727	2.59007	3.06602	2.56896	2.81168	2.84673	2.51902	2.83972	2.78869	2.55369	3.11305	2.5584	2.34727	2.59007	3.06602	2.56896	2.81168	2.84673	2.51902	2.83972	2.78869	2.55369	3.11305	2.5584	2.34727	2.59007	3.06602	2.56896	2.81168	2.84673	2.51902	2.83972	2.78869
	33.5		2.98488	2.57631	2.64132	2.58271	2.91145	2.73061	2.71024	1.62585	2.77181	1.68954	2.7053	2.73183	2.98488	2.57631	2.64132	2.58271	2.91145	2.73061	2.71024	1.62585	2.77181	1.68954	2.7053	2.73183	2.98488	2.57631	2.64132	2.58271	2.91145	2.73061	2.71024	1.62585	2.77181	1.68954	2.7053	2.73183	2.98488	2.57631	2.64132	2.58271	2.91145	2.73061	2.71024	1.62585	2.77181	1.68954	2.7053
	33.6		2.69592	2.83809	2.54397	2.84713	2.59908	2.76486	2.92248	2.69617	3.09134	2.66715	2.94264	2.77265	2.69592	2.83809	2.54397	2.84713	2.59908	2.76486	2.92248	2.69617	3.09134	2.66715	2.94264	2.77265	2.69592	2.83809	2.54397	2.84713	2.59908	2.76486	2.92248	2.69617	3.09134	2.66715	2.94264	2.77265	2.69592	2.83809	2.54397	2.84713	2.59908	2.76486	2.92248	2.69617	3.09134	2.66715	2.94264
	33.7		2.79249	3.06247	1.85275	3.08858	2.76848	2.51419	2.99387	2.89946	2.69013	2.87828	3.01657	2.55586	2.79249	3.06247	1.85275	3.08858	2.76848	2.51419	2.99387	2.89946	2.69013	2.87828	3.01657	2.55586	2.79249	3.06247	1.85275	3.08858	2.76848	2.51419	2.99387	2.89946	2.69013	2.87828	3.01657	2.55586	2.79249	3.06247	1.85275	3.08858	2.76848	2.51419	2.99387	2.89946	2.69013	2.87828	3.01657
	33.8		2.2956	2.51186	2.03437	2.53741	2.32366	2.44512	2.85647	2.72262	2.36	2.72178	2.87488	2.46793	2.2956	2.51186	2.03437	2.53741	2.32366	2.44512	2.85647	2.72262	2.36	2.72178	2.87488	2.46793	2.2956	2.51186	2.03437	2.53741	2.32366	2.44512	2.85647	2.72262	2.36	2.72178	2.87488	2.46793	2.2956	2.51186	2.03437	2.53741	2.32366	2.44512	2.85647	2.72262	2.36	2.72178	2.87488
	33.9		2.47856	3.17243	2.59575	3.1688	2.36893	2.46786	2.62442	3.1008	2.61378	3.11937	2.66936	2.48099	2.47856	3.17243	2.59575	3.1688	2.36893	2.46786	2.62442	3.1008	2.61378	3.11937	2.66936	2.48099	2.47856	3.17243	2.59575	3.1688	2.36893	2.46786	2.62442	3.1008	2.61378	3.11937	2.66936	2.48099	2.47856	3.17243	2.59575	3.1688	2.36893	2.46786	2.62442	3.1008	2.61378	3.11937	2.66936
	34		2.99867	3.46219	2.11818	3.45914	2.9003	2.62256	2.08854	3.21477	2.56587	3.23438	2.11813	2.60338	2.99867	3.46219	2.11818	3.45914	2.9003	2.62256	2.08854	3.21477	2.56587	3.23438	2.11813	2.60338	2.99867	3.46219	2.11818	3.45914	2.9003	2.62256	2.08854	3.21477	2.56587	3.23438	2.11813	2.60338	2.99867	3.46219	2.11818	3.45914	2.9003	2.62256	2.08854	3.21477	2.56587	3.23438	2.11813
	34.1		3.19438	3.13573	2.08885	3.13625	3.15919	3.26236	2.89016	2.70716	2.3763	2.7505	2.85999	3.25509	3.19438	3.13573	2.08885	3.13625	3.15919	3.26236	2.89016	2.70716	2.3763	2.7505	2.85999	3.25509	3.19438	3.13573	2.08885	3.13625	3.15919	3.26236	2.89016	2.70716	2.3763	2.7505	2.85999	3.25509	3.19438	3.13573	2.08885	3.13625	3.15919	3.26236	2.89016	2.70716	2.3763	2.7505	2.85999
	34.2		2.96799	2.78801	2.47147	2.78992	2.97904	3.33588	3.16922	2.58744	1.94328	2.63148	3.1562	3.32808	2.96799	2.78801	2.47147	2.78992	2.97904	3.33588	3.16922	2.58744	1.94328	2.63148	3.1562	3.32808	2.96799	2.78801	2.47147	2.78992	2.97904	3.33588	3.16922	2.58744	1.94328	2.63148	3.1562	3.32808	2.96799	2.78801	2.47147	2.78992	2.97904	3.33588	3.16922	2.58744	1.94328	2.63148	3.1562
	34.3		2.62195	3.09457	2.60943	3.0845	2.59649	2.80951	2.91088	3.03193	1.56123	3.03213	2.90237	2.78579	2.62195	3.09457	2.60943	3.0845	2.59649	2.80951	2.91088	3.03193	1.56123	3.03213	2.90237	2.78579	2.62195	3.09457	2.60943	3.0845	2.59649	2.80951	2.91088	3.03193	1.56123	3.03213	2.90237	2.78579	2.62195	3.09457	2.60943	3.0845	2.59649	2.80951	2.91088	3.03193	1.56123	3.03213	2.90237
	34.4		3.3612	3.1692	2.54234	3.15271	3.33884	2.88297	3.18814	3.03274	2.49869	3.02718	3.18405	2.91509	3.3612	3.1692	2.54234	3.15271	3.33884	2.88297	3.18814	3.03274	2.49869	3.02718	3.18405	2.91509	3.3612	3.1692	2.54234	3.15271	3.33884	2.88297	3.18814	3.03274	2.49869	3.02718	3.18405	2.91509	3.3612	3.1692	2.54234	3.15271	3.33884	2.88297	3.18814	3.03274	2.49869	3.02718	3.18405
	34.5		3.55529	3.05664	2.21547	3.0401	3.56338	3.69733	3.51501	3.00043	2.32616	2.9938	3.51396	3.70267	3.55529	3.05664	2.21547	3.0401	3.56338	3.69733	3.51501	3.00043	2.32616	2.9938	3.51396	3.70267	3.55529	3.05664	2.21547	3.0401	3.56338	3.69733	3.51501	3.00043	2.32616	2.9938	3.51396	3.70267	3.55529	3.05664	2.21547	3.0401	3.56338	3.69733	3.51501	3.00043	2.32616	2.9938	3.51396
	34.6		3.50546	3.04123	2.10476	3.07523	3.51041	3.78948	3.52305	2.99458	2.20088	2.99418	3.52392	3.79033	3.50546	3.04123	2.10476	3.07523	3.51041	3.78948	3.52305	2.99458	2.20088	2.99418	3.52392	3.79033	3.50546	3.04123	2.10476	3.07523	3.51041	3.78948	3.52305	2.99458	2.20088	2.99418	3.52392	3.79033	3.50546	3.04123	2.10476	3.07523	3.51041	3.78948	3.52305	2.99458	2.20088	2.99418	3.52392
	34.7		3.38037	3.4198	3.20041	3.45712	3.35858	3.73362	3.4243	3.46272	3.41349	3.46976	3.41378	3.72884	3.38037	3.4198	3.20041	3.45712	3.35858	3.73362	3.4243	3.46272	3.41349	3.46976	3.41378	3.72884	3.38037	3.4198	3.20041	3.45712	3.35858	3.73362	3.4243	3.46272	3.41349	3.46976	3.41378	3.72884	3.38037	3.4198	3.20041	3.45712	3.35858	3.73362	3.4243	3.46272	3.41349	3.46976	3.41378
	34.8		3.51162	3.73089	3.82575	3.74268	3.4913	4.17561	3.55087	3.69849	3.8634	3.70586	3.54525	4.16641	3.51162	3.73089	3.82575	3.74268	3.4913	4.17561	3.55087	3.69849	3.8634	3.70586	3.54525	4.16641	3.51162	3.73089	3.82575	3.74268	3.4913	4.17561	3.55087	3.69849	3.8634	3.70586	3.54525	4.16641	3.51162	3.73089	3.82575	3.74268	3.4913	4.17561	3.55087	3.69849	3.8634	3.70586	3.54525
	34.9		3.76385	3.7495	4.10811	3.74048	3.75221	4.27953	3.65493	3.69194	4.02611	3.69704	3.65517	4.27652	3.76385	3.7495	4.10811	3.74048	3.75221	4.27953	3.65493	3.69194	4.02611	3.69704	3.65517	4.27652	3.76385	3.7495	4.10811	3.74048	3.75221	4.27953	3.65493	3.69194	4.02611	3.69704	3.65517	4.27652	3.76385	3.7495	4.10811	3.74048	3.75221	4.27953	3.65493	3.69194	4.02611	3.69704	3.65517
	35		3.59205	3.54558	4.00909	3.53469	3.58283	4.08355	3.48496	3.66284	3.8893	3.662	3.48232	4.07922	3.59205	3.54558	4.00909	3.53469	3.58283	4.08355	3.48496	3.66284	3.8893	3.662	3.48232	4.07922	3.59205	3.54558	4.00909	3.53469	3.58283	4.08355	3.48496	3.66284	3.8893	3.662	3.48232	4.07922	3.59205	3.54558	4.00909	3.53469	3.58283	4.08355	3.48496	3.66284	3.8893	3.662	3.48232
	35.1		3.06213	3.27342	3.43043	3.30766	3.06684	3.52561	3.05478	3.48593	3.48873	3.4808	3.03406	3.49904	3.06213	3.27342	3.43043	3.30766	3.06684	3.52561	3.05478	3.48593	3.48873	3.4808	3.03406	3.49904	3.06213	3.27342	3.43043	3.30766	3.06684	3.52561	3.05478	3.48593	3.48873	3.4808	3.03406	3.49904	3.06213	3.27342	3.43043	3.30766	3.06684	3.52561	3.05478	3.48593	3.48873	3.4808	3.03406
	35.2		2.55689	3.08704	2.44195	3.12356	2.57579	3.0967	2.83207	3.19587	2.81745	3.17154	2.82723	3.06483	2.55689	3.08704	2.44195	3.12356	2.57579	3.0967	2.83207	3.19587	2.81745	3.17154	2.82723	3.06483	2.55689	3.08704	2.44195	3.12356	2.57579	3.0967	2.83207	3.19587	2.81745	3.17154	2.82723	3.06483	2.55689	3.08704	2.44195	3.12356	2.57579	3.0967	2.83207	3.19587	2.81745	3.17154	2.82723
	35.3		2.59371	3.08329	2.17322	3.10538	2.56343	3.25497	3.0156	3.0959	2.94708	3.08362	3.02428	3.24989	2.59371	3.08329	2.17322	3.10538	2.56343	3.25497	3.0156	3.0959	2.94708	3.08362	3.02428	3.24989	2.59371	3.08329	2.17322	3.10538	2.56343	3.25497	3.0156	3.0959	2.94708	3.08362	3.02428	3.24989	2.59371	3.08329	2.17322	3.10538	2.56343	3.25497	3.0156	3.0959	2.94708	3.08362	3.02428
	35.4		2.34666	3.11288	3.08058	3.12199	2.29125	3.12183	2.72108	2.98446	3.41594	2.99009	2.71417	3.12352	2.34666	3.11288	3.08058	3.12199	2.29125	3.12183	2.72108	2.98446	3.41594	2.99009	2.71417	3.12352	2.34666	3.11288	3.08058	3.12199	2.29125	3.12183	2.72108	2.98446	3.41594	2.99009	2.71417	3.12352	2.34666	3.11288	3.08058	3.12199	2.29125	3.12183	2.72108	2.98446	3.41594	2.99009	2.71417
	35.5		2.64328	2.48292	2.81871	2.40901	2.69932	3.27024	2.58431	2.38122	3.00395	2.35097	2.58388	3.27686	2.64328	2.48292	2.81871	2.40901	2.69932	3.27024	2.58431	2.38122	3.00395	2.35097	2.58388	3.27686	2.64328	2.48292	2.81871	2.40901	2.69932	3.27024	2.58431	2.38122	3.00395	2.35097	2.58388	3.27686	2.64328	2.48292	2.81871	2.40901	2.69932	3.27024	2.58431	2.38122	3.00395	2.35097	2.58388
	35.6		2.62239	2.70966	2.19415	2.73853	2.68143	2.66594	2.05361	3.11753	0.930871	3.09571	2.03055	2.6903	2.62239	2.70966	2.19415	2.73853	2.68143	2.66594	2.05361	3.11753	0.930871	3.09571	2.03055	2.6903	2.62239	2.70966	2.19415	2.73853	2.68143	2.66594	2.05361	3.11753	0.930871	3.09571	2.03055	2.6903	2.62239	2.70966	2.19415	2.73853	2.68143	2.66594	2.05361	3.11753	0.930871	3.09571	2.03055
	35.7		2.60237	2.55756	2.83085	2.59357	2.58617	2.57788	1.78765	3.11663	2.67256	3.09061	1.82682	2.57701	2.60237	2.55756	2.83085	2.59357	2.58617	2.57788	1.78765	3.11663	2.67256	3.09061	1.82682	2.57701	2.60237	2.55756	2.83085	2.59357	2.58617	2.57788	1.78765	3.11663	2.67256	3.09061	1.82682	2.57701	2.60237	2.55756	2.83085	2.59357	2.58617	2.57788	1.78765	3.11663	2.67256	3.09061	1.82682
	35.8		2.8602	2.60418	2.85015	2.56834	2.84205	3.46857	2.4857	2.20533	2.8253	2.2015	2.50007	3.47008	2.8602	2.60418	2.85015	2.56834	2.84205	3.46857	2.4857	2.20533	2.8253	2.2015	2.50007	3.47008	2.8602	2.60418	2.85015	2.56834	2.84205	3.46857	2.4857	2.20533	2.8253	2.2015	2.50007	3.47008	2.8602	2.60418	2.85015	2.56834	2.84205	3.46857	2.4857	2.20533	2.8253	2.2015	2.50007
	35.9		2.74917	3.34475	2.74447	3.33364	2.73904	3.36263	2.80685	2.7572	2.80759	2.77173	2.82194	3.36431	2.74917	3.34475	2.74447	3.33364	2.73904	3.36263	2.80685	2.7572	2.80759	2.77173	2.82194	3.36431	2.74917	3.34475	2.74447	3.33364	2.73904	3.36263	2.80685	2.7572	2.80759	2.77173	2.82194	3.36431	2.74917	3.34475	2.74447	3.33364	2.73904	3.36263	2.80685	2.7572	2.80759	2.77173	2.82194
	36		2.45286	3.11749	2.51843	3.08307	2.46425	2.18639	2.85532	2.5211	2.73233	2.53456	2.86002	2.17969	2.45286	3.11749	2.51843	3.08307	2.46425	2.18639	2.85532	2.5211	2.73233	2.53456	2.86002	2.17969	2.45286	3.11749	2.51843	3.08307	2.46425	2.18639	2.85532	2.5211	2.73233	2.53456	2.86002	2.17969	2.45286	3.11749	2.51843	3.08307	2.46425	2.18639	2.85532	2.5211	2.73233	2.53456	2.86002
	36.1		2.78141	2.01502	2.81711	2.14605	2.72098	2.97289	2.93106	2.49177	2.55251	2.48604	2.91934	2.97386	2.78141	2.01502	2.81711	2.14605	2.72098	2.97289	2.93106	2.49177	2.55251	2.48604	2.91934	2.97386	2.78141	2.01502	2.81711	2.14605	2.72098	2.97289	2.93106	2.49177	2.55251	2.48604	2.91934	2.97386	2.78141	2.01502	2.81711	2.14605	2.72098	2.97289	2.93106	2.49177	2.55251	2.48604	2.91934
	36.2		2.94278	3.07203	3.06681	3.09711	2.88628	2.69088	2.81989	3.15138	2.58224	3.15441	2.79238	2.68704	2.94278	3.07203	3.06681	3.09711	2.88628	2.69088	2.81989	3.15138	2.58224	3.15441	2.79238	2.68704	2.94278	3.07203	3.06681	3.09711	2.88628	2.69088	2.81989	3.15138	2.58224	3.15441	2.79238	2.68704	2.94278	3.07203	3.06681	3.09711	2.88628	2.69088	2.81989	3.15138	2.58224	3.15441	2.79238
	36.3		3.02645	3.01039	2.39702	2.99827	3.00449	2.65188	2.76985	3.13221	1.58729	3.11352	2.75273	2.6692	3.02645	3.01039	2.39702	2.99827	3.00449	2.65188	2.76985	3.13221	1.58729	3.11352	2.75273	2.6692	3.02645	3.01039	2.39702	2.99827	3.00449	2.65188	2.76985	3.13221	1.58729	3.11352	2.75273	2.6692	3.02645	3.01039	2.39702	2.99827	3.00449	2.65188	2.76985	3.13221	1.58729	3.11352	2.75273
	36.4		3.20457	2.72031	2.467	2.70436	3.17973	3.35817	2.83003	2.7029	2.82928	2.6687	2.83956	3.36619	3.20457	2.72031	2.467	2.70436	3.17973	3.35817	2.83003	2.7029	2.82928	2.6687	2.83956	3.36619	3.20457	2.72031	2.467	2.70436	3.17973	3.35817	2.83003	2.7029	2.82928	2.6687	2.83956	3.36619	3.20457	2.72031	2.467	2.70436	3.17973	3.35817	2.83003	2.7029	2.82928	2.6687	2.83956
	36.5		3.30588	2.99482	2.82229	3.00515	3.25932	3.32755	2.94555	2.97479	2.99114	2.96185	2.96083	3.33768	3.30588	2.99482	2.82229	3.00515	3.25932	3.32755	2.94555	2.97479	2.99114	2.96185	2.96083	3.33768	3.30588	2.99482	2.82229	3.00515	3.25932	3.32755	2.94555	2.97479	2.99114	2.96185	2.96083	3.33768	3.30588	2.99482	2.82229	3.00515	3.25932	3.32755	2.94555	2.97479	2.99114	2.96185	2.96083
	36.6		2.94817	2.85624	1.44941	2.88765	2.87668	2.59717	2.60527	3.12565	1.92772	3.12835	2.62459	2.59787	2.94817	2.85624	1.44941	2.88765	2.87668	2.59717	2.60527	3.12565	1.92772	3.12835	2.62459	2.59787	2.94817	2.85624	1.44941	2.88765	2.87668	2.59717	2.60527	3.12565	1.92772	3.12835	2.62459	2.59787	2.94817	2.85624	1.44941	2.88765	2.87668	2.59717	2.60527	3.12565	1.92772	3.12835	2.62459
	36.7		2.60859	2.54419	3.35686	2.61261	2.53644	3.0152	3.05494	2.95777	3.02046	2.97282	3.04237	3.01628	2.60859	2.54419	3.35686	2.61261	2.53644	3.0152	3.05494	2.95777	3.02046	2.97282	3.04237	3.01628	2.60859	2.54419	3.35686	2.61261	2.53644	3.0152	3.05494	2.95777	3.02046	2.97282	3.04237	3.01628	2.60859	2.54419	3.35686	2.61261	2.53644	3.0152	3.05494	2.95777	3.02046	2.97282	3.04237
	36.8		3.31696	2.91447	3.70933	2.90721	3.29283	3.88218	3.52479	3.07018	3.61266	3.07236	3.51364	3.88044	3.31696	2.91447	3.70933	2.90721	3.29283	3.88218	3.52479	3.07018	3.61266	3.07236	3.51364	3.88044	3.31696	2.91447	3.70933	2.90721	3.29283	3.88218	3.52479	3.07018	3.61266	3.07236	3.51364	3.88044	3.31696	2.91447	3.70933	2.90721	3.29283	3.88218	3.52479	3.07018	3.61266	3.07236	3.51364
	36.9		3.66728	2.96533	3.5734	2.95289	3.65306	4.08937	3.55819	3.05411	3.69807	3.05932	3.55627	4.08996	3.66728	2.96533	3.5734	2.95289	3.65306	4.08937	3.55819	3.05411	3.69807	3.05932	3.55627	4.08996	3.66728	2.96533	3.5734	2.95289	3.65306	4.08937	3.55819	3.05411	3.69807	3.05932	3.55627	4.08996	3.66728	2.96533	3.5734	2.95289	3.65306	4.08937	3.55819	3.05411	3.69807	3.05932	3.55627
	37		3.58698	2.64153	2.9221	2.61645	3.57117	3.8715	3.34632	2.83372	3.4306	2.81368	3.34191	3.87036	3.58698	2.64153	2.9221	2.61645	3.57117	3.8715	3.34632	2.83372	3.4306	2.81368	3.34191	3.87036	3.58698	2.64153	2.9221	2.61645	3.57117	3.8715	3.34632	2.83372	3.4306	2.81368	3.34191	3.87036	3.58698	2.64153	2.9221	2.61645	3.57117	3.8715	3.34632	2.83372	3.4306	2.81368	3.34191
	37.1		3.21062	2.11952	2.30938	2.0671	3.19786	2.85235	3.13639	2.70879	2.87309	2.66406	3.11992	2.84148	3.21062	2.11952	2.30938	2.0671	3.19786	2.85235	3.13639	2.70879	2.87309	2.66406	3.11992	2.84148	3.21062	2.11952	2.30938	2.0671	3.19786	2.85235	3.13639	2.70879	2.87309	2.66406	3.11992	2.84148	3.21062	2.11952	2.30938	2.0671	3.19786	2.85235	3.13639	2.70879	2.87309	2.66406	3.11992
	37.2		3.09671	2.68332	2.4872	2.74244	3.10971	2.54405	3.21533	2.92856	2.47693	2.91862	3.21801	2.59004	3.09671	2.68332	2.4872	2.74244	3.10971	2.54405	3.21533	2.92856	2.47693	2.91862	3.21801	2.59004	3.09671	2.68332	2.4872	2.74244	3.10971	2.54405	3.21533	2.92856	2.47693	2.91862	3.21801	2.59004	3.09671	2.68332	2.4872	2.74244	3.10971	2.54405	3.21533	2.92856	2.47693	2.91862	3.21801
	37.3		2.90022	3.21321	2.84014	3.2423	2.90048	2.58684	2.98324	3.26122	2.60581	3.25356	2.98561	2.60265	2.90022	3.21321	2.84014	3.2423	2.90048	2.58684	2.98324	3.26122	2.60581	3.25356	2.98561	2.60265	2.90022	3.21321	2.84014	3.2423	2.90048	2.58684	2.98324	3.26122	2.60581	3.25356	2.98561	2.60265	2.90022	3.21321	2.84014	3.2423	2.90048	2.58684	2.98324	3.26122	2.60581	3.25356	2.98561
	37.4		2.12447	3.29058	3.04403	3.29712	2.17296	2.01317	2.67075	3.23369	2.29597	3.23656	2.69396	2.07413	2.12447	3.29058	3.04403	3.29712	2.17296	2.01317	2.67075	3.23369	2.29597	3.23656	2.69396	2.07413	2.12447	3.29058	3.04403	3.29712	2.17296	2.01317	2.67075	3.23369	2.29597	3.23656	2.69396	2.07413	2.12447	3.29058	3.04403	3.29712	2.17296	2.01317	2.67075	3.23369	2.29597	3.23656	2.69396
	37.5		2.94187	2.89767	2.49973	2.86852	2.97659	2.55861	3.1018	2.75926	2.24561	2.78928	3.12538	2.6054	2.94187	2.89767	2.49973	2.86852	2.97659	2.55861	3.1018	2.75926	2.24561	2.78928	3.12538	2.6054	2.94187	2.89767	2.49973	2.86852	2.97659	2.55861	3.1018	2.75926	2.24561	2.78928	3.12538	2.6054	2.94187	2.89767	2.49973	2.86852	2.97659	2.55861	3.1018	2.75926	2.24561	2.78928	3.12538
	37.6		2.85053	2.79279	2.23994	2.77204	2.88417	2.49418	3.00563	2.85582	2.82384	2.86317	3.01393	2.50585	2.85053	2.79279	2.23994	2.77204	2.88417	2.49418	3.00563	2.85582	2.82384	2.86317	3.01393	2.50585	2.85053	2.79279	2.23994	2.77204	2.88417	2.49418	3.00563	2.85582	2.82384	2.86317	3.01393	2.50585	2.85053	2.79279	2.23994	2.77204	2.88417	2.49418	3.00563	2.85582	2.82384	2.86317	3.01393
	37.7		2.63943	2.85719	1.78564	2.82368	2.54454	2.38069	2.31994	2.68509	2.66779	2.67016	2.31159	2.39364	2.63943	2.85719	1.78564	2.82368	2.54454	2.38069	2.31994	2.68509	2.66779	2.67016	2.31159	2.39364	2.63943	2.85719	1.78564	2.82368	2.54454	2.38069	2.31994	2.68509	2.66779	2.67016	2.31159	2.39364	2.63943	2.85719	1.78564	2.82368	2.54454	2.38069	2.31994	2.68509	2.66779	2.67016	2.31159
	37.8		2.99166	2.68321	2.16264	2.64812	2.94648	2.15765	2.45954	1.5257	2.17051	1.60637	2.50657	2.20245	2.99166	2.68321	2.16264	2.64812	2.94648	2.15765	2.45954	1.5257	2.17051	1.60637	2.50657	2.20245	2.99166	2.68321	2.16264	2.64812	2.94648	2.15765	2.45954	1.5257	2.17051	1.60637	2.50657	2.20245	2.99166	2.68321	2.16264	2.64812	2.94648	2.15765	2.45954	1.5257	2.17051	1.60637	2.50657
	37.9		2.80664	2.82944	2.55105	2.81268	2.8317	1.96872	2.57565	2.85471	1.53915	2.87217	2.60289	1.96308	2.80664	2.82944	2.55105	2.81268	2.8317	1.96872	2.57565	2.85471	1.53915	2.87217	2.60289	1.96308	2.80664	2.82944	2.55105	2.81268	2.8317	1.96872	2.57565	2.85471	1.53915	2.87217	2.60289	1.96308	2.80664	2.82944	2.55105	2.81268	2.8317	1.96872	2.57565	2.85471	1.53915	2.87217	2.60289
	38		2.4831	2.44261	2.1317	2.44992	2.48054	2.04652	2.21984	3.01496	1.19463	3.01752	2.21111	2.03344	2.4831	2.44261	2.1317	2.44992	2.48054	2.04652	2.21984	3.01496	1.19463	3.01752	2.21111	2.03344	2.4831	2.44261	2.1317	2.44992	2.48054	2.04652	2.21984	3.01496	1.19463	3.01752	2.21111	2.03344	2.4831	2.44261	2.1317	2.44992	2.48054	2.04652	2.21984	3.01496	1.19463	3.01752	2.21111
	38.1		2.44068	2.69631	1.10615	2.64919	2.28126	2.54631	1.95927	2.85587	1.27871	2.84839	1.90606	2.54453	2.44068	2.69631	1.10615	2.64919	2.28126	2.54631	1.95927	2.85587	1.27871	2.84839	1.90606	2.54453	2.44068	2.69631	1.10615	2.64919	2.28126	2.54631	1.95927	2.85587	1.27871	2.84839	1.90606	2.54453	2.44068	2.69631	1.10615	2.64919	2.28126	2.54631	1.95927	2.85587	1.27871	2.84839	1.90606
	38.2		2.61894	2.98168	1.34858	2.96834	2.56225	2.21315	2.52779	2.82033	2.00647	2.81116	2.51041	2.21974	2.61894	2.98168	1.34858	2.96834	2.56225	2.21315	2.52779	2.82033	2.00647	2.81116	2.51041	2.21974	2.61894	2.98168	1.34858	2.96834	2.56225	2.21315	2.52779	2.82033	2.00647	2.81116	2.51041	2.21974	2.61894	2.98168	1.34858	2.96834	2.56225	2.21315	2.52779	2.82033	2.00647	2.81116	2.51041
	38.3		2.66888	2.83891	1.85887	2.87232	2.66721	2.23749	2.85277	3.01256	1.9069	2.99476	2.84015	2.26533	2.66888	2.83891	1.85887	2.87232	2.66721	2.23749	2.85277	3.01256	1.9069	2.99476	2.84015	2.26533	2.66888	2.83891	1.85887	2.87232	2.66721	2.23749	2.85277	3.01256	1.9069	2.99476	2.84015	2.26533	2.66888	2.83891	1.85887	2.87232	2.66721	2.23749	2.85277	3.01256	1.9069	2.99476	2.84015
	38.4		2.5978	2.48397	2.58387	2.56927	2.51591	3.10439	2.85366	2.40367	1.48782	2.39284	2.85996	3.1196	2.5978	2.48397	2.58387	2.56927	2.51591	3.10439	2.85366	2.40367	1.48782	2.39284	2.85996	3.1196	2.5978	2.48397	2.58387	2.56927	2.51591	3.10439	2.85366	2.40367	1.48782	2.39284	2.85996	3.1196	2.5978	2.48397	2.58387	2.56927	2.51591	3.10439	2.85366	2.40367	1.48782	2.39284	2.85996
	38.5		2.79615	2.8175	2.46207	2.80205	2.67416	3.07048	2.80197	2.61278	2.45856	2.63975	2.81283	3.0911	2.79615	2.8175	2.46207	2.80205	2.67416	3.07048	2.80197	2.61278	2.45856	2.63975	2.81283	3.0911	2.79615	2.8175	2.46207	2.80205	2.67416	3.07048	2.80197	2.61278	2.45856	2.63975	2.81283	3.0911	2.79615	2.8175	2.46207	2.80205	2.67416	3.07048	2.80197	2.61278	2.45856	2.63975	2.81283
	38.6		2.86448	3.41677	2.361	3.41422	2.80523	2.41267	2.93068	3.31845	2.3647	3.31627	2.92975	2.4643	2.86448	3.41677	2.361	3.41422	2.80523	2.41267	2.93068	3.31845	2.3647	3.31627	2.92975	2.4643	2.86448	3.41677	2.361	3.41422	2.80523	2.41267	2.93068	3.31845	2.3647	3.31627	2.92975	2.4643	2.86448	3.41677	2.361	3.41422	2.80523	2.41267	2.93068	3.31845	2.3647	3.31627	2.92975
	38.7		2.79858	3.71462	3.21104	3.71456	2.74812	3.39705	2.95527	3.53881	2.91513	3.53254	2.95459	3.39959	2.79858	3.71462	3.21104	3.71456	2.74812	3.39705	2.95527	3.53881	2.91513	3.53254	2.95459	3.39959	2.79858	3.71462	3.21104	3.71456	2.74812	3.39705	2.95527	3.53881	2.91513	3.53254	2.95459	3.39959	2.79858	3.71462	3.21104	3.71456	2.74812	3.39705	2.95527	3.53881	2.91513	3.53254	2.95459
	38.8		3.13599	3.74358	3.32211	3.74266	3.1384	3.83955	3.1068	3.67775	3.16602	3.66951	3.09337	3.83701	3.13599	3.74358	3.32211	3.74266	3.1384	3.83955	3.1068	3.67775	3.16602	3.66951	3.09337	3.83701	3.13599	3.74358	3.32211	3.74266	3.1384	3.83955	3.1068	3.67775	3.16602	3.66951	3.09337	3.83701	3.13599	3.74358	3.32211	3.74266	3.1384	3.83955	3.1068	3.67775	3.16602	3.66951	3.09337
	38.9		3.29841	3.6324	2.91983	3.64412	3.32369	3.98399	3.21993	3.67795	2.90745	3.67501	3.20835	3.98044	3.29841	3.6324	2.91983	3.64412	3.32369	3.98399	3.21993	3.67795	2.90745	3.67501	3.20835	3.98044	3.29841	3.6324	2.91983	3.64412	3.32369	3.98399	3.21993	3.67795	2.90745	3.67501	3.20835	3.98044	3.29841	3.6324	2.91983	3.64412	3.32369	3.98399	3.21993	3.67795	2.90745	3.67501	3.20835
	39		3.11883	3.38812	2.63198	3.41284	3.12685	3.93635	3.10555	3.58724	2.85134	3.58618	3.09588	3.93542	3.11883	3.38812	2.63198	3.41284	3.12685	3.93635	3.10555	3.58724	2.85134	3.58618	3.09588	3.93542	3.11883	3.38812	2.63198	3.41284	3.12685	3.93635	3.10555	3.58724	2.85134	3.58618	3.09588	3.93542	3.11883	3.38812	2.63198	3.41284	3.12685	3.93635	3.10555	3.58724	2.85134	3.58618	3.09588
	39.1		2.57662	3.18903	2.99124	3.20352	2.59778	3.40082	2.54817	3.41423	3.03082	3.41949	2.52591	3.40311	2.57662	3.18903	2.99124	3.20352	2.59778	3.40082	2.54817	3.41423	3.03082	3.41949	2.52591	3.40311	2.57662	3.18903	2.99124	3.20352	2.59778	3.40082	2.54817	3.41423	3.03082	3.41949	2.52591	3.40311	2.57662	3.18903	2.99124	3.20352	2.59778	3.40082	2.54817	3.41423	3.03082	3.41949	2.52591
	39.2		2.83374	3.10566	3.16388	3.09295	2.83265	2.41821	2.49797	2.97146	2.76672	2.98582	2.50561	2.47179	2.83374	3.10566	3.16388	3.09295	2.83265	2.41821	2.49797	2.97146	2.76672	2.98582	2.50561	2.47179	2.83374	3.10566	3.16388	3.09295	2.83265	2.41821	2.49797	2.97146	2.76672	2.98582	2.50561	2.47179	2.83374	3.10566	3.16388	3.09295	2.83265	2.41821	2.49797	2.97146	2.76672	2.98582	2.50561
	39.3		2.90206	2.96991	3.10535	2.96108	2.90431	3.25151	2.63149	2.15745	2.49828	2.1951	2.62886	3.26241	2.90206	2.96991	3.10535	2.96108	2.90431	3.25151	2.63149	2.15745	2.49828	2.1951	2.62886	3.26241	2.90206	2.96991	3.10535	2.96108	2.90431	3.25151	2.63149	2.15745	2.49828	2.1951	2.62886	3.26241	2.90206	2.96991	3.10535	2.96108	2.90431	3.25151	2.63149	2.15745	2.49828	2.1951	2.62886
	39.4		2.50476	2.84606	2.75313	2.84821	2.56056	2.7185	1.98798	2.73129	2.69815	2.72876	1.90765	2.72449	2.50476	2.84606	2.75313	2.84821	2.56056	2.7185	1.98798	2.73129	2.69815	2.72876	1.90765	2.72449	2.50476	2.84606	2.75313	2.84821	2.56056	2.7185	1.98798	2.73129	2.69815	2.72876	1.90765	2.72449	2.50476	2.84606	2.75313	2.84821	2.56056	2.7185	1.98798	2.73129	2.69815	2.72876	1.90765
	39.5		1.86059	2.78435	2.24255	2.77201	2.01057	2.00527	2.00165	2.92424	2.6531	2.91199	1.97098	1.93921	1.86059	2.78435	2.24255	2.77201	2.01057	2.00527	2.00165	2.92424	2.6531	2.91199	1.97098	1.93921	1.86059	2.78435	2.24255	2.77201	2.01057	2.00527	2.00165	2.92424	2.6531	2.91199	1.97098	1.93921	1.86059	2.78435	2.24255	2.77201	2.01057	2.00527	2.00165	2.92424	2.6531	2.91199	1.97098
	39.6		2.39709	2.57336	1.60539	2.58649	2.43974	2.26501	2.41828	2.67299	2.94435	2.66834	2.43345	2.2401	2.39709	2.57336	1.60539	2.58649	2.43974	2.26501	2.41828	2.67299	2.94435	2.66834	2.43345	2.2401	2.39709	2.57336	1.60539	2.58649	2.43974	2.26501	2.41828	2.67299	2.94435	2.66834	2.43345	2.2401	2.39709	2.57336	1.60539	2.58649	2.43974	2.26501	2.41828	2.67299	2.94435	2.66834	2.43345
	39.7		2.73524	2.20498	2.09928	2.16848	2.75595	1.85377	2.42158	2.69888	3.02871	2.69966	2.44358	1.89326	2.73524	2.20498	2.09928	2.16848	2.75595	1.85377	2.42158	2.69888	3.02871	2.69966	2.44358	1.89326	2.73524	2.20498	2.09928	2.16848	2.75595	1.85377	2.42158	2.69888	3.02871	2.69966	2.44358	1.89326	2.73524	2.20498	2.09928	2.16848	2.75595	1.85377	2.42158	2.69888	3.02871	2.69966	2.44358
	39.8		2.77761	1.77411	2.7111	1.63967	2.78398	1.79819	2.07814	2.36633	2.66437	2.39387	2.10731	1.8318	2.77761	1.77411	2.7111	1.63967	2.78398	1.79819	2.07814	2.36633	2.66437	2.39387	2.10731	1.8318	2.77761	1.77411	2.7111	1.63967	2.78398	1.79819	2.07814	2.36633	2.66437	2.39387	2.10731	1.8318	2.77761	1.77411	2.7111	1.63967	2.78398	1.79819	2.07814	2.36633	2.66437	2.39387	2.10731
	39.9		2.66866	2.25087	3.04327	2.31823	2.6688	2.09143	2.12561	2.24229	2.27307	2.23453	2.11735	2.05945	2.66866	2.25087	3.04327	2.31823	2.6688	2.09143	2.12561	2.24229	2.27307	2.23453	2.11735	2.05945	2.66866	2.25087	3.04327	2.31823	2.6688	2.09143	2.12561	2.24229	2.27307	2.23453	2.11735	2.05945	2.66866	2.25087	3.04327	2.31823	2.6688	2.09143	2.12561	2.24229	2.27307	2.23453	2.11735
	40		2.62148	2.94502	2.98021	2.95629	2.63931	2.40627	2.87697	2.80296	1.6002	2.7761	2.86946	2.3699	2.62148	2.94502	2.98021	2.95629	2.63931	2.40627	2.87697	2.80296	1.6002	2.7761	2.86946	2.3699	2.62148	2.94502	2.98021	2.95629	2.63931	2.40627	2.87697	2.80296	1.6002	2.7761	2.86946	2.3699	2.62148	2.94502	2.98021	2.95629	2.63931	2.40627	2.87697	2.80296	1.6002	2.7761	2.86946
	40.1		2.54924	3.001	2.50496	2.97743	2.59416	2.27277	3.05791	2.93207	1.68061	2.91501	3.05537	2.25756	2.54924	3.001	2.50496	2.97743	2.59416	2.27277	3.05791	2.93207	1.68061	2.91501	3.05537	2.25756	2.54924	3.001	2.50496	2.97743	2.59416	2.27277	3.05791	2.93207	1.68061	2.91501	3.05537	2.25756	2.54924	3.001	2.50496	2.97743	2.59416	2.27277	3.05791	2.93207	1.68061	2.91501	3.05537
	40.2		2.45121	2.62313	1.20874	2.5862	2.50986	2.07175	2.89013	2.5995	2.38219	2.59603	2.89058	2.06292	2.45121	2.62313	1.20874	2.5862	2.50986	2.07175	2.89013	2.5995	2.38219	2.59603	2.89058	2.06292	2.45121	2.62313	1.20874	2.5862	2.50986	2.07175	2.89013	2.5995	2.38219	2.59603	2.89058	2.06292	2.45121	2.62313	1.20874	2.5862	2.50986	2.07175	2.89013	2.5995	2.38219	2.59603	2.89058
	40.3		2.73362	2.21127	0.789071	2.17813	2.76076	2.27594	2.80702	1.84597	2.60936	1.78544	2.81427	2.26078	2.73362	2.21127	0.789071	2.17813	2.76076	2.27594	2.80702	1.84597	2.60936	1.78544	2.81427	2.26078	2.73362	2.21127	0.789071	2.17813	2.76076	2.27594	2.80702	1.84597	2.60936	1.78544	2.81427	2.26078	2.73362	2.21127	0.789071	2.17813	2.76076	2.27594	2.80702	1.84597	2.60936	1.78544	2.81427
	40.4		2.83193	2.7087	1.92153	2.71179	2.84946	2.60357	3.10695	3.05883	2.45212	3.06909	3.11732	2.60142	2.83193	2.7087	1.92153	2.71179	2.84946	2.60357	3.10695	3.05883	2.45212	3.06909	3.11732	2.60142	2.83193	2.7087	1.92153	2.71179	2.84946	2.60357	3.10695	3.05883	2.45212	3.06909	3.11732	2.60142	2.83193	2.7087	1.92153	2.71179	2.84946	2.60357	3.10695	3.05883	2.45212	3.06909	3.11732
	40.5		3.0811	3.26266	2.45002	3.27547	3.08359	2.37763	3.33785	3.60702	2.6571	3.61441	3.34738	2.40668	3.0811	3.26266	2.45002	3.27547	3.08359	2.37763	3.33785	3.60702	2.6571	3.61441	3.34738	2.40668	3.0811	3.26266	2.45002	3.27547	3.08359	2.37763	3.33785	3.60702	2.6571	3.61441	3.34738	2.40668	3.0811	3.26266	2.45002	3.27547	3.08359	2.37763	3.33785	3.60702	2.6571	3.61441	3.34738
	40.6		3.24444	3.50973	2.72444	3.51425	3.23411	2.08152	3.3341	3.71901	2.63659	3.71628	3.3317	2.0337	3.24444	3.50973	2.72444	3.51425	3.23411	2.08152	3.3341	3.71901	2.63659	3.71628	3.3317	2.0337	3.24444	3.50973	2.72444	3.51425	3.23411	2.08152	3.3341	3.71901	2.63659	3.71628	3.3317	2.0337	3.24444	3.50973	2.72444	3.51425	3.23411	2.08152	3.3341	3.71901	2.63659	3.71628	3.3317
	40.7		3.1926	3.55019	2.79518	3.56308	3.19519	3.34469	3.07666	3.51689	1.87109	3.51453	3.06193	3.3373	3.1926	3.55019	2.79518	3.56308	3.19519	3.34469	3.07666	3.51689	1.87109	3.51453	3.06193	3.3373	3.1926	3.55019	2.79518	3.56308	3.19519	3.34469	3.07666	3.51689	1.87109	3.51453	3.06193	3.3373	3.1926	3.55019	2.79518	3.56308	3.19519	3.34469	3.07666	3.51689	1.87109	3.51453	3.06193
	40.8		2.9051	3.42647	2.28172	3.44503	2.91725	3.80928	2.84386	3.34817	2.70844	3.34509	2.82572	3.81029	2.9051	3.42647	2.28172	3.44503	2.91725	3.80928	2.84386	3.34817	2.70844	3.34509	2.82572	3.81029	2.9051	3.42647	2.28172	3.44503	2.91725	3.80928	2.84386	3.34817	2.70844	3.34509	2.82572	3.81029	2.9051	3.42647	2.28172	3.44503	2.91725	3.80928	2.84386	3.34817	2.70844	3.34509	2.82572
	40.9		2.86794	3.29347	2.25426	3.32173	2.87441	3.98964	3.00151	3.21927	2.57892	3.22449	2.98812	3.99259	2.86794	3.29347	2.25426	3.32173	2.87441	3.98964	3.00151	3.21927	2.57892	3.22449	2.98812	3.99259	2.86794	3.29347	2.25426	3.32173	2.87441	3.98964	3.00151	3.21927	2.57892	3.22449	2.98812	3.99259	2.86794	3.29347	2.25426	3.32173	2.87441	3.98964	3.00151	3.21927	2.57892	3.22449	2.98812
	41		3.14118	3.07225	2.62647	3.09342	3.17859	3.9021	3.1403	3.09066	2.20775	3.09501	3.12881	3.90761	3.14118	3.07225	2.62647	3.09342	3.17859	3.9021	3.1403	3.09066	2.20775	3.09501	3.12881	3.90761	3.14118	3.07225	2.62647	3.09342	3.17859	3.9021	3.1403	3.09066	2.20775	3.09501	3.12881	3.90761	3.14118	3.07225	2.62647	3.09342	3.17859	3.9021	3.1403	3.09066	2.20775	3.09501	3.12881
	41.1		3.10674	3.00175	2.25204	2.99287	3.13898	3.55526	2.95743	2.94237	2.26301	2.95643	2.95243	3.56004	3.10674	3.00175	2.25204	2.99287	3.13898	3.55526	2.95743	2.94237	2.26301	2.95643	2.95243	3.56004	3.10674	3.00175	2.25204	2.99287	3.13898	3.55526	2.95743	2.94237	2.26301	2.95643	2.95243	3.56004	3.10674	3.00175	2.25204	2.99287	3.13898	3.55526	2.95743	2.94237	2.26301	2.95643	2.95243
	41.2		3.09378	3.31	2.31779	3.29523	3.07602	2.81361	2.89271	3.21958	2.65784	3.21613	2.88183	2.81865	3.09378	3.31	2.31779	3.29523	3.07602	2.81361	2.89271	3.21958	2.65784	3.21613	2.88183	2.81865	3.09378	3.31	2.31779	3.29523	3.07602	2.81361	2.89271	3.21958	2.65784	3.21613	2.88183	2.81865	3.09378	3.31	2.31779	3.29523	3.07602	2.81361	2.89271	3.21958	2.65784	3.21613	2.88183
	41.3		3.27077	3.44146	2.47384	3.42523	3.24454	2.75139	3.18821	3.29805	2.77804	3.30082	3.19566	2.76893	3.27077	3.44146	2.47384	3.42523	3.24454	2.75139	3.18821	3.29805	2.77804	3.30082	3.19566	2.76893	3.27077	3.44146	2.47384	3.42523	3.24454	2.75139	3.18821	3.29805	2.77804	3.30082	3.19566	2.76893	3.27077	3.44146	2.47384	3.42523	3.24454	2.75139	3.18821	3.29805	2.77804	3.30082	3.19566
	41.4		3.06119	3.12099	2.05356	3.07564	3.03326	3.03394	3.00098	3.08835	2.24221	3.09228	3.01807	3.04675	3.06119	3.12099	2.05356	3.07564	3.03326	3.03394	3.00098	3.08835	2.24221	3.09228	3.01807	3.04675	3.06119	3.12099	2.05356	3.07564	3.03326	3.03394	3.00098	3.08835	2.24221	3.09228	3.01807	3.04675	3.06119	3.12099	2.05356	3.07564	3.03326	3.03394	3.00098	3.08835	2.24221	3.09228	3.01807
	41.5		2.58553	2.13502	1.75988	2.16396	2.55266	2.69985	2.32838	2.33584	2.59117	2.34788	2.31399	2.71974	2.58553	2.13502	1.75988	2.16396	2.55266	2.69985	2.32838	2.33584	2.59117	2.34788	2.31399	2.71974	2.58553	2.13502	1.75988	2.16396	2.55266	2.69985	2.32838	2.33584	2.59117	2.34788	2.31399	2.71974	2.58553	2.13502	1.75988	2.16396	2.55266	2.69985	2.32838	2.33584	2.59117	2.34788	2.31399
	41.6		2.63138	2.83321	1.38188	2.84055	2.59161	1.96193	1.8551	2.54112	3.16044	2.55068	1.86405	1.99018	2.63138	2.83321	1.38188	2.84055	2.59161	1.96193	1.8551	2.54112	3.16044	2.55068	1.86405	1.99018	2.63138	2.83321	1.38188	2.84055	2.59161	1.96193	1.8551	2.54112	3.16044	2.55068	1.86405	1.99018	2.63138	2.83321	1.38188	2.84055	2.59161	1.96193	1.8551	2.54112	3.16044	2.55068	1.86405
	41.7		2.51245	2.97025	2.14824	2.95193	2.49886	2.14527	2.19173	2.87705	3.22557	2.86866	2.17212	2.17713	2.51245	2.97025	2.14824	2.95193	2.49886	2.14527	2.19173	2.87705	3.22557	2.86866	2.17212	2.17713	2.51245	2.97025	2.14824	2.95193	2.49886	2.14527	2.19173	2.87705	3.22557	2.86866	2.17212	2.17713	2.51245	2.97025	2.14824	2.95193	2.49886	2.14527	2.19173	2.87705	3.22557	2.86866	2.17212
	41.8		2.47016	2.55924	2.81344	2.47986	2.4736	1.15636	2.49716	2.69027	2.8175	2.69222	2.48689	1.13317	2.47016	2.55924	2.81344	2.47986	2.4736	1.15636	2.49716	2.69027	2.8175	2.69222	2.48689	1.13317	2.47016	2.55924	2.81344	2.47986	2.4736	1.15636	2.49716	2.69027	2.8175	2.69222	2.48689	1.13317	2.47016	2.55924	2.81344	2.47986	2.4736	1.15636	2.49716	2.69027	2.8175	2.69222	2.48689
	41.9		2.1585	2.74218	3.22461	2.73286	2.18335	1.4052	2.35919	2.47815	1.82072	2.47239	2.34525	1.34209	2.1585	2.74218	3.22461	2.73286	2.18335	1.4052	2.35919	2.47815	1.82072	2.47239	2.34525	1.34209	2.1585	2.74218	3.22461	2.73286	2.18335	1.4052	2.35919	2.47815	1.82072	2.47239	2.34525	1.34209	2.1585	2.74218	3.22461	2.73286	2.18335	1.4052	2.35919	2.47815	1.82072	2.47239	2.34525
	42		2.30237	2.81633	3.2627	2.83149	2.39561	1.34682	2.63571	2.62871	1.97417	2.63286	2.61859	1.3215	2.30237	2.81633	3.2627	2.83149	2.39561	1.34682	2.63571	2.62871	1.97417	2.63286	2.61859	1.3215	2.30237	2.81633	3.2627	2.83149	2.39561	1.34682	2.63571	2.62871	1.97417	2.63286	2.61859	1.3215	2.30237	2.81633	3.2627	2.83149	2.39561	1.34682	2.63571	2.62871	1.97417	2.63286	2.61859
	42.1		1.95126	2.16574	2.84166	2.2591	1.98181	1.52782	2.56644	2.52704	1.85445	2.54397	2.56735	1.51143	1.95126	2.16574	2.84166	2.2591	1.98181	1.52782	2.56644	2.52704	1.85445	2.54397	2.56735	1.51143	1.95126	2.16574	2.84166	2.2591	1.98181	1.52782	2.56644	2.52704	1.85445	2.54397	2.56735	1.51143	1.95126	2.16574	2.84166	2.2591	1.98181	1.52782	2.56644	2.52704	1.85445	2.54397	2.56735
	42.2		2.77896	2.7106	1.75817	2.67196	2.7345	1.81736	2.40254	2.41041	2.94614	2.44541	2.40479	1.79839	2.77896	2.7106	1.75817	2.67196	2.7345	1.81736	2.40254	2.41041	2.94614	2.44541	2.40479	1.79839	2.77896	2.7106	1.75817	2.67196	2.7345	1.81736	2.40254	2.41041	2.94614	2.44541	2.40479	1.79839	2.77896	2.7106	1.75817	2.67196	2.7345	1.81736	2.40254	2.41041	2.94614	2.44541	2.40479
	42.3		3.19743	3.04113	3.02615	3.0303	3.17745	2.31048	2.84241	2.82152	3.18348	2.82726	2.84583	2.31664	3.19743	3.04113	3.02615	3.0303	3.17745	2.31048	2.84241	2.82152	3.18348	2.82726	2.84583	2.31664	3.19743	3.04113	3.02615	3.0303	3.17745	2.31048	2.84241	2.82152	3.18348	2.82726	2.84583	2.31664	3.19743	3.04113	3.02615	3.0303	3.17745	2.31048	2.84241	2.82152	3.18348	2.82726	2.84583
	42.4		3.30525	2.96631	2.87537	2.98417	3.30285	2.72243	3.17076	2.99528	2.74321	2.99045	3.17955	2.71828	3.30525	2.96631	2.87537	2.98417	3.30285	2.72243	3.17076	2.99528	2.74321	2.99045	3.17955	2.71828	3.30525	2.96631	2.87537	2.98417	3.30285	2.72243	3.17076	2.99528	2.74321	2.99045	3.17955	2.71828	3.30525	2.96631	2.87537	2.98417	3.30285	2.72243	3.17076	2.99528	2.74321	2.99045	3.17955
	42.5		3.19913	2.90694	2.18585	2.94327	3.21311	2.40198	3.22051	3.08616	1.68507	3.08613	3.22802	2.39894	3.19913	2.90694	2.18585	2.94327	3.21311	2.40198	3.22051	3.08616	1.68507	3.08613	3.22802	2.39894	3.19913	2.90694	2.18585	2.94327	3.21311	2.40198	3.22051	3.08616	1.68507	3.08613	3.22802	2.39894	3.19913	2.90694	2.18585	2.94327	3.21311	2.40198	3.22051	3.08616	1.68507	3.08613	3.22802
	42.6		2.77977	2.70934	2.29224	2.70153	2.79465	2.42439	2.99849	3.04037	2.42431	3.03656	3.0021	2.40115	2.77977	2.70934	2.29224	2.70153	2.79465	2.42439	2.99849	3.04037	2.42431	3.03656	3.0021	2.40115	2.77977	2.70934	2.29224	2.70153	2.79465	2.42439	2.99849	3.04037	2.42431	3.03656	3.0021	2.40115	2.77977	2.70934	2.29224	2.70153	2.79465	2.42439	2.99849	3.04037	2.42431	3.03656	3.0021
	42.7		2.51971	2.6454	1.88007	2.59858	2.46586	3.23535	2.70196	2.79852	2.31776	2.81029	2.70842	3.22334	2.51971	2.6454	1.88007	2.59858	2.46586	3.23535	2.70196	2.79852	2.31776	2.81029	2.70842	3.22334	2.51971	2.6454	1.88007	2.59858	2.46586	3.23535	2.70196	2.79852	2.31776	2.81029	2.70842	3.22334	2.51971	2.6454	1.88007	2.59858	2.46586	3.23535	2.70196	2.79852	2.31776	2.81029	2.70842
	42.8		3.03827	3.15819	1.64739	3.15044	3.01895	3.7083	3.09822	3.14235	2.13651	3.14721	3.10851	3.70061	3.03827	3.15819	1.64739	3.15044	3.01895	3.7083	3.09822	3.14235	2.13651	3.14721	3.10851	3.70061	3.03827	3.15819	1.64739	3.15044	3.01895	3.7083	3.09822	3.14235	2.13651	3.14721	3.10851	3.70061	3.03827	3.15819	1.64739	3.15044	3.01895	3.7083	3.09822	3.14235	2.13651	3.14721	3.10851
	42.9		3.38336	3.43713	3.02005	3.443	3.37685	3.9427	3.37035	3.3824	2.95019	3.38333	3.38286	3.93781	3.38336	3.43713	3.02005	3.443	3.37685	3.9427	3.37035	3.3824	2.95019	3.38333	3.38286	3.93781	3.38336	3.43713	3.02005	3.443	3.37685	3.9427	3.37035	3.3824	2.95019	3.38333	3.38286	3.93781	3.38336	3.43713	3.02005	3.443	3.37685	3.9427	3.37035	3.3824	2.95019	3.38333	3.38286
	43		3.4425	3.42906	3.33423	3.43776	3.43687	3.85614	3.38376	3.27969	3.22232	3.28842	3.40095	3.85434	3.4425	3.42906	3.33423	3.43776	3.43687	3.85614	3.38376	3.27969	3.22232	3.28842	3.40095	3.85434	3.4425	3.42906	3.33423	3.43776	3.43687	3.85614	3.38376	3.27969	3.22232	3.28842	3.40095	3.85434	3.4425	3.42906	3.33423	3.43776	3.43687	3.85614	3.38376	3.27969	3.22232	3.28842	3.40095
	43.1		3.18881	3.00833	2.82501	3.00447	3.17341	3.64381	3.15065	2.82696	2.87919	2.84277	3.1746	3.64202	3.18881	3.00833	2.82501	3.00447	3.17341	3.64381	3.15065	2.82696	2.87919	2.84277	3.1746	3.64202	3.18881	3.00833	2.82501	3.00447	3.17341	3.64381	3.15065	2.82696	2.87919	2.84277	3.1746	3.64202	3.18881	3.00833	2.82501	3.00447	3.17341	3.64381	3.15065	2.82696	2.87919	2.84277	3.1746
	43.2		2.70305	2.53769	1.69457	2.51729	2.67794	3.1894	2.72128	2.59471	1.48676	2.57479	2.74494	3.19143	2.70305	2.53769	1.69457	2.51729	2.67794	3.1894	2.72128	2.59471	1.48676	2.57479	2.74494	3.19143	2.70305	2.53769	1.69457	2.51729	2.67794	3.1894	2.72128	2.59471	1.48676	2.57479	2.74494	3.19143	2.70305	2.53769	1.69457	2.51729	2.67794	3.1894	2.72128	2.59471	1.48676	2.57479	2.74494
	43.3		2.71061	2.78425	2.50985	2.76704	2.69721	2.32608	2.79679	2.87643	1.98697	2.86153	2.78995	2.33716	2.71061	2.78425	2.50985	2.76704	2.69721	2.32608	2.79679	2.87643	1.98697	2.86153	2.78995	2.33716	2.71061	2.78425	2.50985	2.76704	2.69721	2.32608	2.79679	2.87643	1.98697	2.86153	2.78995	2.33716	2.71061	2.78425	2.50985	2.76704	2.69721	2.32608	2.79679	2.87643	1.98697	2.86153	2.78995
	43.4		2.91833	2.76715	2.44871	2.76962	2.90763	2.26184	2.92204	2.97973	1.35029	2.97729	2.91284	2.28204	2.91833	2.76715	2.44871	2.76962	2.90763	2.26184	2.92204	2.97973	1.35029	2.97729	2.91284	2.28204	2.91833	2.76715	2.44871	2.76962	2.90763	2.26184	2.92204	2.97973	1.35029	2.97729	2.91284	2.28204	2.91833	2.76715	2.44871	2.76962	2.90763	2.26184	2.92204	2.97973	1.35029	2.97729	2.91284
	43.5		2.86581	2.57493	2.88071	2.64216	2.87861	2.07489	2.90787	2.66388	1.99327	2.67959	2.89762	2.08207	2.86581	2.57493	2.88071	2.64216	2.87861	2.07489	2.90787	2.66388	1.99327	2.67959	2.89762	2.08207	2.86581	2.57493	2.88071	2.64216	2.87861	2.07489	2.90787	2.66388	1.99327	2.67959	2.89762	2.08207	2.86581	2.57493	2.88071	2.64216	2.87861	2.07489	2.90787	2.66388	1.99327	2.67959	2.89762
	43.6		2.33981	2.056	3.05219	2.0794	2.37326	0.864813	2.6305	1.93832	2.61308	1.97091	2.62432	0.870382	2.33981	2.056	3.05219	2.0794	2.37326	0.864813	2.6305	1.93832	2.61308	1.97091	2.62432	0.870382	2.33981	2.056	3.05219	2.0794	2.37326	0.864813	2.6305	1.93832	2.61308	1.97091	2.62432	0.870382	2.33981	2.056	3.05219	2.0794	2.37326	0.864813	2.6305	1.93832	2.61308	1.97091	2.62432
	43.7		2.38648	2.55222	2.75818	2.42837	2.25951	0.910872	2.18099	2.57754	2.69923	2.5601	2.17952	0.977877	2.38648	2.55222	2.75818	2.42837	2.25951	0.910872	2.18099	2.57754	2.69923	2.5601	2.17952	0.977877	2.38648	2.55222	2.75818	2.42837	2.25951	0.910872	2.18099	2.57754	2.69923	2.5601	2.17952	0.977877	2.38648	2.55222	2.75818	2.42837	2.25951	0.910872	2.18099	2.57754	2.69923	2.5601	2.17952
	43.8		2.24451	2.47671	1.98722	2.35269	2.13641	1.65752	2.3107	2.75634	2.8804	2.75082	2.31197	1.64902	2.24451	2.47671	1.98722	2.35269	2.13641	1.65752	2.3107	2.75634	2.8804	2.75082	2.31197	1.64902	2.24451	2.47671	1.98722	2.35269	2.13641	1.65752	2.3107	2.75634	2.8804	2.75082	2.31197	1.64902	2.24451	2.47671	1.98722	2.35269	2.13641	1.65752	2.3107	2.75634	2.8804	2.75082	2.31197
	43.9		1.90863	2.11094	2.64905	2.20827	1.99096	1.46491	2.38557	2.33647	3.03627	2.33179	2.38432	1.46049	1.90863	2.11094	2.64905	2.20827	1.99096	1.46491	2.38557	2.33647	3.03627	2.33179	2.38432	1.46049	1.90863	2.11094	2.64905	2.20827	1.99096	1.46491	2.38557	2.33647	3.03627	2.33179	2.38432	1.46049	1.90863	2.11094	2.64905	2.20827	1.99096	1.46491	2.38557	2.33647	3.03627	2.33179	2.38432
	44		1.92525	2.73167	2.88895	2.7871	1.94693	2.23424	2.06909	2.56713	2.74803	2.58119	2.10595	2.21423	1.92525	2.73167	2.88895	2.7871	1.94693	2.23424	2.06909	2.56713	2.74803	2.58119	2.10595	2.21423	1.92525	2.73167	2.88895	2.7871	1.94693	2.23424	2.06909	2.56713	2.74803	2.58119	2.10595	2.21423	1.92525	2.73167	2.88895	2.7871	1.94693	2.23424	2.06909	2.56713	2.74803	2.58119	2.10595
	44.1		1.09166	2.60881	2.59169	2.68186	0.686167	2.20689	1.60915	2.63352	2.02104	2.65697	1.63336	2.19314	1.09166	2.60881	2.59169	2.68186	0.686167	2.20689	1.60915	2.63352	2.02104	2.65697	1.63336	2.19314	1.09166	2.60881	2.59169	2.68186	0.686167	2.20689	1.60915	2.63352	2.02104	2.65697	1.63336	2.19314	1.09166	2.60881	2.59169	2.68186	0.686167	2.20689	1.60915	2.63352	2.02104	2.65697	1.63336
	44.2		2.01653	2.42858	1.95897	2.38443	1.96465	1.59741	1.60052	2.35999	2.13682	2.35858	1.55604	1.55598	2.01653	2.42858	1.95897	2.38443	1.96465	1.59741	1.60052	2.35999	2.13682	2.35858	1.55604	1.55598	2.01653	2.42858	1.95897	2.38443	1.96465	1.59741	1.60052	2.35999	2.13682	2.35858	1.55604	1.55598	2.01653	2.42858	1.95897	2.38443	1.96465	1.59741	1.60052	2.35999	2.13682	2.35858	1.55604
	44.3		2.6531	2.95801	2.85558	2.91551	2.64182	1.70912	2.23808	2.72048	2.62088	2.70798	2.24487	1.76852	2.6531	2.95801	2.85558	2.91551	2.64182	1.70912	2.23808	2.72048	2.62088	2.70798	2.24487	1.76852	2.6531	2.95801	2.85558	2.91551	2.64182	1.70912	2.23808	2.72048	2.62088	2.70798	2.24487	1.76852	2.6531	2.95801	2.85558	2.91551	2.64182	1.70912	2.23808	2.72048	2.62088	2.70798	2.24487
	44.4		2.88626	2.90547	2.78146	2.88098	2.88611	1.94817	2.63537	2.54933	2.0837	2.54098	2.64274	1.97376	2.88626	2.90547	2.78146	2.88098	2.88611	1.94817	2.63537	2.54933	2.0837	2.54098	2.64274	1.97376	2.88626	2.90547	2.78146	2.88098	2.88611	1.94817	2.63537	2.54933	2.0837	2.54098	2.64274	1.97376	2.88626	2.90547	2.78146	2.88098	2.88611	1.94817	2.63537	2.54933	2.0837	2.54098	2.64274
	44.5		2.95855	2.39041	2.73547	2.38747	2.95769	1.73228	2.80561	1.9408	1.86807	1.9507	2.79945	1.6824	2.95855	2.39041	2.73547	2.38747	2.95769	1.73228	2.80561	1.9408	1.86807	1.9507	2.79945	1.6824	2.95855	2.39041	2.73547	2.38747	2.95769	1.73228	2.80561	1.9408	1.86807	1.9507	2.79945	1.6824	2.95855	2.39041	2.73547	2.38747	2.95769	1.73228	2.80561	1.9408	1.86807	1.9507	2.79945
	44.6		3.06944	2.37988	3.09429	2.38103	3.05461	2.7974	3.03973	2.46017	2.87872	2.46291	3.03086	2.79268	3.06944	2.37988	3.09429	2.38103	3.05461	2.7974	3.03973	2.46017	2.87872	2.46291	3.03086	2.79268	3.06944	2.37988	3.09429	2.38103	3.05461	2.7974	3.03973	2.46017	2.87872	2.46291	3.03086	2.79268	3.06944	2.37988	3.09429	2.38103	3.05461	2.7974	3.03973	2.46017	2.87872	2.46291	3.03086
	44.7		3.40116	2.99542	3.19288	3.00114	3.39251	3.17517	3.36963	2.9633	3.30318	2.96774	3.36445	3.17238	3.40116	2.99542	3.19288	3.00114	3.39251	3.17517	3.36963	2.9633	3.30318	2.96774	3.36445	3.17238	3.40116	2.99542	3.19288	3.00114	3.39251	3.17517	3.36963	2.9633	3.30318	2.96774	3.36445	3.17238	3.40116	2.99542	3.19288	3.00114	3.39251	3.17517	3.36963	2.9633	3.30318	2.96774	3.36445
	44.8		3.63565	3.34574	3.30757	3.35182	3.63557	3.22462	3.60472	3.34473	3.52395	3.34248	3.60542	3.22527	3.63565	3.34574	3.30757	3.35182	3.63557	3.22462	3.60472	3.34473	3.52395	3.34248	3.60542	3.22527	3.63565	3.34574	3.30757	3.35182	3.63557	3.22462	3.60472	3.34473	3.52395	3.34248	3.60542	3.22527	3.63565	3.34574	3.30757	3.35182	3.63557	3.22462	3.60472	3.34473	3.52395	3.34248	3.60542
	44.9		3.71118	3.5713	3.52825	3.57603	3.71574	3.19713	3.69437	3.53669	3.63596	3.53708	3.70029	3.20702	3.71118	3.5713	3.52825	3.57603	3.71574	3.19713	3.69437	3.53669	3.63596	3.53708	3.70029	3.20702	3.71118	3.5713	3.52825	3.57603	3.71574	3.19713	3.69437	3.53669	3.63596	3.53708	3.70029	3.20702	3.71118	3.5713	3.52825	3.57603	3.71574	3.19713	3.69437	3.53669	3.63596	3.53708	3.70029
	45		3.71098	3.5652	3.6343	3.5543	3.70921	3.31462	3.72125	3.59426	3.65789	3.59226	3.72763	3.32055	3.71098	3.5652	3.6343	3.5543	3.70921	3.31462	3.72125	3.59426	3.65789	3.59226	3.72763	3.32055	3.71098	3.5652	3.6343	3.5543	3.70921	3.31462	3.72125	3.59426	3.65789	3.59226	3.72763	3.32055	3.71098	3.5652	3.6343	3.5543	3.70921	3.31462	3.72125	3.59426	3.65789	3.59226	3.72763
	45.1		3.61374	3.34015	3.52074	3.32328	3.60362	3.3624	3.63384	3.41906	3.47877	3.42423	3.64107	3.36035	3.61374	3.34015	3.52074	3.32328	3.60362	3.3624	3.63384	3.41906	3.47877	3.42423	3.64107	3.36035	3.61374	3.34015	3.52074	3.32328	3.60362	3.3624	3.63384	3.41906	3.47877	3.42423	3.64107	3.36035	3.61374	3.34015	3.52074	3.32328	3.60362	3.3624	3.63384	3.41906	3.47877	3.42423	3.64107
	45.2		3.3297	2.89073	3.13096	2.88028	3.31963	3.20714	3.41539	2.96911	3.1928	2.98359	3.42572	3.19859	3.3297	2.89073	3.13096	2.88028	3.31963	3.20714	3.41539	2.96911	3.1928	2.98359	3.42572	3.19859	3.3297	2.89073	3.13096	2.88028	3.31963	3.20714	3.41539	2.96911	3.1928	2.98359	3.42572	3.19859	3.3297	2.89073	3.13096	2.88028	3.31963	3.20714	3.41539	2.96911	3.1928	2.98359	3.42572
	45.3		2.86506	2.53709	2.93264	2.56921	2.85252	2.81422	2.97074	2.64176	3.10806	2.65104	2.97982	2.79486	2.86506	2.53709	2.93264	2.56921	2.85252	2.81422	2.97074	2.64176	3.10806	2.65104	2.97982	2.79486	2.86506	2.53709	2.93264	2.56921	2.85252	2.81422	2.97074	2.64176	3.10806	2.65104	2.97982	2.79486	2.86506	2.53709	2.93264	2.56921	2.85252	2.81422	2.97074	2.64176	3.10806	2.65104	2.97982
	45.4		2.51005	2.39306	2.59138	2.43518	2.49056	2.09031	2.53819	2.74539	2.69394	2.74751	2.52282	2.068	2.51005	2.39306	2.59138	2.43518	2.49056	2.09031	2.53819	2.74539	2.69394	2.74751	2.52282	2.068	2.51005	2.39306	2.59138	2.43518	2.49056	2.09031	2.53819	2.74539	2.69394	2.74751	2.52282	2.068	2.51005	2.39306	2.59138	2.43518	2.49056	2.09031	2.53819	2.74539	2.69394	2.74751	2.52282
	45.5		2.23999	2.45892	1.9743	2.46591	2.24762	1.62161	2.69765	2.42357	1.81129	2.43291	2.6982	1.66695	2.23999	2.45892	1.9743	2.46591	2.24762	1.62161	2.69765	2.42357	1.81129	2.43291	2.6982	1.66695	2.23999	2.45892	1.9743	2.46591	2.24762	1.62161	2.69765	2.42357	1.81129	2.43291	2.6982	1.66695	2.23999	2.45892	1.9743	2.46591	2.24762	1.62161	2.69765	2.42357	1.81129	2.43291	2.6982
	45.6		2.26251	2.37505	2.51854	2.3721	2.23041	2.30058	2.77584	2.16211	2.57135	2.1314	2.77972	2.30832	2.26251	2.37505	2.51854	2.3721	2.23041	2.30058	2.77584	2.16211	2.57135	2.1314	2.77972	2.30832	2.26251	2.37505	2.51854	2.3721	2.23041	2.30058	2.77584	2.16211	2.57135	2.1314	2.77972	2.30832	2.26251	2.37505	2.51854	2.3721	2.23041	2.30058	2.77584	2.16211	2.57135	2.1314	2.77972
	45.7		2.18464	2.14383	2.35073	2.19655	2.15997	2.20259	2.59735	1.96521	2.49863	2.01593	2.59462	2.20332	2.18464	2.14383	2.35073	2.19655	2.15997	2.20259	2.59735	1.96521	2.49863	2.01593	2.59462	2.20332	2.18464	2.14383	2.35073	2.19655	2.15997	2.20259	2.59735	1.96521	2.49863	2.01593	2.59462	2.20332	2.18464	2.14383	2.35073	2.19655	2.15997	2.20259	2.59735	1.96521	2.49863	2.01593	2.59462
	45.8		1.50593	1.60401	1.13438	1.70661	1.55051	2.10152	2.58902	2.57215	2.66291	2.5888	2.58409	2.11191	1.50593	1.60401	1.13438	1.70661	1.55051	2.10152	2.58902	2.57215	2.66291	2.5888	2.58409	2.11191	1.50593	1.60401	1.13438	1.70661	1.55051	2.10152	2.58902	2.57215	2.66291	2.5888	2.58409	2.11191	1.50593	1.60401	1.13438	1.70661	1.55051	2.10152	2.58902	2.57215	2.66291	2.5888	2.58409
	45.9		1.3915	1.31071	2.07519	1.52313	1.10371	2.0446	2.50991	2.73657	2.75982	2.73212	2.524	2.08464	1.3915	1.31071	2.07519	1.52313	1.10371	2.0446	2.50991	2.73657	2.75982	2.73212	2.524	2.08464	1.3915	1.31071	2.07519	1.52313	1.10371	2.0446	2.50991	2.73657	2.75982	2.73212	2.524	2.08464	1.3915	1.31071	2.07519	1.52313	1.10371	2.0446	2.50991	2.73657	2.75982	2.73212	2.524
	46		1.82767	1.82744	2.36888	1.89371	1.82628	2.1818	1.96142	2.51843	2.28556	2.51823	2.01248	2.18583	1.82767	1.82744	2.36888	1.89371	1.82628	2.1818	1.96142	2.51843	2.28556	2.51823	2.01248	2.18583	1.82767	1.82744	2.36888	1.89371	1.82628	2.1818	1.96142	2.51843	2.28556	2.51823	2.01248	2.18583	1.82767	1.82744	2.36888	1.89371	1.82628	2.1818	1.96142	2.51843	2.28556	2.51823	2.01248
	46.1		2.12749	2.02057	2.53842	2.06135	2.0978	2.19694	2.16771	2.35294	0.467285	2.32921	2.17175	2.1983	2.12749	2.02057	2.53842	2.06135	2.0978	2.19694	2.16771	2.35294	0.467285	2.32921	2.17175	2.1983	2.12749	2.02057	2.53842	2.06135	2.0978	2.19694	2.16771	2.35294	0.467285	2.32921	2.17175	2.1983	2.12749	2.02057	2.53842	2.06135	2.0978	2.19694	2.16771	2.35294	0.467285	2.32921	2.17175
	46.2		2.0003	2.1136	2.26262	2.07234	1.99901	1.357	1.51146	2.23765	1.22328	2.21584	1.47723	1.31732	2.0003	2.1136	2.26262	2.07234	1.99901	1.357	1.51146	2.23765	1.22328	2.21584	1.47723	1.31732	2.0003	2.1136	2.26262	2.07234	1.99901	1.357	1.51146	2.23765	1.22328	2.21584	1.47723	1.31732	2.0003	2.1136	2.26262	2.07234	1.99901	1.357	1.51146	2.23765	1.22328	2.21584	1.47723
	46.3		2.28565	2.36522	1.47551	2.27932	2.31455	2.04491	2.21488	2.55825	1.50024	2.53146	2.23214	2.0538	2.28565	2.36522	1.47551	2.27932	2.31455	2.04491	2.21488	2.55825	1.50024	2.53146	2.23214	2.0538	2.28565	2.36522	1.47551	2.27932	2.31455	2.04491	2.21488	2.55825	1.50024	2.53146	2.23214	2.0538	2.28565	2.36522	1.47551	2.27932	2.31455	2.04491	2.21488	2.55825	1.50024	2.53146	2.23214
	46.4		2.615	2.50418	2.32277	2.47585	2.63302	1.69867	2.67858	2.417	1.80678	2.39444	2.6863	1.71372	2.615	2.50418	2.32277	2.47585	2.63302	1.69867	2.67858	2.417	1.80678	2.39444	2.6863	1.71372	2.615	2.50418	2.32277	2.47585	2.63302	1.69867	2.67858	2.417	1.80678	2.39444	2.6863	1.71372	2.615	2.50418	2.32277	2.47585	2.63302	1.69867	2.67858	2.417	1.80678	2.39444	2.6863
	46.5		2.70223	2.35118	2.37547	2.39903	2.71802	2.03783	2.67434	1.88218	1.94139	1.84651	2.66638	1.98764	2.70223	2.35118	2.37547	2.39903	2.71802	2.03783	2.67434	1.88218	1.94139	1.84651	2.66638	1.98764	2.70223	2.35118	2.37547	2.39903	2.71802	2.03783	2.67434	1.88218	1.94139	1.84651	2.66638	1.98764	2.70223	2.35118	2.37547	2.39903	2.71802	2.03783	2.67434	1.88218	1.94139	1.84651	2.66638
	46.6		2.93579	2.7571	2.91114	2.78915	2.93058	2.53747	2.89472	2.62259	2.64065	2.59951	2.87445	2.52184	2.93579	2.7571	2.91114	2.78915	2.93058	2.53747	2.89472	2.62259	2.64065	2.59951	2.87445	2.52184	2.93579	2.7571	2.91114	2.78915	2.93058	2.53747	2.89472	2.62259	2.64065	2.59951	2.87445	2.52184	2.93579	2.7571	2.91114	2.78915	2.93058	2.53747	2.89472	2.62259	2.64065	2.59951	2.87445
	46.7		3.19999	3.1648	3.29297	3.17494	3.17854	2.36633	3.09908	3.01927	3.05657	3.01397	3.09216	2.38808	3.19999	3.1648	3.29297	3.17494	3.17854	2.36633	3.09908	3.01927	3.05657	3.01397	3.09216	2.38808	3.19999	3.1648	3.29297	3.17494	3.17854	2.36633	3.09908	3.01927	3.05657	3.01397	3.09216	2.38808	3.19999	3.1648	3.29297	3.17494	3.17854	2.36633	3.09908	3.01927	3.05657	3.01397	3.09216
	46.8		3.39024	3.35116	3.42498	3.33103	3.36616	1.84267	3.24996	3.30151	3.31154	3.29839	3.25069	1.87864	3.39024	3.35116	3.42498	3.33103	3.36616	1.84267	3.24996	3.30151	3.31154	3.29839	3.25069	1.87864	3.39024	3.35116	3.42498	3.33103	3.36616	1.84267	3.24996	3.30151	3.31154	3.29839	3.25069	1.87864	3.39024	3.35116	3.42498	3.33103	3.36616	1.84267	3.24996	3.30151	3.31154	3.29839	3.25069
	46.9		3.49073	3.4236	3.41432	3.3934	3.47505	2.67919	3.47699	3.41558	3.40127	3.41745	3.47714	2.67816	3.49073	3.4236	3.41432	3.3934	3.47505	2.67919	3.47699	3.41558	3.40127	3.41745	3.47714	2.67816	3.49073	3.4236	3.41432	3.3934	3.47505	2.67919	3.47699	3.41558	3.40127	3.41745	3.47714	2.67816	3.49073	3.4236	3.41432	3.3934	3.47505	2.67919	3.47699	3.41558	3.40127	3.41745	3.47714
	47		3.50307	3.39852	3.24341	3.35828	3.49056	2.83454	3.61695	3.48386	3.33434	3.48135	3.61656	2.8475	3.50307	3.39852	3.24341	3.35828	3.49056	2.83454	3.61695	3.48386	3.33434	3.48135	3.61656	2.8475	3.50307	3.39852	3.24341	3.35828	3.49056	2.83454	3.61695	3.48386	3.33434	3.48135	3.61656	2.8475	3.50307	3.39852	3.24341	3.35828	3.49056	2.83454	3.61695	3.48386	3.33434	3.48135	3.61656
	47.1		3.38295	3.31437	2.96022	3.28009	3.37531	2.33055	3.52455	3.36931	3.07391	3.37537	3.52696	2.3749	3.38295	3.31437	2.96022	3.28009	3.37531	2.33055	3.52455	3.36931	3.07391	3.37537	3.52696	2.3749	3.38295	3.31437	2.96022	3.28009	3.37531	2.33055	3.52455	3.36931	3.07391	3.37537	3.52696	2.3749	3.38295	3.31437	2.96022	3.28009	3.37531	2.33055	3.52455	3.36931	3.07391	3.37537	3.52696
	47.2		3.18009	2.9501	2.3929	2.90448	3.17214	1.76341	3.26875	2.93573	2.6151	2.93856	3.27132	1.80211	3.18009	2.9501	2.3929	2.90448	3.17214	1.76341	3.26875	2.93573	2.6151	2.93856	3.27132	1.80211	3.18009	2.9501	2.3929	2.90448	3.17214	1.76341	3.26875	2.93573	2.6151	2.93856	3.27132	1.80211	3.18009	2.9501	2.3929	2.90448	3.17214	1.76341	3.26875	2.93573	2.6151	2.93856	3.27132
	47.3		3.00604	2.76869	2.76282	2.79276	3.00807	0.777713	2.85173	2.62033	2.77989	2.63085	2.8637	0.807099	3.00604	2.76869	2.76282	2.79276	3.00807	0.777713	2.85173	2.62033	2.77989	2.63085	2.8637	0.807099	3.00604	2.76869	2.76282	2.79276	3.00807	0.777713	2.85173	2.62033	2.77989	2.63085	2.8637	0.807099	3.00604	2.76869	2.76282	2.79276	3.00807	0.777713	2.85173	2.62033	2.77989	2.63085	2.8637
	47.4		2.84786	2.74701	2.92442	2.78142	2.87088	0.922042	2.75106	2.88871	2.72904	2.89878	2.75835	0.918005	2.84786	2.74701	2.92442	2.78142	2.87088	0.922042	2.75106	2.88871	2.72904	2.89878	2.75835	0.918005	2.84786	2.74701	2.92442	2.78142	2.87088	0.922042	2.75106	2.88871	2.72904	2.89878	2.75835	0.918005	2.84786	2.74701	2.92442	2.78142	2.87088	0.922042	2.75106	2.88871	2.72904	2.89878	2.75835
	47.5		2.27092	2.59092	2.52848	2.59748	2.33827	1.81746	2.52042	2.67361	1.88575	2.683	2.51473	1.81066	2.27092	2.59092	2.52848	2.59748	2.33827	1.81746	2.52042	2.67361	1.88575	2.683	2.51473	1.81066	2.27092	2.59092	2.52848	2.59748	2.33827	1.81746	2.52042	2.67361	1.88575	2.683	2.51473	1.81066	2.27092	2.59092	2.52848	2.59748	2.33827	1.81746	2.52042	2.67361	1.88575	2.683	2.51473
	47.6		1.93566	2.74014	1.7805	2.70508	1.91326	1.83435	2.15638	2.44038	1.98026	2.44927	2.15751	1.83896	1.93566	2.74014	1.7805	2.70508	1.91326	1.83435	2.15638	2.44038	1.98026	2.44927	2.15751	1.83896	1.93566	2.74014	1.7805	2.70508	1.91326	1.83435	2.15638	2.44038	1.98026	2.44927	2.15751	1.83896	1.93566	2.74014	1.7805	2.70508	1.91326	1.83435	2.15638	2.44038	1.98026	2.44927	2.15751
	47.7		2.3183	2.76453	2.34077	2.70753	2.28561	1.96336	2.16421	2.3294	2.46529	2.31885	2.13443	1.92699	2.3183	2.76453	2.34077	2.70753	2.28561	1.96336	2.16421	2.3294	2.46529	2.31885	2.13443	1.92699	2.3183	2.76453	2.34077	2.70753	2.28561	1.96336	2.16421	2.3294	2.46529	2.31885	2.13443	1.92699	2.3183	2.76453	2.34077	2.70753	2.28561	1.96336	2.16421	2.3294	2.46529	2.31885	2.13443
	47.8		2.32106	2.53242	2.26401	2.45094	2.29988	2.29905	2.21182	2.00504	2.32725	1.99017	2.18888	2.27583	2.32106	2.53242	2.26401	2.45094	2.29988	2.29905	2.21182	2.00504	2.32725	1.99017	2.18888	2.27583	2.32106	2.53242	2.26401	2.45094	2.29988	2.29905	2.21182	2.00504	2.32725	1.99017	2.18888	2.27583	2.32106	2.53242	2.26401	2.45094	2.29988	2.29905	2.21182	2.00504	2.32725	1.99017	2.18888
	47.9		2.06247	2.07717	1.7007	1.97345	1.9648	2.3528	1.95171	2.38256	1.9938	2.39401	1.97443	2.35303	2.06247	2.07717	1.7007	1.97345	1.9648	2.3528	1.95171	2.38256	1.9938	2.39401	1.97443	2.35303	2.06247	2.07717	1.7007	1.97345	1.9648	2.3528	1.95171	2.38256	1.9938	2.39401	1.97443	2.35303	2.06247	2.07717	1.7007	1.97345	1.9648	2.3528	1.95171	2.38256	1.9938	2.39401	1.97443
	48		1.97957	2.24462	2.22732	2.1904	1.94813	1.83882	2.18869	2.64604	2.48724	2.65892	2.22751	1.89544	1.97957	2.24462	2.22732	2.1904	1.94813	1.83882	2.18869	2.64604	2.48724	2.65892	2.22751	1.89544	1.97957	2.24462	2.22732	2.1904	1.94813	1.83882	2.18869	2.64604	2.48724	2.65892	2.22751	1.89544	1.97957	2.24462	2.22732	2.1904	1.94813	1.83882	2.18869	2.64604	2.48724	2.65892	2.22751
	48.1		2.22853	2.12879	2.29111	2.15238	2.22539	1.71597	2.30382	2.64907	2.72499	2.6495	2.32752	1.79118	2.22853	2.12879	2.29111	2.15238	2.22539	1.71597	2.30382	2.64907	2.72499	2.6495	2.32752	1.79118	2.22853	2.12879	2.29111	2.15238	2.22539	1.71597	2.30382	2.64907	2.72499	2.6495	2.32752	1.79118	2.22853	2.12879	2.29111	2.15238	2.22539	1.71597	2.30382	2.64907	2.72499	2.6495	2.32752
	48.2		2.06967	1.81226	1.06883	1.97125	2.06892	2.17147	1.84859	2.28679	2.13433	2.27992	1.8891	2.1689	2.06967	1.81226	1.06883	1.97125	2.06892	2.17147	1.84859	2.28679	2.13433	2.27992	1.8891	2.1689	2.06967	1.81226	1.06883	1.97125	2.06892	2.17147	1.84859	2.28679	2.13433	2.27992	1.8891	2.1689	2.06967	1.81226	1.06883	1.97125	2.06892	2.17147	1.84859	2.28679	2.13433	2.27992	1.8891
	48.3		1.47628	1.58967	1.99308	1.63352	1.25922	2.07295	2.02575	1.76265	2.21861	1.8075	2.03153	2.07241	1.47628	1.58967	1.99308	1.63352	1.25922	2.07295	2.02575	1.76265	2.21861	1.8075	2.03153	2.07241	1.47628	1.58967	1.99308	1.63352	1.25922	2.07295	2.02575	1.76265	2.21861	1.8075	2.03153	2.07241	1.47628	1.58967	1.99308	1.63352	1.25922	2.07295	2.02575	1.76265	2.21861	1.8075	2.03153
	48.4		2.67511	2.08166	2.55358	2.03333	2.63545	1.25922	2.79761	2.27626	2.73582	2.26133	2.80353	1.25548	2.67511	2.08166	2.55358	2.03333	2.63545	1.25922	2.79761	2.27626	2.73582	2.26133	2.80353	1.25548	2.67511	2.08166	2.55358	2.03333	2.63545	1.25922	2.79761	2.27626	2.73582	2.26133	2.80353	1.25548	2.67511	2.08166	2.55358	2.03333	2.63545	1.25922	2.79761	2.27626	2.73582	2.26133	2.80353
	48.5		2.9444	2.85989	2.69617	2.86432	2.94666	2.2513	2.9979	2.75993	2.73584	2.74808	3.00285	2.25175	2.9444	2.85989	2.69617	2.86432	2.94666	2.2513	2.9979	2.75993	2.73584	2.74808	3.00285	2.25175	2.9444	2.85989	2.69617	2.86432	2.94666	2.2513	2.9979	2.75993	2.73584	2.74808	3.00285	2.25175	2.9444	2.85989	2.69617	2.86432	2.94666	2.2513	2.9979	2.75993	2.73584	2.74808	3.00285
	48.6		2.83126	3.13349	2.80944	3.12873	2.84781	2.58124	2.89519	2.93202	2.5753	2.91904	2.89422	2.57104	2.83126	3.13349	2.80944	3.12873	2.84781	2.58124	2.89519	2.93202	2.5753	2.91904	2.89422	2.57104	2.83126	3.13349	2.80944	3.12873	2.84781	2.58124	2.89519	2.93202	2.5753	2.91904	2.89422	2.57104	2.83126	3.13349	2.80944	3.12873	2.84781	2.58124	2.89519	2.93202	2.5753	2.91904	2.89422
	48.7		2.53341	3.06549	2.62845	3.05032	2.5456	1.84099	2.47233	2.73384	2.45872	2.73824	2.48373	1.8108	2.53341	3.06549	2.62845	3.05032	2.5456	1.84099	2.47233	2.73384	2.45872	2.73824	2.48373	1.8108	2.53341	3.06549	2.62845	3.05032	2.5456	1.84099	2.47233	2.73384	2.45872	2.73824	2.48373	1.8108	2.53341	3.06549	2.62845	3.05032	2.5456	1.84099	2.47233	2.73384	2.45872	2.73824	2.48373
	48.8		2.37708	2.62087	2.31269	2.58594	2.38481	2.61697	2.18367	2.50411	2.2281	2.49887	2.22193	2.63535	2.37708	2.62087	2.31269	2.58594	2.38481	2.61697	2.18367	2.50411	2.2281	2.49887	2.22193	2.63535	2.37708	2.62087	2.31269	2.58594	2.38481	2.61697	2.18367	2.50411	2.2281	2.49887	2.22193	2.63535	2.37708	2.62087	2.31269	2.58594	2.38481	2.61697	2.18367	2.50411	2.2281	2.49887	2.22193
	48.9		2.34559	2.71864	2.63521	2.69625	2.34999	3.16601	2.43807	2.76421	2.42554	2.75903	2.46268	3.16833	2.34559	2.71864	2.63521	2.69625	2.34999	3.16601	2.43807	2.76421	2.42554	2.75903	2.46268	3.16833	2.34559	2.71864	2.63521	2.69625	2.34999	3.16601	2.43807	2.76421	2.42554	2.75903	2.46268	3.16833	2.34559	2.71864	2.63521	2.69625	2.34999	3.16601	2.43807	2.76421	2.42554	2.75903	2.46268
	49		2.27469	2.80851	2.55918	2.75174	2.2445	3.16622	2.59106	3.00538	2.51558	3.00051	2.61501	3.16996	2.27469	2.80851	2.55918	2.75174	2.2445	3.16622	2.59106	3.00538	2.51558	3.00051	2.61501	3.16996	2.27469	2.80851	2.55918	2.75174	2.2445	3.16622	2.59106	3.00538	2.51558	3.00051	2.61501	3.16996	2.27469	2.80851	2.55918	2.75174	2.2445	3.16622	2.59106	3.00538	2.51558	3.00051	2.61501
	49.1		2.4017	2.94195	2.29869	2.91795	2.33818	2.87771	2.68467	3.02708	2.42319	3.02919	2.70724	2.88541	2.4017	2.94195	2.29869	2.91795	2.33818	2.87771	2.68467	3.02708	2.42319	3.02919	2.70724	2.88541	2.4017	2.94195	2.29869	2.91795	2.33818	2.87771	2.68467	3.02708	2.42319	3.02919	2.70724	2.88541	2.4017	2.94195	2.29869	2.91795	2.33818	2.87771	2.68467	3.02708	2.42319	3.02919	2.70724
	49.2		2.90142	2.95772	2.3781	2.93692	2.8793	2.43683	2.84958	2.93642	2.59576	2.93355	2.85658	2.44911	2.90142	2.95772	2.3781	2.93692	2.8793	2.43683	2.84958	2.93642	2.59576	2.93355	2.85658	2.44911	2.90142	2.95772	2.3781	2.93692	2.8793	2.43683	2.84958	2.93642	2.59576	2.93355	2.85658	2.44911	2.90142	2.95772	2.3781	2.93692	2.8793	2.43683	2.84958	2.93642	2.59576	2.93355	2.85658
	49.3		3.0844	2.85846	2.56935	2.84845	3.09549	2.13458	2.83098	2.70944	2.65732	2.70472	2.82838	2.13651	3.0844	2.85846	2.56935	2.84845	3.09549	2.13458	2.83098	2.70944	2.65732	2.70472	2.82838	2.13651	3.0844	2.85846	2.56935	2.84845	3.09549	2.13458	2.83098	2.70944	2.65732	2.70472	2.82838	2.13651	3.0844	2.85846	2.56935	2.84845	3.09549	2.13458	2.83098	2.70944	2.65732	2.70472	2.82838
	49.4		2.99325	2.64889	2.55883	2.63943	3.02169	2.03518	2.73221	2.52588	2.34553	2.50301	2.72881	2.04432	2.99325	2.64889	2.55883	2.63943	3.02169	2.03518	2.73221	2.52588	2.34553	2.50301	2.72881	2.04432	2.99325	2.64889	2.55883	2.63943	3.02169	2.03518	2.73221	2.52588	2.34553	2.50301	2.72881	2.04432	2.99325	2.64889	2.55883	2.63943	3.02169	2.03518	2.73221	2.52588	2.34553	2.50301	2.72881
	49.5		2.62002	2.27779	2.18871	2.28978	2.66297	2.10721	2.38864	1.93143	1.78693	1.90223	2.38829	2.1158	2.62002	2.27779	2.18871	2.28978	2.66297	2.10721	2.38864	1.93143	1.78693	1.90223	2.38829	2.1158	2.62002	2.27779	2.18871	2.28978	2.66297	2.10721	2.38864	1.93143	1.78693	1.90223	2.38829	2.1158	2.62002	2.27779	2.18871	2.28978	2.66297	2.10721	2.38864	1.93143	1.78693	1.90223	2.38829
	49.6		1.89266	2.13796	-0.472009	2.07138	1.91346	2.47181	2.10474	1.88331	1.79473	1.85278	2.08065	2.45345	1.89266	2.13796	-0.472009	2.07138	1.91346	2.47181	2.10474	1.88331	1.79473	1.85278	2.08065	2.45345	1.89266	2.13796	-0.472009	2.07138	1.91346	2.47181	2.10474	1.88331	1.79473	1.85278	2.08065	2.45345	1.89266	2.13796	-0.472009	2.07138	1.91346	2.47181	2.10474	1.88331	1.79473	1.85278	2.08065
	49.7		1.80143	2.58122	2.10294	2.53844	1.7193	2.2516	2.18691	2.39581	2.18911	2.38901	2.18451	2.22254	1.80143	2.58122	2.10294	2.53844	1.7193	2.2516	2.18691	2.39581	2.18911	2.38901	2.18451	2.22254	1.80143	2.58122	2.10294	2.53844	1.7193	2.2516	2.18691	2.39581	2.18911	2.38901	2.18451	2.22254	1.80143	2.58122	2.10294	2.53844	1.7193	2.2516	2.18691	2.39581	2.18911	2.38901	2.18451
	49.8		2.4284	2.58275	2.31915	2.5669	2.4023	2.10216	2.15149	2.19922	2.1612	2.2115	2.1642	2.13513	2.4284	2.58275	2.31915	2.5669	2.4023	2.10216	2.15149	2.19922	2.1612	2.2115	2.1642	2.13513	2.4284	2.58275	2.31915	2.5669	2.4023	2.10216	2.15149	2.19922	2.1612	2.2115	2.1642	2.13513	2.4284	2.58275	2.31915	2.5669	2.4023	2.10216	2.15149	2.19922	2.1612	2.2115	2.1642
	49.9		2.63606	2.28115	1.45279	2.26758	2.58278	2.65062	1.81036	1.55485	0.112985	1.51471	1.80183	2.67526	2.63606	2.28115	1.45279	2.26758	2.58278	2.65062	1.81036	1.55485	0.112985	1.51471	1.80183	2.67526	2.63606	2.28115	1.45279	2.26758	2.58278	2.65062	1.81036	1.55485	0.112985	1.51471	1.80183	2.67526	2.63606	2.28115	1.45279	2.26758	2.58278	2.65062	1.81036	1.55485	0.112985	1.51471	1.80183
	50		2.42808	2.20306	1.64646	2.22958	2.35262	2.56088	0.981093	2.07126	2.25891	2.06661	0.792712	2.56507	2.42808	2.20306	1.64646	2.22958	2.35262	2.56088	0.981093	2.07126	2.25891	2.06661	0.792712	2.56507	2.42808	2.20306	1.64646	2.22958	2.35262	2.56088	0.981093	2.07126	2.25891	2.06661	0.792712	2.56507	2.42808	2.20306	1.64646	2.22958	2.35262	2.56088	0.981093	2.07126	2.25891	2.06661	0.792712
	50.1		1.80914	1.96437	1.87072	2.06719	1.71849	2.14583	1.10666	2.36347	2.47272	2.3895	1.05459	2.11678	1.80914	1.96437	1.87072	2.06719	1.71849	2.14583	1.10666	2.36347	2.47272	2.3895	1.05459	2.11678	1.80914	1.96437	1.87072	2.06719	1.71849	2.14583	1.10666	2.36347	2.47272	2.3895	1.05459	2.11678	1.80914	1.96437	1.87072	2.06719	1.71849	2.14583	1.10666	2.36347	2.47272	2.3895	1.05459
	50.2		1.41735	1.72317	1.50697	1.80388	1.5288	1.98435	1.16312	2.34703	2.04183	2.3661	1.04674	1.95254	1.41735	1.72317	1.50697	1.80388	1.5288	1.98435	1.16312	2.34703	2.04183	2.3661	1.04674	1.95254	1.41735	1.72317	1.50697	1.80388	1.5288	1.98435	1.16312	2.34703	2.04183	2.3661	1.04674	1.95254	1.41735	1.72317	1.50697	1.80388	1.5288	1.98435	1.16312	2.34703	2.04183	2.3661	1.04674
	50.3		2.04617	1.96878	0.722361	1.9909	2.11558	1.54204	2.1429	1.67856	0.887522	1.70138	2.1303	1.54454	2.04617	1.96878	0.722361	1.9909	2.11558	1.54204	2.1429	1.67856	0.887522	1.70138	2.1303	1.54454	2.04617	1.96878	0.722361	1.9909	2.11558	1.54204	2.1429	1.67856	0.887522	1.70138	2.1303	1.54454	2.04617	1.96878	0.722361	1.9909	2.11558	1.54204	2.1429	1.67856	0.887522	1.70138	2.1303
	50.4		2.50385	2.0379	0.548272	2.01695	2.50602	1.35717	2.38428	1.7803	1.93827	1.8349	2.39654	1.3812	2.50385	2.0379	0.548272	2.01695	2.50602	1.35717	2.38428	1.7803	1.93827	1.8349	2.39654	1.3812	2.50385	2.0379	0.548272	2.01695	2.50602	1.35717	2.38428	1.7803	1.93827	1.8349	2.39654	1.3812	2.50385	2.0379	0.548272	2.01695	2.50602	1.35717	2.38428	1.7803	1.93827	1.8349	2.39654
	50.5		2.4996	2.27484	1.58422	2.22792	2.50531	1.1991	2.17297	2.45833	2.11619	2.49198	2.18201	1.20569	2.4996	2.27484	1.58422	2.22792	2.50531	1.1991	2.17297	2.45833	2.11619	2.49198	2.18201	1.20569	2.4996	2.27484	1.58422	2.22792	2.50531	1.1991	2.17297	2.45833	2.11619	2.49198	2.18201	1.20569	2.4996	2.27484	1.58422	2.22792	2.50531	1.1991	2.17297	2.45833	2.11619	2.49198	2.18201
	50.6		1.99735	2.3592	2.16458	2.32881	2.03262	1.58	2.17382	2.55433	2.03046	2.57101	2.15157	1.62282	1.99735	2.3592	2.16458	2.32881	2.03262	1.58	2.17382	2.55433	2.03046	2.57101	2.15157	1.62282	1.99735	2.3592	2.16458	2.32881	2.03262	1.58	2.17382	2.55433	2.03046	2.57101	2.15157	1.62282	1.99735	2.3592	2.16458	2.32881	2.03262	1.58	2.17382	2.55433	2.03046	2.57101	2.15157
	50.7		2.63459	1.98368	1.87085	1.93238	2.61877	2.38926	2.6977	2.10836	1.72213	2.13129	2.69295	2.40617	2.63459	1.98368	1.87085	1.93238	2.61877	2.38926	2.6977	2.10836	1.72213	2.13129	2.69295	2.40617	2.63459	1.98368	1.87085	1.93238	2.61877	2.38926	2.6977	2.10836	1.72213	2.13129	2.69295	2.40617	2.63459	1.98368	1.87085	1.93238	2.61877	2.38926	2.6977	2.10836	1.72213	2.13129	2.69295
	50.8		3.07631	2.52622	1.12213	2.50847	3.08142	2.75244	3.01515	2.35133	1.04098	2.37092	3.01625	2.76394	3.07631	2.52622	1.12213	2.50847	3.08142	2.75244	3.01515	2.35133	1.04098	2.37092	3.01625	2.76394	3.07631	2.52622	1.12213	2.50847	3.08142	2.75244	3.01515	2.35133	1.04098	2.37092	3.01625	2.76394	3.07631	2.52622	1.12213	2.50847	3.08142	2.75244	3.01515	2.35133	1.04098	2.37092	3.01625
	50.9		3.16866	2.69874	1.99619	2.6717	3.19366	2.88242	3.11731	2.66151	2.02718	2.65799	3.11524	2.87885	3.16866	2.69874	1.99619	2.6717	3.19366	2.88242	3.11731	2.66151	2.02718	2.65799	3.11524	2.87885	3.16866	2.69874	1.99619	2.6717	3.19366	2.88242	3.11731	2.66151	2.02718	2.65799	3.11524	2.87885	3.16866	2.69874	1.99619	2.6717	3.19366	2.88242	3.11731	2.66151	2.02718	2.65799	3.11524
	51		2.92083	2.5794	2.20037	2.5458	2.96955	2.74726	2.9035	2.5165	2.01342	2.51911	2.89294	2.72428	2.92083	2.5794	2.20037	2.5458	2.96955	2.74726	2.9035	2.5165	2.01342	2.51911	2.89294	2.72428	2.92083	2.5794	2.20037	2.5458	2.96955	2.74726	2.9035	2.5165	2.01342	2.51911	2.89294	2.72428	2.92083	2.5794	2.20037	2.5458	2.96955	2.74726	2.9035	2.5165	2.01342	2.51911	2.89294
	51.1		2.12445	2.25336	2.11905	2.209	2.22538	2.74551	2.34483	2.22092	1.69966	2.23941	2.29919	2.71629	2.12445	2.25336	2.11905	2.209	2.22538	2.74551	2.34483	2.22092	1.69966	2.23941	2.29919	2.71629	2.12445	2.25336	2.11905	2.209	2.22538	2.74551	2.34483	2.22092	1.69966	2.23941	2.29919	2.71629	2.12445	2.25336	2.11905	2.209	2.22538	2.74551	2.34483	2.22092	1.69966	2.23941	2.29919
	51.2		2.02828	2.00043	1.66095	1.94387	2.04701	2.67835	1.96056	2.10769	1.50253	2.1116	1.91644	2.67191	2.02828	2.00043	1.66095	1.94387	2.04701	2.67835	1.96056	2.10769	1.50253	2.1116	1.91644	2.67191	2.02828	2.00043	1.66095	1.94387	2.04701	2.67835	1.96056	2.10769	1.50253	2.1116	1.91644	2.67191	2.02828	2.00043	1.66095	1.94387	2.04701	2.67835	1.96056	2.10769	1.50253	2.1116	1.91644
	51.3		1.81899	1.83652	1.95631	1.83422	1.86761	2.70143	1.63346	1.87477	1.825	1.86419	1.60613	2.69899	1.81899	1.83652	1.95631	1.83422	1.86761	2.70143	1.63346	1.87477	1.825	1.86419	1.60613	2.69899	1.81899	1.83652	1.95631	1.83422	1.86761	2.70143	1.63346	1.87477	1.825	1.86419	1.60613	2.69899	1.81899	1.83652	1.95631	1.83422	1.86761	2.70143	1.63346	1.87477	1.825	1.86419	1.60613
	51.4		1.5449	2.19503	2.31794	2.20603	1.5211	2.28194	1.71245	2.19703	2.01714	2.18613	1.73539	2.28821	1.5449	2.19503	2.31794	2.20603	1.5211	2.28194	1.71245	2.19703	2.01714	2.18613	1.73539	2.28821	1.5449	2.19503	2.31794	2.20603	1.5211	2.28194	1.71245	2.19703	2.01714	2.18613	1.73539	2.28821	1.5449	2.19503	2.31794	2.20603	1.5211	2.28194	1.71245	2.19703	2.01714	2.18613	1.73539
	51.5		2.21467	2.34528	2.15025	2.32491	2.20576	1.47239	2.21331	2.31577	2.09607	2.32594	2.23092	1.44514	2.21467	2.34528	2.15025	2.32491	2.20576	1.47239	2.21331	2.31577	2.09607	2.32594	2.23092	1.44514	2.21467	2.34528	2.15025	2.32491	2.20576	1.47239	2.21331	2.31577	2.09607	2.32594	2.23092	1.44514	2.21467	2.34528	2.15025	2.32491	2.20576	1.47239	2.21331	2.31577	2.09607	2.32594	2.23092
	51.6		2.17447	2.10802	1.87019	2.03207	2.19952	2.31244	2.34652	2.38951	2.20418	2.38036	2.3572	2.28279	2.17447	2.10802	1.87019	2.03207	2.19952	2.31244	2.34652	2.38951	2.20418	2.38036	2.3572	2.28279	2.17447	2.10802	1.87019	2.03207	2.19952	2.31244	2.34652	2.38951	2.20418	2.38036	2.3572	2.28279	2.17447	2.10802	1.87019	2.03207	2.19952	2.31244	2.34652	2.38951	2.20418	2.38036	2.3572
	51.7		1.79828	1.78254	2.29993	1.75611	1.87879	1.85421	2.15301	2.11165	1.80157	2.10728	2.15643	1.81459	1.79828	1.78254	2.29993	1.75611	1.87879	1.85421	2.15301	2.11165	1.80157	2.10728	2.15643	1.81459	1.79828	1.78254	2.29993	1.75611	1.87879	1.85421	2.15301	2.11165	1.80157	2.10728	2.15643	1.81459	1.79828	1.78254	2.29993	1.75611	1.87879	1.85421	2.15301	2.11165	1.80157	2.10728	2.15643
	51.8		1.55551	1.89571	2.45481	1.94987	1.57443	1.58782	2.18551	1.51816	1.56045	1.51585	2.18345	1.5943	1.55551	1.89571	2.45481	1.94987	1.57443	1.58782	2.18551	1.51816	1.56045	1.51585	2.18345	1.5943	1.55551	1.89571	2.45481	1.94987	1.57443	1.58782	2.18551	1.51816	1.56045	1.51585	2.18345	1.5943	1.55551	1.89571	2.45481	1.94987	1.57443	1.58782	2.18551	1.51816	1.56045	1.51585	2.18345
	51.9		2.06011	2.1557	2.35169	2.19472	2.04888	2.39201	2.33365	1.97808	2.09309	1.95313	2.31838	2.3793	2.06011	2.1557	2.35169	2.19472	2.04888	2.39201	2.33365	1.97808	2.09309	1.95313	2.31838	2.3793	2.06011	2.1557	2.35169	2.19472	2.04888	2.39201	2.33365	1.97808	2.09309	1.95313	2.31838	2.3793	2.06011	2.1557	2.35169	2.19472	2.04888	2.39201	2.33365	1.97808	2.09309	1.95313	2.31838
	52		2.08465	2.43118	2.31045	2.44455	2.08283	2.47753	2.35717	2.40231	2.17166	2.41859	2.33447	2.45084	2.08465	2.43118	2.31045	2.44455	2.08283	2.47753	2.35717	2.40231	2.17166	2.41859	2.33447	2.45084	2.08465	2.43118	2.31045	2.44455	2.08283	2.47753	2.35717	2.40231	2.17166	2.41859	2.33447	2.45084	2.08465	2.43118	2.31045	2.44455	2.08283	2.47753	2.35717	2.40231	2.17166	2.41859	2.33447
	52.1		1.88025	2.17301	2.0229	2.21105	1.96966	2.21175	2.08761	2.20403	1.89445	2.24034	2.0838	2.19148	1.88025	2.17301	2.0229	2.21105	1.96966	2.21175	2.08761	2.20403	1.89445	2.24034	2.0838	2.19148	1.88025	2.17301	2.0229	2.21105	1.96966	2.21175	2.08761	2.20403	1.89445	2.24034	2.0838	2.19148	1.88025	2.17301	2.0229	2.21105	1.96966	2.21175	2.08761	2.20403	1.89445	2.24034	2.0838
	52.2		1.82577	1.61202	1.41336	1.59865	1.93749	2.22428	1.73062	1.48324	0.533269	1.4949	1.71772	2.23824	1.82577	1.61202	1.41336	1.59865	1.93749	2.22428	1.73062	1.48324	0.533269	1.4949	1.71772	2.23824	1.82577	1.61202	1.41336	1.59865	1.93749	2.22428	1.73062	1.48324	0.533269	1.4949	1.71772	2.23824	1.82577	1.61202	1.41336	1.59865	1.93749	2.22428	1.73062	1.48324	0.533269	1.4949	1.71772
	52.3		1.70359	2.06654	1.91016	1.9937	1.74005	2.26023	1.58247	2.20325	1.48212	2.20617	1.52546	2.28615	1.70359	2.06654	1.91016	1.9937	1.74005	2.26023	1.58247	2.20325	1.48212	2.20617	1.52546	2.28615	1.70359	2.06654	1.91016	1.9937	1.74005	2.26023	1.58247	2.20325	1.48212	2.20617	1.52546	2.28615	1.70359	2.06654	1.91016	1.9937	1.74005	2.26023	1.58247	2.20325	1.48212	2.20617	1.52546
	52.4		1.69734	2.2847	2.09326	2.27467	1.73394	2.09032	1.37525	2.26932	2.11971	2.2984	1.33263	2.10409	1.69734	2.2847	2.09326	2.27467	1.73394	2.09032	1.37525	2.26932	2.11971	2.2984	1.33263	2.10409	1.69734	2.2847	2.09326	2.27467	1.73394	2.09032	1.37525	2.26932	2.11971	2.2984	1.33263	2.10409	1.69734	2.2847	2.09326	2.27467	1.73394	2.09032	1.37525	2.26932	2.11971	2.2984	1.33263
	52.5		2.30664	2.09752	2.14733	2.08826	2.32223	1.904	2.25812	2.17155	2.26034	2.19387	2.21826	1.9169	2.30664	2.09752	2.14733	2.08826	2.32223	1.904	2.25812	2.17155	2.26034	2.19387	2.21826	1.9169	2.30664	2.09752	2.14733	2.08826	2.32223	1.904	2.25812	2.17155	2.26034	2.19387	2.21826	1.9169	2.30664	2.09752	2.14733	2.08826	2.32223	1.904	2.25812	2.17155	2.26034	2.19387	2.21826
	52.6		2.75564	2.15126	2.28957	2.13542	2.7401	2.63412	2.76475	2.0424	2.16523	2.0801	2.74085	2.63532	2.75564	2.15126	2.28957	2.13542	2.7401	2.63412	2.76475	2.0424	2.16523	2.0801	2.74085	2.63532	2.75564	2.15126	2.28957	2.13542	2.7401	2.63412	2.76475	2.0424	2.16523	2.0801	2.74085	2.63532	2.75564	2.15126	2.28957	2.13542	2.7401	2.63412	2.76475	2.0424	2.16523	2.0801	2.74085
	52.7		3.01157	2.34741	2.2201	2.2616	2.98606	2.95136	2.95855	2.27344	1.67311	2.28854	2.95226	2.95818	3.01157	2.34741	2.2201	2.2616	2.98606	2.95136	2.95855	2.27344	1.67311	2.28854	2.95226	2.95818	3.01157	2.34741	2.2201	2.2616	2.98606	2.95136	2.95855	2.27344	1.67311	2.28854	2.95226	2.95818	3.01157	2.34741	2.2201	2.2616	2.98606	2.95136	2.95855	2.27344	1.67311	2.28854	2.95226
	52.8		3.15028	2.57043	1.84427	2.50581	3.12726	3.10217	3.09965	2.50362	1.02575	2.51783	3.09774	3.10308	3.15028	2.57043	1.84427	2.50581	3.12726	3.10217	3.09965	2.50362	1.02575	2.51783	3.09774	3.10308	3.15028	2.57043	1.84427	2.50581	3.12726	3.10217	3.09965	2.50362	1.02575	2.51783	3.09774	3.10308	3.15028	2.57043	1.84427	2.50581	3.12726	3.10217	3.09965	2.50362	1.02575	2.51783	3.09774
	52.9		3.21627	2.5512	1.493	2.5249	3.20292	3.07985	3.20695	2.66882	1.54147	2.65722	3.19769	3.0724	3.21627	2.5512	1.493	2.5249	3.20292	3.07985	3.20695	2.66882	1.54147	2.65722	3.19769	3.0724	3.21627	2.5512	1.493	2.5249	3.20292	3.07985	3.20695	2.66882	1.54147	2.65722	3.19769	3.0724	3.21627	2.5512	1.493	2.5249	3.20292	3.07985	3.20695	2.66882	1.54147	2.65722	3.19769
	53		3.08941	2.33045	1.46175	2.36007	3.08545	2.92563	3.16459	2.4746	2.00719	2.45096	3.14913	2.91474	3.08941	2.33045	1.46175	2.36007	3.08545	2.92563	3.16459	2.4746	2.00719	2.45096	3.14913	2.91474	3.08941	2.33045	1.46175	2.36007	3.08545	2.92563	3.16459	2.4746	2.00719	2.45096	3.14913	2.91474	3.08941	2.33045	1.46175	2.36007	3.08545	2.92563	3.16459	2.4746	2.00719	2.45096	3.14913
	53.1		2.87264	2.03636	2.0975	2.01429	2.8737	2.6923	2.98056	1.96269	2.28425	1.92044	2.96852	2.68119	2.87264	2.03636	2.0975	2.01429	2.8737	2.6923	2.98056	1.96269	2.28425	1.92044	2.96852	2.68119	2.87264	2.03636	2.0975	2.01429	2.8737	2.6923	2.98056	1.96269	2.28425	1.92044	2.96852	2.68119	2.87264	2.03636	2.0975	2.01429	2.8737	2.6923	2.98056	1.96269	2.28425	1.92044	2.96852
	53.2		2.69063	2.08065	2.1184	2.04547	2.69902	2.40958	2.70478	1.7542	2.15825	1.74391	2.70206	2.39938	2.69063	2.08065	2.1184	2.04547	2.69902	2.40958	2.70478	1.7542	2.15825	1.74391	2.70206	2.39938	2.69063	2.08065	2.1184	2.04547	2.69902	2.40958	2.70478	1.7542	2.15825	1.74391	2.70206	2.39938	2.69063	2.08065	2.1184	2.04547	2.69902	2.40958	2.70478	1.7542	2.15825	1.74391	2.70206
	53.3		2.51217	2.17151	2.07622	2.15149	2.53173	2.53927	2.40174	1.94891	1.95049	1.96842	2.39791	2.54575	2.51217	2.17151	2.07622	2.15149	2.53173	2.53927	2.40174	1.94891	1.95049	1.96842	2.39791	2.54575	2.51217	2.17151	2.07622	2.15149	2.53173	2.53927	2.40174	1.94891	1.95049	1.96842	2.39791	2.54575	2.51217	2.17151	2.07622	2.15149	2.53173	2.53927	2.40174	1.94891	1.95049	1.96842	2.39791
	53.4		2.19293	2.32318	2.3543	2.33445	2.21373	2.44166	1.7906	2.20989	2.30799	2.25483	1.76373	2.45995	2.19293	2.32318	2.3543	2.33445	2.21373	2.44166	1.7906	2.20989	2.30799	2.25483	1.76373	2.45995	2.19293	2.32318	2.3543	2.33445	2.21373	2.44166	1.7906	2.20989	2.30799	2.25483	1.76373	2.45995	2.19293	2.32318	2.3543	2.33445	2.21373	2.44166	1.7906	2.20989	2.30799	2.25483	1.76373
	53.5		1.92529	2.37465	2.28214	2.37376	1.87912	2.22688	0.89804	2.39839	2.52494	2.41073	0.958171	2.23708	1.92529	2.37465	2.28214	2.37376	1.87912	2.22688	0.89804	2.39839	2.52494	2.41073	0.958171	2.23708	1.92529	2.37465	2.28214	2.37376	1.87912	2.22688	0.89804	2.39839	2.52494	2.41073	0.958171	2.23708	1.92529	2.37465	2.28214	2.37376	1.87912	2.22688	0.89804	2.39839	2.52494	2.41073	0.958171
	53.6		2.19756	2.22892	1.43344	2.2286	2.17806	1.90225	1.80345	2.15189	2.45025	2.1714	1.82129	1.8904	2.19756	2.22892	1.43344	2.2286	2.17806	1.90225	1.80345	2.15189	2.45025	2.1714	1.82129	1.8904	2.19756	2.22892	1.43344	2.2286	2.17806	1.90225	1.80345	2.15189	2.45025	2.1714	1.82129	1.8904	2.19756	2.22892	1.43344	2.2286	2.17806	1.90225	1.80345	2.15189	2.45025	2.1714	1.82129
	53.7		2.34204	2.31685	1.05091	2.32744	2.3622	1.86101	1.54304	2.11931	2.53123	2.13739	1.51986	1.82724	2.34204	2.31685	1.05091	2.32744	2.3622	1.86101	1.54304	2.11931	2.53123	2.13739	1.51986	1.82724	2.34204	2.31685	1.05091	2.32744	2.3622	1.86101	1.54304	2.11931	2.53123	2.13739	1.51986	1.82724	2.34204	2.31685	1.05091	2.32744	2.3622	1.86101	1.54304	2.11931	2.53123	2.13739	1.51986
	53.8		2.21787	2.28426	1.6302	2.31082	2.26681	1.83836	1.58564	2.22689	2.60839	2.22108	1.51653	1.79758	2.21787	2.28426	1.6302	2.31082	2.26681	1.83836	1.58564	2.22689	2.60839	2.22108	1.51653	1.79758	2.21787	2.28426	1.6302	2.31082	2.26681	1.83836	1.58564	2.22689	2.60839	2.22108	1.51653	1.79758	2.21787	2.28426	1.6302	2.31082	2.26681	1.83836	1.58564	2.22689	2.60839	2.22108	1.51653
	53.9		1.77831	1.51786	1.73783	1.57319	1.76013	1.0565	2.16427	1.96739	2.33963	1.9452	2.13175	1.02864	1.77831	1.51786	1.73783	1.57319	1.76013	1.0565	2.16427	1.96739	2.33963	1.9452	2.13175	1.02864	1.77831	1.51786	1.73783	1.57319	1.76013	1.0565	2.16427	1.96739	2.33963	1.9452	2.13175	1.02864	1.77831	1.51786	1.73783	1.57319	1.76013	1.0565	2.16427	1.96739	2.33963	1.9452	2.13175
	54		1.59334	1.92488	0.839021	1.83843	1.51966	1.80855	2.54854	2.27921	1.66985	2.2593	2.52457	1.75013	1.59334	1.92488	0.839021	1.83843	1.51966	1.80855	2.54854	2.27921	1.66985	2.2593	2.52457	1.75013	1.59334	1.92488	0.839021	1.83843	1.51966	1.80855	2.54854	2.27921	1.66985	2.2593	2.52457	1.75013	1.59334	1.92488	0.839021	1.83843	1.51966	1.80855	2.54854	2.27921	1.66985	2.2593	2.52457
	54.1		2.2105	2.16892	1.67826	2.16635	2.24941	1.90755	2.62127	2.32239	1.72353	2.31328	2.60232	1.87007	2.2105	2.16892	1.67826	2.16635	2.24941	1.90755	2.62127	2.32239	1.72353	2.31328	2.60232	1.87007	2.2105	2.16892	1.67826	2.16635	2.24941	1.90755	2.62127	2.32239	1.72353	2.31328	2.60232	1.87007	2.2105	2.16892	1.67826	2.16635	2.24941	1.90755	2.62127	2.32239	1.72353	2.31328	2.60232
	54.2		2.05309	2.22074	2.33175	2.24757	2.11654	2.30656	2.21294	2.14122	2.35443	2.13339	2.19053	2.30242	2.05309	2.22074	2.33175	2.24757	2.11654	2.30656	2.21294	2.14122	2.35443	2.13339	2.19053	2.30242	2.05309	2.22074	2.33175	2.24757	2.11654	2.30656	2.21294	2.14122	2.35443	2.13339	2.19053	2.30242	2.05309	2.22074	2.33175	2.24757	2.11654	2.30656	2.21294	2.14122	2.35443	2.13339	2.19053
	54.3		2.03502	2.28323	2.60111	2.27912	2.08891	2.40037	1.61535	2.28712	2.56542	2.27886	1.57569	2.41312	2.03502	2.28323	2.60111	2.27912	2.08891	2.40037	1.61535	2.28712	2.56542	2.27886	1.57569	2.41312	2.03502	2.28323	2.60111	2.27912	2.08891	2.40037	1.61535	2.28712	2.56542	2.27886	1.57569	2.41312	2.03502	2.28323	2.60111	2.27912	2.08891	2.40037	1.61535	2.28712	2.56542	2.27886	1.57569
	54.4		2.00261	1.88436	2.32897	1.89887	2.04713	2.0013	2.04305	2.06478	2.26723	2.06695	2.01918	2.02316	2.00261	1.88436	2.32897	1.89887	2.04713	2.0013	2.04305	2.06478	2.26723	2.06695	2.01918	2.02316	2.00261	1.88436	2.32897	1.89887	2.04713	2.0013	2.04305	2.06478	2.26723	2.06695	2.01918	2.02316	2.00261	1.88436	2.32897	1.89887	2.04713	2.0013	2.04305	2.06478	2.26723	2.06695	2.01918
	54.5		2.13776	1.25765	1.74216	1.28355	2.11311	0.0927993	2.27473	1.37275	1.70155	1.35485	2.26404	-0.168163	2.13776	1.25765	1.74216	1.28355	2.11311	0.0927993	2.27473	1.37275	1.70155	1.35485	2.26404	-0.168163	2.13776	1.25765	1.74216	1.28355	2.11311	0.0927993	2.27473	1.37275	1.70155	1.35485	2.26404	-0.168163	2.13776	1.25765	1.74216	1.28355	2.11311	0.0927993	2.27473	1.37275	1.70155	1.35485	2.26404
	54.6		2.34583	1.49316	-0.249558	1.46219	2.3128	2.11766	2.39647	1.47598	1.1814	1.44852	2.39062	2.09166	2.34583	1.49316	-0.249558	1.46219	2.3128	2.11766	2.39647	1.47598	1.1814	1.44852	2.39062	2.09166	2.34583	1.49316	-0.249558	1.46219	2.3128	2.11766	2.39647	1.47598	1.1814	1.44852	2.39062	2.09166	2.34583	1.49316	-0.249558	1.46219	2.3128	2.11766	2.39647	1.47598	1.1814	1.44852	2.39062
	54.7		2.41375	1.46889	1.37653	1.48033	2.41052	2.37552	2.41493	1.68405	1.58804	1.71222	2.39628	2.36783	2.41375	1.46889	1.37653	1.48033	2.41052	2.37552	2.41493	1.68405	1.58804	1.71222	2.39628	2.36783	2.41375	1.46889	1.37653	1.48033	2.41052	2.37552	2.41493	1.68405	1.58804	1.71222	2.39628	2.36783	2.41375	1.46889	1.37653	1.48033	2.41052	2.37552	2.41493	1.68405	1.58804	1.71222	2.39628
	54.8		2.45228	1.71124	1.38422	1.75241	2.42947	2.54595	2.44257	1.77383	1.67978	1.78197	2.42858	2.54731	2.45228	1.71124	1.38422	1.75241	2.42947	2.54595	2.44257	1.77383	1.67978	1.78197	2.42858	2.54731	2.45228	1.71124	1.38422	1.75241	2.42947	2.54595	2.44257	1.77383	1.67978	1.78197	2.42858	2.54731	2.45228	1.71124	1.38422	1.75241	2.42947	2.54595	2.44257	1.77383	1.67978	1.78197	2.42858
	54.9		2.56692	2.0384	1.28774	2.01318	2.49531	2.43337	2.5111	1.95575	1.23062	1.9473	2.51591	2.45363	2.56692	2.0384	1.28774	2.01318	2.49531	2.43337	2.5111	1.95575	1.23062	1.9473	2.51591	2.45363	2.56692	2.0384	1.28774	2.01318	2.49531	2.43337	2.5111	1.95575	1.23062	1.9473	2.51591	2.45363	2.56692	2.0384	1.28774	2.01318	2.49531	2.43337	2.5111	1.95575	1.23062	1.9473	2.51591
	55		2.59924	2.15973	1.5882	2.13233	2.52008	2.31698	2.52123	2.10946	1.02903	2.12175	2.53266	2.3284	2.59924	2.15973	1.5882	2.13233	2.52008	2.31698	2.52123	2.10946	1.02903	2.12175	2.53266	2.3284	2.59924	2.15973	1.5882	2.13233	2.52008	2.31698	2.52123	2.10946	1.02903	2.12175	2.53266	2.3284	2.59924	2.15973	1.5882	2.13233	2.52008	2.31698	2.52123	2.10946	1.02903	2.12175	2.53266
	55.1		2.50947	2.27635	1.09311	2.29361	2.47376	2.03378	2.33883	2.21852	1.1097	2.23965	2.35247	2.05346	2.50947	2.27635	1.09311	2.29361	2.47376	2.03378	2.33883	2.21852	1.1097	2.23965	2.35247	2.05346	2.50947	2.27635	1.09311	2.29361	2.47376	2.03378	2.33883	2.21852	1.1097	2.23965	2.35247	2.05346	2.50947	2.27635	1.09311	2.29361	2.47376	2.03378	2.33883	2.21852	1.1097	2.23965	2.35247
	55.2		2.36317	2.24203	0.839215	2.21958	2.37477	1.85527	2.24397	2.24079	0.872637	2.23583	2.24402	1.85178	2.36317	2.24203	0.839215	2.21958	2.37477	1.85527	2.24397	2.24079	0.872637	2.23583	2.24402	1.85178	2.36317	2.24203	0.839215	2.21958	2.37477	1.85527	2.24397	2.24079	0.872637	2.23583	2.24402	1.85178	2.36317	2.24203	0.839215	2.21958	2.37477	1.85527	2.24397	2.24079	0.872637	2.23583	2.24402
	55.3		2.34935	1.92648	0.716378	1.89982	2.38519	1.61529	2.28345	2.03706	1.33345	2.0519	2.2721	1.57309	2.34935	1.92648	0.716378	1.89982	2.38519	1.61529	2.28345	2.03706	1.33345	2.0519	2.2721	1.57309	2.34935	1.92648	0.716378	1.89982	2.38519	1.61529	2.28345	2.03706	1.33345	2.0519	2.2721	1.57309	2.34935	1.92648	0.716378	1.89982	2.38519	1.61529	2.28345	2.03706	1.33345	2.0519	2.2721
	55.4		2.193	2.06297	2.15701	2.09294	2.22502	1.77463	2.22203	2.17758	2.38122	2.22979	2.22014	1.83671	2.193	2.06297	2.15701	2.09294	2.22502	1.77463	2.22203	2.17758	2.38122	2.22979	2.22014	1.83671	2.193	2.06297	2.15701	2.09294	2.22502	1.77463	2.22203	2.17758	2.38122	2.22979	2.22014	1.83671	2.193	2.06297	2.15701	2.09294	2.22502	1.77463	2.22203	2.17758	2.38122	2.22979	2.22014
	55.5		1.89268	2.24129	2.57284	2.20685	1.8597	2.06038	1.78043	2.50887	2.60883	2.52732	1.81	2.08497	1.89268	2.24129	2.57284	2.20685	1.8597	2.06038	1.78043	2.50887	2.60883	2.52732	1.81	2.08497	1.89268	2.24129	2.57284	2.20685	1.8597	2.06038	1.78043	2.50887	2.60883	2.52732	1.81	2.08497	1.89268	2.24129	2.57284	2.20685	1.8597	2.06038	1.78043	2.50887	2.60883	2.52732	1.81
	55.6		1.26204	1.89121	2.36993	1.81532	1.19653	2.23433	0.89282	2.1344	2.22746	2.16607	0.970179	2.20474	1.26204	1.89121	2.36993	1.81532	1.19653	2.23433	0.89282	2.1344	2.22746	2.16607	0.970179	2.20474	1.26204	1.89121	2.36993	1.81532	1.19653	2.23433	0.89282	2.1344	2.22746	2.16607	0.970179	2.20474	1.26204	1.89121	2.36993	1.81532	1.19653	2.23433	0.89282	2.1344	2.22746	2.16607	0.970179
	55.7		1.88982	1.76185	1.93203	1.82109	2.0141	2.14842	1.50853	1.4254	1.41566	1.42249	1.50082	2.12027	1.88982	1.76185	1.93203	1.82109	2.0141	2.14842	1.50853	1.4254	1.41566	1.42249	1.50082	2.12027	1.88982	1.76185	1.93203	1.82109	2.0141	2.14842	1.50853	1.4254	1.41566	1.42249	1.50082	2.12027	1.88982	1.76185	1.93203	1.82109	2.0141	2.14842	1.50853	1.4254	1.41566	1.42249	1.50082
	55.8		2.17911	2.00349	1.64645	2.08044	2.257	1.57868	1.79827	1.81893	1.42567	1.76987	1.81163	1.53537	2.17911	2.00349	1.64645	2.08044	2.257	1.57868	1.79827	1.81893	1.42567	1.76987	1.81163	1.53537	2.17911	2.00349	1.64645	2.08044	2.257	1.57868	1.79827	1.81893	1.42567	1.76987	1.81163	1.53537	2.17911	2.00349	1.64645	2.08044	2.257	1.57868	1.79827	1.81893	1.42567	1.76987	1.81163
	55.9		1.86739	1.79096	1.39306	1.86812	1.92733	1.80059	1.36954	1.72111	1.0261	1.69157	1.41385	1.80826	1.86739	1.79096	1.39306	1.86812	1.92733	1.80059	1.36954	1.72111	1.0261	1.69157	1.41385	1.80826	1.86739	1.79096	1.39306	1.86812	1.92733	1.80059	1.36954	1.72111	1.0261	1.69157	1.41385	1.80826	1.86739	1.79096	1.39306	1.86812	1.92733	1.80059	1.36954	1.72111	1.0261	1.69157	1.41385
	56		1.01208	1.33753	1.68383	1.45739	1.19212	2.23894	1.40116	1.39457	1.27065	1.33179	1.33505	2.23178	1.01208	1.33753	1.68383	1.45739	1.19212	2.23894	1.40116	1.39457	1.27065	1.33179	1.33505	2.23178	1.01208	1.33753	1.68383	1.45739	1.19212	2.23894	1.40116	1.39457	1.27065	1.33179	1.33505	2.23178	1.01208	1.33753	1.68383	1.45739	1.19212	2.23894	1.40116	1.39457	1.27065	1.33179	1.33505
	56.1		1.63538	1.57518	2.18176	1.72443	1.7805	1.81683	1.72984	1.23358	1.26539	1.18073	1.66577	1.79797	1.63538	1.57518	2.18176	1.72443	1.7805	1.81683	1.72984	1.23358	1.26539	1.18073	1.66577	1.79797	1.63538	1.57518	2.18176	1.72443	1.7805	1.81683	1.72984	1.23358	1.26539	1.18073	1.66577	1.79797	1.63538	1.57518	2.18176	1.72443	1.7805	1.81683	1.72984	1.23358	1.26539	1.18073	1.66577
	56.2		1.8828	2.049	2.39751	2.08702	1.9862	1.58259	1.84352	1.83407	2.23983	1.8223	1.80531	1.57286	1.8828	2.049	2.39751	2.08702	1.9862	1.58259	1.84352	1.83407	2.23983	1.8223	1.80531	1.57286	1.8828	2.049	2.39751	2.08702	1.9862	1.58259	1.84352	1.83407	2.23983	1.8223	1.80531	1.57286	1.8828	2.049	2.39751	2.08702	1.9862	1.58259	1.84352	1.83407	2.23983	1.8223	1.80531
	56.3		1.72833	1.80706	2.11286	1.8354	1.82302	2.09492	1.63568	1.55037	2.20305	1.49686	1.64879	2.09257	1.72833	1.80706	2.11286	1.8354	1.82302	2.09492	1.63568	1.55037	2.20305	1.49686	1.64879	2.09257	1.72833	1.80706	2.11286	1.8354	1.82302	2.09492	1.63568	1.55037	2.20305	1.49686	1.64879	2.09257	1.72833	1.80706	2.11286	1.8354	1.82302	2.09492	1.63568	1.55037	2.20305	1.49686	1.64879
	56.4		0.541301	1.1416	0.454619	1.19261	0.566477	1.97334	1.38339	1.12518	0.38514	1.16407	1.44773	1.96925	0.541301	1.1416	0.454619	1.19261	0.566477	1.97334	1.38339	1.12518	0.38514	1.16407	1.44773	1.96925	0.541301	1.1416	0.454619	1.19261	0.566477	1.97334	1.38339	1.12518	0.38514	1.16407	1.44773	1.96925	0.541301	1.1416	0.454619	1.19261	0.566477	1.97334	1.38339	1.12518	0.38514	1.16407	1.44773
	56.5		1.71461	2.11965	2.2483	2.10985	1.72541	1.84446	1.60641	2.211	2.18115	2.22571	1.64425	1.86437	1.71461	2.11965	2.2483	2.10985	1.72541	1.84446	1.60641	2.211	2.18115	2.22571	1.64425	1.86437	1.71461	2.11965	2.2483	2.10985	1.72541	1.84446	1.60641	2.211	2.18115	2.22571	1.64425	1.86437	1.71461	2.11965	2.2483	2.10985	1.72541	1.84446	1.60641	2.211	2.18115	2.22571	1.64425
	56.6		1.78565	2.45499	2.47285	2.43328	1.78789	2.08732	1.66183	2.48533	2.47156	2.5067	1.65937	2.11285	1.78565	2.45499	2.47285	2.43328	1.78789	2.08732	1.66183	2.48533	2.47156	2.5067	1.65937	2.11285	1.78565	2.45499	2.47285	2.43328	1.78789	2.08732	1.66183	2.48533	2.47156	2.5067	1.65937	2.11285	1.78565	2.45499	2.47285	2.43328	1.78789	2.08732	1.66183	2.48533	2.47156	2.5067	1.65937
	56.7		0.81755	2.42854	2.13869	2.39163	0.813134	2.5696	1.03672	2.52302	2.24336	2.54755	0.991728	2.58005	0.81755	2.42854	2.13869	2.39163	0.813134	2.5696	1.03672	2.52302	2.24336	2.54755	0.991728	2.58005	0.81755	2.42854	2.13869	2.39163	0.813134	2.5696	1.03672	2.52302	2.24336	2.54755	0.991728	2.58005	0.81755	2.42854	2.13869	2.39163	0.813134	2.5696	1.03672	2.52302	2.24336	2.54755	0.991728
	56.8		1.85662	2.29412	1.84236	2.29396	1.8854	2.7817	2.01621	2.23431	2.06167	2.26948	2.00472	2.78877	1.85662	2.29412	1.84236	2.29396	1.8854	2.7817	2.01621	2.23431	2.06167	2.26948	2.00472	2.78877	1.85662	2.29412	1.84236	2.29396	1.8854	2.7817	2.01621	2.23431	2.06167	2.26948	2.00472	2.78877	1.85662	2.29412	1.84236	2.29396	1.8854	2.7817	2.01621	2.23431	2.06167	2.26948	2.00472
	56.9		2.23318	2.32028	2.15244	2.34173	2.27576	2.67625	2.36052	2.1676	2.32564	2.18825	2.35502	2.6886	2.23318	2.32028	2.15244	2.34173	2.27576	2.67625	2.36052	2.1676	2.32564	2.18825	2.35502	2.6886	2.23318	2.32028	2.15244	2.34173	2.27576	2.67625	2.36052	2.1676	2.32564	2.18825	2.35502	2.6886	2.23318	2.32028	2.15244	2.34173	2.27576	2.67625	2.36052	2.1676	2.32564	2.18825	2.35502
	57		1.98049	2.22152	2.57234	2.26418	2.02335	2.41793	2.16333	2.11774	2.64779	2.12617	2.1599	2.43057	1.98049	2.22152	2.57234	2.26418	2.02335	2.41793	2.16333	2.11774	2.64779	2.12617	2.1599	2.43057	1.98049	2.22152	2.57234	2.26418	2.02335	2.41793	2.16333	2.11774	2.64779	2.12617	2.1599	2.43057	1.98049	2.22152	2.57234	2.26418	2.02335	2.41793	2.16333	2.11774	2.64779	2.12617	2.1599
	57.1		1.22626	2.25116	2.73616	2.26586	1.24519	2.38257	1.64501	2.22107	2.74335	2.22677	1.62378	2.3568	1.22626	2.25116	2.73616	2.26586	1.24519	2.38257	1.64501	2.22107	2.74335	2.22677	1.62378	2.3568	1.22626	2.25116	2.73616	2.26586	1.24519	2.38257	1.64501	2.22107	2.74335	2.22677	1.62378	2.3568	1.22626	2.25116	2.73616	2.26586	1.24519	2.38257	1.64501	2.22107	2.74335	2.22677	1.62378
	57.2		2.02913	2.24265	2.61533	2.21558	2.06894	2.27871	2.02611	2.20639	2.5291	2.22539	2.02138	2.25195	2.02913	2.24265	2.61533	2.21558	2.06894	2.27871	2.02611	2.20639	2.5291	2.22539	2.02138	2.25195	2.02913	2.24265	2.61533	2.21558	2.06894	2.27871	2.02611	2.20639	2.5291	2.22539	2.02138	2.25195	2.02913	2.24265	2.61533	2.21558	2.06894	2.27871	2.02611	2.20639	2.5291	2.22539	2.02138
	57.3		2.04831	1.90792	2.05605	1.88905	2.02754	2.00201	1.98094	2.08205	2.12793	2.08682	1.98257	1.99004	2.04831	1.90792	2.05605	1.88905	2.02754	2.00201	1.98094	2.08205	2.12793	2.08682	1.98257	1.99004	2.04831	1.90792	2.05605	1.88905	2.02754	2.00201	1.98094	2.08205	2.12793	2.08682	1.98257	1.99004	2.04831	1.90792	2.05605	1.88905	2.02754	2.00201	1.98094	2.08205	2.12793	2.08682	1.98257
	57.4		1.73463	1.44193	1.7757	1.44046	1.64698	1.83623	1.85112	1.7259	2.01141	1.7047	1.8492	1.82256	1.73463	1.44193	1.7757	1.44046	1.64698	1.83623	1.85112	1.7259	2.01141	1.7047	1.8492	1.82256	1.73463	1.44193	1.7757	1.44046	1.64698	1.83623	1.85112	1.7259	2.01141	1.7047	1.8492	1.82256	1.73463	1.44193	1.7757	1.44046	1.64698	1.83623	1.85112	1.7259	2.01141	1.7047	1.8492
	57.5		1.80239	0.868451	2.14134	0.514918	1.76803	2.26781	1.93286	1.02851	2.00807	1.04138	1.91698	2.25656	1.80239	0.868451	2.14134	0.514918	1.76803	2.26781	1.93286	1.02851	2.00807	1.04138	1.91698	2.25656	1.80239	0.868451	2.14134	0.514918	1.76803	2.26781	1.93286	1.02851	2.00807	1.04138	1.91698	2.25656	1.80239	0.868451	2.14134	0.514918	1.76803	2.26781	1.93286	1.02851	2.00807	1.04138	1.91698
	57.6		1.54338	1.06671	1.93197	0.983352	1.59228	2.01913	1.81553	1.05433	1.43279	0.92771	1.77683	1.99048	1.54338	1.06671	1.93197	0.983352	1.59228	2.01913	1.81553	1.05433	1.43279	0.92771	1.77683	1.99048	1.54338	1.06671	1.93197	0.983352	1.59228	2.01913	1.81553	1.05433	1.43279	0.92771	1.77683	1.99048	1.54338	1.06671	1.93197	0.983352	1.59228	2.01913	1.81553	1.05433	1.43279	0.92771	1.77683
	57.7		1.34198	1.37896	0.87206	1.40004	1.48644	0.975372	1.65137	1.18386	1.27507	1.14704	1.61651	0.917166	1.34198	1.37896	0.87206	1.40004	1.48644	0.975372	1.65137	1.18386	1.27507	1.14704	1.61651	0.917166	1.34198	1.37896	0.87206	1.40004	1.48644	0.975372	1.65137	1.18386	1.27507	1.14704	1.61651	0.917166	1.34198	1.37896	0.87206	1.40004	1.48644	0.975372	1.65137	1.18386	1.27507	1.14704	1.61651
	57.8		1.25873	0.206703	0.939745	0.305085	1.35087	1.85363	1.56498	0.754479	2.16781	0.739217	1.54672	1.86016	1.25873	0.206703	0.939745	0.305085	1.35087	1.85363	1.56498	0.754479	2.16781	0.739217	1.54672	1.86016	1.25873	0.206703	0.939745	0.305085	1.35087	1.85363	1.56498	0.754479	2.16781	0.739217	1.54672	1.86016	1.25873	0.206703	0.939745	0.305085	1.35087	1.85363	1.56498	0.754479	2.16781	0.739217	1.54672
	57.9		1.16896	1.54916	0.940666	1.51186	1.04537	1.82535	1.42855	1.30782	2.22804	1.23638	1.42153	1.79413	1.16896	1.54916	0.940666	1.51186	1.04537	1.82535	1.42855	1.30782	2.22804	1.23638	1.42153	1.79413	1.16896	1.54916	0.940666	1.51186	1.04537	1.82535	1.42855	1.30782	2.22804	1.23638	1.42153	1.79413	1.16896	1.54916	0.940666	1.51186	1.04537	1.82535	1.42855	1.30782	2.22804	1.23638	1.42153
	58		1.36133	1.77594	1.52973	1.7674	1.18936	1.92648	1.318	1.65928	1.79912	1.66864	1.29107	1.86554	1.36133	1.77594	1.52973	1.7674	1.18936	1.92648	1.318	1.65928	1.79912	1.66864	1.29107	1.86554	1.36133	1.77594	1.52973	1.7674	1.18936	1.92648	1.318	1.65928	1.79912	1.66864	1.29107	1.86554	1.36133	1.77594	1.52973	1.7674	1.18936	1.92648	1.318	1.65928	1.79912	1.66864	1.29107
	58.1		1.4782	1.1842	2.03421	1.06967	1.50204	1.77183	1.5568	1.6462	1.54162	1.64743	1.50786	1.71014	1.4782	1.1842	2.03421	1.06967	1.50204	1.77183	1.5568	1.6462	1.54162	1.64743	1.50786	1.71014	1.4782	1.1842	2.03421	1.06967	1.50204	1.77183	1.5568	1.6462	1.54162	1.64743	1.50786	1.71014	1.4782	1.1842	2.03421	1.06967	1.50204	1.77183	1.5568	1.6462	1.54162	1.64743	1.50786
	58.2		1.6563	1.57389	1.99575	1.54641	1.71508	1.86546	1.63708	1.69714	1.71315	1.70401	1.60653	1.81427	1.6563	1.57389	1.99575	1.54641	1.71508	1.86546	1.63708	1.69714	1.71315	1.70401	1.60653	1.81427	1.6563	1.57389	1.99575	1.54641	1.71508	1.86546	1.63708	1.69714	1.71315	1.70401	1.60653	1.81427	1.6563	1.57389	1.99575	1.54641	1.71508	1.86546	1.63708	1.69714	1.71315	1.70401	1.60653
	58.3		1.78528	1.54349	1.49066	1.66838	1.84415	1.2793	1.55702	1.64533	1.2143	1.71005	1.54261	1.24848	1.78528	1.54349	1.49066	1.66838	1.84415	1.2793	1.55702	1.64533	1.2143	1.71005	1.54261	1.24848	1.78528	1.54349	1.49066	1.66838	1.84415	1.2793	1.55702	1.64533	1.2143	1.71005	1.54261	1.24848	1.78528	1.54349	1.49066	1.66838	1.84415	1.2793	1.55702	1.64533	1.2143	1.71005	1.54261
	58.4		1.91362	1.18996	1.3285	1.24134	1.94639	0.436488	1.83297	1.27846	0.921575	1.29564	1.81183	0.615455	1.91362	1.18996	1.3285	1.24134	1.94639	0.436488	1.83297	1.27846	0.921575	1.29564	1.81183	0.615455	1.91362	1.18996	1.3285	1.24134	1.94639	0.436488	1.83297	1.27846	0.921575	1.29564	1.81183	0.615455	1.91362	1.18996	1.3285	1.24134	1.94639	0.436488	1.83297	1.27846	0.921575	1.29564	1.81183
	58.5		1.74998	2.14105	2.38463	2.10524	1.78864	1.67141	1.61365	2.04407	2.1241	2.0436	1.60401	1.71493	1.74998	2.14105	2.38463	2.10524	1.78864	1.67141	1.61365	2.04407	2.1241	2.0436	1.60401	1.71493	1.74998	2.14105	2.38463	2.10524	1.78864	1.67141	1.61365	2.04407	2.1241	2.0436	1.60401	1.71493	1.74998	2.14105	2.38463	2.10524	1.78864	1.67141	1.61365	2.04407	2.1241	2.0436	1.60401
	58.6		1.37112	2.30626	2.6175	2.30877	1.45727	2.08842	1.23638	2.25751	2.49326	2.28105	1.25227	2.12143	1.37112	2.30626	2.6175	2.30877	1.45727	2.08842	1.23638	2.25751	2.49326	2.28105	1.25227	2.12143	1.37112	2.30626	2.6175	2.30877	1.45727	2.08842	1.23638	2.25751	2.49326	2.28105	1.25227	2.12143	1.37112	2.30626	2.6175	2.30877	1.45727	2.08842	1.23638	2.25751	2.49326	2.28105	1.25227
	58.7		1.7488	1.8393	2.39219	1.81767	1.83362	2.46124	1.84405	2.05136	2.43746	2.06936	1.85577	2.47648	1.7488	1.8393	2.39219	1.81767	1.83362	2.46124	1.84405	2.05136	2.43746	2.06936	1.85577	2.47648	1.7488	1.8393	2.39219	1.81767	1.83362	2.46124	1.84405	2.05136	2.43746	2.06936	1.85577	2.47648	1.7488	1.8393	2.39219	1.81767	1.83362	2.46124	1.84405	2.05136	2.43746	2.06936	1.85577
	58.8		2.32994	1.63704	1.74457	1.63001	2.362	2.50924	2.27989	1.83365	2.10495	1.8349	2.28542	2.52051	2.32994	1.63704	1.74457	1.63001	2.362	2.50924	2.27989	1.83365	2.10495	1.8349	2.28542	2.52051	2.32994	1.63704	1.74457	1.63001	2.362	2.50924	2.27989	1.83365	2.10495	1.8349	2.28542	2.52051	2.32994	1.63704	1.74457	1.63001	2.362	2.50924	2.27989	1.83365	2.10495	1.8349	2.28542
	58.9		2.40091	1.98199	2.04115	1.9966	2.40579	2.53386	2.29396	2.1188	2.01402	2.10331	2.28619	2.5347	2.40091	1.98199	2.04115	1.9966	2.40579	2.53386	2.29396	2.1188	2.01402	2.10331	2.28619	2.5347	2.40091	1.98199	2.04115	1.9966	2.40579	2.53386	2.29396	2.1188	2.01402	2.10331	2.28619	2.5347	2.40091	1.98199	2.04115	1.9966	2.40579	2.53386	2.29396	2.1188	2.01402	2.10331	2.28619
	59		2.19735	1.81135	2.24695	1.84326	2.20972	2.41116	1.92632	2.08965	2.12761	2.08247	1.90245	2.40405	2.19735	1.81135	2.24695	1.84326	2.20972	2.41116	1.92632	2.08965	2.12761	2.08247	1.90245	2.40405	2.19735	1.81135	2.24695	1.84326	2.20972	2.41116	1.92632	2.08965	2.12761	2.08247	1.90245	2.40405	2.19735	1.81135	2.24695	1.84326	2.20972	2.41116	1.92632	2.08965	2.12761	2.08247	1.90245
	59.1		2.24817	1.7813	2.0628	1.86596	2.29587	2.49824	2.15245	2.02296	2.02627	2.02521	2.13644	2.4779	2.24817	1.7813	2.0628	1.86596	2.29587	2.49824	2.15245	2.02296	2.02627	2.02521	2.13644	2.4779	2.24817	1.7813	2.0628	1.86596	2.29587	2.49824	2.15245	2.02296	2.02627	2.02521	2.13644	2.4779	2.24817	1.7813	2.0628	1.86596	2.29587	2.49824	2.15245	2.02296	2.02627	2.02521	2.13644
	59.2		2.12661	1.8316	2.18159	1.95557	2.22765	2.47588	2.07281	1.88896	2.16434	1.91036	2.0468	2.46291	2.12661	1.8316	2.18159	1.95557	2.22765	2.47588	2.07281	1.88896	2.16434	1.91036	2.0468	2.46291	2.12661	1.8316	2.18159	1.95557	2.22765	2.47588	2.07281	1.88896	2.16434	1.91036	2.0468	2.46291	2.12661	1.8316	2.18159	1.95557	2.22765	2.47588	2.07281	1.88896	2.16434	1.91036	2.0468
	59.3		1.36401	1.65545	2.21583	1.70378	1.46374	2.25825	1.42083	1.92114	2.21214	1.93297	1.3684	2.24312	1.36401	1.65545	2.21583	1.70378	1.46374	2.25825	1.42083	1.92114	2.21214	1.93297	1.3684	2.24312	1.36401	1.65545	2.21583	1.70378	1.46374	2.25825	1.42083	1.92114	2.21214	1.93297	1.3684	2.24312	1.36401	1.65545	2.21583	1.70378	1.46374	2.25825	1.42083	1.92114	2.21214	1.93297	1.3684
	59.4		1.8055	1.72002	1.94363	1.68526	1.67289	1.98764	1.83781	1.58591	1.47748	1.59907	1.82456	1.98982	1.8055	1.72002	1.94363	1.68526	1.67289	1.98764	1.83781	1.58591	1.47748	1.59907	1.82456	1.98982	1.8055	1.72002	1.94363	1.68526	1.67289	1.98764	1.83781	1.58591	1.47748	1.59907	1.82456	1.98982	1.8055	1.72002	1.94363	1.68526	1.67289	1.98764	1.83781	1.58591	1.47748	1.59907	1.82456
	59.5		2.11394	1.82042	1.67195	1.75257	2.09619	2.27062	2.22757	1.56854	1.60494	1.57049	2.20661	2.25057	2.11394	1.82042	1.67195	1.75257	2.09619	2.27062	2.22757	1.56854	1.60494	1.57049	2.20661	2.25057	2.11394	1.82042	1.67195	1.75257	2.09619	2.27062	2.22757	1.56854	1.60494	1.57049	2.20661	2.25057	2.11394	1.82042	1.67195	1.75257	2.09619	2.27062	2.22757	1.56854	1.60494	1.57049	2.20661
	59.6		1.93857	1.65983	1.1529	1.6089	1.93265	2.23827	2.21613	1.69082	1.87212	1.63484	2.18836	2.19072	1.93857	1.65983	1.1529	1.6089	1.93265	2.23827	2.21613	1.69082	1.87212	1.63484	2.18836	2.19072	1.93857	1.65983	1.1529	1.6089	1.93265	2.23827	2.21613	1.69082	1.87212	1.63484	2.18836	2.19072	1.93857	1.65983	1.1529	1.6089	1.93265	2.23827	2.21613	1.69082	1.87212	1.63484	2.18836
	59.7		1.62677	0.969501	-0.2968	0.99687	1.59073	2.13449	1.7819	1.61611	1.34293	1.56162	1.74799	2.10615	1.62677	0.969501	-0.2968	0.99687	1.59073	2.13449	1.7819	1.61611	1.34293	1.56162	1.74799	2.10615	1.62677	0.969501	-0.2968	0.99687	1.59073	2.13449	1.7819	1.61611	1.34293	1.56162	1.74799	2.10615	1.62677	0.969501	-0.2968	0.99687	1.59073	2.13449	1.7819	1.61611	1.34293	1.56162	1.74799
	59.8		1.39982	1.41534	1.27699	1.29463	1.31499	1.96513	1.34307	1.39761	1.3629	1.3806	1.34937	1.94293	1.39982	1.41534	1.27699	1.29463	1.31499	1.96513	1.34307	1.39761	1.3629	1.3806	1.34937	1.94293	1.39982	1.41534	1.27699	1.29463	1.31499	1.96513	1.34307	1.39761	1.3629	1.3806	1.34937	1.94293	1.39982	1.41534	1.27699	1.29463	1.31499	1.96513	1.34307	1.39761	1.3629	1.3806	1.34937
	59.9		1.54595	1.57635	1.33078	1.52527	1.46633	1.52668	1.75249	0.941456	1.9227	0.970299	1.78202	1.47807	1.54595	1.57635	1.33078	1.52527	1.46633	1.52668	1.75249	0.941456	1.9227	0.970299	1.78202	1.47807	1.54595	1.57635	1.33078	1.52527	1.46633	1.52668	1.75249	0.941456	1.9227	0.970299	1.78202	1.47807	1.54595	1.57635	1.33078	1.52527	1.46633	1.52668	1.75249	0.941456	1.9227	0.970299	1.78202
	60		1.75984	1.01795	0.359011	1.04299	1.72603	2.10558	1.87396	1.27982	1.78397	1.27012	1.89613	2.08713	1.75984	1.01795	0.359011	1.04299	1.72603	2.10558	1.87396	1.27982	1.78397	1.27012	1.89613	2.08713	1.75984	1.01795	0.359011	1.04299	1.72603	2.10558	1.87396	1.27982	1.78397	1.27012	1.89613	2.08713	1.75984	1.01795	0.359011	1.04299	1.72603	2.10558	1.87396	1.27982	1.78397	1.27012	1.89613
	60.1		1.8841	1.60664	0.474038	1.64351	1.88533	2.11151	1.87722	0.986401	0.280513	1.0272	1.86752	2.08854	1.8841	1.60664	0.474038	1.64351	1.88533	2.11151	1.87722	0.986401	0.280513	1.0272	1.86752	2.08854	1.8841	1.60664	0.474038	1.64351	1.88533	2.11151	1.87722	0.986401	0.280513	1.0272	1.86752	2.08854	1.8841	1.60664	0.474038	1.64351	1.88533	2.11151	1.87722	0.986401	0.280513	1.0272	1.86752
	60.2		1.80041	1.5424	0.633291	1.6103	1.84421	2.04472	1.76262	1.008	1.52143	0.918988	1.72437	2.00661	1.80041	1.5424	0.633291	1.6103	1.84421	2.04472	1.76262	1.008	1.52143	0.918988	1.72437	2.00661	1.80041	1.5424	0.633291	1.6103	1.84421	2.04472	1.76262	1.008	1.52143	0.918988	1.72437	2.00661	1.80041	1.5424	0.633291	1.6103	1.84421	2.04472	1.76262	1.008	1.52143	0.918988	1.72437
	60.3		0.983164	1.02286	1.40811	1.13972	1.11514	1.84802	1.38459	1.06646	1.82999	1.05743	1.34739	1.85694	0.983164	1.02286	1.40811	1.13972	1.11514	1.84802	1.38459	1.06646	1.82999	1.05743	1.34739	1.85694	0.983164	1.02286	1.40811	1.13972	1.11514	1.84802	1.38459	1.06646	1.82999	1.05743	1.34739	1.85694	0.983164	1.02286	1.40811	1.13972	1.11514	1.84802	1.38459	1.06646	1.82999	1.05743	1.34739
	60.4		1.38702	1.45348	1.98621	1.40037	1.40274	1.6664	1.5114	1.65015	1.71412	1.62206	1.47513	1.69454	1.38702	1.45348	1.98621	1.40037	1.40274	1.6664	1.5114	1.65015	1.71412	1.62206	1.47513	1.69454	1.38702	1.45348	1.98621	1.40037	1.40274	1.6664	1.5114	1.65015	1.71412	1.62206	1.47513	1.69454	1.38702	1.45348	1.98621	1.40037	1.40274	1.6664	1.5114	1.65015	1.71412	1.62206	1.47513
	60.5		1.72698	1.59674	2.25081	1.61695	1.7377	1.74855	1.93757	1.79419	1.76729	1.75428	1.91553	1.75412	1.72698	1.59674	2.25081	1.61695	1.7377	1.74855	1.93757	1.79419	1.76729	1.75428	1.91553	1.75412	1.72698	1.59674	2.25081	1.61695	1.7377	1.74855	1.93757	1.79419	1.76729	1.75428	1.91553	1.75412	1.72698	1.59674	2.25081	1.61695	1.7377	1.74855	1.93757	1.79419	1.76729	1.75428	1.91553
	60.6		1.93607	1.47449	2.29363	1.48398	1.9264	1.90068	2.06285	1.57842	1.96673	1.49803	2.05596	1.89443	1.93607	1.47449	2.29363	1.48398	1.9264	1.90068	2.06285	1.57842	1.96673	1.49803	2.05596	1.89443	1.93607	1.47449	2.29363	1.48398	1.9264	1.90068	2.06285	1.57842	1.96673	1.49803	2.05596	1.89443	1.93607	1.47449	2.29363	1.48398	1.9264	1.90068	2.06285	1.57842	1.96673	1.49803	2.05596
	60.7		1.93993	1.51587	2.14593	1.53598	1.9263	2.34634	1.98925	1.26716	2.09757	1.25761	1.98606	2.34933	1.93993	1.51587	2.14593	1.53598	1.9263	2.34634	1.98925	1.26716	2.09757	1.25761	1.98606	2.34933	1.93993	1.51587	2.14593	1.53598	1.9263	2.34634	1.98925	1.26716	2.09757	1.25761	1.98606	2.34933	1.93993	1.51587	2.14593	1.53598	1.9263	2.34634	1.98925	1.26716	2.09757	1.25761	1.98606
	60.8		1.74583	1.86426	2.0065	1.90752	1.68314	2.43614	1.86057	1.86232	2.16123	1.8747	1.85891	2.46744	1.74583	1.86426	2.0065	1.90752	1.68314	2.43614	1.86057	1.86232	2.16123	1.8747	1.85891	2.46744	1.74583	1.86426	2.0065	1.90752	1.68314	2.43614	1.86057	1.86232	2.16123	1.8747	1.85891	2.46744	1.74583	1.86426	2.0065	1.90752	1.68314	2.43614	1.86057	1.86232	2.16123	1.8747	1.85891
	60.9		2.09419	1.93989	2.07115	1.96742	2.04419	2.44925	2.02553	2.13396	2.2571	2.1409	2.02785	2.47273	2.09419	1.93989	2.07115	1.96742	2.04419	2.44925	2.02553	2.13396	2.2571	2.1409	2.02785	2.47273	2.09419	1.93989	2.07115	1.96742	2.04419	2.44925	2.02553	2.13396	2.2571	2.1409	2.02785	2.47273	2.09419	1.93989	2.07115	1.96742	2.04419	2.44925	2.02553	2.13396	2.2571	2.1409	2.02785
	61		2.06072	1.99869	2.23038	2.03308	2.04712	2.27258	1.91341	2.12633	2.3688	2.14137	1.92416	2.27539	2.06072	1.99869	2.23038	2.03308	2.04712	2.27258	1.91341	2.12633	2.3688	2.14137	1.92416	2.27539	2.06072	1.99869	2.23038	2.03308	2.04712	2.27258	1.91341	2.12633	2.3688	2.14137	1.92416	2.27539	2.06072	1.99869	2.23038	2.03308	2.04712	2.27258	1.91341	2.12633	2.3688	2.14137	1.92416
	61.1		1.87033	1.71437	1.99725	1.71606	1.88789	2.39495	1.72413	1.60682	2.19844	1.62191	1.7168	2.36672	1.87033	1.71437	1.99725	1.71606	1.88789	2.39495	1.72413	1.60682	2.19844	1.62191	1.7168	2.36672	1.87033	1.71437	1.99725	1.71606	1.88789	2.39495	1.72413	1.60682	2.19844	1.62191	1.7168	2.36672	1.87033	1.71437	1.99725	1.71606	1.88789	2.39495	1.72413	1.60682	2.19844	1.62191	1.7168
	61.2		1.69446	1.7157	2.05694	1.65231	1.74585	2.45641	1.70067	1.57267	1.67372	1.52547	1.69406	2.44994	1.69446	1.7157	2.05694	1.65231	1.74585	2.45641	1.70067	1.57267	1.67372	1.52547	1.69406	2.44994	1.69446	1.7157	2.05694	1.65231	1.74585	2.45641	1.70067	1.57267	1.67372	1.52547	1.69406	2.44994	1.69446	1.7157	2.05694	1.65231	1.74585	2.45641	1.70067	1.57267	1.67372	1.52547	1.69406
	61.3		1.79856	1.60724	2.23348	1.57294	1.86934	2.51611	1.85885	1.90133	1.95712	1.8758	1.86392	2.52711	1.79856	1.60724	2.23348	1.57294	1.86934	2.51611	1.85885	1.90133	1.95712	1.8758	1.86392	2.52711	1.79856	1.60724	2.23348	1.57294	1.86934	2.51611	1.85885	1.90133	1.95712	1.8758	1.86392	2.52711	1.79856	1.60724	2.23348	1.57294	1.86934	2.51611	1.85885	1.90133	1.95712	1.8758	1.86392
	61.4		1.62857	1.13582	1.57881	1.19531	1.75269	2.14783	1.49649	1.59546	1.56608	1.57972	1.52807	2.15263	1.62857	1.13582	1.57881	1.19531	1.75269	2.14783	1.49649	1.59546	1.56608	1.57972	1.52807	2.15263	1.62857	1.13582	1.57881	1.19531	1.75269	2.14783	1.49649	1.59546	1.56608	1.57972	1.52807	2.15263	1.62857	1.13582	1.57881	1.19531	1.75269	2.14783	1.49649	1.59546	1.56608	1.57972	1.52807
	61.5		1.20763	1.4201	1.31505	1.46023	1.23265	1.96997	0.680031	1.45431	1.11984	1.45491	0.639391	1.90402	1.20763	1.4201	1.31505	1.46023	1.23265	1.96997	0.680031	1.45431	1.11984	1.45491	0.639391	1.90402	1.20763	1.4201	1.31505	1.46023	1.23265	1.96997	0.680031	1.45431	1.11984	1.45491	0.639391	1.90402	1.20763	1.4201	1.31505	1.46023	1.23265	1.96997	0.680031	1.45431	1.11984	1.45491	0.639391
	61.6		1.69962	1.05326	1.8999	1.12658	1.74138	2.25874	1.77836	1.94969	2.08045	1.92478	1.75881	2.24184	1.69962	1.05326	1.8999	1.12658	1.74138	2.25874	1.77836	1.94969	2.08045	1.92478	1.75881	2.24184	1.69962	1.05326	1.8999	1.12658	1.74138	2.25874	1.77836	1.94969	2.08045	1.92478	1.75881	2.24184	1.69962	1.05326	1.8999	1.12658	1.74138	2.25874	1.77836	1.94969	2.08045	1.92478	1.75881
	61.7		1.68623	1.57063	1.6926	1.56077	1.78853	2.26244	1.77277	1.96712	2.08004	1.93344	1.75729	2.26016	1.68623	1.57063	1.6926	1.56077	1.78853	2.26244	1.77277	1.96712	2.08004	1.93344	1.75729	2.26016	1.68623	1.57063	1.6926	1.56077	1.78853	2.26244	1.77277	1.96712	2.08004	1.93344	1.75729	2.26016	1.68623	1.57063	1.6926	1.56077	1.78853	2.26244	1.77277	1.96712	2.08004	1.93344	1.75729
	61.8		1.27905	1.92236	1.12685	1.89545	1.20697	1.88211	0.845103	1.68667	1.34252	1.64653	0.843888	1.83802	1.27905	1.92236	1.12685	1.89545	1.20697	1.88211	0.845103	1.68667	1.34252	1.64653	0.843888	1.83802	1.27905	1.92236	1.12685	1.89545	1.20697	1.88211	0.845103	1.68667	1.34252	1.64653	0.843888	1.83802	1.27905	1.92236	1.12685	1.89545	1.20697	1.88211	0.845103	1.68667	1.34252	1.64653	0.843888
	61.9		1.93308	1.73707	1.44899	1.69259	1.923	1.2195	2.1366	1.58374	1.30056	1.58712	2.16029	1.23604	1.93308	1.73707	1.44899	1.69259	1.923	1.2195	2.1366	1.58374	1.30056	1.58712	2.16029	1.23604	1.93308	1.73707	1.44899	1.69259	1.923	1.2195	2.1366	1.58374	1.30056	1.58712	2.16029	1.23604	1.93308	1.73707	1.44899	1.69259	1.923	1.2195	2.1366	1.58374	1.30056	1.58712	2.16029
	62		2.1595	1.94129	1.88192	1.95134	2.22067	2.03933	2.43152	1.99686	1.99408	1.99397	2.4315	2.03548	2.1595	1.94129	1.88192	1.95134	2.22067	2.03933	2.43152	1.99686	1.99408	1.99397	2.4315	2.03548	2.1595	1.94129	1.88192	1.95134	2.22067	2.03933	2.43152	1.99686	1.99408	1.99397	2.4315	2.03548	2.1595	1.94129	1.88192	1.95134	2.22067	2.03933	2.43152	1.99686	1.99408	1.99397	2.4315
	62.1		1.94624	2.19226	1.87918	2.18696	2.01526	1.91974	2.2385	2.02481	2.07488	1.99831	2.20637	1.90753	1.94624	2.19226	1.87918	2.18696	2.01526	1.91974	2.2385	2.02481	2.07488	1.99831	2.20637	1.90753	1.94624	2.19226	1.87918	2.18696	2.01526	1.91974	2.2385	2.02481	2.07488	1.99831	2.20637	1.90753	1.94624	2.19226	1.87918	2.18696	2.01526	1.91974	2.2385	2.02481	2.07488	1.99831	2.20637
	62.2		1.38165	1.90064	1.67758	1.89093	1.42822	0.181382	1.81422	1.35342	2.01778	1.26644	1.74635	0.374386	1.38165	1.90064	1.67758	1.89093	1.42822	0.181382	1.81422	1.35342	2.01778	1.26644	1.74635	0.374386	1.38165	1.90064	1.67758	1.89093	1.42822	0.181382	1.81422	1.35342	2.01778	1.26644	1.74635	0.374386	1.38165	1.90064	1.67758	1.89093	1.42822	0.181382	1.81422	1.35342	2.01778	1.26644	1.74635
	62.3		1.45127	0.822566	1.59812	1.05236	1.46827	1.70791	1.87093	1.52996	2.04618	1.55038	1.85603	1.68789	1.45127	0.822566	1.59812	1.05236	1.46827	1.70791	1.87093	1.52996	2.04618	1.55038	1.85603	1.68789	1.45127	0.822566	1.59812	1.05236	1.46827	1.70791	1.87093	1.52996	2.04618	1.55038	1.85603	1.68789	1.45127	0.822566	1.59812	1.05236	1.46827	1.70791	1.87093	1.52996	2.04618	1.55038	1.85603
	62.4		1.73325	1.37553	1.56383	1.40536	1.71031	1.9428	2.12096	1.96839	1.93545	1.9582	2.10359	1.91038	1.73325	1.37553	1.56383	1.40536	1.71031	1.9428	2.12096	1.96839	1.93545	1.9582	2.10359	1.91038	1.73325	1.37553	1.56383	1.40536	1.71031	1.9428	2.12096	1.96839	1.93545	1.9582	2.10359	1.91038	1.73325	1.37553	1.56383	1.40536	1.71031	1.9428	2.12096	1.96839	1.93545	1.9582	2.10359
	62.5		1.78836	1.54714	1.22343	1.56453	1.73802	1.75239	2.05935	1.46219	1.36203	1.4088	2.02298	1.72519	1.78836	1.54714	1.22343	1.56453	1.73802	1.75239	2.05935	1.46219	1.36203	1.4088	2.02298	1.72519	1.78836	1.54714	1.22343	1.56453	1.73802	1.75239	2.05935	1.46219	1.36203	1.4088	2.02298	1.72519	1.78836	1.54714	1.22343	1.56453	1.73802	1.75239	2.05935	1.46219	1.36203	1.4088	2.02298
	62.6		2.03795	1.27668	1.46224	1.26922	2.02078	0.89131	2.10079	0.852566	0.807912	0.816059	2.0648	0.926702	2.03795	1.27668	1.46224	1.26922	2.02078	0.89131	2.10079	0.852566	0.807912	0.816059	2.0648	0.926702	2.03795	1.27668	1.46224	1.26922	2.02078	0.89131	2.10079	0.852566	0.807912	0.816059	2.0648	0.926702	2.03795	1.27668	1.46224	1.26922	2.02078	0.89131	2.10079	0.852566	0.807912	0.816059	2.0648
	62.7		2.28923	1.93887	2.1596	1.93483	2.3001	1.14233	2.21522	1.73553	1.82546	1.73	2.17717	1.23539	2.28923	1.93887	2.1596	1.93483	2.3001	1.14233	2.21522	1.73553	1.82546	1.73	2.17717	1.23539	2.28923	1.93887	2.1596	1.93483	2.3001	1.14233	2.21522	1.73553	1.82546	1.73	2.17717	1.23539	2.28923	1.93887	2.1596	1.93483	2.3001	1.14233	2.21522	1.73553	1.82546	1.73	2.17717
	62.8		2.28492	2.50204	2.51307	2.51005	2.28151	1.65886	2.22077	2.24068	2.44515	2.26167	2.18208	1.72096	2.28492	2.50204	2.51307	2.51005	2.28151	1.65886	2.22077	2.24068	2.44515	2.26167	2.18208	1.72096	2.28492	2.50204	2.51307	2.51005	2.28151	1.65886	2.22077	2.24068	2.44515	2.26167	2.18208	1.72096	2.28492	2.50204	2.51307	2.51005	2.28151	1.65886	2.22077	2.24068	2.44515	2.26167	2.18208
	62.9		2.2561	2.5857	2.50592	2.57961	2.22125	2.23928	2.16571	2.43641	2.56888	2.45059	2.14604	2.24689	2.2561	2.5857	2.50592	2.57961	2.22125	2.23928	2.16571	2.43641	2.56888	2.45059	2.14604	2.24689	2.2561	2.5857	2.50592	2.57961	2.22125	2.23928	2.16571	2.43641	2.56888	2.45059	2.14604	2.24689	2.2561	2.5857	2.50592	2.57961	2.22125	2.23928	2.16571	2.43641	2.56888	2.45059	2.14604
	63		2.16981	2.30783	2.24262	2.31215	2.11563	2.21038	2.11116	2.11806	2.36375	2.1517	2.10499	2.21354	2.16981	2.30783	2.24262	2.31215	2.11563	2.21038	2.11116	2.11806	2.36375	2.1517	2.10499	2.21354	2.16981	2.30783	2.24262	2.31215	2.11563	2.21038	2.11116	2.11806	2.36375	2.1517	2.10499	2.21354	2.16981	2.30783	2.24262	2.31215	2.11563	2.21038	2.11116	2.11806	2.36375	2.1517	2.10499
	63.1		2.16406	1.56288	1.89255	1.58313	2.09708	2.07719	2.15078	1.57952	1.90499	1.617	2.14265	2.07761	2.16406	1.56288	1.89255	1.58313	2.09708	2.07719	2.15078	1.57952	1.90499	1.617	2.14265	2.07761	2.16406	1.56288	1.89255	1.58313	2.09708	2.07719	2.15078	1.57952	1.90499	1.617	2.14265	2.07761	2.16406	1.56288	1.89255	1.58313	2.09708	2.07719	2.15078	1.57952	1.90499	1.617	2.14265
	63.2		2.23064	1.49548	1.95631	1.48423	2.19587	1.48265	2.24215	1.63948	1.59074	1.61512	2.23516	1.49687	2.23064	1.49548	1.95631	1.48423	2.19587	1.48265	2.24215	1.63948	1.59074	1.61512	2.23516	1.49687	2.23064	1.49548	1.95631	1.48423	2.19587	1.48265	2.24215	1.63948	1.59074	1.61512	2.23516	1.49687	2.23064	1.49548	1.95631	1.48423	2.19587	1.48265	2.24215	1.63948	1.59074	1.61512	2.23516
	63.3		2.26231	1.59501	2.1372	1.62132	2.25722	1.74396	2.29312	1.64729	1.92351	1.62524	2.28986	1.69764	2.26231	1.59501	2.1372	1.62132	2.25722	1.74396	2.29312	1.64729	1.92351	1.62524	2.28986	1.69764	2.26231	1.59501	2.1372	1.62132	2.25722	1.74396	2.29312	1.64729	1.92351	1.62524	2.28986	1.69764	2.26231	1.59501	2.1372	1.62132	2.25722	1.74396	2.29312	1.64729	1.92351	1.62524	2.28986
	63.4		2.02917	1.43463	1.89995	1.43353	2.01725	1.88167	2.0931	1.49177	1.72942	1.4522	2.09389	1.83665	2.02917	1.43463	1.89995	1.43353	2.01725	1.88167	2.0931	1.49177	1.72942	1.4522	2.09389	1.83665	2.02917	1.43463	1.89995	1.43353	2.01725	1.88167	2.0931	1.49177	1.72942	1.4522	2.09389	1.83665	2.02917	1.43463	1.89995	1.43353	2.01725	1.88167	2.0931	1.49177	1.72942	1.4522	2.09389
	63.5		1.54381	1.75319	0.0302386	1.77681	1.57642	1.70352	1.4412	1.80029	1.62758	1.82566	1.44662	1.67529	1.54381	1.75319	0.0302386	1.77681	1.57642	1.70352	1.4412	1.80029	1.62758	1.82566	1.44662	1.67529	1.54381	1.75319	0.0302386	1.77681	1.57642	1.70352	1.4412	1.80029	1.62758	1.82566	1.44662	1.67529	1.54381	1.75319	0.0302386	1.77681	1.57642	1.70352	1.4412	1.80029	1.62758	1.82566	1.44662
	63.6		1.93256	1.74463	1.64598	1.78602	1.97802	1.66452	1.76296	2.0095	1.90338	2.02733	1.77397	1.64377	1.93256	1.74463	1.64598	1.78602	1.97802	1.66452	1.76296	2.0095	1.90338	2.02733	1.77397	1.64377	1.93256	1.74463	1.64598	1.78602	1.97802	1.66452	1.76296	2.0095	1.90338	2.02733	1.77397	1.64377	1.93256	1.74463	1.64598	1.78602	1.97802	1.66452	1.76296	2.0095	1.90338	2.02733	1.77397
	63.7		1.99437	1.64711	1.97849	1.67953	2.02435	1.28137	1.84857	1.42409	1.68078	1.47768	1.87344	1.26642	1.99437	1.64711	1.97849	1.67953	2.02435	1.28137	1.84857	1.42409	1.68078	1.47768	1.87344	1.26642	1.99437	1.64711	1.97849	1.67953	2.02435	1.28137	1.84857	1.42409	1.68078	1.47768	1.87344	1.26642	1.99437	1.64711	1.97849	1.67953	2.02435	1.28137	1.84857	1.42409	1.68078	1.47768	1.87344
	63.8		1.46645	1.39851	1.87996	1.35797	1.50382	1.38511	1.07578	1.42215	1.63684	1.47339	1.11667	1.38749	1.46645	1.39851	1.87996	1.35797	1.50382	1.38511	1.07578	1.42215	1.63684	1.47339	1.11667	1.38749	1.46645	1.39851	1.87996	1.35797	1.50382	1.38511	1.07578	1.42215	1.63684	1.47339	1.11667	1.38749	1.46645	1.39851	1.87996	1.35797	1.50382	1.38511	1.07578	1.42215	1.63684	1.47339	1.11667
	63.9		1.77256	1.28922	1.29187	1.29066	1.81948	1.5845	1.84081	2.07026	1.00514	2.09332	1.83182	1.53466	1.77256	1.28922	1.29187	1.29066	1.81948	1.5845	1.84081	2.07026	1.00514	2.09332	1.83182	1.53466	1.77256	1.28922	1.29187	1.29066	1.81948	1.5845	1.84081	2.07026	1.00514	2.09332	1.83182	1.53466	1.77256	1.28922	1.29187	1.29066	1.81948	1.5845	1.84081	2.07026	1.00514	2.09332	1.83182
	64		2.00293	1.68885	1.367	1.69006	2.03022	1.311	2.04254	2.10322	1.46138	2.13147	2.03517	1.28062	2.00293	1.68885	1.367	1.69006	2.03022	1.311	2.04254	2.10322	1.46138	2.13147	2.03517	1.28062	2.00293	1.68885	1.367	1.69006	2.03022	1.311	2.04254	2.10322	1.46138	2.13147	2.03517	1.28062	2.00293	1.68885	1.367	1.69006	2.03022	1.311	2.04254	2.10322	1.46138	2.13147	2.03517
	64.1		1.81944	1.68684	1.84436	1.68949	1.86366	1.33363	1.88074	1.84258	1.89511	1.84671	1.85336	1.44018	1.81944	1.68684	1.84436	1.68949	1.86366	1.33363	1.88074	1.84258	1.89511	1.84671	1.85336	1.44018	1.81944	1.68684	1.84436	1.68949	1.86366	1.33363	1.88074	1.84258	1.89511	1.84671	1.85336	1.44018	1.81944	1.68684	1.84436	1.68949	1.86366	1.33363	1.88074	1.84258	1.89511	1.84671	1.85336
	64.2		1.70788	1.45876	1.38072	1.52811	1.70961	1.14453	1.84164	1.63751	1.74613	1.57553	1.80555	1.16644	1.70788	1.45876	1.38072	1.52811	1.70961	1.14453	1.84164	1.63751	1.74613	1.57553	1.80555	1.16644	1.70788	1.45876	1.38072	1.52811	1.70961	1.14453	1.84164	1.63751	1.74613	1.57553	1.80555	1.16644	1.70788	1.45876	1.38072	1.52811	1.70961	1.14453	1.84164	1.63751	1.74613	1.57553	1.80555
	64.3		2.0707	1.58015	1.3048	1.62563	2.07134	0.961807	1.92909	2.03973	2.0925	2.02852	1.93829	0.850377	2.0707	1.58015	1.3048	1.62563	2.07134	0.961807	1.92909	2.03973	2.0925	2.02852	1.93829	0.850377	2.0707	1.58015	1.3048	1.62563	2.07134	0.961807	1.92909	2.03973	2.0925	2.02852	1.93829	0.850377	2.0707	1.58015	1.3048	1.62563	2.07134	0.961807	1.92909	2.03973	2.0925	2.02852	1.93829
	64.4		2.12239	1.57436	1.5958	1.61821	2.15275	0.97453	2.00406	2.15368	2.09652	2.15157	2.01467	1.00544	2.12239	1.57436	1.5958	1.61821	2.15275	0.97453	2.00406	2.15368	2.09652	2.15157	2.01467	1.00544	2.12239	1.57436	1.5958	1.61821	2.15275	0.97453	2.00406	2.15368	2.09652	2.15157	2.01467	1.00544	2.12239	1.57436	1.5958	1.61821	2.15275	0.97453	2.00406	2.15368	2.09652	2.15157	2.01467
	64.5		1.98761	1.72825	1.60294	1.81837	2.05729	1.26427	1.83034	1.85042	1.41166	1.87438	1.82091	1.26479	1.98761	1.72825	1.60294	1.81837	2.05729	1.26427	1.83034	1.85042	1.41166	1.87438	1.82091	1.26479	1.98761	1.72825	1.60294	1.81837	2.05729	1.26427	1.83034	1.85042	1.41166	1.87438	1.82091	1.26479	1.98761	1.72825	1.60294	1.81837	2.05729	1.26427	1.83034	1.85042	1.41166	1.87438	1.82091
	64.6		1.78315	1.63747	1.53868	1.7133	1.83997	1.07737	1.81023	1.59868	1.40847	1.62231	1.78239	1.04341	1.78315	1.63747	1.53868	1.7133	1.83997	1.07737	1.81023	1.59868	1.40847	1.62231	1.78239	1.04341	1.78315	1.63747	1.53868	1.7133	1.83997	1.07737	1.81023	1.59868	1.40847	1.62231	1.78239	1.04341	1.78315	1.63747	1.53868	1.7133	1.83997	1.07737	1.81023	1.59868	1.40847	1.62231	1.78239
	64.7		1.81504	1.91506	1.17362	1.97287	1.8196	1.28777	1.94132	1.88463	1.27419	1.88198	1.91508	1.22736	1.81504	1.91506	1.17362	1.97287	1.8196	1.28777	1.94132	1.88463	1.27419	1.88198	1.91508	1.22736	1.81504	1.91506	1.17362	1.97287	1.8196	1.28777	1.94132	1.88463	1.27419	1.88198	1.91508	1.22736	1.81504	1.91506	1.17362	1.97287	1.8196	1.28777	1.94132	1.88463	1.27419	1.88198	1.91508
	64.8		2.20316	2.24768	1.87786	2.27626	2.2083	1.29571	2.17216	2.18287	1.1862	2.1705	2.1526	1.20316	2.20316	2.24768	1.87786	2.27626	2.2083	1.29571	2.17216	2.18287	1.1862	2.1705	2.1526	1.20316	2.20316	2.24768	1.87786	2.27626	2.2083	1.29571	2.17216	2.18287	1.1862	2.1705	2.1526	1.20316	2.20316	2.24768	1.87786	2.27626	2.2083	1.29571	2.17216	2.18287	1.1862	2.1705	2.1526
	64.9		2.33733	2.34069	2.16472	2.33045	2.33346	1.75451	2.21893	2.32568	2.09936	2.30935	2.20575	1.7218	2.33733	2.34069	2.16472	2.33045	2.33346	1.75451	2.21893	2.32568	2.09936	2.30935	2.20575	1.7218	2.33733	2.34069	2.16472	2.33045	2.33346	1.75451	2.21893	2.32568	2.09936	2.30935	2.20575	1.7218	2.33733	2.34069	2.16472	2.33045	2.33346	1.75451	2.21893	2.32568	2.09936	2.30935	2.20575
	65		2.30717	2.13923	1.98781	2.12017	2.29329	1.50766	2.08066	2.11938	2.17146	2.10837	2.07525	1.5457	2.30717	2.13923	1.98781	2.12017	2.29329	1.50766	2.08066	2.11938	2.17146	2.10837	2.07525	1.5457	2.30717	2.13923	1.98781	2.12017	2.29329	1.50766	2.08066	2.11938	2.17146	2.10837	2.07525	1.5457	2.30717	2.13923	1.98781	2.12017	2.29329	1.50766	2.08066	2.11938	2.17146	2.10837	2.07525
	65.1		1.99357	1.92383	1.67144	1.91344	1.97357	1.16222	1.85204	2.04973	1.83419	2.03831	1.85164	1.22605	1.99357	1.92383	1.67144	1.91344	1.97357	1.16222	1.85204	2.04973	1.83419	2.03831	1.85164	1.22605	1.99357	1.92383	1.67144	1.91344	1.97357	1.16222	1.85204	2.04973	1.83419	2.03831	1.85164	1.22605	1.99357	1.92383	1.67144	1.91344	1.97357	1.16222	1.85204	2.04973	1.83419	2.03831	1.85164
	65.2		1.69169	1.83917	1.22629	1.85934	1.6849	0.954504	1.8774	1.8951	0.915461	1.87593	1.87547	0.923493	1.69169	1.83917	1.22629	1.85934	1.6849	0.954504	1.8774	1.8951	0.915461	1.87593	1.87547	0.923493	1.69169	1.83917	1.22629	1.85934	1.6849	0.954504	1.8774	1.8951	0.915461	1.87593	1.87547	0.923493	1.69169	1.83917	1.22629	1.85934	1.6849	0.954504	1.8774	1.8951	0.915461	1.87593	1.87547
	65.3		2.13719	1.80526	1.19945	1.80032	2.10652	1.62263	2.21332	1.79918	1.67938	1.77732	2.21738	1.62625	2.13719	1.80526	1.19945	1.80032	2.10652	1.62263	2.21332	1.79918	1.67938	1.77732	2.21738	1.62625	2.13719	1.80526	1.19945	1.80032	2.10652	1.62263	2.21332	1.79918	1.67938	1.77732	2.21738	1.62625	2.13719	1.80526	1.19945	1.80032	2.10652	1.62263	2.21332	1.79918	1.67938	1.77732	2.21738
	65.4		2.33556	1.83795	1.45397	1.79796	2.31984	1.8224	2.36273	1.88018	1.91025	1.87113	2.3567	1.81284	2.33556	1.83795	1.45397	1.79796	2.31984	1.8224	2.36273	1.88018	1.91025	1.87113	2.3567	1.81284	2.33556	1.83795	1.45397	1.79796	2.31984	1.8224	2.36273	1.88018	1.91025	1.87113	2.3567	1.81284	2.33556	1.83795	1.45397	1.79796	2.31984	1.8224	2.36273	1.88018	1.91025	1.87113	2.3567
	65.5		2.11185	1.87006	1.26364	1.89772	2.13455	1.68489	2.08457	1.74444	1.52651	1.77434	2.0697	1.64439	2.11185	1.87006	1.26364	1.89772	2.13455	1.68489	2.08457	1.74444	1.52651	1.77434	2.0697	1.64439	2.11185	1.87006	1.26364	1.89772	2.13455	1.68489	2.08457	1.74444	1.52651	1.77434	2.0697	1.64439	2.11185	1.87006	1.26364	1.89772	2.13455	1.68489	2.08457	1.74444	1.52651	1.77434	2.0697
	65.6		1.83416	1.52881	0.88248	1.53278	1.87976	1.37296	1.58204	1.54492	0.0334606	1.56856	1.57317	1.35993	1.83416	1.52881	0.88248	1.53278	1.87976	1.37296	1.58204	1.54492	0.0334606	1.56856	1.57317	1.35993	1.83416	1.52881	0.88248	1.53278	1.87976	1.37296	1.58204	1.54492	0.0334606	1.56856	1.57317	1.35993	1.83416	1.52881	0.88248	1.53278	1.87976	1.37296	1.58204	1.54492	0.0334606	1.56856	1.57317
	65.7		1.93584	1.53379	0.626244	1.43786	1.94209	1.69115	1.18063	1.42432	1.28155	1.41614	1.17144	1.70927	1.93584	1.53379	0.626244	1.43786	1.94209	1.69115	1.18063	1.42432	1.28155	1.41614	1.17144	1.70927	1.93584	1.53379	0.626244	1.43786	1.94209	1.69115	1.18063	1.42432	1.28155	1.41614	1.17144	1.70927	1.93584	1.53379	0.626244	1.43786	1.94209	1.69115	1.18063	1.42432	1.28155	1.41614	1.17144
	65.8		1.61702	1.90376	0.391862	1.87187	1.593	1.55984	0.293989	1.48245	1.27302	1.51102	0.267571	1.5779	1.61702	1.90376	0.391862	1.87187	1.593	1.55984	0.293989	1.48245	1.27302	1.51102	0.267571	1.5779	1.61702	1.90376	0.391862	1.87187	1.593	1.55984	0.293989	1.48245	1.27302	1.51102	0.267571	1.5779	1.61702	1.90376	0.391862	1.87187	1.593	1.55984	0.293989	1.48245	1.27302	1.51102	0.267571
	65.9		1.26848	1.96958	0.768941	1.97845	1.25836	1.41811	1.25936	1.52674	1.42286	1.5282	1.2886	1.40434	1.26848	1.96958	0.768941	1.97845	1.25836	1.41811	1.25936	1.52674	1.42286	1.5282	1.2886	1.40434	1.26848	1.96958	0.768941	1.97845	1.25836	1.41811	1.25936	1.52674	1.42286	1.5282	1.2886	1.40434	1.26848	1.96958	0.768941	1.97845	1.25836	1.41811	1.25936	1.52674	1.42286	1.5282	1.2886
	66		1.36088	1.79927	1.01741	1.79327	1.35513	1.96449	1.31835	1.47714	1.69232	1.44774	1.30391	1.9456	1.36088	1.79927	1.01741	1.79327	1.35513	1.96449	1.31835	1.47714	1.69232	1.44774	1.30391	1.9456	1.36088	1.79927	1.01741	1.79327	1.35513	1.96449	1.31835	1.47714	1.69232	1.44774	1.30391	1.9456	1.36088	1.79927	1.01741	1.79327	1.35513	1.96449	1.31835	1.47714	1.69232	1.44774	1.30391
	66.1		1.53652	1.68051	1.35658	1.66845	1.56721	1.88751	1.40885	1.43673	1.48595	1.38029	1.36872	1.87347	1.53652	1.68051	1.35658	1.66845	1.56721	1.88751	1.40885	1.43673	1.48595	1.38029	1.36872	1.87347	1.53652	1.68051	1.35658	1.66845	1.56721	1.88751	1.40885	1.43673	1.48595	1.38029	1.36872	1.87347	1.53652	1.68051	1.35658	1.66845	1.56721	1.88751	1.40885	1.43673	1.48595	1.38029	1.36872
	66.2		1.82632	1.50026	1.4049	1.4375	1.83321	1.5465	1.74653	1.5191	1.09591	1.45164	1.72766	1.52352	1.82632	1.50026	1.4049	1.4375	1.83321	1.5465	1.74653	1.5191	1.09591	1.45164	1.72766	1.52352	1.82632	1.50026	1.4049	1.4375	1.83321	1.5465	1.74653	1.5191	1.09591	1.45164	1.72766	1.52352	1.82632	1.50026	1.4049	1.4375	1.83321	1.5465	1.74653	1.5191	1.09591	1.45164	1.72766
	66.3		1.84472	1.56739	1.45251	1.55971	1.85655	1.10647	1.61371	1.39231	1.65685	1.39892	1.62106	1.09727	1.84472	1.56739	1.45251	1.55971	1.85655	1.10647	1.61371	1.39231	1.65685	1.39892	1.62106	1.09727	1.84472	1.56739	1.45251	1.55971	1.85655	1.10647	1.61371	1.39231	1.65685	1.39892	1.62106	1.09727	1.84472	1.56739	1.45251	1.55971	1.85655	1.10647	1.61371	1.39231	1.65685	1.39892	1.62106
	66.4		1.44136	1.4715	1.60224	1.46844	1.4946	0.986673	1.45866	1.47863	1.36896	1.50676	1.47611	0.978268	1.44136	1.4715	1.60224	1.46844	1.4946	0.986673	1.45866	1.47863	1.36896	1.50676	1.47611	0.978268	1.44136	1.4715	1.60224	1.46844	1.4946	0.986673	1.45866	1.47863	1.36896	1.50676	1.47611	0.978268	1.44136	1.4715	1.60224	1.46844	1.4946	0.986673	1.45866	1.47863	1.36896	1.50676	1.47611
	66.5		0.917016	1.47763	1.55403	1.49292	0.931903	1.29607	1.51585	1.69848	0.244788	1.7003	1.50087	1.30637	0.917016	1.47763	1.55403	1.49292	0.931903	1.29607	1.51585	1.69848	0.244788	1.7003	1.50087	1.30637	0.917016	1.47763	1.55403	1.49292	0.931903	1.29607	1.51585	1.69848	0.244788	1.7003	1.50087	1.30637	0.917016	1.47763	1.55403	1.49292	0.931903	1.29607	1.51585	1.69848	0.244788	1.7003	1.50087
	66.6		1.29556	1.20057	1.39436	1.23857	1.21905	1.32403	1.39797	1.77212	1.00065	1.76627	1.36531	1.34017	1.29556	1.20057	1.39436	1.23857	1.21905	1.32403	1.39797	1.77212	1.00065	1.76627	1.36531	1.34017	1.29556	1.20057	1.39436	1.23857	1.21905	1.32403	1.39797	1.77212	1.00065	1.76627	1.36531	1.34017	1.29556	1.20057	1.39436	1.23857	1.21905	1.32403	1.39797	1.77212	1.00065	1.76627	1.36531
	66.7		1.64201	1.62389	1.77034	1.62419	1.6693	0.688976	1.9203	1.94827	1.90537	1.94524	1.8979	0.634695	1.64201	1.62389	1.77034	1.62419	1.6693	0.688976	1.9203	1.94827	1.90537	1.94524	1.8979	0.634695	1.64201	1.62389	1.77034	1.62419	1.6693	0.688976	1.9203	1.94827	1.90537	1.94524	1.8979	0.634695	1.64201	1.62389	1.77034	1.62419	1.6693	0.688976	1.9203	1.94827	1.90537	1.94524	1.8979
	66.8		2.16388	2.08741	2.33631	2.06878	2.16006	1.15544	2.31206	2.08626	2.44525	2.09713	2.29759	1.1893	2.16388	2.08741	2.33631	2.06878	2.16006	1.15544	2.31206	2.08626	2.44525	2.09713	2.29759	1.1893	2.16388	2.08741	2.33631	2.06878	2.16006	1.15544	2.31206	2.08626	2.44525	2.09713	2.29759	1.1893	2.16388	2.08741	2.33631	2.06878	2.16006	1.15544	2.31206	2.08626	2.44525	2.09713	2.29759
	66.9		2.28102	2.24407	2.51287	2.25037	2.27465	1.82047	2.43185	2.13718	2.5479	2.14505	2.41713	1.81946	2.28102	2.24407	2.51287	2.25037	2.27465	1.82047	2.43185	2.13718	2.5479	2.14505	2.41713	1.81946	2.28102	2.24407	2.51287	2.25037	2.27465	1.82047	2.43185	2.13718	2.5479	2.14505	2.41713	1.81946	2.28102	2.24407	2.51287	2.25037	2.27465	1.82047	2.43185	2.13718	2.5479	2.14505	2.41713
	67		2.22998	2.16051	2.28816	2.17813	2.23918	1.86042	2.34214	1.96787	2.33294	1.97063	2.32743	1.84888	2.22998	2.16051	2.28816	2.17813	2.23918	1.86042	2.34214	1.96787	2.33294	1.97063	2.32743	1.84888	2.22998	2.16051	2.28816	2.17813	2.23918	1.86042	2.34214	1.96787	2.33294	1.97063	2.32743	1.84888	2.22998	2.16051	2.28816	2.17813	2.23918	1.86042	2.34214	1.96787	2.33294	1.97063	2.32743
	67.1		2.04169	1.998	1.81891	2.01368	2.0257	1.71061	2.00544	1.76704	1.89944	1.75978	1.99217	1.69764	2.04169	1.998	1.81891	2.01368	2.0257	1.71061	2.00544	1.76704	1.89944	1.75978	1.99217	1.69764	2.04169	1.998	1.81891	2.01368	2.0257	1.71061	2.00544	1.76704	1.89944	1.75978	1.99217	1.69764	2.04169	1.998	1.81891	2.01368	2.0257	1.71061	2.00544	1.76704	1.89944	1.75978	1.99217
	67.2		1.64614	1.75668	1.25514	1.79584	1.60475	1.04739	1.11272	1.61785	1.42157	1.59796	1.12618	1.08783	1.64614	1.75668	1.25514	1.79584	1.60475	1.04739	1.11272	1.61785	1.42157	1.59796	1.12618	1.08783	1.64614	1.75668	1.25514	1.79584	1.60475	1.04739	1.11272	1.61785	1.42157	1.59796	1.12618	1.08783	1.64614	1.75668	1.25514	1.79584	1.60475	1.04739	1.11272	1.61785	1.42157	1.59796	1.12618
	67.3		1.44473	1.66902	-0.202223	1.74448	1.39386	0.902463	1.65711	1.67578	1.2115	1.65739	1.64222	0.981187	1.44473	1.66902	-0.202223	1.74448	1.39386	0.902463	1.65711	1.67578	1.2115	1.65739	1.64222	0.981187	1.44473	1.66902	-0.202223	1.74448	1.39386	0.902463	1.65711	1.67578	1.2115	1.65739	1.64222	0.981187	1.44473	1.66902	-0.202223	1.74448	1.39386	0.902463	1.65711	1.67578	1.2115	1.65739	1.64222
	67.4		1.93809	1.57293	1.55516	1.6076	1.92355	1.34386	2.05203	1.62981	1.70665	1.59539	2.0211	1.34755	1.93809	1.57293	1.55516	1.6076	1.92355	1.34386	2.05203	1.62981	1.70665	1.59539	2.0211	1.34755	1.93809	1.57293	1.55516	1.6076	1.92355	1.34386	2.05203	1.62981	1.70665	1.59539	2.0211	1.34755	1.93809	1.57293	1.55516	1.6076	1.92355	1.34386	2.05203	1.62981	1.70665	1.59539	2.0211
	67.5		1.91481	1.71646	1.9278	1.73445	1.91954	1.2654	1.90225	1.42839	1.86427	1.42485	1.86564	1.17114	1.91481	1.71646	1.9278	1.73445	1.91954	1.2654	1.90225	1.42839	1.86427	1.42485	1.86564	1.17114	1.91481	1.71646	1.9278	1.73445	1.91954	1.2654	1.90225	1.42839	1.86427	1.42485	1.86564	1.17114	1.91481	1.71646	1.9278	1.73445	1.91954	1.2654	1.90225	1.42839	1.86427	1.42485	1.86564
	67.6		1.57414	1.41842	1.65647	1.35821	1.59961	0.757615	1.4105	1.56261	1.28507	1.55954	1.37932	0.64154	1.57414	1.41842	1.65647	1.35821	1.59961	0.757615	1.4105	1.56261	1.28507	1.55954	1.37932	0.64154	1.57414	1.41842	1.65647	1.35821	1.59961	0.757615	1.4105	1.56261	1.28507	1.55954	1.37932	0.64154	1.57414	1.41842	1.65647	1.35821	1.59961	0.757615	1.4105	1.56261	1.28507	1.55954	1.37932
	67.7		0.795527	1.10599	1.11576	1.05359	0.904635	0.92743	1.18904	1.57317	1.093	1.54467	1.17957	0.95144	0.795527	1.10599	1.11576	1.05359	0.904635	0.92743	1.18904	1.57317	1.093	1.54467	1.17957	0.95144	0.795527	1.10599	1.11576	1.05359	0.904635	0.92743	1.18904	1.57317	1.093	1.54467	1.17957	0.95144	0.795527	1.10599	1.11576	1.05359	0.904635	0.92743	1.18904	1.57317	1.093	1.54467	1.17957
	67.8		0.954725	1.51259	1.1846	1.42429	0.833878	1.27317	0.987194	1.20104	1.57343	1.19346	0.990184	1.23571	0.954725	1.51259	1.1846	1.42429	0.833878	1.27317	0.987194	1.20104	1.57343	1.19346	0.990184	1.23571	0.954725	1.51259	1.1846	1.42429	0.833878	1.27317	0.987194	1.20104	1.57343	1.19346	0.990184	1.23571	0.954725	1.51259	1.1846	1.42429	0.833878	1.27317	0.987194	1.20104	1.57343	1.19346	0.990184
	67.9		0.989816	1.83026	1.32893	1.7855	0.992481	1.52202	0.894182	0.592015	1.61022	0.549918	0.917041	1.49685	0.989816	1.83026	1.32893	1.7855	0.992481	1.52202	0.894182	0.592015	1.61022	0.549918	0.917041	1.49685	0.989816	1.83026	1.32893	1.7855	0.992481	1.52202	0.894182	0.592015	1.61022	0.549918	0.917041	1.49685	0.989816	1.83026	1.32893	1.7855	0.992481	1.52202	0.894182	0.592015	1.61022	0.549918	0.917041
	68		1.38489	1.90816	1.50464	1.89773	1.39995	1.50299	1.42308	1.54444	1.54516	1.49071	1.43665	1.49588	1.38489	1.90816	1.50464	1.89773	1.39995	1.50299	1.42308	1.54444	1.54516	1.49071	1.43665	1.49588	1.38489	1.90816	1.50464	1.89773	1.39995	1.50299	1.42308	1.54444	1.54516	1.49071	1.43665	1.49588	1.38489	1.90816	1.50464	1.89773	1.39995	1.50299	1.42308	1.54444	1.54516	1.49071	1.43665
	68.1		1.58832	1.74722	1.75695	1.80361	1.58454	0.857476	1.61515	1.41923	1.24886	1.40455	1.60358	0.937488	1.58832	1.74722	1.75695	1.80361	1.58454	0.857476	1.61515	1.41923	1.24886	1.40455	1.60358	0.937488	1.58832	1.74722	1.75695	1.80361	1.58454	0.857476	1.61515	1.41923	1.24886	1.40455	1.60358	0.937488	1.58832	1.74722	1.75695	1.80361	1.58454	0.857476	1.61515	1.41923	1.24886	1.40455	1.60358
	68.2		1.48809	1.06714	1.82169	1.18968	1.49371	1.55181	1.49072	1.37009	1.56982	1.34975	1.44796	1.52072	1.48809	1.06714	1.82169	1.18968	1.49371	1.55181	1.49072	1.37009	1.56982	1.34975	1.44796	1.52072	1.48809	1.06714	1.82169	1.18968	1.49371	1.55181	1.49072	1.37009	1.56982	1.34975	1.44796	1.52072	1.48809	1.06714	1.82169	1.18968	1.49371	1.55181	1.49072	1.37009	1.56982	1.34975	1.44796
	68.3		0.359115	0.9506	1.43716	0.850974	0.553256	1.34833	-0.5304	1.39977	1.55561	1.38133	-0.594099	1.31207	0.359115	0.9506	1.43716	0.850974	0.553256	1.34833	-0.5304	1.39977	1.55561	1.38133	-0.594099	1.31207	0.359115	0.9506	1.43716	0.850974	0.553256	1.34833	-0.5304	1.39977	1.55561	1.38133	-0.594099	1.31207	0.359115	0.9506	1.43716	0.850974	0.553256	1.34833	-0.5304	1.39977	1.55561	1.38133	-0.594099
	68.4		1.38062	1.77046	-0.179117	1.80019	1.45313	0.363645	1.56614	1.99745	0.518143	2.0009	1.55267	0.306603	1.38062	1.77046	-0.179117	1.80019	1.45313	0.363645	1.56614	1.99745	0.518143	2.0009	1.55267	0.306603	1.38062	1.77046	-0.179117	1.80019	1.45313	0.363645	1.56614	1.99745	0.518143	2.0009	1.55267	0.306603	1.38062	1.77046	-0.179117	1.80019	1.45313	0.363645	1.56614	1.99745	0.518143	2.0009	1.55267
	68.5		1.43106	1.92476	1.09805	1.92501	1.47538	1.59865	1.87795	2.25102	0.812371	2.24602	1.84405	1.56606	1.43106	1.92476	1.09805	1.92501	1.47538	1.59865	1.87795	2.25102	0.812371	2.24602	1.84405	1.56606	1.43106	1.92476	1.09805	1.92501	1.47538	1.59865	1.87795	2.25102	0.812371	2.24602	1.84405	1.56606	1.43106	1.92476	1.09805	1.92501	1.47538	1.59865	1.87795	2.25102	0.812371	2.24602	1.84405
	68.6		1.14007	1.7361	1.13031	1.68196	1.13277	1.03518	1.48088	1.98231	0.80617	1.98073	1.43748	0.981668	1.14007	1.7361	1.13031	1.68196	1.13277	1.03518	1.48088	1.98231	0.80617	1.98073	1.43748	0.981668	1.14007	1.7361	1.13031	1.68196	1.13277	1.03518	1.48088	1.98231	0.80617	1.98073	1.43748	0.981668	1.14007	1.7361	1.13031	1.68196	1.13277	1.03518	1.48088	1.98231	0.80617	1.98073	1.43748
	68.7		1.92873	1.39589	1.95246	1.25236	1.93368	1.16899	1.61521	1.37	2.052	1.35305	1.56857	1.19251	1.92873	1.39589	1.95246	1.25236	1.93368	1.16899	1.61521	1.37	2.052	1.35305	1.56857	1.19251	1.92873	1.39589	1.95246	1.25236	1.93368	1.16899	1.61521	1.37	2.052	1.35305	1.56857	1.19251	1.92873	1.39589	1.95246	1.25236	1.93368	1.16899	1.61521	1.37	2.052	1.35305	1.56857
	68.8		2.1781	1.65464	2.5148	1.59635	2.18475	2.00502	1.98761	1.69471	2.54353	1.70127	1.94492	1.99236	2.1781	1.65464	2.5148	1.59635	2.18475	2.00502	1.98761	1.69471	2.54353	1.70127	1.94492	1.99236	2.1781	1.65464	2.5148	1.59635	2.18475	2.00502	1.98761	1.69471	2.54353	1.70127	1.94492	1.99236	2.1781	1.65464	2.5148	1.59635	2.18475	2.00502	1.98761	1.69471	2.54353	1.70127	1.94492
	68.9		2.154	1.76697	2.61043	1.75324	2.16665	2.04051	1.99958	1.7889	2.52063	1.80536	1.96607	2.02003	2.154	1.76697	2.61043	1.75324	2.16665	2.04051	1.99958	1.7889	2.52063	1.80536	1.96607	2.02003	2.154	1.76697	2.61043	1.75324	2.16665	2.04051	1.99958	1.7889	2.52063	1.80536	1.96607	2.02003	2.154	1.76697	2.61043	1.75324	2.16665	2.04051	1.99958	1.7889	2.52063	1.80536	1.96607
	69		1.93012	1.68182	2.32657	1.65145	1.94	1.90817	1.89065	1.78486	2.13862	1.77302	1.87122	1.87225	1.93012	1.68182	2.32657	1.65145	1.94	1.90817	1.89065	1.78486	2.13862	1.77302	1.87122	1.87225	1.93012	1.68182	2.32657	1.65145	1.94	1.90817	1.89065	1.78486	2.13862	1.77302	1.87122	1.87225	1.93012	1.68182	2.32657	1.65145	1.94	1.90817	1.89065	1.78486	2.13862	1.77302	1.87122
	69.1		1.72031	1.68408	1.76819	1.6533	1.71401	1.77954	1.76867	1.58927	1.53252	1.58965	1.7497	1.74872	1.72031	1.68408	1.76819	1.6533	1.71401	1.77954	1.76867	1.58927	1.53252	1.58965	1.7497	1.74872	1.72031	1.68408	1.76819	1.6533	1.71401	1.77954	1.76867	1.58927	1.53252	1.58965	1.7497	1.74872	1.72031	1.68408	1.76819	1.6533	1.71401	1.77954	1.76867	1.58927	1.53252	1.58965	1.7497
	69.2		1.47155	1.77176	0.832673	1.73561	1.45298	1.05919	1.61076	1.80292	1.10065	1.80936	1.5633	1.0809	1.47155	1.77176	0.832673	1.73561	1.45298	1.05919	1.61076	1.80292	1.10065	1.80936	1.5633	1.0809	1.47155	1.77176	0.832673	1.73561	1.45298	1.05919	1.61076	1.80292	1.10065	1.80936	1.5633	1.0809	1.47155	1.77176	0.832673	1.73561	1.45298	1.05919	1.61076	1.80292	1.10065	1.80936	1.5633
	69.3		1.39764	1.53434	1.00624	1.48475	1.3959	-0.189682	1.73163	1.86048	1.27919	1.85368	1.68588	-0.0294809	1.39764	1.53434	1.00624	1.48475	1.3959	-0.189682	1.73163	1.86048	1.27919	1.85368	1.68588	-0.0294809	1.39764	1.53434	1.00624	1.48475	1.3959	-0.189682	1.73163	1.86048	1.27919	1.85368	1.68588	-0.0294809	1.39764	1.53434	1.00624	1.48475	1.3959	-0.189682	1.73163	1.86048	1.27919	1.85368	1.68588
	69.4		1.48758	1.12765	1.75299	1.10111	1.49297	1.19786	1.70059	1.59545	1.33499	1.60875	1.70374	1.21397	1.48758	1.12765	1.75299	1.10111	1.49297	1.19786	1.70059	1.59545	1.33499	1.60875	1.70374	1.21397	1.48758	1.12765	1.75299	1.10111	1.49297	1.19786	1.70059	1.59545	1.33499	1.60875	1.70374	1.21397	1.48758	1.12765	1.75299	1.10111	1.49297	1.19786	1.70059	1.59545	1.33499	1.60875	1.70374
	69.5		1.51227	1.29948	2.01655	1.34185	1.50769	0.920456	1.21344	1.12188	0.936458	1.14999	1.27195	1.01878	1.51227	1.29948	2.01655	1.34185	1.50769	0.920456	1.21344	1.12188	0.936458	1.14999	1.27195	1.01878	1.51227	1.29948	2.01655	1.34185	1.50769	0.920456	1.21344	1.12188	0.936458	1.14999	1.27195	1.01878	1.51227	1.29948	2.01655	1.34185	1.50769	0.920456	1.21344	1.12188	0.936458	1.14999	1.27195
	69.6		1.35083	1.24141	1.94298	1.21592	1.40091	1.27546	1.35917	1.078	0.990522	1.08294	1.34009	1.29148	1.35083	1.24141	1.94298	1.21592	1.40091	1.27546	1.35917	1.078	0.990522	1.08294	1.34009	1.29148	1.35083	1.24141	1.94298	1.21592	1.40091	1.27546	1.35917	1.078	0.990522	1.08294	1.34009	1.29148	1.35083	1.24141	1.94298	1.21592	1.40091	1.27546	1.35917	1.078	0.990522	1.08294	1.34009
	69.7		1.59587	1.10286	1.5759	1.07363	1.6103	1.42646	1.55548	1.09901	1.05346	1.15352	1.53252	1.42901	1.59587	1.10286	1.5759	1.07363	1.6103	1.42646	1.55548	1.09901	1.05346	1.15352	1.53252	1.42901	1.59587	1.10286	1.5759	1.07363	1.6103	1.42646	1.55548	1.09901	1.05346	1.15352	1.53252	1.42901	1.59587	1.10286	1.5759	1.07363	1.6103	1.42646	1.55548	1.09901	1.05346	1.15352	1.53252
	69.8		1.80919	0.932749	0.624509	0.767603	1.77326	0.942884	1.54128	1.5688	0.855064	1.5821	1.52907	0.965592	1.80919	0.932749	0.624509	0.767603	1.77326	0.942884	1.54128	1.5688	0.855064	1.5821	1.52907	0.965592	1.80919	0.932749	0.624509	0.767603	1.77326	0.942884	1.54128	1.5688	0.855064	1.5821	1.52907	0.965592	1.80919	0.932749	0.624509	0.767603	1.77326	0.942884	1.54128	1.5688	0.855064	1.5821	1.52907
	69.9		1.62314	1.27515	1.25624	1.28147	1.61151	1.03433	1.21777	1.67418	1.10976	1.68338	1.19472	1.04358	1.62314	1.27515	1.25624	1.28147	1.61151	1.03433	1.21777	1.67418	1.10976	1.68338	1.19472	1.04358	1.62314	1.27515	1.25624	1.28147	1.61151	1.03433	1.21777	1.67418	1.10976	1.68338	1.19472	1.04358	1.62314	1.27515	1.25624	1.28147	1.61151	1.03433	1.21777	1.67418	1.10976	1.68338	1.19472
	70		1.44919	1.36921	1.8407	1.40781	1.5248	1.50128	1.32505	1.62854	1.40163	1.6073	1.29763	1.53484	1.44919	1.36921	1.8407	1.40781	1.5248	1.50128	1.32505	1.62854	1.40163	1.6073	1.29763	1.53484	1.44919	1.36921	1.8407	1.40781	1.5248	1.50128	1.32505	1.62854	1.40163	1.6073	1.29763	1.53484	1.44919	1.36921	1.8407	1.40781	1.5248	1.50128	1.32505	1.62854	1.40163	1.6073	1.29763
	70.1		1.00352	1.36214	1.88495	1.37445	1.14665	1.70765	1.06869	1.05763	1.37646	1.06935	1.10272	1.73656	1.00352	1.36214	1.88495	1.37445	1.14665	1.70765	1.06869	1.05763	1.37646	1.06935	1.10272	1.73656	1.00352	1.36214	1.88495	1.37445	1.14665	1.70765	1.06869	1.05763	1.37646	1.06935	1.10272	1.73656	1.00352	1.36214	1.88495	1.37445	1.14665	1.70765	1.06869	1.05763	1.37646	1.06935	1.10272
	70.2		0.528816	1.15769	1.57021	1.09828	0.500916	1.51423	0.998523	1.01145	0.494216	1.0111	1.05506	1.53395	0.528816	1.15769	1.57021	1.09828	0.500916	1.51423	0.998523	1.01145	0.494216	1.0111	1.05506	1.53395	0.528816	1.15769	1.57021	1.09828	0.500916	1.51423	0.998523	1.01145	0.494216	1.0111	1.05506	1.53395	0.528816	1.15769	1.57021	1.09828	0.500916	1.51423	0.998523	1.01145	0.494216	1.0111	1.05506
	70.3		1.00403	1.36403	1.62435	1.38652	1.04258	1.21754	1.28909	1.48038	1.39767	1.49273	1.29884	1.21487	1.00403	1.36403	1.62435	1.38652	1.04258	1.21754	1.28909	1.48038	1.39767	1.49273	1.29884	1.21487	1.00403	1.36403	1.62435	1.38652	1.04258	1.21754	1.28909	1.48038	1.39767	1.49273	1.29884	1.21487	1.00403	1.36403	1.62435	1.38652	1.04258	1.21754	1.28909	1.48038	1.39767	1.49273	1.29884
	70.4		1.40547	1.82399	1.97322	1.85488	1.4625	0.840708	1.43467	1.92881	1.90841	1.95136	1.48495	0.811215	1.40547	1.82399	1.97322	1.85488	1.4625	0.840708	1.43467	1.92881	1.90841	1.95136	1.48495	0.811215	1.40547	1.82399	1.97322	1.85488	1.4625	0.840708	1.43467	1.92881	1.90841	1.95136	1.48495	0.811215	1.40547	1.82399	1.97322	1.85488	1.4625	0.840708	1.43467	1.92881	1.90841	1.95136	1.48495
	70.5		1.53384	1.85856	1.8333	1.87701	1.53942	0.319429	1.74999	2.03446	1.65654	2.05109	1.77678	0.35559	1.53384	1.85856	1.8333	1.87701	1.53942	0.319429	1.74999	2.03446	1.65654	2.05109	1.77678	0.35559	1.53384	1.85856	1.8333	1.87701	1.53942	0.319429	1.74999	2.03446	1.65654	2.05109	1.77678	0.35559	1.53384	1.85856	1.8333	1.87701	1.53942	0.319429	1.74999	2.03446	1.65654	2.05109	1.77678
	70.6		1.49008	1.45381	-0.0424199	1.45675	1.50352	0.940295	1.6136	1.6475	0.75336	1.69747	1.60076	0.993119	1.49008	1.45381	-0.0424199	1.45675	1.50352	0.940295	1.6136	1.6475	0.75336	1.69747	1.60076	0.993119	1.49008	1.45381	-0.0424199	1.45675	1.50352	0.940295	1.6136	1.6475	0.75336	1.69747	1.60076	0.993119	1.49008	1.45381	-0.0424199	1.45675	1.50352	0.940295	1.6136	1.6475	0.75336	1.69747	1.60076
	70.7		1.59107	0.0941211	1.87408	-0.094787	1.54404	1.15366	1.35247	0.988097	2.04551	1.00827	1.38193	1.18889	1.59107	0.0941211	1.87408	-0.094787	1.54404	1.15366	1.35247	0.988097	2.04551	1.00827	1.38193	1.18889	1.59107	0.0941211	1.87408	-0.094787	1.54404	1.15366	1.35247	0.988097	2.04551	1.00827	1.38193	1.18889	1.59107	0.0941211	1.87408	-0.094787	1.54404	1.15366	1.35247	0.988097	2.04551	1.00827	1.38193
	70.8		1.51977	1.37387	2.37054	1.39566	1.4263	1.75445	1.693	1.0843	2.38106	1.06015	1.72274	1.77567	1.51977	1.37387	2.37054	1.39566	1.4263	1.75445	1.693	1.0843	2.38106	1.06015	1.72274	1.77567	1.51977	1.37387	2.37054	1.39566	1.4263	1.75445	1.693	1.0843	2.38106	1.06015	1.72274	1.77567	1.51977	1.37387	2.37054	1.39566	1.4263	1.75445	1.693	1.0843	2.38106	1.06015	1.72274
	70.9		1.17979	1.72199	2.40976	1.70769	1.16147	1.71959	1.49283	1.29254	2.38751	1.29411	1.50404	1.75281	1.17979	1.72199	2.40976	1.70769	1.16147	1.71959	1.49283	1.29254	2.38751	1.29411	1.50404	1.75281	1.17979	1.72199	2.40976	1.70769	1.16147	1.71959	1.49283	1.29254	2.38751	1.29411	1.50404	1.75281	1.17979	1.72199	2.40976	1.70769	1.16147	1.71959	1.49283	1.29254	2.38751	1.29411	1.50404
	71		1.27174	1.75087	2.12404	1.72344	1.26249	1.57178	1.20719	1.1087	2.11453	1.08846	1.17935	1.5774	1.27174	1.75087	2.12404	1.72344	1.26249	1.57178	1.20719	1.1087	2.11453	1.08846	1.17935	1.5774	1.27174	1.75087	2.12404	1.72344	1.26249	1.57178	1.20719	1.1087	2.11453	1.08846	1.17935	1.5774	1.27174	1.75087	2.12404	1.72344	1.26249	1.57178	1.20719	1.1087	2.11453	1.08846	1.17935
	71.1		1.41718	1.33515	1.4717	1.32376	1.39801	1.02257	1.42506	0.520871	1.67487	0.415539	1.40367	1.02098	1.41718	1.33515	1.4717	1.32376	1.39801	1.02257	1.42506	0.520871	1.67487	0.415539	1.40367	1.02098	1.41718	1.33515	1.4717	1.32376	1.39801	1.02257	1.42506	0.520871	1.67487	0.415539	1.40367	1.02098	1.41718	1.33515	1.4717	1.32376	1.39801	1.02257	1.42506	0.520871	1.67487	0.415539	1.40367
	71.2		1.52052	1.24117	0.757105	1.22103	1.54185	1.40867	1.7639	1.51996	1.73103	1.50441	1.74038	1.39489	1.52052	1.24117	0.757105	1.22103	1.54185	1.40867	1.7639	1.51996	1.73103	1.50441	1.74038	1.39489	1.52052	1.24117	0.757105	1.22103	1.54185	1.40867	1.7639	1.51996	1.73103	1.50441	1.74038	1.39489	1.52052	1.24117	0.757105	1.22103	1.54185	1.40867	1.7639	1.51996	1.73103	1.50441	1.74038
	71.3		1.71209	1.53471	0.649122	1.45769	1.72179	1.49612	1.91612	1.93931	1.67186	1.92736	1.89969	1.50198	1.71209	1.53471	0.649122	1.45769	1.72179	1.49612	1.91612	1.93931	1.67186	1.92736	1.89969	1.50198	1.71209	1.53471	0.649122	1.45769	1.72179	1.49612	1.91612	1.93931	1.67186	1.92736	1.89969	1.50198	1.71209	1.53471	0.649122	1.45769	1.72179	1.49612	1.91612	1.93931	1.67186	1.92736	1.89969
	71.4		1.58771	1.59719	0.956004	1.55099	1.5666	1.3405	1.83451	1.95161	1.12706	1.95915	1.82656	1.3746	1.58771	1.59719	0.956004	1.55099	1.5666	1.3405	1.83451	1.95161	1.12706	1.95915	1.82656	1.3746	1.58771	1.59719	0.956004	1.55099	1.5666	1.3405	1.83451	1.95161	1.12706	1.95915	1.82656	1.3746	1.58771	1.59719	0.956004	1.55099	1.5666	1.3405	1.83451	1.95161	1.12706	1.95915	1.82656
	71.5		1.42379	1.21931	1.09874	1.177	1.40462	0.66377	1.48161	1.71035	0.214715	1.71832	1.49817	0.440481	1.42379	1.21931	1.09874	1.177	1.40462	0.66377	1.48161	1.71035	0.214715	1.71832	1.49817	0.440481	1.42379	1.21931	1.09874	1.177	1.40462	0.66377	1.48161	1.71035	0.214715	1.71832	1.49817	0.440481	1.42379	1.21931	1.09874	1.177	1.40462	0.66377	1.48161	1.71035	0.214715	1.71832	1.49817
	71.6		1.25689	1.07136	0.886886	1.05518	1.31623	1.62303	0.926197	1.00777	1.02263	1.0408	0.990018	1.56083	1.25689	1.07136	0.886886	1.05518	1.31623	1.62303	0.926197	1.00777	1.02263	1.0408	0.990018	1.56083	1.25689	1.07136	0.886886	1.05518	1.31623	1.62303	0.926197	1.00777	1.02263	1.0408	0.990018	1.56083	1.25689	1.07136	0.886886	1.05518	1.31623	1.62303	0.926197	1.00777	1.02263	1.0408	0.990018
	71.7		1.42509	1.03837	0.815644	1.01652	1.48853	1.89493	0.96556	0.898999	1.03976	0.830118	0.939312	1.8574	1.42509	1.03837	0.815644	1.01652	1.48853	1.89493	0.96556	0.898999	1.03976	0.830118	0.939312	1.8574	1.42509	1.03837	0.815644	1.01652	1.48853	1.89493	0.96556	0.898999	1.03976	0.830118	0.939312	1.8574	1.42509	1.03837	0.815644	1.01652	1.48853	1.89493	0.96556	0.898999	1.03976	0.830118	0.939312
	71.8		1.50527	0.761312	1.19776	0.838819	1.54889	1.48114	0.852744	1.43591	0.31796	1.42126	0.815289	1.46715	1.50527	0.761312	1.19776	0.838819	1.54889	1.48114	0.852744	1.43591	0.31796	1.42126	0.815289	1.46715	1.50527	0.761312	1.19776	0.838819	1.54889	1.48114	0.852744	1.43591	0.31796	1.42126	0.815289	1.46715	1.50527	0.761312	1.19776	0.838819	1.54889	1.48114	0.852744	1.43591	0.31796	1.42126	0.815289
	71.9		1.28024	1.30405	1.6162	1.37492	1.32417	0.359298	0.695517	1.48566	1.00228	1.49527	0.691088	0.224295	1.28024	1.30405	1.6162	1.37492	1.32417	0.359298	0.695517	1.48566	1.00228	1.49527	0.691088	0.224295	1.28024	1.30405	1.6162	1.37492	1.32417	0.359298	0.695517	1.48566	1.00228	1.49527	0.691088	0.224295	1.28024	1.30405	1.6162	1.37492	1.32417	0.359298	0.695517	1.48566	1.00228	1.49527	0.691088
	72		1.34746	1.51674	1.69133	1.60263	1.43175	1.79692	1.52717	1.58694	1.39686	1.57388	1.49382	1.74126	1.34746	1.51674	1.69133	1.60263	1.43175	1.79692	1.52717	1.58694	1.39686	1.57388	1.49382	1.74126	1.34746	1.51674	1.69133	1.60263	1.43175	1.79692	1.52717	1.58694	1.39686	1.57388	1.49382	1.74126	1.34746	1.51674	1.69133	1.60263	1.43175	1.79692	1.52717	1.58694	1.39686	1.57388	1.49382
	72.1		1.40415	1.23951	1.30356	1.36756	1.47942	1.99067	1.7223	1.27356	1.06547	1.27359	1.70146	1.95404	1.40415	1.23951	1.30356	1.36756	1.47942	1.99067	1.7223	1.27356	1.06547	1.27359	1.70146	1.95404	1.40415	1.23951	1.30356	1.36756	1.47942	1.99067	1.7223	1.27356	1.06547	1.27359	1.70146	1.95404	1.40415	1.23951	1.30356	1.36756	1.47942	1.99067	1.7223	1.27356	1.06547	1.27359	1.70146
	72.2		1.29166	1.26486	0.415211	1.30323	1.32945	1.67024	1.51412	1.32946	0.374655	1.3322	1.53583	1.63839	1.29166	1.26486	0.415211	1.30323	1.32945	1.67024	1.51412	1.32946	0.374655	1.3322	1.53583	1.63839	1.29166	1.26486	0.415211	1.30323	1.32945	1.67024	1.51412	1.32946	0.374655	1.3322	1.53583	1.63839	1.29166	1.26486	0.415211	1.30323	1.32945	1.67024	1.51412	1.32946	0.374655	1.3322	1.53583
	72.3		1.44179	1.51507	0.860013	1.59754	1.45594	0.971754	1.4646	1.24386	1.43862	1.29706	1.51237	0.937435	1.44179	1.51507	0.860013	1.59754	1.45594	0.971754	1.4646	1.24386	1.43862	1.29706	1.51237	0.937435	1.44179	1.51507	0.860013	1.59754	1.45594	0.971754	1.4646	1.24386	1.43862	1.29706	1.51237	0.937435	1.44179	1.51507	0.860013	1.59754	1.45594	0.971754	1.4646	1.24386	1.43862	1.29706	1.51237
	72.4		1.59143	1.2219	0.824922	1.33047	1.58318	0.72079	1.59683	1.20518	1.31163	1.28748	1.62228	0.737598	1.59143	1.2219	0.824922	1.33047	1.58318	0.72079	1.59683	1.20518	1.31163	1.28748	1.62228	0.737598	1.59143	1.2219	0.824922	1.33047	1.58318	0.72079	1.59683	1.20518	1.31163	1.28748	1.62228	0.737598	1.59143	1.2219	0.824922	1.33047	1.58318	0.72079	1.59683	1.20518	1.31163	1.28748	1.62228
	72.5		1.39598	1.25695	-0.154565	1.24221	1.39456	1.19325	1.47485	1.55004	0.546417	1.52905	1.49959	1.20298	1.39598	1.25695	-0.154565	1.24221	1.39456	1.19325	1.47485	1.55004	0.546417	1.52905	1.49959	1.20298	1.39598	1.25695	-0.154565	1.24221	1.39456	1.19325	1.47485	1.55004	0.546417	1.52905	1.49959	1.20298	1.39598	1.25695	-0.154565	1.24221	1.39456	1.19325	1.47485	1.55004	0.546417	1.52905	1.49959
	72.6		0.853762	1.65215	0.983845	1.60549	0.866323	1.69962	1.03412	1.7903	1.65854	1.76596	1.06103	1.70761	0.853762	1.65215	0.983845	1.60549	0.866323	1.69962	1.03412	1.7903	1.65854	1.76596	1.06103	1.70761	0.853762	1.65215	0.983845	1.60549	0.866323	1.69962	1.03412	1.7903	1.65854	1.76596	1.06103	1.70761	0.853762	1.65215	0.983845	1.60549	0.866323	1.69962	1.03412	1.7903	1.65854	1.76596	1.06103
	72.7		0.810025	1.89456	1.9288	1.82354	0.80247	2.00485	0.812009	2.02386	2.23013	2.00272	0.769693	2.00899	0.810025	1.89456	1.9288	1.82354	0.80247	2.00485	0.812009	2.02386	2.23013	2.00272	0.769693	2.00899	0.810025	1.89456	1.9288	1.82354	0.80247	2.00485	0.812009	2.02386	2.23013	2.00272	0.769693	2.00899	0.810025	1.89456	1.9288	1.82354	0.80247	2.00485	0.812009	2.02386	2.23013	2.00272	0.769693
	72.8		1.62756	2.10892	2.39441	2.07476	1.62637	2.07815	1.50521	1.9716	2.45054	1.96988	1.51064	2.07997	1.62756	2.10892	2.39441	2.07476	1.62637	2.07815	1.50521	1.9716	2.45054	1.96988	1.51064	2.07997	1.62756	2.10892	2.39441	2.07476	1.62637	2.07815	1.50521	1.9716	2.45054	1.96988	1.51064	2.07997	1.62756	2.10892	2.39441	2.07476	1.62637	2.07815	1.50521	1.9716	2.45054	1.96988	1.51064
	72.9		1.84621	2.25939	2.47739	2.24506	1.80811	1.98371	1.71239	2.05305	2.35712	2.04066	1.73259	1.97978	1.84621	2.25939	2.47739	2.24506	1.80811	1.98371	1.71239	2.05305	2.35712	2.04066	1.73259	1.97978	1.84621	2.25939	2.47739	2.24506	1.80811	1.98371	1.71239	2.05305	2.35712	2.04066	1.73259	1.97978	1.84621	2.25939	2.47739	2.24506	1.80811	1.98371	1.71239	2.05305	2.35712	2.04066	1.73259
	73		1.74487	2.2476	2.18243	2.26952	1.69651	1.88324	1.4332	1.8213	1.81718	1.83218	1.47782	1.87836	1.74487	2.2476	2.18243	2.26952	1.69651	1.88324	1.4332	1.8213	1.81718	1.83218	1.47782	1.87836	1.74487	2.2476	2.18243	2.26952	1.69651	1.88324	1.4332	1.8213	1.81718	1.83218	1.47782	1.87836	1.74487	2.2476	2.18243	2.26952	1.69651	1.88324	1.4332	1.8213	1.81718	1.83218	1.47782
	73.1		1.21907	1.99271	1.26943	2.02209	1.17529	1.68687	1.02342	1.74076	-0.409211	1.73683	1.03697	1.69722	1.21907	1.99271	1.26943	2.02209	1.17529	1.68687	1.02342	1.74076	-0.409211	1.73683	1.03697	1.69722	1.21907	1.99271	1.26943	2.02209	1.17529	1.68687	1.02342	1.74076	-0.409211	1.73683	1.03697	1.69722	1.21907	1.99271	1.26943	2.02209	1.17529	1.68687	1.02342	1.74076	-0.409211	1.73683	1.03697
	73.2		0.404065	1.58444	0.988517	1.60738	0.599578	1.67339	1.11132	1.32667	0.919469	1.32605	1.0483	1.69458	0.404065	1.58444	0.988517	1.60738	0.599578	1.67339	1.11132	1.32667	0.919469	1.32605	1.0483	1.69458	0.404065	1.58444	0.988517	1.60738	0.599578	1.67339	1.11132	1.32667	0.919469	1.32605	1.0483	1.69458	0.404065	1.58444	0.988517	1.60738	0.599578	1.67339	1.11132	1.32667	0.919469	1.32605	1.0483
	73.3		1.35392	1.12606	0.769333	0.980281	1.38243	1.24122	1.50762	1.45885	0.564589	1.44232	1.49003	1.32184	1.35392	1.12606	0.769333	0.980281	1.38243	1.24122	1.50762	1.45885	0.564589	1.44232	1.49003	1.32184	1.35392	1.12606	0.769333	0.980281	1.38243	1.24122	1.50762	1.45885	0.564589	1.44232	1.49003	1.32184	1.35392	1.12606	0.769333	0.980281	1.38243	1.24122	1.50762	1.45885	0.564589	1.44232	1.49003
	73.4		1.36865	1.36488	0.778509	1.34375	1.3323	0.964269	1.59401	1.55315	1.04111	1.5722	1.59482	1.04324	1.36865	1.36488	0.778509	1.34375	1.3323	0.964269	1.59401	1.55315	1.04111	1.5722	1.59482	1.04324	1.36865	1.36488	0.778509	1.34375	1.3323	0.964269	1.59401	1.55315	1.04111	1.5722	1.59482	1.04324	1.36865	1.36488	0.778509	1.34375	1.3323	0.964269	1.59401	1.55315	1.04111	1.5722	1.59482
	73.5		0.755172	1.40823	0.926048	1.3681	0.718469	0.89416	1.34371	1.63795	1.40867	1.63318	1.34487	0.823511	0.755172	1.40823	0.926048	1.3681	0.718469	0.89416	1.34371	1.63795	1.40867	1.63318	1.34487	0.823511	0.755172	1.40823	0.926048	1.3681	0.718469	0.89416	1.34371	1.63795	1.40867	1.63318	1.34487	0.823511	0.755172	1.40823	0.926048	1.3681	0.718469	0.89416	1.34371	1.63795	1.40867	1.63318	1.34487
	73.6		0.698933	1.37243	-0.299156	1.33987	0.726227	1.19466	0.761103	1.23063	1.28607	1.23971	0.73434	1.1777	0.698933	1.37243	-0.299156	1.33987	0.726227	1.19466	0.761103	1.23063	1.28607	1.23971	0.73434	1.1777	0.698933	1.37243	-0.299156	1.33987	0.726227	1.19466	0.761103	1.23063	1.28607	1.23971	0.73434	1.1777	0.698933	1.37243	-0.299156	1.33987	0.726227	1.19466	0.761103	1.23063	1.28607	1.23971	0.73434
	73.7		1.08407	1.43751	0.707455	1.46201	1.03	1.64489	0.685331	0.942682	0.73321	0.969711	0.666051	1.63975	1.08407	1.43751	0.707455	1.46201	1.03	1.64489	0.685331	0.942682	0.73321	0.969711	0.666051	1.63975	1.08407	1.43751	0.707455	1.46201	1.03	1.64489	0.685331	0.942682	0.73321	0.969711	0.666051	1.63975	1.08407	1.43751	0.707455	1.46201	1.03	1.64489	0.685331	0.942682	0.73321	0.969711	0.666051
	73.8		1.04564	1.5571	1.09317	1.62091	0.951582	1.39702	0.458898	1.16501	0.979841	1.23018	0.469861	1.41485	1.04564	1.5571	1.09317	1.62091	0.951582	1.39702	0.458898	1.16501	0.979841	1.23018	0.469861	1.41485	1.04564	1.5571	1.09317	1.62091	0.951582	1.39702	0.458898	1.16501	0.979841	1.23018	0.469861	1.41485	1.04564	1.5571	1.09317	1.62091	0.951582	1.39702	0.458898	1.16501	0.979841	1.23018	0.469861
	73.9		0.672754	1.69139	1.10908	1.75771	0.526248	0.566501	0.735984	1.55422	1.55451	1.58031	0.714014	0.625639	0.672754	1.69139	1.10908	1.75771	0.526248	0.566501	0.735984	1.55422	1.55451	1.58031	0.714014	0.625639	0.672754	1.69139	1.10908	1.75771	0.526248	0.566501	0.735984	1.55422	1.55451	1.58031	0.714014	0.625639	0.672754	1.69139	1.10908	1.75771	0.526248	0.566501	0.735984	1.55422	1.55451	1.58031	0.714014
	74		0.477159	1.67877	0.941518	1.74778	0.673047	1.05523	1.09736	1.58244	1.63921	1.61364	1.0791	0.95892	0.477159	1.67877	0.941518	1.74778	0.673047	1.05523	1.09736	1.58244	1.63921	1.61364	1.0791	0.95892	0.477159	1.67877	0.941518	1.74778	0.673047	1.05523	1.09736	1.58244	1.63921	1.61364	1.0791	0.95892	0.477159	1.67877	0.941518	1.74778	0.673047	1.05523	1.09736	1.58244	1.63921	1.61364	1.0791
	74.1		0.732867	1.32929	1.1802	1.37104	0.933089	1.62187	1.16588	1.4401	1.35047	1.44544	1.15473	1.58947	0.732867	1.32929	1.1802	1.37104	0.933089	1.62187	1.16588	1.4401	1.35047	1.44544	1.15473	1.58947	0.732867	1.32929	1.1802	1.37104	0.933089	1.62187	1.16588	1.4401	1.35047	1.44544	1.15473	1.58947	0.732867	1.32929	1.1802	1.37104	0.933089	1.62187	1.16588	1.4401	1.35047	1.44544	1.15473
	74.2		0.266973	0.97642	1.55353	0.939714	0.563961	1.45577	0.51403	0.975841	1.27554	0.99227	0.590996	1.46653	0.266973	0.97642	1.55353	0.939714	0.563961	1.45577	0.51403	0.975841	1.27554	0.99227	0.590996	1.46653	0.266973	0.97642	1.55353	0.939714	0.563961	1.45577	0.51403	0.975841	1.27554	0.99227	0.590996	1.46653	0.266973	0.97642	1.55353	0.939714	0.563961	1.45577	0.51403	0.975841	1.27554	0.99227	0.590996
	74.3		0.385599	1.17757	1.47505	1.21565	0.362831	1.24025	0.785929	0.699098	1.44599	0.740967	0.838884	1.25836	0.385599	1.17757	1.47505	1.21565	0.362831	1.24025	0.785929	0.699098	1.44599	0.740967	0.838884	1.25836	0.385599	1.17757	1.47505	1.21565	0.362831	1.24025	0.785929	0.699098	1.44599	0.740967	0.838884	1.25836	0.385599	1.17757	1.47505	1.21565	0.362831	1.24025	0.785929	0.699098	1.44599	0.740967	0.838884
	74.4		0.953033	1.07718	0.655202	1.05247	0.909476	0.890764	0.821218	1.09614	1.32311	1.10853	0.855538	0.906493	0.953033	1.07718	0.655202	1.05247	0.909476	0.890764	0.821218	1.09614	1.32311	1.10853	0.855538	0.906493	0.953033	1.07718	0.655202	1.05247	0.909476	0.890764	0.821218	1.09614	1.32311	1.10853	0.855538	0.906493	0.953033	1.07718	0.655202	1.05247	0.909476	0.890764	0.821218	1.09614	1.32311	1.10853	0.855538
	74.5		0.81426	1.44837	0.611664	1.43472	0.8867	1.40917	0.536942	1.58934	0.0752111	1.59168	0.585978	1.38076	0.81426	1.44837	0.611664	1.43472	0.8867	1.40917	0.536942	1.58934	0.0752111	1.59168	0.585978	1.38076	0.81426	1.44837	0.611664	1.43472	0.8867	1.40917	0.536942	1.58934	0.0752111	1.59168	0.585978	1.38076	0.81426	1.44837	0.611664	1.43472	0.8867	1.40917	0.536942	1.58934	0.0752111	1.59168	0.585978
	74.6		0.780942	1.75407	1.52906	1.7938	0.750138	1.72559	1.14798	1.89873	1.56027	1.90757	1.16013	1.71509	0.780942	1.75407	1.52906	1.7938	0.750138	1.72559	1.14798	1.89873	1.56027	1.90757	1.16013	1.71509	0.780942	1.75407	1.52906	1.7938	0.750138	1.72559	1.14798	1.89873	1.56027	1.90757	1.16013	1.71509	0.780942	1.75407	1.52906	1.7938	0.750138	1.72559	1.14798	1.89873	1.56027	1.90757	1.16013
	74.7		1.59382	1.89064	2.03794	1.90344	1.53043	1.87105	1.8597	2.15956	2.11573	2.14478	1.8551	1.86203	1.59382	1.89064	2.03794	1.90344	1.53043	1.87105	1.8597	2.15956	2.11573	2.14478	1.8551	1.86203	1.59382	1.89064	2.03794	1.90344	1.53043	1.87105	1.8597	2.15956	2.11573	2.14478	1.8551	1.86203	1.59382	1.89064	2.03794	1.90344	1.53043	1.87105	1.8597	2.15956	2.11573	2.14478	1.8551
	74.8		1.96683	1.96276	2.39858	1.98001	1.92749	1.50344	2.0064	2.01435	2.37726	2.00696	1.99947	1.49332	1.96683	1.96276	2.39858	1.98001	1.92749	1.50344	2.0064	2.01435	2.37726	2.00696	1.99947	1.49332	1.96683	1.96276	2.39858	1.98001	1.92749	1.50344	2.0064	2.01435	2.37726	2.00696	1.99947	1.49332	1.96683	1.96276	2.39858	1.98001	1.92749	1.50344	2.0064	2.01435	2.37726	2.00696	1.99947
	74.9		1.91666	1.85112	2.50425	1.82936	1.89272	1.61049	1.92431	1.94582	2.44598	1.91738	1.90901	1.57983	1.91666	1.85112	2.50425	1.82936	1.89272	1.61049	1.92431	1.94582	2.44598	1.91738	1.90901	1.57983	1.91666	1.85112	2.50425	1.82936	1.89272	1.61049	1.92431	1.94582	2.44598	1.91738	1.90901	1.57983	1.91666	1.85112	2.50425	1.82936	1.89272	1.61049	1.92431	1.94582	2.44598	1.91738	1.90901
	75		1.56923	1.61632	2.38129	1.61578	1.58788	1.45213	1.43486	1.79416	2.36349	1.7686	1.42414	1.41765	1.56923	1.61632	2.38129	1.61578	1.58788	1.45213	1.43486	1.79416	2.36349	1.7686	1.42414	1.41765	1.56923	1.61632	2.38129	1.61578	1.58788	1.45213	1.43486	1.79416	2.36349	1.7686	1.42414	1.41765	1.56923	1.61632	2.38129	1.61578	1.58788	1.45213	1.43486	1.79416	2.36349	1.7686	1.42414
	75.1		1.00193	1.28024	2.17288	1.29719	1.04351	1.02136	0.788514	1.79584	2.25523	1.76813	0.788876	0.944029	1.00193	1.28024	2.17288	1.29719	1.04351	1.02136	0.788514	1.79584	2.25523	1.76813	0.788876	0.944029	1.00193	1.28024	2.17288	1.29719	1.04351	1.02136	0.788514	1.79584	2.25523	1.76813	0.788876	0.944029	1.00193	1.28024	2.17288	1.29719	1.04351	1.02136	0.788514	1.79584	2.25523	1.76813	0.788876
	75.2		0.223751	1.04105	1.84959	1.17441	0.127914	1.228	0.462086	1.39344	1.93383	1.41047	0.316878	1.2709	0.223751	1.04105	1.84959	1.17441	0.127914	1.228	0.462086	1.39344	1.93383	1.41047	0.316878	1.2709	0.223751	1.04105	1.84959	1.17441	0.127914	1.228	0.462086	1.39344	1.93383	1.41047	0.316878	1.2709	0.223751	1.04105	1.84959	1.17441	0.127914	1.228	0.462086	1.39344	1.93383	1.41047	0.316878
	75.3		0.365918	1.10997	1.06116	1.17354	0.421618	1.71616	1.14609	1.51716	0.985195	1.52141	1.07382	1.73941	0.365918	1.10997	1.06116	1.17354	0.421618	1.71616	1.14609	1.51716	0.985195	1.52141	1.07382	1.73941	0.365918	1.10997	1.06116	1.17354	0.421618	1.71616	1.14609	1.51716	0.985195	1.52141	1.07382	1.73941	0.365918	1.10997	1.06116	1.17354	0.421618	1.71616	1.14609	1.51716	0.985195	1.52141	1.07382
	75.4		0.992142	1.20103	1.41537	1.21127	1.0471	1.76869	1.21586	1.50687	0.923148	1.53391	1.18767	1.78388	0.992142	1.20103	1.41537	1.21127	1.0471	1.76869	1.21586	1.50687	0.923148	1.53391	1.18767	1.78388	0.992142	1.20103	1.41537	1.21127	1.0471	1.76869	1.21586	1.50687	0.923148	1.53391	1.18767	1.78388	0.992142	1.20103	1.41537	1.21127	1.0471	1.76869	1.21586	1.50687	0.923148	1.53391	1.18767
	75.5		0.592664	0.969697	1.68105	0.86839	0.60632	0.989073	0.935119	1.5422	1.42769	1.53351	0.944703	1.02841	0.592664	0.969697	1.68105	0.86839	0.60632	0.989073	0.935119	1.5422	1.42769	1.53351	0.944703	1.02841	0.592664	0.969697	1.68105	0.86839	0.60632	0.989073	0.935119	1.5422	1.42769	1.53351	0.944703	1.02841	0.592664	0.969697	1.68105	0.86839	0.60632	0.989073	0.935119	1.5422	1.42769	1.53351	0.944703
	75.6		0.40765	0.811155	1.58898	0.841163	0.409114	0.0180303	0.621699	0.876788	1.33096	0.867222	0.600162	-0.0647201	0.40765	0.811155	1.58898	0.841163	0.409114	0.0180303	0.621699	0.876788	1.33096	0.867222	0.600162	-0.0647201	0.40765	0.811155	1.58898	0.841163	0.409114	0.0180303	0.621699	0.876788	1.33096	0.867222	0.600162	-0.0647201	0.40765	0.811155	1.58898	0.841163	0.409114	0.0180303	0.621699	0.876788	1.33096	0.867222	0.600162
	75.7		1.00679	1.17582	1.44	1.17919	0.954726	1.10714	0.829623	0.0821011	0.760737	0.108061	0.793126	1.06748	1.00679	1.17582	1.44	1.17919	0.954726	1.10714	0.829623	0.0821011	0.760737	0.108061	0.793126	1.06748	1.00679	1.17582	1.44	1.17919	0.954726	1.10714	0.829623	0.0821011	0.760737	0.108061	0.793126	1.06748	1.00679	1.17582	1.44	1.17919	0.954726	1.10714	0.829623	0.0821011	0.760737	0.108061	0.793126
	75.8		0.946043	1.30081	1.15477	1.28628	0.893722	1.37199	0.616383	0.777073	-0.183451	0.835692	0.573482	1.36994	0.946043	1.30081	1.15477	1.28628	0.893722	1.37199	0.616383	0.777073	-0.183451	0.835692	0.573482	1.36994	0.946043	1.30081	1.15477	1.28628	0.893722	1.37199	0.616383	0.777073	-0.183451	0.835692	0.573482	1.36994	0.946043	1.30081	1.15477	1.28628	0.893722	1.37199	0.616383	0.777073	-0.183451	0.835692	0.573482
	75.9		0.719119	1.20178	0.653746	1.16217	0.597882	1.24347	-0.26747	1.43354	1.28273	1.43452	-0.0684011	1.25061	0.719119	1.20178	0.653746	1.16217	0.597882	1.24347	-0.26747	1.43354	1.28273	1.43452	-0.0684011	1.25061	0.719119	1.20178	0.653746	1.16217	0.597882	1.24347	-0.26747	1.43354	1.28273	1.43452	-0.0684011	1.25061	0.719119	1.20178	0.653746	1.16217	0.597882	1.24347	-0.26747	1.43354	1.28273	1.43452	-0.0684011
	76		1.06264	1.38014	-0.269638	1.34901	0.887218	1.17167	0.448615	1.69078	1.64386	1.69323	0.489071	1.19933	1.06264	1.38014	-0.269638	1.34901	0.887218	1.17167	0.448615	1.69078	1.64386	1.69323	0.489071	1.19933	1.06264	1.38014	-0.269638	1.34901	0.887218	1.17167	0.448615	1.69078	1.64386	1.69323	0.489071	1.19933	1.06264	1.38014	-0.269638	1.34901	0.887218	1.17167	0.448615	1.69078	1.64386	1.69323	0.489071
	76.1		1.18022	1.12885	1.15714	1.07977	1.13145	0.419794	0.857014	1.73116	1.55647	1.7061	0.82878	0.445941	1.18022	1.12885	1.15714	1.07977	1.13145	0.419794	0.857014	1.73116	1.55647	1.7061	0.82878	0.445941	1.18022	1.12885	1.15714	1.07977	1.13145	0.419794	0.857014	1.73116	1.55647	1.7061	0.82878	0.445941	1.18022	1.12885	1.15714	1.07977	1.13145	0.419794	0.857014	1.73116	1.55647	1.7061	0.82878
	76.2		0.933759	0.828913	1.58419	0.744819	1.06664	0.645448	0.626792	1.28202	1.27404	1.25018	0.62235	0.608954	0.933759	0.828913	1.58419	0.744819	1.06664	0.645448	0.626792	1.28202	1.27404	1.25018	0.62235	0.608954	0.933759	0.828913	1.58419	0.744819	1.06664	0.645448	0.626792	1.28202	1.27404	1.25018	0.62235	0.608954	0.933759	0.828913	1.58419	0.744819	1.06664	0.645448	0.626792	1.28202	1.27404	1.25018	0.62235
	76.3		0.956662	1.04256	1.60287	1.10931	1.01054	0.984176	0.631427	0.657311	1.4079	0.617711	0.676263	0.952512	0.956662	1.04256	1.60287	1.10931	1.01054	0.984176	0.631427	0.657311	1.4079	0.617711	0.676263	0.952512	0.956662	1.04256	1.60287	1.10931	1.01054	0.984176	0.631427	0.657311	1.4079	0.617711	0.676263	0.952512	0.956662	1.04256	1.60287	1.10931	1.01054	0.984176	0.631427	0.657311	1.4079	0.617711	0.676263
	76.4		1.04196	1.09513	1.32218	1.16662	0.99551	0.83139	0.3492	1.01044	1.4257	0.973189	0.395671	0.8409	1.04196	1.09513	1.32218	1.16662	0.99551	0.83139	0.3492	1.01044	1.4257	0.973189	0.395671	0.8409	1.04196	1.09513	1.32218	1.16662	0.99551	0.83139	0.3492	1.01044	1.4257	0.973189	0.395671	0.8409	1.04196	1.09513	1.32218	1.16662	0.99551	0.83139	0.3492	1.01044	1.4257	0.973189	0.395671
	76.5		0.5076	1.22579	1.16948	1.20878	0.50897	1.26419	0.346758	1.22217	1.2943	1.22801	0.474749	1.24718	0.5076	1.22579	1.16948	1.20878	0.50897	1.26419	0.346758	1.22217	1.2943	1.22801	0.474749	1.24718	0.5076	1.22579	1.16948	1.20878	0.50897	1.26419	0.346758	1.22217	1.2943	1.22801	0.474749	1.24718	0.5076	1.22579	1.16948	1.20878	0.50897	1.26419	0.346758	1.22217	1.2943	1.22801	0.474749
	76.6		0.560321	1.32696	1.46419	1.3446	0.535568	0.988821	1.20958	1.43019	1.56364	1.44967	1.25149	0.979545	0.560321	1.32696	1.46419	1.3446	0.535568	0.988821	1.20958	1.43019	1.56364	1.44967	1.25149	0.979545	0.560321	1.32696	1.46419	1.3446	0.535568	0.988821	1.20958	1.43019	1.56364	1.44967	1.25149	0.979545	0.560321	1.32696	1.46419	1.3446	0.535568	0.988821	1.20958	1.43019	1.56364	1.44967	1.25149
	76.7		1.35469	1.34718	1.91213	1.35508	1.34849	1.45083	1.61923	1.60514	1.97713	1.60945	1.62021	1.41324	1.35469	1.34718	1.91213	1.35508	1.34849	1.45083	1.61923	1.60514	1.97713	1.60945	1.62021	1.41324	1.35469	1.34718	1.91213	1.35508	1.34849	1.45083	1.61923	1.60514	1.97713	1.60945	1.62021	1.41324	1.35469	1.34718	1.91213	1.35508	1.34849	1.45083	1.61923	1.60514	1.97713	1.60945	1.62021
	76.8		1.54445	1.36536	2.19704	1.36883	1.57281	1.74984	1.522	1.42903	2.22125	1.45249	1.50297	1.73243	1.54445	1.36536	2.19704	1.36883	1.57281	1.74984	1.522	1.42903	2.22125	1.45249	1.50297	1.73243	1.54445	1.36536	2.19704	1.36883	1.57281	1.74984	1.522	1.42903	2.22125	1.45249	1.50297	1.73243	1.54445	1.36536	2.19704	1.36883	1.57281	1.74984	1.522	1.42903	2.22125	1.45249	1.50297
	76.9		1.43731	1.54163	2.30736	1.53109	1.45483	2.02008	1.3056	1.57587	2.31743	1.56544	1.27023	2.00487	1.43731	1.54163	2.30736	1.53109	1.45483	2.02008	1.3056	1.57587	2.31743	1.56544	1.27023	2.00487	1.43731	1.54163	2.30736	1.53109	1.45483	2.02008	1.3056	1.57587	2.31743	1.56544	1.27023	2.00487	1.43731	1.54163	2.30736	1.53109	1.45483	2.02008	1.3056	1.57587	2.31743	1.56544	1.27023
	77		1.25389	1.52871	2.29342	1.51302	1.25424	1.78501	1.04282	1.51676	2.34626	1.51921	0.994766	1.75502	1.25389	1.52871	2.29342	1.51302	1.25424	1.78501	1.04282	1.51676	2.34626	1.51921	0.994766	1.75502	1.25389	1.52871	2.29342	1.51302	1.25424	1.78501	1.04282	1.51676	2.34626	1.51921	0.994766	1.75502	1.25389	1.52871	2.29342	1.51302	1.25424	1.78501	1.04282	1.51676	2.34626	1.51921	0.994766
	77.1		1.08412	1.47572	2.07977	1.44024	1.03136	1.27289	1.07322	1.52097	2.21179	1.51906	1.01158	1.17824	1.08412	1.47572	2.07977	1.44024	1.03136	1.27289	1.07322	1.52097	2.21179	1.51906	1.01158	1.17824	1.08412	1.47572	2.07977	1.44024	1.03136	1.27289	1.07322	1.52097	2.21179	1.51906	1.01158	1.17824	1.08412	1.47572	2.07977	1.44024	1.03136	1.27289	1.07322	1.52097	2.21179	1.51906	1.01158
	77.2		0.919989	1.25981	1.49572	1.24613	0.865496	0.745482	1.15232	1.16549	1.7188	1.17222	1.1267	0.811937	0.919989	1.25981	1.49572	1.24613	0.865496	0.745482	1.15232	1.16549	1.7188	1.17222	1.1267	0.811937	0.919989	1.25981	1.49572	1.24613	0.865496	0.745482	1.15232	1.16549	1.7188	1.17222	1.1267	0.811937	0.919989	1.25981	1.49572	1.24613	0.865496	0.745482	1.15232	1.16549	1.7188	1.17222	1.1267
	77.3		0.878462	1.31035	1.44268	1.35815	0.90761	1.29246	1.1583	0.974003	0.266058	0.972971	1.12545	1.3003	0.878462	1.31035	1.44268	1.35815	0.90761	1.29246	1.1583	0.974003	0.266058	0.972971	1.12545	1.3003	0.878462	1.31035	1.44268	1.35815	0.90761	1.29246	1.1583	0.974003	0.266058	0.972971	1.12545	1.3003	0.878462	1.31035	1.44268	1.35815	0.90761	1.29246	1.1583	0.974003	0.266058	0.972971	1.12545
	77.4		1.12291	1.19174	1.69373	1.15465	1.20816	1.24052	1.10764	0.850213	1.25899	0.862759	1.09304	1.21935	1.12291	1.19174	1.69373	1.15465	1.20816	1.24052	1.10764	0.850213	1.25899	0.862759	1.09304	1.21935	1.12291	1.19174	1.69373	1.15465	1.20816	1.24052	1.10764	0.850213	1.25899	0.862759	1.09304	1.21935	1.12291	1.19174	1.69373	1.15465	1.20816	1.24052	1.10764	0.850213	1.25899	0.862759	1.09304
	77.5		1.27016	0.961088	1.54822	0.938305	1.29198	1.17569	1.28979	0.843066	1.32922	0.829861	1.29032	1.12581	1.27016	0.961088	1.54822	0.938305	1.29198	1.17569	1.28979	0.843066	1.32922	0.829861	1.29032	1.12581	1.27016	0.961088	1.54822	0.938305	1.29198	1.17569	1.28979	0.843066	1.32922	0.829861	1.29032	1.12581	1.27016	0.961088	1.54822	0.938305	1.29198	1.17569	1.28979	0.843066	1.32922	0.829861	1.29032
	77.6		1.21653	0.487401	0.929229	0.344087	1.19412	1.36104	1.24599	0.429387	0.941408	0.330988	1.25979	1.389	1.21653	0.487401	0.929229	0.344087	1.19412	1.36104	1.24599	0.429387	0.941408	0.330988	1.25979	1.389	1.21653	0.487401	0.929229	0.344087	1.19412	1.36104	1.24599	0.429387	0.941408	0.330988	1.25979	1.389	1.21653	0.487401	0.929229	0.344087	1.19412	1.36104	1.24599	0.429387	0.941408	0.330988	1.25979
	77.7		0.795923	1.23517	-0.23443	1.1269	0.737335	1.41766	1.09227	0.702695	0.475773	0.703882	1.10764	1.42944	0.795923	1.23517	-0.23443	1.1269	0.737335	1.41766	1.09227	0.702695	0.475773	0.703882	1.10764	1.42944	0.795923	1.23517	-0.23443	1.1269	0.737335	1.41766	1.09227	0.702695	0.475773	0.703882	1.10764	1.42944	0.795923	1.23517	-0.23443	1.1269	0.737335	1.41766	1.09227	0.702695	0.475773	0.703882	1.10764
	77.8		0.747583	1.36787	0.455999	1.33476	0.720157	0.831543	0.762139	1.10336	0.652649	1.13524	0.783637	0.838635	0.747583	1.36787	0.455999	1.33476	0.720157	0.831543	0.762139	1.10336	0.652649	1.13524	0.783637	0.838635	0.747583	1.36787	0.455999	1.33476	0.720157	0.831543	0.762139	1.10336	0.652649	1.13524	0.783637	0.838635	0.747583	1.36787	0.455999	1.33476	0.720157	0.831543	0.762139	1.10336	0.652649	1.13524	0.783637
	77.9		1.23232	0.841311	0.767187	0.830416	1.20893	1.53196	1.27372	1.32709	1.31177	1.32649	1.29134	1.57363	1.23232	0.841311	0.767187	0.830416	1.20893	1.53196	1.27372	1.32709	1.31177	1.32649	1.29134	1.57363	1.23232	0.841311	0.767187	0.830416	1.20893	1.53196	1.27372	1.32709	1.31177	1.32649	1.29134	1.57363	1.23232	0.841311	0.767187	0.830416	1.20893	1.53196	1.27372	1.32709	1.31177	1.32649	1.29134
	78		1.51771	0.572702	0.825476	0.591934	1.4478	1.88808	1.49473	1.35601	1.53973	1.34509	1.49446	1.90113	1.51771	0.572702	0.825476	0.591934	1.4478	1.88808	1.49473	1.35601	1.53973	1.34509	1.49446	1.90113	1.51771	0.572702	0.825476	0.591934	1.4478	1.88808	1.49473	1.35601	1.53973	1.34509	1.49446	1.90113	1.51771	0.572702	0.825476	0.591934	1.4478	1.88808	1.49473	1.35601	1.53973	1.34509	1.49446
	78.1		1.3585	0.42539	1.01363	0.455832	1.23796	1.68566	1.21562	1.35962	1.50771	1.33169	1.1864	1.68527	1.3585	0.42539	1.01363	0.455832	1.23796	1.68566	1.21562	1.35962	1.50771	1.33169	1.1864	1.68527	1.3585	0.42539	1.01363	0.455832	1.23796	1.68566	1.21562	1.35962	1.50771	1.33169	1.1864	1.68527	1.3585	0.42539	1.01363	0.455832	1.23796	1.68566	1.21562	1.35962	1.50771	1.33169	1.1864
	78.2		0.936297	1.0611	1.22706	1.11298	0.822635	1.53807	1.17403	1.31941	1.23267	1.31014	1.13499	1.51866	0.936297	1.0611	1.22706	1.11298	0.822635	1.53807	1.17403	1.31941	1.23267	1.31014	1.13499	1.51866	0.936297	1.0611	1.22706	1.11298	0.822635	1.53807	1.17403	1.31941	1.23267	1.31014	1.13499	1.51866	0.936297	1.0611	1.22706	1.11298	0.822635	1.53807	1.17403	1.31941	1.23267	1.31014	1.13499
	78.3		0.891746	0.896768	0.703982	0.892524	0.929107	1.53135	1.01135	1.14579	-0.187676	1.12031	0.992456	1.51768	0.891746	0.896768	0.703982	0.892524	0.929107	1.53135	1.01135	1.14579	-0.187676	1.12031	0.992456	1.51768	0.891746	0.896768	0.703982	0.892524	0.929107	1.53135	1.01135	1.14579	-0.187676	1.12031	0.992456	1.51768	0.891746	0.896768	0.703982	0.892524	0.929107	1.53135	1.01135	1.14579	-0.187676	1.12031	0.992456
	78.4		0.556515	0.676816	0.816884	0.632603	0.561103	1.30425	0.658548	1.15219	1.2287	1.11871	0.61058	1.30829	0.556515	0.676816	0.816884	0.632603	0.561103	1.30425	0.658548	1.15219	1.2287	1.11871	0.61058	1.30829	0.556515	0.676816	0.816884	0.632603	0.561103	1.30425	0.658548	1.15219	1.2287	1.11871	0.61058	1.30829	0.556515	0.676816	0.816884	0.632603	0.561103	1.30425	0.658548	1.15219	1.2287	1.11871	0.61058
	78.5		0.569236	0.97893	1.70395	1.03383	0.560291	1.1735	1.2912	0.894362	1.77062	0.841426	1.2795	1.18062	0.569236	0.97893	1.70395	1.03383	0.560291	1.1735	1.2912	0.894362	1.77062	0.841426	1.2795	1.18062	0.569236	0.97893	1.70395	1.03383	0.560291	1.1735	1.2912	0.894362	1.77062	0.841426	1.2795	1.18062	0.569236	0.97893	1.70395	1.03383	0.560291	1.1735	1.2912	0.894362	1.77062	0.841426	1.2795
	78.6		1.06304	1.31798	1.98854	1.30704	1.13936	0.848133	1.417	1.09374	1.98589	1.0319	1.43329	0.908939	1.06304	1.31798	1.98854	1.30704	1.13936	0.848133	1.417	1.09374	1.98589	1.0319	1.43329	0.908939	1.06304	1.31798	1.98854	1.30704	1.13936	0.848133	1.417	1.09374	1.98589	1.0319	1.43329	0.908939	1.06304	1.31798	1.98854	1.30704	1.13936	0.848133	1.417	1.09374	1.98589	1.0319	1.43329
	78.7		1.26697	1.37738	2.08011	1.37936	1.29478	0.720316	1.41856	1.05721	2.04124	1.07787	1.4515	0.813454	1.26697	1.37738	2.08011	1.37936	1.29478	0.720316	1.41856	1.05721	2.04124	1.07787	1.4515	0.813454	1.26697	1.37738	2.08011	1.37936	1.29478	0.720316	1.41856	1.05721	2.04124	1.07787	1.4515	0.813454	1.26697	1.37738	2.08011	1.37936	1.29478	0.720316	1.41856	1.05721	2.04124	1.07787	1.4515
	78.8		1.3064	1.21668	1.98393	1.17491	1.31887	0.702848	1.25655	0.814669	1.89865	0.876901	1.2797	0.737996	1.3064	1.21668	1.98393	1.17491	1.31887	0.702848	1.25655	0.814669	1.89865	0.876901	1.2797	0.737996	1.3064	1.21668	1.98393	1.17491	1.31887	0.702848	1.25655	0.814669	1.89865	0.876901	1.2797	0.737996	1.3064	1.21668	1.98393	1.17491	1.31887	0.702848	1.25655	0.814669	1.89865	0.876901	1.2797
	78.9		1.11459	1.36902	1.78117	1.35411	1.12689	-0.0784807	1.09116	1.2069	1.50551	1.20227	1.10159	0.01225	1.11459	1.36902	1.78117	1.35411	1.12689	-0.0784807	1.09116	1.2069	1.50551	1.20227	1.10159	0.01225	1.11459	1.36902	1.78117	1.35411	1.12689	-0.0784807	1.09116	1.2069	1.50551	1.20227	1.10159	0.01225	1.11459	1.36902	1.78117	1.35411	1.12689	-0.0784807	1.09116	1.2069	1.50551	1.20227	1.10159
	79		1.08696	1.29919	1.60847	1.2906	1.07382	0.173243	1.06604	1.32087	1.021	1.28499	1.09314	0.262837	1.08696	1.29919	1.60847	1.2906	1.07382	0.173243	1.06604	1.32087	1.021	1.28499	1.09314	0.262837	1.08696	1.29919	1.60847	1.2906	1.07382	0.173243	1.06604	1.32087	1.021	1.28499	1.09314	0.262837	1.08696	1.29919	1.60847	1.2906	1.07382	0.173243	1.06604	1.32087	1.021	1.28499	1.09314
	79.1		1.13559	1.34013	1.61063	1.35924	1.10994	0.335246	0.874512	1.05977	0.582874	1.04512	0.926766	0.364083	1.13559	1.34013	1.61063	1.35924	1.10994	0.335246	0.874512	1.05977	0.582874	1.04512	0.926766	0.364083	1.13559	1.34013	1.61063	1.35924	1.10994	0.335246	0.874512	1.05977	0.582874	1.04512	0.926766	0.364083	1.13559	1.34013	1.61063	1.35924	1.10994	0.335246	0.874512	1.05977	0.582874	1.04512	0.926766
	79.2		1.12443	0.969006	1.6386	0.869457	1.10436	-0.872323	0.887407	0.587397	0.728001	0.596054	0.932314	-0.559367	1.12443	0.969006	1.6386	0.869457	1.10436	-0.872323	0.887407	0.587397	0.728001	0.596054	0.932314	-0.559367	1.12443	0.969006	1.6386	0.869457	1.10436	-0.872323	0.887407	0.587397	0.728001	0.596054	0.932314	-0.559367	1.12443	0.969006	1.6386	0.869457	1.10436	-0.872323	0.887407	0.587397	0.728001	0.596054	0.932314
	79.3		1.04906	1.07665	1.75966	1.04985	1.02382	-0.0277013	0.979191	0.832698	1.31465	0.819314	0.960418	-0.109652	1.04906	1.07665	1.75966	1.04985	1.02382	-0.0277013	0.979191	0.832698	1.31465	0.819314	0.960418	-0.109652	1.04906	1.07665	1.75966	1.04985	1.02382	-0.0277013	0.979191	0.832698	1.31465	0.819314	0.960418	-0.109652	1.04906	1.07665	1.75966	1.04985	1.02382	-0.0277013	0.979191	0.832698	1.31465	0.819314	0.960418
	79.4		1.07345	1.25763	1.67831	1.25988	1.07188	-0.409412	1.0381	0.974137	1.4048	0.986641	0.994149	-0.204271	1.07345	1.25763	1.67831	1.25988	1.07188	-0.409412	1.0381	0.974137	1.4048	0.986641	0.994149	-0.204271	1.07345	1.25763	1.67831	1.25988	1.07188	-0.409412	1.0381	0.974137	1.4048	0.986641	0.994149	-0.204271	1.07345	1.25763	1.67831	1.25988	1.07188	-0.409412	1.0381	0.974137	1.4048	0.986641	0.994149
	79.5		1.05585	1.16129	1.26647	1.18845	1.02503	1.39546	1.24656	1.08261	1.04995	1.09525	1.20918	1.38903	1.05585	1.16129	1.26647	1.18845	1.02503	1.39546	1.24656	1.08261	1.04995	1.09525	1.20918	1.38903	1.05585	1.16129	1.26647	1.18845	1.02503	1.39546	1.24656	1.08261	1.04995	1.09525	1.20918	1.38903	1.05585	1.16129	1.26647	1.18845	1.02503	1.39546	1.24656	1.08261	1.04995	1.09525	1.20918
	79.6		0.991736	0.526427	0.397704	0.515404	0.945786	1.83897	1.17643	0.877903	0.213719	0.884954	1.15292	1.84294	0.991736	0.526427	0.397704	0.515404	0.945786	1.83897	1.17643	0.877903	0.213719	0.884954	1.15292	1.84294	0.991736	0.526427	0.397704	0.515404	0.945786	1.83897	1.17643	0.877903	0.213719	0.884954	1.15292	1.84294	0.991736	0.526427	0.397704	0.515404	0.945786	1.83897	1.17643	0.877903	0.213719	0.884954	1.15292
	79.7		0.0918541	0.891494	1.11267	0.797882	0.0387156	1.93909	1.06533	0.599357	0.370664	0.48299	1.02968	1.93795	0.0918541	0.891494	1.11267	0.797882	0.0387156	1.93909	1.06533	0.599357	0.370664	0.48299	1.02968	1.93795	0.0918541	0.891494	1.11267	0.797882	0.0387156	1.93909	1.06533	0.599357	0.370664	0.48299	1.02968	1.93795	0.0918541	0.891494	1.11267	0.797882	0.0387156	1.93909	1.06533	0.599357	0.370664	0.48299	1.02968
	79.8		0.614945	1.17883	1.10634	1.13456	0.51854	1.06099	-0.0724739	0.772264	0.991501	0.694104	-0.113605	1.07563	0.614945	1.17883	1.10634	1.13456	0.51854	1.06099	-0.0724739	0.772264	0.991501	0.694104	-0.113605	1.07563	0.614945	1.17883	1.10634	1.13456	0.51854	1.06099	-0.0724739	0.772264	0.991501	0.694104	-0.113605	1.07563	0.614945	1.17883	1.10634	1.13456	0.51854	1.06099	-0.0724739	0.772264	0.991501	0.694104	-0.113605
	79.9		1.424	0.804791	0.71547	0.79261	1.37433	0.817988	1.12136	0.62751	1.26378	0.604337	1.13325	0.810162	1.424	0.804791	0.71547	0.79261	1.37433	0.817988	1.12136	0.62751	1.26378	0.604337	1.13325	0.810162	1.424	0.804791	0.71547	0.79261	1.37433	0.817988	1.12136	0.62751	1.26378	0.604337	1.13325	0.810162	1.424	0.804791	0.71547	0.79261	1.37433	0.817988	1.12136	0.62751	1.26378	0.604337	1.13325
	80		1.74119	0.863605	0.980803	0.834219	1.69447	1.30414	1.6788	0.898436	1.43211	0.931071	1.67664	1.30967	1.74119	0.863605	0.980803	0.834219	1.69447	1.30414	1.6788	0.898436	1.43211	0.931071	1.67664	1.30967	1.74119	0.863605	0.980803	0.834219	1.69447	1.30414	1.6788	0.898436	1.43211	0.931071	1.67664	1.30967	1.74119	0.863605	0.980803	0.834219	1.69447	1.30414	1.6788	0.898436	1.43211	0.931071	1.67664
	80.1		1.75255	1.0399	1.31084	0.989281	1.71496	0.368654	1.60487	0.902308	1.54839	0.98578	1.60724	0.457382	1.75255	1.0399	1.31084	0.989281	1.71496	0.368654	1.60487	0.902308	1.54839	0.98578	1.60724	0.457382	1.75255	1.0399	1.31084	0.989281	1.71496	0.368654	1.60487	0.902308	1.54839	0.98578	1.60724	0.457382	1.75255	1.0399	1.31084	0.989281	1.71496	0.368654	1.60487	0.902308	1.54839	0.98578	1.60724
	80.2		1.19474	1.32636	1.48299	1.36658	1.12398	0.416731	1.09505	0.658757	1.38519	0.770506	1.09121	0.395011	1.19474	1.32636	1.48299	1.36658	1.12398	0.416731	1.09505	0.658757	1.38519	0.770506	1.09121	0.395011	1.19474	1.32636	1.48299	1.36658	1.12398	0.416731	1.09505	0.658757	1.38519	0.770506	1.09121	0.395011	1.19474	1.32636	1.48299	1.36658	1.12398	0.416731	1.09505	0.658757	1.38519	0.770506	1.09121
	80.3		0.267968	1.02849	1.3373	1.00408	0.185937	1.42228	0.145091	0.546495	0.934679	0.552004	0.0456643	1.40487	0.267968	1.02849	1.3373	1.00408	0.185937	1.42228	0.145091	0.546495	0.934679	0.552004	0.0456643	1.40487	0.267968	1.02849	1.3373	1.00408	0.185937	1.42228	0.145091	0.546495	0.934679	0.552004	0.0456643	1.40487	0.267968	1.02849	1.3373	1.00408	0.185937	1.42228	0.145091	0.546495	0.934679	0.552004	0.0456643
	80.4		0.579694	0.498582	1.23812	0.410065	0.565877	1.26796	0.801409	0.250313	1.10254	0.341543	0.796929	1.27455	0.579694	0.498582	1.23812	0.410065	0.565877	1.26796	0.801409	0.250313	1.10254	0.341543	0.796929	1.27455	0.579694	0.498582	1.23812	0.410065	0.565877	1.26796	0.801409	0.250313	1.10254	0.341543	0.796929	1.27455	0.579694	0.498582	1.23812	0.410065	0.565877	1.26796	0.801409	0.250313	1.10254	0.341543	0.796929
	80.5		0.751033	1.02228	1.55656	1.079	0.727206	1.06398	1.20288	0.551971	1.46271	0.718238	1.19818	1.07588	0.751033	1.02228	1.55656	1.079	0.727206	1.06398	1.20288	0.551971	1.46271	0.718238	1.19818	1.07588	0.751033	1.02228	1.55656	1.079	0.727206	1.06398	1.20288	0.551971	1.46271	0.718238	1.19818	1.07588	0.751033	1.02228	1.55656	1.079	0.727206	1.06398	1.20288	0.551971	1.46271	0.718238	1.19818
	80.6		1.22723	1.24019	1.73374	1.19994	1.22734	-0.0690072	1.12426	1.02117	1.62285	1.05804	1.12767	-0.123308	1.22723	1.24019	1.73374	1.19994	1.22734	-0.0690072	1.12426	1.02117	1.62285	1.05804	1.12767	-0.123308	1.22723	1.24019	1.73374	1.19994	1.22734	-0.0690072	1.12426	1.02117	1.62285	1.05804	1.12767	-0.123308	1.22723	1.24019	1.73374	1.19994	1.22734	-0.0690072	1.12426	1.02117	1.62285	1.05804	1.12767
	80.7		1.21892	1.31868	1.74378	1.26292	1.19086	1.06437	1.12618	0.79141	1.62864	0.82051	1.12256	1.06483	1.21892	1.31868	1.74378	1.26292	1.19086	1.06437	1.12618	0.79141	1.62864	0.82051	1.12256	1.06483	1.21892	1.31868	1.74378	1.26292	1.19086	1.06437	1.12618	0.79141	1.62864	0.82051	1.12256	1.06483	1.21892	1.31868	1.74378	1.26292	1.19086	1.06437	1.12618	0.79141	1.62864	0.82051	1.12256
	80.8		1.18301	0.930552	1.72303	0.77978	1.13798	1.52441	1.16979	0.858819	1.66656	0.798172	1.15898	1.5183	1.18301	0.930552	1.72303	0.77978	1.13798	1.52441	1.16979	0.858819	1.66656	0.798172	1.15898	1.5183	1.18301	0.930552	1.72303	0.77978	1.13798	1.52441	1.16979	0.858819	1.66656	0.798172	1.15898	1.5183	1.18301	0.930552	1.72303	0.77978	1.13798	1.52441	1.16979	0.858819	1.66656	0.798172	1.15898
	80.9		0.835365	0.773216	1.82505	0.748145	0.797216	1.55173	1.06743	1.34543	1.85518	1.34596	1.07325	1.54045	0.835365	0.773216	1.82505	0.748145	0.797216	1.55173	1.06743	1.34543	1.85518	1.34596	1.07325	1.54045	0.835365	0.773216	1.82505	0.748145	0.797216	1.55173	1.06743	1.34543	1.85518	1.34596	1.07325	1.54045	0.835365	0.773216	1.82505	0.748145	0.797216	1.55173	1.06743	1.34543	1.85518	1.34596	1.07325
	81		1.10795	0.834062	1.76718	0.788792	1.10498	1.8442	1.1082	1.53677	1.90737	1.53012	1.12921	1.83329	1.10795	0.834062	1.76718	0.788792	1.10498	1.8442	1.1082	1.53677	1.90737	1.53012	1.12921	1.83329	1.10795	0.834062	1.76718	0.788792	1.10498	1.8442	1.1082	1.53677	1.90737	1.53012	1.12921	1.83329	1.10795	0.834062	1.76718	0.788792	1.10498	1.8442	1.1082	1.53677	1.90737	1.53012	1.12921
	81.1		1.18303	0.972758	1.66891	1.003	1.17848	1.90969	1.01502	0.961244	1.74742	1.02547	1.05924	1.89602	1.18303	0.972758	1.66891	1.003	1.17848	1.90969	1.01502	0.961244	1.74742	1.02547	1.05924	1.89602	1.18303	0.972758	1.66891	1.003	1.17848	1.90969	1.01502	0.961244	1.74742	1.02547	1.05924	1.89602	1.18303	0.972758	1.66891	1.003	1.17848	1.90969	1.01502	0.961244	1.74742	1.02547	1.05924
	81.2		1.1337	0.558604	1.52425	0.605136	1.15094	1.71428	1.12582	0.042811	1.54473	0.108409	1.14592	1.69778	1.1337	0.558604	1.52425	0.605136	1.15094	1.71428	1.12582	0.042811	1.54473	0.108409	1.14592	1.69778	1.1337	0.558604	1.52425	0.605136	1.15094	1.71428	1.12582	0.042811	1.54473	0.108409	1.14592	1.69778	1.1337	0.558604	1.52425	0.605136	1.15094	1.71428	1.12582	0.042811	1.54473	0.108409	1.14592
	81.3		0.96375	0.139921	1.46457	0.282014	1.02283	0.635846	1.07649	0.542585	1.39289	0.507295	1.07843	0.604859	0.96375	0.139921	1.46457	0.282014	1.02283	0.635846	1.07649	0.542585	1.39289	0.507295	1.07843	0.604859	0.96375	0.139921	1.46457	0.282014	1.02283	0.635846	1.07649	0.542585	1.39289	0.507295	1.07843	0.604859	0.96375	0.139921	1.46457	0.282014	1.02283	0.635846	1.07649	0.542585	1.39289	0.507295	1.07843
	81.4		1.10678	-0.0126678	1.31968	-0.124436	1.17374	0.42689	1.00433	0.122928	1.23281	0.304379	0.984521	0.415425	1.10678	-0.0126678	1.31968	-0.124436	1.17374	0.42689	1.00433	0.122928	1.23281	0.304379	0.984521	0.415425	1.10678	-0.0126678	1.31968	-0.124436	1.17374	0.42689	1.00433	0.122928	1.23281	0.304379	0.984521	0.415425	1.10678	-0.0126678	1.31968	-0.124436	1.17374	0.42689	1.00433	0.122928	1.23281	0.304379	0.984521
	81.5		0.976191	0.77446	1.04396	0.781242	0.991173	1.37225	1.22434	0.758284	0.84202	0.856292	1.16074	1.36808	0.976191	0.77446	1.04396	0.781242	0.991173	1.37225	1.22434	0.758284	0.84202	0.856292	1.16074	1.36808	0.976191	0.77446	1.04396	0.781242	0.991173	1.37225	1.22434	0.758284	0.84202	0.856292	1.16074	1.36808	0.976191	0.77446	1.04396	0.781242	0.991173	1.37225	1.22434	0.758284	0.84202	0.856292	1.16074
	81.6		0.650215	0.859022	0.664362	0.868102	0.685997	1.2338	1.07492	0.970133	0.256323	1.04577	1.00356	1.23962	0.650215	0.859022	0.664362	0.868102	0.685997	1.2338	1.07492	0.970133	0.256323	1.04577	1.00356	1.23962	0.650215	0.859022	0.664362	0.868102	0.685997	1.2338	1.07492	0.970133	0.256323	1.04577	1.00356	1.23962	0.650215	0.859022	0.664362	0.868102	0.685997	1.2338	1.07492	0.970133	0.256323	1.04577	1.00356
	81.7		0.508198	0.796447	0.968989	0.812601	0.547069	1.26523	1.01637	1.03945	0.309242	1.0748	1.0121	1.2612	0.508198	0.796447	0.968989	0.812601	0.547069	1.26523	1.01637	1.03945	0.309242	1.0748	1.0121	1.2612	0.508198	0.796447	0.968989	0.812601	0.547069	1.26523	1.01637	1.03945	0.309242	1.0748	1.0121	1.2612	0.508198	0.796447	0.968989	0.812601	0.547069	1.26523	1.01637	1.03945	0.309242	1.0748	1.0121
	81.8		0.827394	0.381315	1.12531	0.32642	0.836725	0.548752	0.612696	0.852029	0.612416	0.852772	0.659564	0.584007	0.827394	0.381315	1.12531	0.32642	0.836725	0.548752	0.612696	0.852029	0.612416	0.852772	0.659564	0.584007	0.827394	0.381315	1.12531	0.32642	0.836725	0.548752	0.612696	0.852029	0.612416	0.852772	0.659564	0.584007	0.827394	0.381315	1.12531	0.32642	0.836725	0.548752	0.612696	0.852029	0.612416	0.852772	0.659564
	81.9		1.13314	0.608443	1.19346	0.76274	1.22423	1.09512	0.759622	0.526068	1.2233	0.533643	0.716921	1.10475	1.13314	0.608443	1.19346	0.76274	1.22423	1.09512	0.759622	0.526068	1.2233	0.533643	0.716921	1.10475	1.13314	0.608443	1.19346	0.76274	1.22423	1.09512	0.759622	0.526068	1.2233	0.533643	0.716921	1.10475	1.13314	0.608443	1.19346	0.76274	1.22423	1.09512	0.759622	0.526068	1.2233	0.533643	0.716921
	82		1.20753	0.784241	1.49836	0.870136	1.34574	1.35571	1.22603	0.753024	1.57393	0.729717	1.20096	1.34818	1.20753	0.784241	1.49836	0.870136	1.34574	1.35571	1.22603	0.753024	1.57393	0.729717	1.20096	1.34818	1.20753	0.784241	1.49836	0.870136	1.34574	1.35571	1.22603	0.753024	1.57393	0.729717	1.20096	1.34818	1.20753	0.784241	1.49836	0.870136	1.34574	1.35571	1.22603	0.753024	1.57393	0.729717	1.20096
	82.1		1.08965	0.808079	1.55836	0.823677	1.23819	0.965923	1.18294	0.38112	1.6545	0.388569	1.18546	0.93692	1.08965	0.808079	1.55836	0.823677	1.23819	0.965923	1.18294	0.38112	1.6545	0.388569	1.18546	0.93692	1.08965	0.808079	1.55836	0.823677	1.23819	0.965923	1.18294	0.38112	1.6545	0.388569	1.18546	0.93692	1.08965	0.808079	1.55836	0.823677	1.23819	0.965923	1.18294	0.38112	1.6545	0.388569	1.18546
	82.2		0.724567	1.06204	1.53642	1.10312	0.850928	0.791075	0.970526	0.28281	1.51353	0.25771	0.991753	0.736992	0.724567	1.06204	1.53642	1.10312	0.850928	0.791075	0.970526	0.28281	1.51353	0.25771	0.991753	0.736992	0.724567	1.06204	1.53642	1.10312	0.850928	0.791075	0.970526	0.28281	1.51353	0.25771	0.991753	0.736992	0.724567	1.06204	1.53642	1.10312	0.850928	0.791075	0.970526	0.28281	1.51353	0.25771	0.991753
	82.3		0.384621	1.24794	1.64048	1.26595	0.459493	1.29718	0.836524	0.931069	1.3569	0.889155	0.86187	1.2797	0.384621	1.24794	1.64048	1.26595	0.459493	1.29718	0.836524	0.931069	1.3569	0.889155	0.86187	1.2797	0.384621	1.24794	1.64048	1.26595	0.459493	1.29718	0.836524	0.931069	1.3569	0.889155	0.86187	1.2797	0.384621	1.24794	1.64048	1.26595	0.459493	1.29718	0.836524	0.931069	1.3569	0.889155	0.86187
	82.4		-0.183902	1.28619	1.81038	1.29774	-0.0809537	0.85745	0.864194	0.972042	1.27726	0.938323	0.908447	0.832781	-0.183902	1.28619	1.81038	1.29774	-0.0809537	0.85745	0.864194	0.972042	1.27726	0.938323	0.908447	0.832781	-0.183902	1.28619	1.81038	1.29774	-0.0809537	0.85745	0.864194	0.972042	1.27726	0.938323	0.908447	0.832781	-0.183902	1.28619	1.81038	1.29774	-0.0809537	0.85745	0.864194	0.972042	1.27726	0.938323	0.908447
	82.5		0.484404	1.13443	1.81126	1.12217	0.443942	0.820605	0.995785	0.479004	1.17035	0.481327	1.03404	0.784961	0.484404	1.13443	1.81126	1.12217	0.443942	0.820605	0.995785	0.479004	1.17035	0.481327	1.03404	0.784961	0.484404	1.13443	1.81126	1.12217	0.443942	0.820605	0.995785	0.479004	1.17035	0.481327	1.03404	0.784961	0.484404	1.13443	1.81126	1.12217	0.443942	0.820605	0.995785	0.479004	1.17035	0.481327	1.03404
	82.6		1.05498	0.594597	1.63191	0.452894	1.10261	1.14198	0.749952	0.16222	1.18421	0.106269	0.795249	1.14834	1.05498	0.594597	1.63191	0.452894	1.10261	1.14198	0.749952	0.16222	1.18421	0.106269	0.795249	1.14834	1.05498	0.594597	1.63191	0.452894	1.10261	1.14198	0.749952	0.16222	1.18421	0.106269	0.795249	1.14834	1.05498	0.594597	1.63191	0.452894	1.10261	1.14198	0.749952	0.16222	1.18421	0.106269	0.795249
	82.7		1.10412	0.744171	1.54848	0.765302	1.15569	1.45544	0.61019	0.310501	1.44855	0.304006	0.598585	1.45261	1.10412	0.744171	1.54848	0.765302	1.15569	1.45544	0.61019	0.310501	1.44855	0.304006	0.598585	1.45261	1.10412	0.744171	1.54848	0.765302	1.15569	1.45544	0.61019	0.310501	1.44855	0.304006	0.598585	1.45261	1.10412	0.744171	1.54848	0.765302	1.15569	1.45544	0.61019	0.310501	1.44855	0.304006	0.598585
	82.8		1.20041	0.799411	1.62469	0.857281	1.20151	1.27887	0.794739	0.934767	1.76199	0.927606	0.753755	1.28082	1.20041	0.799411	1.62469	0.857281	1.20151	1.27887	0.794739	0.934767	1.76199	0.927606	0.753755	1.28082	1.20041	0.799411	1.62469	0.857281	1.20151	1.27887	0.794739	0.934767	1.76199	0.927606	0.753755	1.28082	1.20041	0.799411	1.62469	0.857281	1.20151	1.27887	0.794739	0.934767	1.76199	0.927606	0.753755
	82.9		1.38298	0.481161	1.79275	0.589031	1.36533	1.17967	1.09465	0.990045	1.97702	1.02147	1.08722	1.14568	1.38298	0.481161	1.79275	0.589031	1.36533	1.17967	1.09465	0.990045	1.97702	1.02147	1.08722	1.14568	1.38298	0.481161	1.79275	0.589031	1.36533	1.17967	1.09465	0.990045	1.97702	1.02147	1.08722	1.14568	1.38298	0.481161	1.79275	0.589031	1.36533	1.17967	1.09465	0.990045	1.97702	1.02147	1.08722
	83		1.68403	0.738952	1.73684	0.770305	1.67333	0.631468	1.36046	1.16145	2.0356	1.15877	1.36295	0.617612	1.68403	0.738952	1.73684	0.770305	1.67333	0.631468	1.36046	1.16145	2.0356	1.15877	1.36295	0.617612	1.68403	0.738952	1.73684	0.770305	1.67333	0.631468	1.36046	1.16145	2.0356	1.15877	1.36295	0.617612	1.68403	0.738952	1.73684	0.770305	1.67333	0.631468	1.36046	1.16145	2.0356	1.15877	1.36295
	83.1		1.60493	0.686311	1.53183	0.687378	1.58663	0.915077	1.46279	0.768168	1.89882	0.774632	1.47551	0.903486	1.60493	0.686311	1.53183	0.687378	1.58663	0.915077	1.46279	0.768168	1.89882	0.774632	1.47551	0.903486	1.60493	0.686311	1.53183	0.687378	1.58663	0.915077	1.46279	0.768168	1.89882	0.774632	1.47551	0.903486	1.60493	0.686311	1.53183	0.687378	1.58663	0.915077	1.46279	0.768168	1.89882	0.774632	1.47551
	83.2		1.39456	0.272682	1.25318	0.330761	1.39557	1.10514	1.2908	0.550576	1.60652	0.474885	1.31391	1.0896	1.39456	0.272682	1.25318	0.330761	1.39557	1.10514	1.2908	0.550576	1.60652	0.474885	1.31391	1.0896	1.39456	0.272682	1.25318	0.330761	1.39557	1.10514	1.2908	0.550576	1.60652	0.474885	1.31391	1.0896	1.39456	0.272682	1.25318	0.330761	1.39557	1.10514	1.2908	0.550576	1.60652	0.474885	1.31391
	83.3		1.035	0.40484	1.02993	0.228476	1.07906	0.541551	1.13169	0.352292	1.19505	0.233307	1.12785	0.431273	1.035	0.40484	1.02993	0.228476	1.07906	0.541551	1.13169	0.352292	1.19505	0.233307	1.12785	0.431273	1.035	0.40484	1.02993	0.228476	1.07906	0.541551	1.13169	0.352292	1.19505	0.233307	1.12785	0.431273	1.035	0.40484	1.02993	0.228476	1.07906	0.541551	1.13169	0.352292	1.19505	0.233307	1.12785
	83.4		1.02276	0.336851	0.678879	0.23334	1.09993	0.231955	0.944797	0.221366	0.761164	0.240061	0.923109	0.347934	1.02276	0.336851	0.678879	0.23334	1.09993	0.231955	0.944797	0.221366	0.761164	0.240061	0.923109	0.347934	1.02276	0.336851	0.678879	0.23334	1.09993	0.231955	0.944797	0.221366	0.761164	0.240061	0.923109	0.347934	1.02276	0.336851	0.678879	0.23334	1.09993	0.231955	0.944797	0.221366	0.761164	0.240061	0.923109
	83.5		0.766703	0.65773	1.02404	0.73895	0.819651	1.27072	0.918285	-0.0202273	0.674753	-0.0139813	0.888676	1.28059	0.766703	0.65773	1.02404	0.73895	0.819651	1.27072	0.918285	-0.0202273	0.674753	-0.0139813	0.888676	1.28059	0.766703	0.65773	1.02404	0.73895	0.819651	1.27072	0.918285	-0.0202273	0.674753	-0.0139813	0.888676	1.28059	0.766703	0.65773	1.02404	0.73895	0.819651	1.27072	0.918285	-0.0202273	0.674753	-0.0139813	0.888676
	83.6		-0.56938	1.11722	1.28824	1.0849	-0.427211	1.24672	0.319905	0.920351	0.878153	0.883884	0.273251	1.25386	-0.56938	1.11722	1.28824	1.0849	-0.427211	1.24672	0.319905	0.920351	0.878153	0.883884	0.273251	1.25386	-0.56938	1.11722	1.28824	1.0849	-0.427211	1.24672	0.319905	0.920351	0.878153	0.883884	0.273251	1.25386	-0.56938	1.11722	1.28824	1.0849	-0.427211	1.24672	0.319905	0.920351	0.878153	0.883884	0.273251
	83.7		0.627488	1.24433	1.35992	1.20387	0.659576	0.346884	0.631517	0.977651	1.00623	0.946818	0.598352	0.418732	0.627488	1.24433	1.35992	1.20387	0.659576	0.346884	0.631517	0.977651	1.00623	0.946818	0.598352	0.418732	0.627488	1.24433	1.35992	1.20387	0.659576	0.346884	0.631517	0.977651	1.00623	0.946818	0.598352	0.418732	0.627488	1.24433	1.35992	1.20387	0.659576	0.346884	0.631517	0.977651	1.00623	0.946818	0.598352
	83.8		0.724143	0.903658	1.37199	0.758403	0.79457	1.335	0.719954	0.644011	1.07529	0.594835	0.707464	1.30949	0.724143	0.903658	1.37199	0.758403	0.79457	1.335	0.719954	0.644011	1.07529	0.594835	0.707464	1.30949	0.724143	0.903658	1.37199	0.758403	0.79457	1.335	0.719954	0.644011	1.07529	0.594835	0.707464	1.30949	0.724143	0.903658	1.37199	0.758403	0.79457	1.335	0.719954	0.644011	1.07529	0.594835	0.707464
	83.9		0.823677	0.49574	1.32516	0.37599	0.919329	1.85454	0.621731	0.40454	0.9979	0.333041	0.615172	1.83919	0.823677	0.49574	1.32516	0.37599	0.919329	1.85454	0.621731	0.40454	0.9979	0.333041	0.615172	1.83919	0.823677	0.49574	1.32516	0.37599	0.919329	1.85454	0.621731	0.40454	0.9979	0.333041	0.615172	1.83919	0.823677	0.49574	1.32516	0.37599	0.919329	1.85454	0.621731	0.40454	0.9979	0.333041	0.615172
	84		0.884852	0.994634	1.28613	1.00229	0.955785	1.97701	1.03546	1.20839	0.879424	1.14918	1.02829	1.96157	0.884852	0.994634	1.28613	1.00229	0.955785	1.97701	1.03546	1.20839	0.879424	1.14918	1.02829	1.96157	0.884852	0.994634	1.28613	1.00229	0.955785	1.97701	1.03546	1.20839	0.879424	1.14918	1.02829	1.96157	0.884852	0.994634	1.28613	1.00229	0.955785	1.97701	1.03546	1.20839	0.879424	1.14918	1.02829
	84.1		0.85598	1.06863	0.917605	1.08261	0.906845	1.69042	1.10876	1.23837	0.643963	1.19561	1.10316	1.69263	0.85598	1.06863	0.917605	1.08261	0.906845	1.69042	1.10876	1.23837	0.643963	1.19561	1.10316	1.69263	0.85598	1.06863	0.917605	1.08261	0.906845	1.69042	1.10876	1.23837	0.643963	1.19561	1.10316	1.69263	0.85598	1.06863	0.917605	1.08261	0.906845	1.69042	1.10876	1.23837	0.643963	1.19561	1.10316
	84.2		0.811891	0.440701	0.230779	0.568204	0.838659	1.28787	1.13475	0.157641	0.146573	0.190001	1.11846	1.29127	0.811891	0.440701	0.230779	0.568204	0.838659	1.28787	1.13475	0.157641	0.146573	0.190001	1.11846	1.29127	0.811891	0.440701	0.230779	0.568204	0.838659	1.28787	1.13475	0.157641	0.146573	0.190001	1.11846	1.29127	0.811891	0.440701	0.230779	0.568204	0.838659	1.28787	1.13475	0.157641	0.146573	0.190001	1.11846
	84.3		0.773351	0.946747	0.614779	1.00531	0.854	0.433071	0.937621	0.327047	-0.0725658	0.313985	0.931467	0.510375	0.773351	0.946747	0.614779	1.00531	0.854	0.433071	0.937621	0.327047	-0.0725658	0.313985	0.931467	0.510375	0.773351	0.946747	0.614779	1.00531	0.854	0.433071	0.937621	0.327047	-0.0725658	0.313985	0.931467	0.510375	0.773351	0.946747	0.614779	1.00531	0.854	0.433071	0.937621	0.327047	-0.0725658	0.313985	0.931467
	84.4		0.534717	1.19141	1.49114	1.23226	0.577259	0.763665	0.726884	0.682701	0.634965	0.659068	0.749275	0.778609	0.534717	1.19141	1.49114	1.23226	0.577259	0.763665	0.726884	0.682701	0.634965	0.659068	0.749275	0.778609	0.534717	1.19141	1.49114	1.23226	0.577259	0.763665	0.726884	0.682701	0.634965	0.659068	0.749275	0.778609	0.534717	1.19141	1.49114	1.23226	0.577259	0.763665	0.726884	0.682701	0.634965	0.659068	0.749275
	84.5		-0.127177	1.03286	1.79117	1.06036	-0.366014	0.980677	0.595444	-0.00573823	1.14969	0.0144859	0.607652	0.991	-0.127177	1.03286	1.79117	1.06036	-0.366014	0.980677	0.595444	-0.00573823	1.14969	0.0144859	0.607652	0.991	-0.127177	1.03286	1.79117	1.06036	-0.366014	0.980677	0.595444	-0.00573823	1.14969	0.0144859	0.607652	0.991	-0.127177	1.03286	1.79117	1.06036	-0.366014	0.980677	0.595444	-0.00573823	1.14969	0.0144859	0.607652
	84.6		0.718773	0.870958	1.67264	0.809595	0.762656	1.21439	0.540123	0.664108	1.3267	0.693017	0.473932	1.22183	0.718773	0.870958	1.67264	0.809595	0.762656	1.21439	0.540123	0.664108	1.3267	0.693017	0.473932	1.22183	0.718773	0.870958	1.67264	0.809595	0.762656	1.21439	0.540123	0.664108	1.3267	0.693017	0.473932	1.22183	0.718773	0.870958	1.67264	0.809595	0.762656	1.21439	0.540123	0.664108	1.3267	0.693017	0.473932
	84.7		0.878928	0.896162	1.39181	0.884939	0.879843	1.62904	0.694499	0.760113	1.26707	0.779014	0.651872	1.61613	0.878928	0.896162	1.39181	0.884939	0.879843	1.62904	0.694499	0.760113	1.26707	0.779014	0.651872	1.61613	0.878928	0.896162	1.39181	0.884939	0.879843	1.62904	0.694499	0.760113	1.26707	0.779014	0.651872	1.61613	0.878928	0.896162	1.39181	0.884939	0.879843	1.62904	0.694499	0.760113	1.26707	0.779014	0.651872
	84.8		0.803669	0.998716	1.14008	0.984536	0.867075	1.84538	0.840812	1.088	1.28969	1.0856	0.849811	1.82282	0.803669	0.998716	1.14008	0.984536	0.867075	1.84538	0.840812	1.088	1.28969	1.0856	0.849811	1.82282	0.803669	0.998716	1.14008	0.984536	0.867075	1.84538	0.840812	1.088	1.28969	1.0856	0.849811	1.82282	0.803669	0.998716	1.14008	0.984536	0.867075	1.84538	0.840812	1.088	1.28969	1.0856	0.849811
	84.9		1.28642	0.667421	1.06258	0.555131	1.34699	1.9793	1.34537	0.858724	1.42382	0.932603	1.34863	1.9486	1.28642	0.667421	1.06258	0.555131	1.34699	1.9793	1.34537	0.858724	1.42382	0.932603	1.34863	1.9486	1.28642	0.667421	1.06258	0.555131	1.34699	1.9793	1.34537	0.858724	1.42382	0.932603	1.34863	1.9486	1.28642	0.667421	1.06258	0.555131	1.34699	1.9793	1.34537	0.858724	1.42382	0.932603	1.34863
	85		1.61404	0.719235	1.01664	0.620103	1.65455	1.63961	1.41086	1.15168	1.52569	1.17957	1.4257	1.60728	1.61404	0.719235	1.01664	0.620103	1.65455	1.63961	1.41086	1.15168	1.52569	1.17957	1.4257	1.60728	1.61404	0.719235	1.01664	0.620103	1.65455	1.63961	1.41086	1.15168	1.52569	1.17957	1.4257	1.60728	1.61404	0.719235	1.01664	0.620103	1.65455	1.63961	1.41086	1.15168	1.52569	1.17957	1.4257
	85.1		1.56341	0.494433	1.24391	0.378108	1.57447	1.05935	1.4216	0.838592	1.57701	0.85753	1.42881	1.00548	1.56341	0.494433	1.24391	0.378108	1.57447	1.05935	1.4216	0.838592	1.57701	0.85753	1.42881	1.00548	1.56341	0.494433	1.24391	0.378108	1.57447	1.05935	1.4216	0.838592	1.57701	0.85753	1.42881	1.00548	1.56341	0.494433	1.24391	0.378108	1.57447	1.05935	1.4216	0.838592	1.57701	0.85753	1.42881
	85.2		1.38248	0.429043	1.21818	0.510595	1.37118	0.725643	1.24964	0.617047	1.49877	0.605749	1.24988	0.713383	1.38248	0.429043	1.21818	0.510595	1.37118	0.725643	1.24964	0.617047	1.49877	0.605749	1.24988	0.713383	1.38248	0.429043	1.21818	0.510595	1.37118	0.725643	1.24964	0.617047	1.49877	0.605749	1.24988	0.713383	1.38248	0.429043	1.21818	0.510595	1.37118	0.725643	1.24964	0.617047	1.49877	0.605749	1.24988
	85.3		1.11491	0.449761	0.887675	0.489767	1.05772	1.29558	1.18923	0.226879	1.07835	0.157	1.17098	1.30999	1.11491	0.449761	0.887675	0.489767	1.05772	1.29558	1.18923	0.226879	1.07835	0.157	1.17098	1.30999	1.11491	0.449761	0.887675	0.489767	1.05772	1.29558	1.18923	0.226879	1.07835	0.157	1.17098	1.30999	1.11491	0.449761	0.887675	0.489767	1.05772	1.29558	1.18923	0.226879	1.07835	0.157	1.17098
	85.4		0.975042	0.193789	0.678304	0.417887	0.891147	1.71743	0.627894	-0.167793	0.525388	-0.222079	0.58999	1.73124	0.975042	0.193789	0.678304	0.417887	0.891147	1.71743	0.627894	-0.167793	0.525388	-0.222079	0.58999	1.73124	0.975042	0.193789	0.678304	0.417887	0.891147	1.71743	0.627894	-0.167793	0.525388	-0.222079	0.58999	1.73124	0.975042	0.193789	0.678304	0.417887	0.891147	1.71743	0.627894	-0.167793	0.525388	-0.222079	0.58999
	85.5		0.559586	0.360247	1.12355	0.158274	0.390091	1.86385	-0.0681875	0.623714	1.12738	0.470866	-0.0410096	1.87557	0.559586	0.360247	1.12355	0.158274	0.390091	1.86385	-0.0681875	0.623714	1.12738	0.470866	-0.0410096	1.87557	0.559586	0.360247	1.12355	0.158274	0.390091	1.86385	-0.0681875	0.623714	1.12738	0.470866	-0.0410096	1.87557	0.559586	0.360247	1.12355	0.158274	0.390091	1.86385	-0.0681875	0.623714	1.12738	0.470866	-0.0410096
	85.6		0.336344	0.822479	1.07056	0.652886	0.240394	1.74829	0.347844	0.749119	1.21877	0.696539	0.403315	1.75648	0.336344	0.822479	1.07056	0.652886	0.240394	1.74829	0.347844	0.749119	1.21877	0.696539	0.403315	1.75648	0.336344	0.822479	1.07056	0.652886	0.240394	1.74829	0.347844	0.749119	1.21877	0.696539	0.403315	1.75648	0.336344	0.822479	1.07056	0.652886	0.240394	1.74829	0.347844	0.749119	1.21877	0.696539	0.403315
	85.7		0.726934	0.887019	0.820271	0.83547	0.71541	1.22423	0.817916	1.04219	1.07019	0.989978	0.843	1.23157	0.726934	0.887019	0.820271	0.83547	0.71541	1.22423	0.817916	1.04219	1.07019	0.989978	0.843	1.23157	0.726934	0.887019	0.820271	0.83547	0.71541	1.22423	0.817916	1.04219	1.07019	0.989978	0.843	1.23157	0.726934	0.887019	0.820271	0.83547	0.71541	1.22423	0.817916	1.04219	1.07019	0.989978	0.843
	85.8		0.620338	0.756856	0.51166	0.714954	0.638455	1.155	0.781238	0.59671	0.331077	0.624925	0.799068	1.17319	0.620338	0.756856	0.51166	0.714954	0.638455	1.155	0.781238	0.59671	0.331077	0.624925	0.799068	1.17319	0.620338	0.756856	0.51166	0.714954	0.638455	1.155	0.781238	0.59671	0.331077	0.624925	0.799068	1.17319	0.620338	0.756856	0.51166	0.714954	0.638455	1.155	0.781238	0.59671	0.331077	0.624925	0.799068
	85.9		0.921908	0.746101	-0.209584	0.799654	0.943789	1.6627	0.94309	0.618376	0.86209	0.582231	0.959651	1.67951	0.921908	0.746101	-0.209584	0.799654	0.943789	1.6627	0.94309	0.618376	0.86209	0.582231	0.959651	1.67951	0.921908	0.746101	-0.209584	0.799654	0.943789	1.6627	0.94309	0.618376	0.86209	0.582231	0.959651	1.67951	0.921908	0.746101	-0.209584	0.799654	0.943789	1.6627	0.94309	0.618376	0.86209	0.582231	0.959651
	86		1.36567	0.557753	0.596067	0.482552	1.4026	1.90261	1.328	1.08957	1.35524	1.09713	1.32128	1.89966	1.36567	0.557753	0.596067	0.482552	1.4026	1.90261	1.328	1.08957	1.35524	1.09713	1.32128	1.89966	1.36567	0.557753	0.596067	0.482552	1.4026	1.90261	1.328	1.08957	1.35524	1.09713	1.32128	1.89966	1.36567	0.557753	0.596067	0.482552	1.4026	1.90261	1.328	1.08957	1.35524	1.09713	1.32128
	86.1		1.43643	0.551332	0.83353	0.394871	1.48251	1.58968	1.47044	1.26704	1.24105	1.26849	1.43935	1.57328	1.43643	0.551332	0.83353	0.394871	1.48251	1.58968	1.47044	1.26704	1.24105	1.26849	1.43935	1.57328	1.43643	0.551332	0.83353	0.394871	1.48251	1.58968	1.47044	1.26704	1.24105	1.26849	1.43935	1.57328	1.43643	0.551332	0.83353	0.394871	1.48251	1.58968	1.47044	1.26704	1.24105	1.26849	1.43935
	86.2		1.2582	0.260708	-0.24815	0.206122	1.2782	1.04245	1.44608	0.815127	0.261848	0.832006	1.4024	0.968705	1.2582	0.260708	-0.24815	0.206122	1.2782	1.04245	1.44608	0.815127	0.261848	0.832006	1.4024	0.968705	1.2582	0.260708	-0.24815	0.206122	1.2782	1.04245	1.44608	0.815127	0.261848	0.832006	1.4024	0.968705	1.2582	0.260708	-0.24815	0.206122	1.2782	1.04245	1.44608	0.815127	0.261848	0.832006	1.4024
	86.3		0.66075	0.376132	0.986944	0.556695	0.740334	0.402589	1.24127	0.686518	0.515604	0.692621	1.20875	0.460103	0.66075	0.376132	0.986944	0.556695	0.740334	0.402589	1.24127	0.686518	0.515604	0.692621	1.20875	0.460103	0.66075	0.376132	0.986944	0.556695	0.740334	0.402589	1.24127	0.686518	0.515604	0.692621	1.20875	0.460103	0.66075	0.376132	0.986944	0.556695	0.740334	0.402589	1.24127	0.686518	0.515604	0.692621	1.20875
	86.4		0.625773	0.77081	1.49383	0.823257	0.69142	0.898313	0.957753	0.699958	0.922043	0.664905	0.965824	0.896359	0.625773	0.77081	1.49383	0.823257	0.69142	0.898313	0.957753	0.699958	0.922043	0.664905	0.965824	0.896359	0.625773	0.77081	1.49383	0.823257	0.69142	0.898313	0.957753	0.699958	0.922043	0.664905	0.965824	0.896359	0.625773	0.77081	1.49383	0.823257	0.69142	0.898313	0.957753	0.699958	0.922043	0.664905	0.965824
	86.5		1.0679	0.328033	1.41212	0.41612	1.07098	1.36392	1.03819	-0.341891	0.983482	-0.351818	1.05657	1.37005	1.0679	0.328033	1.41212	0.41612	1.07098	1.36392	1.03819	-0.341891	0.983482	-0.351818	1.05657	1.37005	1.0679	0.328033	1.41212	0.41612	1.07098	1.36392	1.03819	-0.341891	0.983482	-0.351818	1.05657	1.37005	1.0679	0.328033	1.41212	0.41612	1.07098	1.36392	1.03819	-0.341891	0.983482	-0.351818	1.05657
	86.6		1.05552	0.220908	0.680317	0.240657	1.01997	1.6917	0.914548	0.318744	1.02434	0.375171	0.932908	1.70273	1.05552	0.220908	0.680317	0.240657	1.01997	1.6917	0.914548	0.318744	1.02434	0.375171	0.932908	1.70273	1.05552	0.220908	0.680317	0.240657	1.01997	1.6917	0.914548	0.318744	1.02434	0.375171	0.932908	1.70273	1.05552	0.220908	0.680317	0.240657	1.01997	1.6917	0.914548	0.318744	1.02434	0.375171	0.932908
	86.7		0.937218	0.299365	-0.18273	0.307271	0.853157	1.77728	0.883033	0.0550834	0.295164	-0.00149888	0.885794	1.79262	0.937218	0.299365	-0.18273	0.307271	0.853157	1.77728	0.883033	0.0550834	0.295164	-0.00149888	0.885794	1.79262	0.937218	0.299365	-0.18273	0.307271	0.853157	1.77728	0.883033	0.0550834	0.295164	-0.00149888	0.885794	1.79262	0.937218	0.299365	-0.18273	0.307271	0.853157	1.77728	0.883033	0.0550834	0.295164	-0.00149888	0.885794
	86.8		0.679494	0.772218	0.716102	0.762514	0.610883	1.60017	0.670517	0.823043	1.00545	0.804017	0.697192	1.62522	0.679494	0.772218	0.716102	0.762514	0.610883	1.60017	0.670517	0.823043	1.00545	0.804017	0.697192	1.62522	0.679494	0.772218	0.716102	0.762514	0.610883	1.60017	0.670517	0.823043	1.00545	0.804017	0.697192	1.62522	0.679494	0.772218	0.716102	0.762514	0.610883	1.60017	0.670517	0.823043	1.00545	0.804017	0.697192
	86.9		0.953537	1.00607	0.857747	0.928641	0.950849	1.40345	1.04782	1.10625	1.6342	1.14013	1.04849	1.41895	0.953537	1.00607	0.857747	0.928641	0.950849	1.40345	1.04782	1.10625	1.6342	1.14013	1.04849	1.41895	0.953537	1.00607	0.857747	0.928641	0.950849	1.40345	1.04782	1.10625	1.6342	1.14013	1.04849	1.41895	0.953537	1.00607	0.857747	0.928641	0.950849	1.40345	1.04782	1.10625	1.6342	1.14013	1.04849
	87		1.08314	1.30242	0.765524	1.21514	1.15335	0.94209	0.971942	1.40652	1.66623	1.41418	0.966952	0.95504	1.08314	1.30242	0.765524	1.21514	1.15335	0.94209	0.971942	1.40652	1.66623	1.41418	0.966952	0.95504	1.08314	1.30242	0.765524	1.21514	1.15335	0.94209	0.971942	1.40652	1.66623	1.41418	0.966952	0.95504	1.08314	1.30242	0.765524	1.21514	1.15335	0.94209	0.971942	1.40652	1.66623	1.41418	0.966952
	87.1		1.02081	1.28507	0.476052	1.21109	1.05792	1.13572	0.955628	1.28004	1.27833	1.31063	0.912127	1.10186	1.02081	1.28507	0.476052	1.21109	1.05792	1.13572	0.955628	1.28004	1.27833	1.31063	0.912127	1.10186	1.02081	1.28507	0.476052	1.21109	1.05792	1.13572	0.955628	1.28004	1.27833	1.31063	0.912127	1.10186	1.02081	1.28507	0.476052	1.21109	1.05792	1.13572	0.955628	1.28004	1.27833	1.31063	0.912127
	87.2		0.954126	1.11534	0.769905	1.05858	0.963163	1.2705	0.740145	1.15057	0.814518	1.16097	0.765287	1.23723	0.954126	1.11534	0.769905	1.05858	0.963163	1.2705	0.740145	1.15057	0.814518	1.16097	0.765287	1.23723	0.954126	1.11534	0.769905	1.05858	0.963163	1.2705	0.740145	1.15057	0.814518	1.16097	0.765287	1.23723	0.954126	1.11534	0.769905	1.05858	0.963163	1.2705	0.740145	1.15057	0.814518	1.16097	0.765287
	87.3		0.972155	0.449565	0.68946	0.364472	0.929598	1.63244	0.918821	0.309875	0.625903	0.296507	0.968571	1.61462	0.972155	0.449565	0.68946	0.364472	0.929598	1.63244	0.918821	0.309875	0.625903	0.296507	0.968571	1.61462	0.972155	0.449565	0.68946	0.364472	0.929598	1.63244	0.918821	0.309875	0.625903	0.296507	0.968571	1.61462	0.972155	0.449565	0.68946	0.364472	0.929598	1.63244	0.918821	0.309875	0.625903	0.296507	0.968571
	87.4		0.653782	0.516219	-0.703607	0.549543	0.591856	1.69948	0.484819	0.708395	0.458962	0.744016	0.513424	1.7083	0.653782	0.516219	-0.703607	0.549543	0.591856	1.69948	0.484819	0.708395	0.458962	0.744016	0.513424	1.7083	0.653782	0.516219	-0.703607	0.549543	0.591856	1.69948	0.484819	0.708395	0.458962	0.744016	0.513424	1.7083	0.653782	0.516219	-0.703607	0.549543	0.591856	1.69948	0.484819	0.708395	0.458962	0.744016	0.513424
	87.5		0.391157	0.760353	0.66021	0.782007	0.419987	1.73141	0.424485	1.12899	0.487203	1.11771	0.37906	1.75468	0.391157	0.760353	0.66021	0.782007	0.419987	1.73141	0.424485	1.12899	0.487203	1.11771	0.37906	1.75468	0.391157	0.760353	0.66021	0.782007	0.419987	1.73141	0.424485	1.12899	0.487203	1.11771	0.37906	1.75468	0.391157	0.760353	0.66021	0.782007	0.419987	1.73141	0.424485	1.12899	0.487203	1.11771	0.37906
	87.6		-0.0183057	0.630455	0.873038	0.584611	0.0168466	1.44666	0.345768	0.681916	-0.166233	0.698611	0.393168	1.49021	-0.0183057	0.630455	0.873038	0.584611	0.0168466	1.44666	0.345768	0.681916	-0.166233	0.698611	0.393168	1.49021	-0.0183057	0.630455	0.873038	0.584611	0.0168466	1.44666	0.345768	0.681916	-0.166233	0.698611	0.393168	1.49021	-0.0183057	0.630455	0.873038	0.584611	0.0168466	1.44666	0.345768	0.681916	-0.166233	0.698611	0.393168
	87.7		0.314249	0.364642	0.576703	0.387988	0.217526	0.578906	0.605327	0.780255	-0.162984	0.773533	0.625076	0.68274	0.314249	0.364642	0.576703	0.387988	0.217526	0.578906	0.605327	0.780255	-0.162984	0.773533	0.625076	0.68274	0.314249	0.364642	0.576703	0.387988	0.217526	0.578906	0.605327	0.780255	-0.162984	0.773533	0.625076	0.68274	0.314249	0.364642	0.576703	0.387988	0.217526	0.578906	0.605327	0.780255	-0.162984	0.773533	0.625076
	87.8		0.914986	0.156855	0.629069	0.206808	0.876722	0.934899	0.834523	-0.0756448	0.437278	0.116796	0.800732	0.887607	0.914986	0.156855	0.629069	0.206808	0.876722	0.934899	0.834523	-0.0756448	0.437278	0.116796	0.800732	0.887607	0.914986	0.156855	0.629069	0.206808	0.876722	0.934899	0.834523	-0.0756448	0.437278	0.116796	0.800732	0.887607	0.914986	0.156855	0.629069	0.206808	0.876722	0.934899	0.834523	-0.0756448	0.437278	0.116796	0.800732
	87.9		1.10265	0.47222	0.561377	0.611935	1.04621	1.32555	1.28443	0.417629	-0.352596	0.373971	1.24199	1.33873	1.10265	0.47222	0.561377	0.611935	1.04621	1.32555	1.28443	0.417629	-0.352596	0.373971	1.24199	1.33873	1.10265	0.47222	0.561377	0.611935	1.04621	1.32555	1.28443	0.417629	-0.352596	0.373971	1.24199	1.33873	1.10265	0.47222	0.561377	0.611935	1.04621	1.32555	1.28443	0.417629	-0.352596	0.373971	1.24199
	88		1.24964	0.173787	-0.108965	0.273856	1.20623	1.55028	1.44117	0.729198	0.635173	0.662018	1.39248	1.56872	1.24964	0.173787	-0.108965	0.273856	1.20623	1.55028	1.44117	0.729198	0.635173	0.662018	1.39248	1.56872	1.24964	0.173787	-0.108965	0.273856	1.20623	1.55028	1.44117	0.729198	0.635173	0.662018	1.39248	1.56872	1.24964	0.173787	-0.108965	0.273856	1.20623	1.55028	1.44117	0.729198	0.635173	0.662018	1.39248
	88.1		1.08442	0.107307	-0.572776	0.24891	1.07297	1.24054	1.41966	1.19008	1.02798	1.14533	1.3648	1.27478	1.08442	0.107307	-0.572776	0.24891	1.07297	1.24054	1.41966	1.19008	1.02798	1.14533	1.3648	1.27478	1.08442	0.107307	-0.572776	0.24891	1.07297	1.24054	1.41966	1.19008	1.02798	1.14533	1.3648	1.27478	1.08442	0.107307	-0.572776	0.24891	1.07297	1.24054	1.41966	1.19008	1.02798	1.14533	1.3648
	88.2		0.871689	-0.109488	0.613934	-0.189091	0.892529	1.06484	1.14097	0.853696	0.465546	0.846036	1.09325	1.06377	0.871689	-0.109488	0.613934	-0.189091	0.892529	1.06484	1.14097	0.853696	0.465546	0.846036	1.09325	1.06377	0.871689	-0.109488	0.613934	-0.189091	0.892529	1.06484	1.14097	0.853696	0.465546	0.846036	1.09325	1.06377	0.871689	-0.109488	0.613934	-0.189091	0.892529	1.06484	1.14097	0.853696	0.465546	0.846036	1.09325
	88.3		0.521195	0.286893	1.18692	0.115898	0.662736	-0.170488	0.838151	0.738888	0.615113	0.698493	0.817123	-0.0829539	0.521195	0.286893	1.18692	0.115898	0.662736	-0.170488	0.838151	0.738888	0.615113	0.698493	0.817123	-0.0829539	0.521195	0.286893	1.18692	0.115898	0.662736	-0.170488	0.838151	0.738888	0.615113	0.698493	0.817123	-0.0829539	0.521195	0.286893	1.18692	0.115898	0.662736	-0.170488	0.838151	0.738888	0.615113	0.698493	0.817123
	88.4		0.368191	0.371034	1.18816	0.537743	0.449461	0.811578	0.504424	0.510169	0.512436	0.529148	0.543377	0.874425	0.368191	0.371034	1.18816	0.537743	0.449461	0.811578	0.504424	0.510169	0.512436	0.529148	0.543377	0.874425	0.368191	0.371034	1.18816	0.537743	0.449461	0.811578	0.504424	0.510169	0.512436	0.529148	0.543377	0.874425	0.368191	0.371034	1.18816	0.537743	0.449461	0.811578	0.504424	0.510169	0.512436	0.529148	0.543377
	88.5		0.981003	0.880349	0.70523	0.891882	1.01664	1.32702	0.800974	1.24312	0.36201	1.23382	0.86724	1.35868	0.981003	0.880349	0.70523	0.891882	1.01664	1.32702	0.800974	1.24312	0.36201	1.23382	0.86724	1.35868	0.981003	0.880349	0.70523	0.891882	1.01664	1.32702	0.800974	1.24312	0.36201	1.23382	0.86724	1.35868	0.981003	0.880349	0.70523	0.891882	1.01664	1.32702	0.800974	1.24312	0.36201	1.23382	0.86724
	88.6		1.09009	1.18311	0.925395	1.17182	1.16324	1.51359	0.932935	1.17202	0.961163	1.19995	0.98253	1.54171	1.09009	1.18311	0.925395	1.17182	1.16324	1.51359	0.932935	1.17202	0.961163	1.19995	0.98253	1.54171	1.09009	1.18311	0.925395	1.17182	1.16324	1.51359	0.932935	1.17202	0.961163	1.19995	0.98253	1.54171	1.09009	1.18311	0.925395	1.17182	1.16324	1.51359	0.932935	1.17202	0.961163	1.19995	0.98253
	88.7		0.960944	0.849982	1.01543	0.751428	1.01998	1.69767	1.06456	0.814639	0.548535	0.837671	1.08339	1.70706	0.960944	0.849982	1.01543	0.751428	1.01998	1.69767	1.06456	0.814639	0.548535	0.837671	1.08339	1.70706	0.960944	0.849982	1.01543	0.751428	1.01998	1.69767	1.06456	0.814639	0.548535	0.837671	1.08339	1.70706	0.960944	0.849982	1.01543	0.751428	1.01998	1.69767	1.06456	0.814639	0.548535	0.837671	1.08339
	88.8		0.473628	0.681841	0.56937	0.685248	0.568531	1.74135	0.85439	0.833309	0.306754	0.848333	0.855327	1.72985	0.473628	0.681841	0.56937	0.685248	0.568531	1.74135	0.85439	0.833309	0.306754	0.848333	0.855327	1.72985	0.473628	0.681841	0.56937	0.685248	0.568531	1.74135	0.85439	0.833309	0.306754	0.848333	0.855327	1.72985	0.473628	0.681841	0.56937	0.685248	0.568531	1.74135	0.85439	0.833309	0.306754	0.848333	0.855327
	88.9		0.354646	1.04124	-0.0830291	1.04125	0.476131	1.57279	0.608762	1.17769	1.07343	1.2031	0.639635	1.56607	0.354646	1.04124	-0.0830291	1.04125	0.476131	1.57279	0.608762	1.17769	1.07343	1.2031	0.639635	1.56607	0.354646	1.04124	-0.0830291	1.04125	0.476131	1.57279	0.608762	1.17769	1.07343	1.2031	0.639635	1.56607	0.354646	1.04124	-0.0830291	1.04125	0.476131	1.57279	0.608762	1.17769	1.07343	1.2031	0.639635
	89		0.0852739	0.904491	0.568023	0.785354	0.328258	1.41463	0.354253	1.21698	0.960102	1.2163	0.43221	1.41238	0.0852739	0.904491	0.568023	0.785354	0.328258	1.41463	0.354253	1.21698	0.960102	1.2163	0.43221	1.41238	0.0852739	0.904491	0.568023	0.785354	0.328258	1.41463	0.354253	1.21698	0.960102	1.2163	0.43221	1.41238	0.0852739	0.904491	0.568023	0.785354	0.328258	1.41463	0.354253	1.21698	0.960102	1.2163	0.43221
	89.1		0.472315	0.669532	1.08812	0.639508	0.367011	0.96156	0.510157	0.533704	0.284892	0.560176	0.489989	0.980627	0.472315	0.669532	1.08812	0.639508	0.367011	0.96156	0.510157	0.533704	0.284892	0.560176	0.489989	0.980627	0.472315	0.669532	1.08812	0.639508	0.367011	0.96156	0.510157	0.533704	0.284892	0.560176	0.489989	0.980627	0.472315	0.669532	1.08812	0.639508	0.367011	0.96156	0.510157	0.533704	0.284892	0.560176	0.489989
	89.2		0.550092	1.04552	1.37138	1.06244	0.496849	1.05029	0.456962	0.558289	0.51233	0.526861	0.422133	1.04002	0.550092	1.04552	1.37138	1.06244	0.496849	1.05029	0.456962	0.558289	0.51233	0.526861	0.422133	1.04002	0.550092	1.04552	1.37138	1.06244	0.496849	1.05029	0.456962	0.558289	0.51233	0.526861	0.422133	1.04002	0.550092	1.04552	1.37138	1.06244	0.496849	1.05029	0.456962	0.558289	0.51233	0.526861	0.422133
	89.3		0.547714	1.07442	1.28002	1.06204	0.50925	1.4845	0.472265	0.88521	0.275795	0.863607	0.429032	1.45849	0.547714	1.07442	1.28002	1.06204	0.50925	1.4845	0.472265	0.88521	0.275795	0.863607	0.429032	1.45849	0.547714	1.07442	1.28002	1.06204	0.50925	1.4845	0.472265	0.88521	0.275795	0.863607	0.429032	1.45849	0.547714	1.07442	1.28002	1.06204	0.50925	1.4845	0.472265	0.88521	0.275795	0.863607	0.429032
	89.4		0.307516	1.11502	1.00638	1.14608	0.140579	1.4388	0.0124987	0.801733	-0.552438	0.842883	0.016049	1.43004	0.307516	1.11502	1.00638	1.14608	0.140579	1.4388	0.0124987	0.801733	-0.552438	0.842883	0.016049	1.43004	0.307516	1.11502	1.00638	1.14608	0.140579	1.4388	0.0124987	0.801733	-0.552438	0.842883	0.016049	1.43004	0.307516	1.11502	1.00638	1.14608	0.140579	1.4388	0.0124987	0.801733	-0.552438	0.842883	0.016049
	89.5		0.401207	0.758258	0.692347	0.773941	0.256032	1.30797	0.440557	0.822617	-0.0692497	0.832366	0.492821	1.30253	0.401207	0.758258	0.692347	0.773941	0.256032	1.30797	0.440557	0.822617	-0.0692497	0.832366	0.492821	1.30253	0.401207	0.758258	0.692347	0.773941	0.256032	1.30797	0.440557	0.822617	-0.0692497	0.832366	0.492821	1.30253	0.401207	0.758258	0.692347	0.773941	0.256032	1.30797	0.440557	0.822617	-0.0692497	0.832366	0.492821
	89.6		0.740171	0.559928	0.872631	0.600692	0.703616	0.68003	0.690431	0.301675	0.672463	0.308099	0.702656	0.695446	0.740171	0.559928	0.872631	0.600692	0.703616	0.68003	0.690431	0.301675	0.672463	0.308099	0.702656	0.695446	0.740171	0.559928	0.872631	0.600692	0.703616	0.68003	0.690431	0.301675	0.672463	0.308099	0.702656	0.695446	0.740171	0.559928	0.872631	0.600692	0.703616	0.68003	0.690431	0.301675	0.672463	0.308099	0.702656
	89.7		0.887872	0.621937	0.931388	0.648584	0.894705	-1.50443	0.752016	0.438083	0.81518	0.421989	0.804269	-0.912254	0.887872	0.621937	0.931388	0.648584	0.894705	-1.50443	0.752016	0.438083	0.81518	0.421989	0.804269	-0.912254	0.887872	0.621937	0.931388	0.648584	0.894705	-1.50443	0.752016	0.438083	0.81518	0.421989	0.804269	-0.912254	0.887872	0.621937	0.931388	0.648584	0.894705	-1.50443	0.752016	0.438083	0.81518	0.421989	0.804269
	89.8		1.09043	0.556854	0.56385	0.550632	1.06098	0.96349	0.542235	0.00440289	0.554709	-0.124008	0.626034	0.922092	1.09043	0.556854	0.56385	0.550632	1.06098	0.96349	0.542235	0.00440289	0.554709	-0.124008	0.626034	0.922092	1.09043	0.556854	0.56385	0.550632	1.06098	0.96349	0.542235	0.00440289	0.554709	-0.124008	0.626034	0.922092	1.09043	0.556854	0.56385	0.550632	1.06098	0.96349	0.542235	0.00440289	0.554709	-0.124008	0.626034
	89.9		1.07777	0.0169806	0.464713	0.132303	1.02832	1.08472	0.96377	0.507516	0.359785	0.462995	0.94648	1.0886	1.07777	0.0169806	0.464713	0.132303	1.02832	1.08472	0.96377	0.507516	0.359785	0.462995	0.94648	1.0886	1.07777	0.0169806	0.464713	0.132303	1.02832	1.08472	0.96377	0.507516	0.359785	0.462995	0.94648	1.0886	1.07777	0.0169806	0.464713	0.132303	1.02832	1.08472	0.96377	0.507516	0.359785	0.462995	0.94648
	90		0.83987	-0.0717183	0.470228	0.130937	0.84263	1.25495	1.05091	0.479496	0.525725	0.444208	1.00377	1.2621	0.83987	-0.0717183	0.470228	0.130937	0.84263	1.25495	1.05091	0.479496	0.525725	0.444208	1.00377	1.2621	0.83987	-0.0717183	0.470228	0.130937	0.84263	1.25495	1.05091	0.479496	0.525725	0.444208	1.00377	1.2621	0.83987	-0.0717183	0.470228	0.130937	0.84263	1.25495	1.05091	0.479496	0.525725	0.444208	1.00377
	90.1		0.0862532	0.417306	-0.160338	0.482491	0.16618	1.02369	0.987822	0.785864	0.540451	0.724465	0.944938	1.02916	0.0862532	0.417306	-0.160338	0.482491	0.16618	1.02369	0.987822	0.785864	0.540451	0.724465	0.944938	1.02916	0.0862532	0.417306	-0.160338	0.482491	0.16618	1.02369	0.987822	0.785864	0.540451	0.724465	0.944938	1.02916	0.0862532	0.417306	-0.160338	0.482491	0.16618	1.02369	0.987822	0.785864	0.540451	0.724465	0.944938
	90.2		0.268307	0.49304	0.527903	0.419648	0.281245	1.27519	0.536014	0.402818	-0.143069	0.400108	0.520089	1.27737	0.268307	0.49304	0.527903	0.419648	0.281245	1.27519	0.536014	0.402818	-0.143069	0.400108	0.520089	1.27737	0.268307	0.49304	0.527903	0.419648	0.281245	1.27519	0.536014	0.402818	-0.143069	0.400108	0.520089	1.27737	0.268307	0.49304	0.527903	0.419648	0.281245	1.27519	0.536014	0.402818	-0.143069	0.400108	0.520089
	90.3		0.499981	0.466148	0.989419	0.48891	0.567902	1.11257	0.56085	0.647644	-1.93844	0.641249	0.510985	1.12638	0.499981	0.466148	0.989419	0.48891	0.567902	1.11257	0.56085	0.647644	-1.93844	0.641249	0.510985	1.12638	0.499981	0.466148	0.989419	0.48891	0.567902	1.11257	0.56085	0.647644	-1.93844	0.641249	0.510985	1.12638	0.499981	0.466148	0.989419	0.48891	0.567902	1.11257	0.56085	0.647644	-1.93844	0.641249	0.510985
	90.4		0.166712	0.5628	0.833582	0.647283	0.303736	1.18927	0.164683	0.798301	-0.908445	0.812251	-0.0181883	1.15522	0.166712	0.5628	0.833582	0.647283	0.303736	1.18927	0.164683	0.798301	-0.908445	0.812251	-0.0181883	1.15522	0.166712	0.5628	0.833582	0.647283	0.303736	1.18927	0.164683	0.798301	-0.908445	0.812251	-0.0181883	1.15522	0.166712	0.5628	0.833582	0.647283	0.303736	1.18927	0.164683	0.798301	-0.908445	0.812251	-0.0181883
	90.5		0.382185	0.90886	0.844301	0.870704	0.295715	1.0242	0.0334962	1.21258	0.191587	1.19351	0.0267768	1.00578	0.382185	0.90886	0.844301	0.870704	0.295715	1.0242	0.0334962	1.21258	0.191587	1.19351	0.0267768	1.00578	0.382185	0.90886	0.844301	0.870704	0.295715	1.0242	0.0334962	1.21258	0.191587	1.19351	0.0267768	1.00578	0.382185	0.90886	0.844301	0.870704	0.295715	1.0242	0.0334962	1.21258	0.191587	1.19351	0.0267768
	90.6		0.700288	1.15785	1.05721	1.14279	0.572851	1.18372	0.617252	0.995727	0.464118	1.01299	0.642603	1.19451	0.700288	1.15785	1.05721	1.14279	0.572851	1.18372	0.617252	0.995727	0.464118	1.01299	0.642603	1.19451	0.700288	1.15785	1.05721	1.14279	0.572851	1.18372	0.617252	0.995727	0.464118	1.01299	0.642603	1.19451	0.700288	1.15785	1.05721	1.14279	0.572851	1.18372	0.617252	0.995727	0.464118	1.01299	0.642603
	90.7		0.890296	0.951289	1.00909	0.857613	0.83562	0.984708	0.804215	0.775291	0.343947	0.746652	0.782405	1.028	0.890296	0.951289	1.00909	0.857613	0.83562	0.984708	0.804215	0.775291	0.343947	0.746652	0.782405	1.028	0.890296	0.951289	1.00909	0.857613	0.83562	0.984708	0.804215	0.775291	0.343947	0.746652	0.782405	1.028	0.890296	0.951289	1.00909	0.857613	0.83562	0.984708	0.804215	0.775291	0.343947	0.746652	0.782405
	90.8		0.89942	0.921046	0.811371	0.86302	0.905169	1.12748	0.854962	1.04525	-1.69295	1.04221	0.811842	1.08703	0.89942	0.921046	0.811371	0.86302	0.905169	1.12748	0.854962	1.04525	-1.69295	1.04221	0.811842	1.08703	0.89942	0.921046	0.811371	0.86302	0.905169	1.12748	0.854962	1.04525	-1.69295	1.04221	0.811842	1.08703	0.89942	0.921046	0.811371	0.86302	0.905169	1.12748	0.854962	1.04525	-1.69295	1.04221	0.811842
	90.9		0.757099	0.865143	0.164807	0.83869	0.803413	1.14106	0.565648	1.0603	0.485644	1.10788	0.552557	1.08999	0.757099	0.865143	0.164807	0.83869	0.803413	1.14106	0.565648	1.0603	0.485644	1.10788	0.552557	1.08999	0.757099	0.865143	0.164807	0.83869	0.803413	1.14106	0.565648	1.0603	0.485644	1.10788	0.552557	1.08999	0.757099	0.865143	0.164807	0.83869	0.803413	1.14106	0.565648	1.0603	0.485644	1.10788	0.552557
	91		0.355723	0.0170069	-0.194023	0.0835082	0.403432	1.21311	0.61457	0.982583	1.0078	1.01009	0.668963	1.16672	0.355723	0.0170069	-0.194023	0.0835082	0.403432	1.21311	0.61457	0.982583	1.0078	1.01009	0.668963	1.16672	0.355723	0.0170069	-0.194023	0.0835082	0.403432	1.21311	0.61457	0.982583	1.0078	1.01009	0.668963	1.16672	0.355723	0.0170069	-0.194023	0.0835082	0.403432	1.21311	0.61457	0.982583	1.0078	1.01009	0.668963
	91.1		0.762244	0.234678	-0.113538	0.325497	0.751733	1.17937	0.997767	0.0766292	1.13402	0.195283	1.02346	1.16949	0.762244	0.234678	-0.113538	0.325497	0.751733	1.17937	0.997767	0.0766292	1.13402	0.195283	1.02346	1.16949	0.762244	0.234678	-0.113538	0.325497	0.751733	1.17937	0.997767	0.0766292	1.13402	0.195283	1.02346	1.16949	0.762244	0.234678	-0.113538	0.325497	0.751733	1.17937	0.997767	0.0766292	1.13402	0.195283	1.02346
	91.2		0.619031	0.726218	0.0556095	0.780833	0.620453	1.39869	0.866759	0.109189	1.04412	0.130178	0.882965	1.40978	0.619031	0.726218	0.0556095	0.780833	0.620453	1.39869	0.866759	0.109189	1.04412	0.130178	0.882965	1.40978	0.619031	0.726218	0.0556095	0.780833	0.620453	1.39869	0.866759	0.109189	1.04412	0.130178	0.882965	1.40978	0.619031	0.726218	0.0556095	0.780833	0.620453	1.39869	0.866759	0.109189	1.04412	0.130178	0.882965
	91.3		0.767526	0.684832	0.321354	0.695536	0.759151	1.50117	0.772305	0.45978	0.627149	0.414807	0.763191	1.50283	0.767526	0.684832	0.321354	0.695536	0.759151	1.50117	0.772305	0.45978	0.627149	0.414807	0.763191	1.50283	0.767526	0.684832	0.321354	0.695536	0.759151	1.50117	0.772305	0.45978	0.627149	0.414807	0.763191	1.50283	0.767526	0.684832	0.321354	0.695536	0.759151	1.50117	0.772305	0.45978	0.627149	0.414807	0.763191
	91.4		0.189571	0.808797	0.54694	0.832219	0.101211	1.26845	-0.37843	0.773008	0.169532	0.792635	-0.421738	1.28889	0.189571	0.808797	0.54694	0.832219	0.101211	1.26845	-0.37843	0.773008	0.169532	0.792635	-0.421738	1.28889	0.189571	0.808797	0.54694	0.832219	0.101211	1.26845	-0.37843	0.773008	0.169532	0.792635	-0.421738	1.28889	0.189571	0.808797	0.54694	0.832219	0.101211	1.26845	-0.37843	0.773008	0.169532	0.792635	-0.421738
	91.5		0.253075	0.408198	0.37287	0.364843	0.156447	1.23935	0.598107	0.934791	0.202655	0.903346	0.639833	1.26099	0.253075	0.408198	0.37287	0.364843	0.156447	1.23935	0.598107	0.934791	0.202655	0.903346	0.639833	1.26099	0.253075	0.408198	0.37287	0.364843	0.156447	1.23935	0.598107	0.934791	0.202655	0.903346	0.639833	1.26099	0.253075	0.408198	0.37287	0.364843	0.156447	1.23935	0.598107	0.934791	0.202655	0.903346	0.639833
	91.6		0.818956	0.34426	0.297272	0.280045	0.71231	1.36894	1.25898	0.525761	0.647439	0.518812	1.27623	1.35505	0.818956	0.34426	0.297272	0.280045	0.71231	1.36894	1.25898	0.525761	0.647439	0.518812	1.27623	1.35505	0.818956	0.34426	0.297272	0.280045	0.71231	1.36894	1.25898	0.525761	0.647439	0.518812	1.27623	1.35505	0.818956	0.34426	0.297272	0.280045	0.71231	1.36894	1.25898	0.525761	0.647439	0.518812	1.27623
	91.7		0.774374	-0.374116	-0.150358	-0.190459	0.680079	0.819347	1.12865	-0.126639	0.951406	-0.292225	1.14287	0.75208	0.774374	-0.374116	-0.150358	-0.190459	0.680079	0.819347	1.12865	-0.126639	0.951406	-0.292225	1.14287	0.75208	0.774374	-0.374116	-0.150358	-0.190459	0.680079	0.819347	1.12865	-0.126639	0.951406	-0.292225	1.14287	0.75208	0.774374	-0.374116	-0.150358	-0.190459	0.680079	0.819347	1.12865	-0.126639	0.951406	-0.292225	1.14287
	91.8		0.49348	0.162892	-0.235665	0.0933842	0.485693	0.863834	0.499867	0.19995	1.04973	0.243765	0.483148	0.797835	0.49348	0.162892	-0.235665	0.0933842	0.485693	0.863834	0.499867	0.19995	1.04973	0.243765	0.483148	0.797835	0.49348	0.162892	-0.235665	0.0933842	0.485693	0.863834	0.499867	0.19995	1.04973	0.243765	0.483148	0.797835	0.49348	0.162892	-0.235665	0.0933842	0.485693	0.863834	0.499867	0.19995	1.04973	0.243765	0.483148
	91.9		0.343576	0.400536	0.457616	0.437859	0.40191	1.18163	0.597854	-0.00599982	0.960474	0.055674	0.546185	1.16997	0.343576	0.400536	0.457616	0.437859	0.40191	1.18163	0.597854	-0.00599982	0.960474	0.055674	0.546185	1.16997	0.343576	0.400536	0.457616	0.437859	0.40191	1.18163	0.597854	-0.00599982	0.960474	0.055674	0.546185	1.16997	0.343576	0.400536	0.457616	0.437859	0.40191	1.18163	0.597854	-0.00599982	0.960474	0.055674	0.546185
	92		0.755988	0.510123	0.630791	0.428825	0.790927	1.51386	0.951603	-0.181582	0.612385	-0.138996	0.952238	1.50438	0.755988	0.510123	0.630791	0.428825	0.790927	1.51386	0.951603	-0.181582	0.612385	-0.138996	0.952238	1.50438	0.755988	0.510123	0.630791	0.428825	0.790927	1.51386	0.951603	-0.181582	0.612385	-0.138996	0.952238	1.50438	0.755988	0.510123	0.630791	0.428825	0.790927	1.51386	0.951603	-0.181582	0.612385	-0.138996	0.952238
	92.1		0.461366	0.580366	0.643471	0.542753	0.455927	1.47722	0.847797	0.0659029	0.357814	0.115007	0.866693	1.49204	0.461366	0.580366	0.643471	0.542753	0.455927	1.47722	0.847797	0.0659029	0.357814	0.115007	0.866693	1.49204	0.461366	0.580366	0.643471	0.542753	0.455927	1.47722	0.847797	0.0659029	0.357814	0.115007	0.866693	1.49204	0.461366	0.580366	0.643471	0.542753	0.455927	1.47722	0.847797	0.0659029	0.357814	0.115007	0.866693
	92.2		0.336341	-0.0275579	-0.0381061	-0.0397191	0.160394	1.60149	0.435496	-0.113571	0.755549	-0.224766	0.426197	1.62534	0.336341	-0.0275579	-0.0381061	-0.0397191	0.160394	1.60149	0.435496	-0.113571	0.755549	-0.224766	0.426197	1.62534	0.336341	-0.0275579	-0.0381061	-0.0397191	0.160394	1.60149	0.435496	-0.113571	0.755549	-0.224766	0.426197	1.62534	0.336341	-0.0275579	-0.0381061	-0.0397191	0.160394	1.60149	0.435496	-0.113571	0.755549	-0.224766	0.426197
	92.3		0.771572	-0.136516	0.0698576	0.199805	0.625074	1.42491	0.82074	0.190697	0.988845	0.196275	0.820475	1.46852	0.771572	-0.136516	0.0698576	0.199805	0.625074	1.42491	0.82074	0.190697	0.988845	0.196275	0.820475	1.46852	0.771572	-0.136516	0.0698576	0.199805	0.625074	1.42491	0.82074	0.190697	0.988845	0.196275	0.820475	1.46852	0.771572	-0.136516	0.0698576	0.199805	0.625074	1.42491	0.82074	0.190697	0.988845	0.196275	0.820475
	92.4		1.01048	-0.108532	0.875674	-0.0679304	0.942279	1.41358	0.963903	-0.701384	0.875925	-0.542464	0.988629	1.42895	1.01048	-0.108532	0.875674	-0.0679304	0.942279	1.41358	0.963903	-0.701384	0.875925	-0.542464	0.988629	1.42895	1.01048	-0.108532	0.875674	-0.0679304	0.942279	1.41358	0.963903	-0.701384	0.875925	-0.542464	0.988629	1.42895	1.01048	-0.108532	0.875674	-0.0679304	0.942279	1.41358	0.963903	-0.701384	0.875925	-0.542464	0.988629
	92.5		0.958863	0.653013	0.779705	0.544073	0.943393	1.08436	0.412619	0.884926	0.377508	0.851164	0.450761	1.08702	0.958863	0.653013	0.779705	0.544073	0.943393	1.08436	0.412619	0.884926	0.377508	0.851164	0.450761	1.08702	0.958863	0.653013	0.779705	0.544073	0.943393	1.08436	0.412619	0.884926	0.377508	0.851164	0.450761	1.08702	0.958863	0.653013	0.779705	0.544073	0.943393	1.08436	0.412619	0.884926	0.377508	0.851164	0.450761
	92.6		0.694156	1.14691	0.352046	1.11433	0.700564	0.880298	0.346258	1.10361	-0.115281	1.10091	0.390684	0.892041	0.694156	1.14691	0.352046	1.11433	0.700564	0.880298	0.346258	1.10361	-0.115281	1.10091	0.390684	0.892041	0.694156	1.14691	0.352046	1.11433	0.700564	0.880298	0.346258	1.10361	-0.115281	1.10091	0.390684	0.892041	0.694156	1.14691	0.352046	1.11433	0.700564	0.880298	0.346258	1.10361	-0.115281	1.10091	0.390684
	92.7		0.722576	1.1225	0.306598	1.06818	0.760401	1.10141	0.654019	1.21163	-0.0408248	1.18813	0.718536	1.10919	0.722576	1.1225	0.306598	1.06818	0.760401	1.10141	0.654019	1.21163	-0.0408248	1.18813	0.718536	1.10919	0.722576	1.1225	0.306598	1.06818	0.760401	1.10141	0.654019	1.21163	-0.0408248	1.18813	0.718536	1.10919	0.722576	1.1225	0.306598	1.06818	0.760401	1.10141	0.654019	1.21163	-0.0408248	1.18813	0.718536
	92.8		0.358855	1.05867	0.297058	1.04921	0.400452	0.798336	0.412594	0.934698	-0.192673	0.940521	0.473368	0.801099	0.358855	1.05867	0.297058	1.04921	0.400452	0.798336	0.412594	0.934698	-0.192673	0.940521	0.473368	0.801099	0.358855	1.05867	0.297058	1.04921	0.400452	0.798336	0.412594	0.934698	-0.192673	0.940521	0.473368	0.801099	0.358855	1.05867	0.297058	1.04921	0.400452	0.798336	0.412594	0.934698	-0.192673	0.940521	0.473368
	92.9		0.665084	0.827977	0.0827552	0.778688	0.59183	1.01554	0.455901	0.796202	-0.686083	0.79584	0.393436	0.968054	0.665084	0.827977	0.0827552	0.778688	0.59183	1.01554	0.455901	0.796202	-0.686083	0.79584	0.393436	0.968054	0.665084	0.827977	0.0827552	0.778688	0.59183	1.01554	0.455901	0.796202	-0.686083	0.79584	0.393436	0.968054	0.665084	0.827977	0.0827552	0.778688	0.59183	1.01554	0.455901	0.796202	-0.686083	0.79584	0.393436
	93		0.835546	0.807698	-0.497468	0.781755	0.736662	0.592455	0.717789	0.718266	-0.645483	0.747059	0.731354	0.548997	0.835546	0.807698	-0.497468	0.781755	0.736662	0.592455	0.717789	0.718266	-0.645483	0.747059	0.731354	0.548997	0.835546	0.807698	-0.497468	0.781755	0.736662	0.592455	0.717789	0.718266	-0.645483	0.747059	0.731354	0.548997	0.835546	0.807698	-0.497468	0.781755	0.736662	0.592455	0.717789	0.718266	-0.645483	0.747059	0.731354
	93.1		0.908641	0.471094	-0.206129	0.46081	0.840948	0.165833	1.01873	0.377932	-0.253397	0.354612	1.03666	0.128007	0.908641	0.471094	-0.206129	0.46081	0.840948	0.165833	1.01873	0.377932	-0.253397	0.354612	1.03666	0.128007	0.908641	0.471094	-0.206129	0.46081	0.840948	0.165833	1.01873	0.377932	-0.253397	0.354612	1.03666	0.128007	0.908641	0.471094	-0.206129	0.46081	0.840948	0.165833	1.01873	0.377932	-0.253397	0.354612	1.03666
	93.2		0.666363	0.000653977	0.474949	0.208652	0.667404	1.00254	0.663178	-0.721088	-0.518235	-0.598537	0.684839	1.02485	0.666363	0.000653977	0.474949	0.208652	0.667404	1.00254	0.663178	-0.721088	-0.518235	-0.598537	0.684839	1.02485	0.666363	0.000653977	0.474949	0.208652	0.667404	1.00254	0.663178	-0.721088	-0.518235	-0.598537	0.684839	1.02485	0.666363	0.000653977	0.474949	0.208652	0.667404	1.00254	0.663178	-0.721088	-0.518235	-0.598537	0.684839
	93.3		0.928136	0.12467	0.655831	0.0887635	0.934986	1.4652	0.259644	0.670036	-1.16978	0.628167	0.320858	1.48564	0.928136	0.12467	0.655831	0.0887635	0.934986	1.4652	0.259644	0.670036	-1.16978	0.628167	0.320858	1.48564	0.928136	0.12467	0.655831	0.0887635	0.934986	1.4652	0.259644	0.670036	-1.16978	0.628167	0.320858	1.48564	0.928136	0.12467	0.655831	0.0887635	0.934986	1.4652	0.259644	0.670036	-1.16978	0.628167	0.320858
	93.4		0.766183	0.573635	0.524794	0.527544	0.705471	1.46651	0.315106	0.841234	-0.117062	0.853467	0.447472	1.48591	0.766183	0.573635	0.524794	0.527544	0.705471	1.46651	0.315106	0.841234	-0.117062	0.853467	0.447472	1.48591	0.766183	0.573635	0.524794	0.527544	0.705471	1.46651	0.315106	0.841234	-0.117062	0.853467	0.447472	1.48591	0.766183	0.573635	0.524794	0.527544	0.705471	1.46651	0.315106	0.841234	-0.117062	0.853467	0.447472
	93.5		0.792207	0.421307	0.1495	0.253736	0.750838	1.38824	0.828083	0.974439	0.506736	0.964643	0.920758	1.39657	0.792207	0.421307	0.1495	0.253736	0.750838	1.38824	0.828083	0.974439	0.506736	0.964643	0.920758	1.39657	0.792207	0.421307	0.1495	0.253736	0.750838	1.38824	0.828083	0.974439	0.506736	0.964643	0.920758	1.39657	0.792207	0.421307	0.1495	0.253736	0.750838	1.38824	0.828083	0.974439	0.506736	0.964643	0.920758
	93.6		0.703791	-0.151409	-0.172534	-0.325441	0.68088	1.14166	1.09937	-0.120076	0.784925	-0.0616933	1.16486	1.13134	0.703791	-0.151409	-0.172534	-0.325441	0.68088	1.14166	1.09937	-0.120076	0.784925	-0.0616933	1.16486	1.13134	0.703791	-0.151409	-0.172534	-0.325441	0.68088	1.14166	1.09937	-0.120076	0.784925	-0.0616933	1.16486	1.13134	0.703791	-0.151409	-0.172534	-0.325441	0.68088	1.14166	1.09937	-0.120076	0.784925	-0.0616933	1.16486
	93.7		0.471138	0.540231	-0.43182	0.669724	0.406664	0.372334	0.852266	0.103989	0.89357	0.118678	0.901818	0.313905	0.471138	0.540231	-0.43182	0.669724	0.406664	0.372334	0.852266	0.103989	0.89357	0.118678	0.901818	0.313905	0.471138	0.540231	-0.43182	0.669724	0.406664	0.372334	0.852266	0.103989	0.89357	0.118678	0.901818	0.313905	0.471138	0.540231	-0.43182	0.669724	0.406664	0.372334	0.852266	0.103989	0.89357	0.118678	0.901818
	93.8		0.405091	0.752067	0.410044	0.763981	0.38059	0.536716	0.370214	0.709551	0.978948	0.703766	0.372014	0.605207	0.405091	0.752067	0.410044	0.763981	0.38059	0.536716	0.370214	0.709551	0.978948	0.703766	0.372014	0.605207	0.405091	0.752067	0.410044	0.763981	0.38059	0.536716	0.370214	0.709551	0.978948	0.703766	0.372014	0.605207	0.405091	0.752067	0.410044	0.763981	0.38059	0.536716	0.370214	0.709551	0.978948	0.703766	0.372014
	93.9		0.664169	0.677318	0.87601	0.727589	0.647408	0.924175	0.371434	0.512543	0.981788	0.493198	0.382717	0.97046	0.664169	0.677318	0.87601	0.727589	0.647408	0.924175	0.371434	0.512543	0.981788	0.493198	0.382717	0.97046	0.664169	0.677318	0.87601	0.727589	0.647408	0.924175	0.371434	0.512543	0.981788	0.493198	0.382717	0.97046	0.664169	0.677318	0.87601	0.727589	0.647408	0.924175	0.371434	0.512543	0.981788	0.493198	0.382717
	94		0.686168	0.581737	0.924659	0.568877	0.647182	1.39096	0.784898	0.051759	0.615582	-0.0175155	0.791334	1.39373	0.686168	0.581737	0.924659	0.568877	0.647182	1.39096	0.784898	0.051759	0.615582	-0.0175155	0.791334	1.39373	0.686168	0.581737	0.924659	0.568877	0.647182	1.39096	0.784898	0.051759	0.615582	-0.0175155	0.791334	1.39373	0.686168	0.581737	0.924659	0.568877	0.647182	1.39096	0.784898	0.051759	0.615582	-0.0175155	0.791334
	94.1		0.382983	0.63674	0.693798	0.70646	0.197939	1.22646	0.954233	-0.280072	-0.0122234	-0.228737	0.948334	1.23019	0.382983	0.63674	0.693798	0.70646	0.197939	1.22646	0.954233	-0.280072	-0.0122234	-0.228737	0.948334	1.23019	0.382983	0.63674	0.693798	0.70646	0.197939	1.22646	0.954233	-0.280072	-0.0122234	-0.228737	0.948334	1.23019	0.382983	0.63674	0.693798	0.70646	0.197939	1.22646	0.954233	-0.280072	-0.0122234	-0.228737	0.948334
	94.2		-0.263562	0.459243	0.675264	0.47788	-0.397728	1.25331	0.412354	0.345282	0.465856	0.332125	0.383687	1.25131	-0.263562	0.459243	0.675264	0.47788	-0.397728	1.25331	0.412354	0.345282	0.465856	0.332125	0.383687	1.25131	-0.263562	0.459243	0.675264	0.47788	-0.397728	1.25331	0.412354	0.345282	0.465856	0.332125	0.383687	1.25131	-0.263562	0.459243	0.675264	0.47788	-0.397728	1.25331	0.412354	0.345282	0.465856	0.332125	0.383687
	94.3		0.0800469	0.145791	1.00167	0.297345	0.20242	0.955954	-0.501287	-0.136213	0.662438	-0.254784	-0.508464	0.969751	0.0800469	0.145791	1.00167	0.297345	0.20242	0.955954	-0.501287	-0.136213	0.662438	-0.254784	-0.508464	0.969751	0.0800469	0.145791	1.00167	0.297345	0.20242	0.955954	-0.501287	-0.136213	0.662438	-0.254784	-0.508464	0.969751	0.0800469	0.145791	1.00167	0.297345	0.20242	0.955954	-0.501287	-0.136213	0.662438	-0.254784	-0.508464
	94.4		0.640106	-0.013018	1.10188	-0.155668	0.705217	0.79505	0.453114	0.0314897	0.397566	0.0453384	0.479872	0.791009	0.640106	-0.013018	1.10188	-0.155668	0.705217	0.79505	0.453114	0.0314897	0.397566	0.0453384	0.479872	0.791009	0.640106	-0.013018	1.10188	-0.155668	0.705217	0.79505	0.453114	0.0314897	0.397566	0.0453384	0.479872	0.791009	0.640106	-0.013018	1.10188	-0.155668	0.705217	0.79505	0.453114	0.0314897	0.397566	0.0453384	0.479872
	94.5		0.83905	0.738523	0.845103	0.627542	0.835789	0.491989	0.607357	0.813159	-0.556225	0.811516	0.604593	0.405027	0.83905	0.738523	0.845103	0.627542	0.835789	0.491989	0.607357	0.813159	-0.556225	0.811516	0.604593	0.405027	0.83905	0.738523	0.845103	0.627542	0.835789	0.491989	0.607357	0.813159	-0.556225	0.811516	0.604593	0.405027	0.83905	0.738523	0.845103	0.627542	0.835789	0.491989	0.607357	0.813159	-0.556225	0.811516	0.604593
	94.6		0.691153	1.03323	0.577598	1.04203	0.611131	0.293537	0.421677	0.771048	-0.317249	0.766989	0.481674	0.223147	0.691153	1.03323	0.577598	1.04203	0.611131	0.293537	0.421677	0.771048	-0.317249	0.766989	0.481674	0.223147	0.691153	1.03323	0.577598	1.04203	0.611131	0.293537	0.421677	0.771048	-0.317249	0.766989	0.481674	0.223147	0.691153	1.03323	0.577598	1.04203	0.611131	0.293537	0.421677	0.771048	-0.317249	0.766989	0.481674
	94.7		0.804709	0.754605	0.725037	0.777065	0.7229	0.988372	0.48248	0.757632	-0.446768	0.662998	0.527689	0.95348	0.804709	0.754605	0.725037	0.777065	0.7229	0.988372	0.48248	0.757632	-0.446768	0.662998	0.527689	0.95348	0.804709	0.754605	0.725037	0.777065	0.7229	0.988372	0.48248	0.757632	-0.446768	0.662998	0.527689	0.95348	0.804709	0.754605	0.725037	0.777065	0.7229	0.988372	0.48248	0.757632	-0.446768	0.662998	0.527689
	94.8		0.609529	0.598413	0.649607	0.748436	0.553556	1.099	0.317074	0.398644	-0.891144	0.393163	0.375789	1.10919	0.609529	0.598413	0.649607	0.748436	0.553556	1.099	0.317074	0.398644	-0.891144	0.393163	0.375789	1.10919	0.609529	0.598413	0.649607	0.748436	0.553556	1.099	0.317074	0.398644	-0.891144	0.393163	0.375789	1.10919	0.609529	0.598413	0.649607	0.748436	0.553556	1.099	0.317074	0.398644	-0.891144	0.393163	0.375789
	94.9		0.64349	0.462129	0.399715	0.576731	0.602266	1.33409	0.567727	0.835989	0.33074	0.843519	0.609984	1.33072	0.64349	0.462129	0.399715	0.576731	0.602266	1.33409	0.567727	0.835989	0.33074	0.843519	0.609984	1.33072	0.64349	0.462129	0.399715	0.576731	0.602266	1.33409	0.567727	0.835989	0.33074	0.843519	0.609984	1.33072	0.64349	0.462129	0.399715	0.576731	0.602266	1.33409	0.567727	0.835989	0.33074	0.843519	0.609984
	95		0.563101	0.73689	0.103166	0.843403	0.5342	0.914038	0.172615	0.808902	0.834562	0.863587	0.286539	0.901125	0.563101	0.73689	0.103166	0.843403	0.5342	0.914038	0.172615	0.808902	0.834562	0.863587	0.286539	0.901125	0.563101	0.73689	0.103166	0.843403	0.5342	0.914038	0.172615	0.808902	0.834562	0.863587	0.286539	0.901125	0.563101	0.73689	0.103166	0.843403	0.5342	0.914038	0.172615	0.808902	0.834562	0.863587	0.286539
	95.1		0.425218	0.578472	0.409716	0.550903	0.329949	0.924148	0.096487	0.894354	0.948979	0.914043	0.219746	0.917056	0.425218	0.578472	0.409716	0.550903	0.329949	0.924148	0.096487	0.894354	0.948979	0.914043	0.219746	0.917056	0.425218	0.578472	0.409716	0.550903	0.329949	0.924148	0.096487	0.894354	0.948979	0.914043	0.219746	0.917056	0.425218	0.578472	0.409716	0.550903	0.329949	0.924148	0.096487	0.894354	0.948979	0.914043	0.219746
	95.2		0.255268	0.875416	0.251378	0.899803	0.132675	0.759914	-0.513051	0.835847	0.687724	0.884279	-0.47019	0.806012	0.255268	0.875416	0.251378	0.899803	0.132675	0.759914	-0.513051	0.835847	0.687724	0.884279	-0.47019	0.806012	0.255268	0.875416	0.251378	0.899803	0.132675	0.759914	-0.513051	0.835847	0.687724	0.884279	-0.47019	0.806012	0.255268	0.875416	0.251378	0.899803	0.132675	0.759914	-0.513051	0.835847	0.687724	0.884279	-0.47019
	95.3		0.464308	0.946165	-0.17878	0.927107	0.481619	1.1086	0.273611	1.18325	-0.0769478	1.16625	0.270139	1.11047	0.464308	0.946165	-0.17878	0.927107	0.481619	1.1086	0.273611	1.18325	-0.0769478	1.16625	0.270139	1.11047	0.464308	0.946165	-0.17878	0.927107	0.481619	1.1086	0.273611	1.18325	-0.0769478	1.16625	0.270139	1.11047	0.464308	0.946165	-0.17878	0.927107	0.481619	1.1086	0.273611	1.18325	-0.0769478	1.16625	0.270139
	95.4		0.331222	0.97085	-0.725903	0.987944	0.356358	1.18311	0.368474	0.902768	-0.699352	0.902543	0.356668	1.17069	0.331222	0.97085	-0.725903	0.987944	0.356358	1.18311	0.368474	0.902768	-0.699352	0.902543	0.356668	1.17069	0.331222	0.97085	-0.725903	0.987944	0.356358	1.18311	0.368474	0.902768	-0.699352	0.902543	0.356668	1.17069	0.331222	0.97085	-0.725903	0.987944	0.356358	1.18311	0.368474	0.902768	-0.699352	0.902543	0.356668
	95.5		0.472474	0.306057	-0.66681	0.17879	0.543785	1.31238	0.460678	0.639907	0.166389	0.602526	0.416873	1.2776	0.472474	0.306057	-0.66681	0.17879	0.543785	1.31238	0.460678	0.639907	0.166389	0.602526	0.416873	1.2776	0.472474	0.306057	-0.66681	0.17879	0.543785	1.31238	0.460678	0.639907	0.166389	0.602526	0.416873	1.2776	0.472474	0.306057	-0.66681	0.17879	0.543785	1.31238	0.460678	0.639907	0.166389	0.602526	0.416873
	95.6		-0.304166	-0.0894877	-1.12727	-0.175926	-0.260047	0.957379	0.336825	-0.181801	0.329288	-0.126312	0.295122	0.908947	-0.304166	-0.0894877	-1.12727	-0.175926	-0.260047	0.957379	0.336825	-0.181801	0.329288	-0.126312	0.295122	0.908947	-0.304166	-0.0894877	-1.12727	-0.175926	-0.260047	0.957379	0.336825	-0.181801	0.329288	-0.126312	0.295122	0.908947	-0.304166	-0.0894877	-1.12727	-0.175926	-0.260047	0.957379	0.336825	-0.181801	0.329288	-0.126312	0.295122
	95.7		-0.088154	0.682192	-1.10055	0.675326	-0.165983	0.414969	-0.326027	0.415945	0.257915	0.415237	-0.412391	0.311258	-0.088154	0.682192	-1.10055	0.675326	-0.165983	0.414969	-0.326027	0.415945	0.257915	0.415237	-0.412391	0.311258	-0.088154	0.682192	-1.10055	0.675326	-0.165983	0.414969	-0.326027	0.415945	0.257915	0.415237	-0.412391	0.311258	-0.088154	0.682192	-1.10055	0.675326	-0.165983	0.414969	-0.326027	0.415945	0.257915	0.415237	-0.412391
	95.8		0.420821	0.804784	0.137257	0.780469	0.391599	0.447688	-0.0244863	0.586026	-0.5776	0.594962	-0.127665	0.507063	0.420821	0.804784	0.137257	0.780469	0.391599	0.447688	-0.0244863	0.586026	-0.5776	0.594962	-0.127665	0.507063	0.420821	0.804784	0.137257	0.780469	0.391599	0.447688	-0.0244863	0.586026	-0.5776	0.594962	-0.127665	0.507063	0.420821	0.804784	0.137257	0.780469	0.391599	0.447688	-0.0244863	0.586026	-0.5776	0.594962	-0.127665
	95.9		0.628797	0.954476	0.801302	0.986188	0.6243	0.678996	0.530304	0.687376	0.00727038	0.707478	0.437825	0.744205	0.628797	0.954476	0.801302	0.986188	0.6243	0.678996	0.530304	0.687376	0.00727038	0.707478	0.437825	0.744205	0.628797	0.954476	0.801302	0.986188	0.6243	0.678996	0.530304	0.687376	0.00727038	0.707478	0.437825	0.744205	0.628797	0.954476	0.801302	0.986188	0.6243	0.678996	0.530304	0.687376	0.00727038	0.707478	0.437825
	96		0.282969	0.921799	1.04271	0.907465	0.3817	1.15503	0.289702	0.616429	0.647353	0.657316	0.267545	1.16541	0.282969	0.921799	1.04271	0.907465	0.3817	1.15503	0.289702	0.616429	0.647353	0.657316	0.267545	1.16541	0.282969	0.921799	1.04271	0.907465	0.3817	1.15503	0.289702	0.616429	0.647353	0.657316	0.267545	1.16541	0.282969	0.921799	1.04271	0.907465	0.3817	1.15503	0.289702	0.616429	0.647353	0.657316	0.267545
	96.1		0.203482	1.00381	1.10751	1.04964	0.310588	0.611384	0.536142	0.448639	0.591109	0.475833	0.562543	0.624361	0.203482	1.00381	1.10751	1.04964	0.310588	0.611384	0.536142	0.448639	0.591109	0.475833	0.562543	0.624361	0.203482	1.00381	1.10751	1.04964	0.310588	0.611384	0.536142	0.448639	0.591109	0.475833	0.562543	0.624361	0.203482	1.00381	1.10751	1.04964	0.310588	0.611384	0.536142	0.448639	0.591109	0.475833	0.562543
	96.2		-0.13487	0.763054	1.06702	0.792217	0.17587	0.223386	0.538489	0.427317	0.496974	0.413145	0.568214	0.214185	-0.13487	0.763054	1.06702	0.792217	0.17587	0.223386	0.538489	0.427317	0.496974	0.413145	0.568214	0.214185	-0.13487	0.763054	1.06702	0.792217	0.17587	0.223386	0.538489	0.427317	0.496974	0.413145	0.568214	0.214185	-0.13487	0.763054	1.06702	0.792217	0.17587	0.223386	0.538489	0.427317	0.496974	0.413145	0.568214
	96.3		0.169127	0.355854	0.962988	0.468868	0.405175	0.0881448	-0.829758	-0.0853568	0.711709	-0.199104	-0.568693	0.0528447	0.169127	0.355854	0.962988	0.468868	0.405175	0.0881448	-0.829758	-0.0853568	0.711709	-0.199104	-0.568693	0.0528447	0.169127	0.355854	0.962988	0.468868	0.405175	0.0881448	-0.829758	-0.0853568	0.711709	-0.199104	-0.568693	0.0528447	0.169127	0.355854	0.962988	0.468868	0.405175	0.0881448	-0.829758	-0.0853568	0.711709	-0.199104	-0.568693
	96.4		0.317661	0.175015	0.47572	0.208044	0.340867	0.220619	-0.160232	-0.05214	0.595181	-0.0463879	-0.238386	0.2328	0.317661	0.175015	0.47572	0.208044	0.340867	0.220619	-0.160232	-0.05214	0.595181	-0.0463879	-0.238386	0.2328	0.317661	0.175015	0.47572	0.208044	0.340867	0.220619	-0.160232	-0.05214	0.595181	-0.0463879	-0.238386	0.2328	0.317661	0.175015	0.47572	0.208044	0.340867	0.220619	-0.160232	-0.05214	0.595181	-0.0463879	-0.238386
	96.5		0.290315	0.511574	-1.15707	0.514376	0.125196	0.698971	0.602727	0.438504	-0.101774	0.352523	0.538241	0.670903	0.290315	0.511574	-1.15707	0.514376	0.125196	0.698971	0.602727	0.438504	-0.101774	0.352523	0.538241	0.670903	0.290315	0.511574	-1.15707	0.514376	0.125196	0.698971	0.602727	0.438504	-0.101774	0.352523	0.538241	0.670903	0.290315	0.511574	-1.15707	0.514376	0.125196	0.698971	0.602727	0.438504	-0.101774	0.352523	0.538241
	96.6		-0.180465	0.793656	-0.108295	0.844049	-0.25104	0.783218	0.189474	0.426932	-0.0275316	0.337592	0.130015	0.786889	-0.180465	0.793656	-0.108295	0.844049	-0.25104	0.783218	0.189474	0.426932	-0.0275316	0.337592	0.130015	0.786889	-0.180465	0.793656	-0.108295	0.844049	-0.25104	0.783218	0.189474	0.426932	-0.0275316	0.337592	0.130015	0.786889	-0.180465	0.793656	-0.108295	0.844049	-0.25104	0.783218	0.189474	0.426932	-0.0275316	0.337592	0.130015
	96.7		0.728056	0.484741	0.0921189	0.520545	0.713636	1.13869	0.410391	0.500454	0.182174	0.512896	0.423637	1.11009	0.728056	0.484741	0.0921189	0.520545	0.713636	1.13869	0.410391	0.500454	0.182174	0.512896	0.423637	1.11009	0.728056	0.484741	0.0921189	0.520545	0.713636	1.13869	0.410391	0.500454	0.182174	0.512896	0.423637	1.11009	0.728056	0.484741	0.0921189	0.520545	0.713636	1.13869	0.410391	0.500454	0.182174	0.512896	0.423637
	96.8		0.799125	0.634885	0.366897	0.723062	0.789578	1.08552	0.707746	0.564829	-0.119073	0.659422	0.709483	1.06548	0.799125	0.634885	0.366897	0.723062	0.789578	1.08552	0.707746	0.564829	-0.119073	0.659422	0.709483	1.06548	0.799125	0.634885	0.366897	0.723062	0.789578	1.08552	0.707746	0.564829	-0.119073	0.659422	0.709483	1.06548	0.799125	0.634885	0.366897	0.723062	0.789578	1.08552	0.707746	0.564829	-0.119073	0.659422	0.709483
	96.9		0.713312	0.673835	0.0629235	0.704994	0.702897	1.15975	0.853739	0.835708	-0.5466	0.855266	0.818369	1.14447	0.713312	0.673835	0.0629235	0.704994	0.702897	1.15975	0.853739	0.835708	-0.5466	0.855266	0.818369	1.14447	0.713312	0.673835	0.0629235	0.704994	0.702897	1.15975	0.853739	0.835708	-0.5466	0.855266	0.818369	1.14447	0.713312	0.673835	0.0629235	0.704994	0.702897	1.15975	0.853739	0.835708	-0.5466	0.855266	0.818369
	97		-0.43392	0.861494	-1.07789	0.896868	-0.564198	0.908497	0.301459	0.719946	0.482766	0.739037	0.26771	0.930627	-0.43392	0.861494	-1.07789	0.896868	-0.564198	0.908497	0.301459	0.719946	0.482766	0.739037	0.26771	0.930627	-0.43392	0.861494	-1.07789	0.896868	-0.564198	0.908497	0.301459	0.719946	0.482766	0.739037	0.26771	0.930627	-0.43392	0.861494	-1.07789	0.896868	-0.564198	0.908497	0.301459	0.719946	0.482766	0.739037	0.26771
	97.1		0.572457	0.766589	0.351964	0.774022	0.47788	1.09407	-0.0148853	0.97075	0.956544	0.950367	0.0800822	1.11158	0.572457	0.766589	0.351964	0.774022	0.47788	1.09407	-0.0148853	0.97075	0.956544	0.950367	0.0800822	1.11158	0.572457	0.766589	0.351964	0.774022	0.47788	1.09407	-0.0148853	0.97075	0.956544	0.950367	0.0800822	1.11158	0.572457	0.766589	0.351964	0.774022	0.47788	1.09407	-0.0148853	0.97075	0.956544	0.950367	0.0800822
	97.2		0.898318	0.90793	0.465302	0.947893	0.81335	0.729817	0.266653	0.949292	1.05434	0.970715	0.264499	0.774059	0.898318	0.90793	0.465302	0.947893	0.81335	0.729817	0.266653	0.949292	1.05434	0.970715	0.264499	0.774059	0.898318	0.90793	0.465302	0.947893	0.81335	0.729817	0.266653	0.949292	1.05434	0.970715	0.264499	0.774059	0.898318	0.90793	0.465302	0.947893	0.81335	0.729817	0.266653	0.949292	1.05434	0.970715	0.264499
	97.3		0.906146	0.814575	0.624904	0.798588	0.851341	0.888465	0.312197	1.09823	0.928933	1.09414	0.288392	0.90818	0.906146	0.814575	0.624904	0.798588	0.851341	0.888465	0.312197	1.09823	0.928933	1.09414	0.288392	0.90818	0.906146	0.814575	0.624904	0.798588	0.851341	0.888465	0.312197	1.09823	0.928933	1.09414	0.288392	0.90818	0.906146	0.814575	0.624904	0.798588	0.851341	0.888465	0.312197	1.09823	0.928933	1.09414	0.288392
	97.4		0.489964	0.810669	0.66731	0.829542	0.449063	0.782958	0.106799	0.802681	0.57921	0.826077	0.0129768	0.807869	0.489964	0.810669	0.66731	0.829542	0.449063	0.782958	0.106799	0.802681	0.57921	0.826077	0.0129768	0.807869	0.489964	0.810669	0.66731	0.829542	0.449063	0.782958	0.106799	0.802681	0.57921	0.826077	0.0129768	0.807869	0.489964	0.810669	0.66731	0.829542	0.449063	0.782958	0.106799	0.802681	0.57921	0.826077	0.0129768
	97.5		0.201673	0.243652	0.500833	0.267949	0.294369	0.563608	0.101907	0.682498	-0.0430784	0.644758	-0.030735	0.577663	0.201673	0.243652	0.500833	0.267949	0.294369	0.563608	0.101907	0.682498	-0.0430784	0.644758	-0.030735	0.577663	0.201673	0.243652	0.500833	0.267949	0.294369	0.563608	0.101907	0.682498	-0.0430784	0.644758	-0.030735	0.577663	0.201673	0.243652	0.500833	0.267949	0.294369	0.563608	0.101907	0.682498	-0.0430784	0.644758	-0.030735
	97.6		0.643051	0.359412	0.0724822	0.292954	0.634631	-0.442361	0.47658	-0.0910155	-0.285637	-0.11082	0.411004	-0.530476	0.643051	0.359412	0.0724822	0.292954	0.634631	-0.442361	0.47658	-0.0910155	-0.285637	-0.11082	0.411004	-0.530476	0.643051	0.359412	0.0724822	0.292954	0.634631	-0.442361	0.47658	-0.0910155	-0.285637	-0.11082	0.411004	-0.530476	0.643051	0.359412	0.0724822	0.292954	0.634631	-0.442361	0.47658	-0.0910155	-0.285637	-0.11082	0.411004
	97.7		0.293086	0.603882	-0.455267	0.529702	0.197907	0.261352	0.318697	0.419691	-0.966388	0.445284	0.240246	0.168685	0.293086	0.603882	-0.455267	0.529702	0.197907	0.261352	0.318697	0.419691	-0.966388	0.445284	0.240246	0.168685	0.293086	0.603882	-0.455267	0.529702	0.197907	0.261352	0.318697	0.419691	-0.966388	0.445284	0.240246	0.168685	0.293086	0.603882	-0.455267	0.529702	0.197907	0.261352	0.318697	0.419691	-0.966388	0.445284	0.240246
	97.8		0.0691046	0.701447	-1.19119	0.711263	0.0181511	0.33222	-0.135104	0.653781	-0.186793	0.680796	-0.23216	0.31258	0.0691046	0.701447	-1.19119	0.711263	0.0181511	0.33222	-0.135104	0.653781	-0.186793	0.680796	-0.23216	0.31258	0.0691046	0.701447	-1.19119	0.711263	0.0181511	0.33222	-0.135104	0.653781	-0.186793	0.680796	-0.23216	0.31258	0.0691046	0.701447	-1.19119	0.711263	0.0181511	0.33222	-0.135104	0.653781	-0.186793	0.680796	-0.23216
	97.9		0.255994	0.739873	-0.455758	0.722831	0.407391	-0.0650415	0.319682	0.828487	0.497875	0.856319	0.290749	-0.133567	0.255994	0.739873	-0.455758	0.722831	0.407391	-0.0650415	0.319682	0.828487	0.497875	0.856319	0.290749	-0.133567	0.255994	0.739873	-0.455758	0.722831	0.407391	-0.0650415	0.319682	0.828487	0.497875	0.856319	0.290749	-0.133567	0.255994	0.739873	-0.455758	0.722831	0.407391	-0.0650415	0.319682	0.828487	0.497875	0.856319	0.290749
	98		0.40022	0.609002	0.168236	0.591986	0.528641	0.493019	0.400474	0.707759	0.461568	0.747503	0.403333	0.518174	0.40022	0.609002	0.168236	0.591986	0.528641	0.493019	0.400474	0.707759	0.461568	0.747503	0.403333	0.518174	0.40022	0.609002	0.168236	0.591986	0.528641	0.493019	0.400474	0.707759	0.461568	0.747503	0.403333	0.518174	0.40022	0.609002	0.168236	0.591986	0.528641	0.493019	0.400474	0.707759	0.461568	0.747503	0.403333
	98.1		0.502162	0.473484	0.671484	0.427269	0.547744	0.120697	0.390718	0.519899	-0.019522	0.520309	0.371322	0.159162	0.502162	0.473484	0.671484	0.427269	0.547744	0.120697	0.390718	0.519899	-0.019522	0.520309	0.371322	0.159162	0.502162	0.473484	0.671484	0.427269	0.547744	0.120697	0.390718	0.519899	-0.019522	0.520309	0.371322	0.159162	0.502162	0.473484	0.671484	0.427269	0.547744	0.120697	0.390718	0.519899	-0.019522	0.520309	0.371322
	98.2		0.132565	0.228172	0.615389	0.163359	0.168761	0.707209	0.241698	-0.194491	0.407505	-0.116474	0.157438	0.725301	0.132565	0.228172	0.615389	0.163359	0.168761	0.707209	0.241698	-0.194491	0.407505	-0.116474	0.157438	0.725301	0.132565	0.228172	0.615389	0.163359	0.168761	0.707209	0.241698	-0.194491	0.407505	-0.116474	0.157438	0.725301	0.132565	0.228172	0.615389	0.163359	0.168761	0.707209	0.241698	-0.194491	0.407505	-0.116474	0.157438
	98.3		0.233051	0.186301	0.179476	0.108676	0.161867	0.472391	0.427587	-0.0309047	0.61889	-0.151654	0.384381	0.483791	0.233051	0.186301	0.179476	0.108676	0.161867	0.472391	0.427587	-0.0309047	0.61889	-0.151654	0.384381	0.483791	0.233051	0.186301	0.179476	0.108676	0.161867	0.472391	0.427587	-0.0309047	0.61889	-0.151654	0.384381	0.483791	0.233051	0.186301	0.179476	0.108676	0.161867	0.472391	0.427587	-0.0309047	0.61889	-0.151654	0.384381
	98.4		0.563974	-0.0897258	-0.77784	-0.201917	0.523212	0.441136	0.623577	-0.494882	0.315774	-0.915739	0.616611	0.439348	0.563974	-0.0897258	-0.77784	-0.201917	0.523212	0.441136	0.623577	-0.494882	0.315774	-0.915739	0.616611	0.439348	0.563974	-0.0897258	-0.77784	-0.201917	0.523212	0.441136	0.623577	-0.494882	0.315774	-0.915739	0.616611	0.439348	0.563974	-0.0897258	-0.77784	-0.201917	0.523212	0.441136	0.623577	-0.494882	0.315774	-0.915739	0.616611
	98.5		0.460203	0.0941417	-0.0127744	0.157532	0.461363	0.401787	0.657586	0.0355108	0.135179	0.000174077	0.661473	0.493081	0.460203	0.0941417	-0.0127744	0.157532	0.461363	0.401787	0.657586	0.0355108	0.135179	0.000174077	0.661473	0.493081	0.460203	0.0941417	-0.0127744	0.157532	0.461363	0.401787	0.657586	0.0355108	0.135179	0.000174077	0.661473	0.493081	0.460203	0.0941417	-0.0127744	0.157532	0.461363	0.401787	0.657586	0.0355108	0.135179	0.000174077	0.661473
	98.6		0.476906	0.335986	0.08528	0.422249	0.510893	0.817403	0.684693	0.301032	0.416991	0.233587	0.669361	0.85741	0.476906	0.335986	0.08528	0.422249	0.510893	0.817403	0.684693	0.301032	0.416991	0.233587	0.669361	0.85741	0.476906	0.335986	0.08528	0.422249	0.510893	0.817403	0.684693	0.301032	0.416991	0.233587	0.669361	0.85741	0.476906	0.335986	0.08528	0.422249	0.510893	0.817403	0.684693	0.301032	0.416991	0.233587	0.669361
	98.7		0.72908	0.573722	-0.489143	0.717848	0.802242	0.978384	0.704884	0.464125	0.17624	0.470744	0.697615	1.01228	0.72908	0.573722	-0.489143	0.717848	0.802242	0.978384	0.704884	0.464125	0.17624	0.470744	0.697615	1.01228	0.72908	0.573722	-0.489143	0.717848	0.802242	0.978384	0.704884	0.464125	0.17624	0.470744	0.697615	1.01228	0.72908	0.573722	-0.489143	0.717848	0.802242	0.978384	0.704884	0.464125	0.17624	0.470744	0.697615
	98.8		0.648738	0.182353	-0.357231	0.351856	0.705511	1.21511	0.718241	0.361945	-0.396369	0.364132	0.727032	1.22468	0.648738	0.182353	-0.357231	0.351856	0.705511	1.21511	0.718241	0.361945	-0.396369	0.364132	0.727032	1.22468	0.648738	0.182353	-0.357231	0.351856	0.705511	1.21511	0.718241	0.361945	-0.396369	0.364132	0.727032	1.22468	0.648738	0.182353	-0.357231	0.351856	0.705511	1.21511	0.718241	0.361945	-0.396369	0.364132	0.727032
	98.9		0.708114	0.142305	0.253825	0.291779	0.742078	1.28822	0.558071	0.347973	-0.0553186	0.300241	0.571478	1.2956	0.708114	0.142305	0.253825	0.291779	0.742078	1.28822	0.558071	0.347973	-0.0553186	0.300241	0.571478	1.2956	0.708114	0.142305	0.253825	0.291779	0.742078	1.28822	0.558071	0.347973	-0.0553186	0.300241	0.571478	1.2956	0.708114	0.142305	0.253825	0.291779	0.742078	1.28822	0.558071	0.347973	-0.0553186	0.300241	0.571478
	99		0.48011	0.104972	0.47941	0.0714079	0.515184	1.20236	0.223437	0.157785	0.459498	0.0975131	0.300734	1.20122	0.48011	0.104972	0.47941	0.0714079	0.515184	1.20236	0.223437	0.157785	0.459498	0.0975131	0.300734	1.20122	0.48011	0.104972	0.47941	0.0714079	0.515184	1.20236	0.223437	0.157785	0.459498	0.0975131	0.300734	1.20122	0.48011	0.104972	0.47941	0.0714079	0.515184	1.20236	0.223437	0.157785	0.459498	0.0975131	0.300734
	99.1		0.75941	0.0592406	0.497327	-0.0336219	0.764202	1.00898	0.249081	0.740232	0.643946	0.68544	0.369537	1.00717	0.75941	0.0592406	0.497327	-0.0336219	0.764202	1.00898	0.249081	0.740232	0.643946	0.68544	0.369537	1.00717	0.75941	0.0592406	0.497327	-0.0336219	0.764202	1.00898	0.249081	0.740232	0.643946	0.68544	0.369537	1.00717	0.75941	0.0592406	0.497327	-0.0336219	0.764202	1.00898	0.249081	0.740232	0.643946	0.68544	0.369537
	99.2		0.733673	0.349669	-0.104706	0.433343	0.693584	0.676374	0.477987	0.550587	0.536675	0.600218	0.557502	0.674365	0.733673	0.349669	-0.104706	0.433343	0.693584	0.676374	0.477987	0.550587	0.536675	0.600218	0.557502	0.674365	0.733673	0.349669	-0.104706	0.433343	0.693584	0.676374	0.477987	0.550587	0.536675	0.600218	0.557502	0.674365	0.733673	0.349669	-0.104706	0.433343	0.693584	0.676374	0.477987	0.550587	0.536675	0.600218	0.557502
	99.3		0.634607	0.399044	-1.35188	0.401161	0.639281	0.78158	0.159782	0.751066	0.169541	0.78271	0.212051	0.788094	0.634607	0.399044	-1.35188	0.401161	0.639281	0.78158	0.159782	0.751066	0.169541	0.78271	0.212051	0.788094	0.634607	0.399044	-1.35188	0.401161	0.639281	0.78158	0.159782	0.751066	0.169541	0.78271	0.212051	0.788094	0.634607	0.399044	-1.35188	0.401161	0.639281	0.78158	0.159782	0.751066	0.169541	0.78271	0.212051
	99.4		0.494273	0.315056	-0.357813	0.395566	0.517291	0.71728	0.353445	0.193191	-1.09421	0.34875	0.378035	0.704967	0.494273	0.315056	-0.357813	0.395566	0.517291	0.71728	0.353445	0.193191	-1.09421	0.34875	0.378035	0.704967	0.494273	0.315056	-0.357813	0.395566	0.517291	0.71728	0.353445	0.193191	-1.09421	0.34875	0.378035	0.704967	0.494273	0.315056	-0.357813	0.395566	0.517291	0.71728	0.353445	0.193191	-1.09421	0.34875	0.378035
	99.5		0.558937	0.318319	0.00143195	0.238166	0.582523	0.136401	0.582219	0.335293	-0.310853	0.411364	0.658473	0.180347	0.558937	0.318319	0.00143195	0.238166	0.582523	0.136401	0.582219	0.335293	-0.310853	0.411364	0.658473	0.180347	0.558937	0.318319	0.00143195	0.238166	0.582523	0.136401	0.582219	0.335293	-0.310853	0.411364	0.658473	0.180347	0.558937	0.318319	0.00143195	0.238166	0.582523	0.136401	0.582219	0.335293	-0.310853	0.411364	0.658473
	99.6		0.700178	0.456964	-0.241919	0.300355	0.668359	0.278251	0.741729	-0.262823	0.174261	-0.139444	0.78338	0.271924	0.700178	0.456964	-0.241919	0.300355	0.668359	0.278251	0.741729	-0.262823	0.174261	-0.139444	0.78338	0.271924	0.700178	0.456964	-0.241919	0.300355	0.668359	0.278251	0.741729	-0.262823	0.174261	-0.139444	0.78338	0.271924	0.700178	0.456964	-0.241919	0.300355	0.668359	0.278251	0.741729	-0.262823	0.174261	-0.139444	0.78338
	99.7		0.185605	0.342059	-1.43358	0.0474759	0.0123621	0.162653	0.334967	-0.0897126	-0.203736	-0.166063	0.350333	0.160569	0.185605	0.342059	-1.43358	0.0474759	0.0123621	0.162653	0.334967	-0.0897126	-0.203736	-0.166063	0.350333	0.160569	0.185605	0.342059	-1.43358	0.0474759	0.0123621	0.162653	0.334967	-0.0897126	-0.203736	-0.166063	0.350333	0.160569	0.185605	0.342059	-1.43358	0.0474759	0.0123621	0.162653	0.334967	-0.0897126	-0.203736	-0.166063	0.350333
	99.8		0.450084	0.699504	0.0191615	0.646896	0.467229	0.508653	-0.0984847	0.21923	-0.0723422	0.230281	-0.0587933	0.485999	0.450084	0.699504	0.0191615	0.646896	0.467229	0.508653	-0.0984847	0.21923	-0.0723422	0.230281	-0.0587933	0.485999	0.450084	0.699504	0.0191615	0.646896	0.467229	0.508653	-0.0984847	0.21923	-0.0723422	0.230281	-0.0587933	0.485999	0.450084	0.699504	0.0191615	0.646896	0.467229	0.508653	-0.0984847	0.21923	-0.0723422	0.230281	-0.0587933
	99.9		0.660788	0.876528	-0.185865	0.835338	0.744959	-0.274227	0.704214	0.579717	0.287981	0.573667	0.732158	-0.263651	0.660788	0.876528	-0.185865	0.835338	0.744959	-0.274227	0.704214	0.579717	0.287981	0.573667	0.732158	-0.263651	0.660788	0.876528	-0.185865	0.835338	0.744959	-0.274227	0.704214	0.579717	0.287981	0.573667	0.732158	-0.263651	0.660788	0.876528	-0.185865	0.835338	0.744959	-0.274227	0.704214	0.579717	0.287981	0.573667	0.732158
	100		0.613836	0.998834	-0.745958	0.975594	0.709904	0.427307	0.611682	0.750408	-0.342503	0.75397	0.647654	0.419202	0.613836	0.998834	-0.745958	0.975594	0.709904	0.427307	0.611682	0.750408	-0.342503	0.75397	0.647654	0.419202	0.613836	0.998834	-0.745958	0.975594	0.709904	0.427307	0.611682	0.750408	-0.342503	0.75397	0.647654	0.419202	0.613836	0.998834	-0.745958	0.975594	0.709904	0.427307	0.611682	0.750408	-0.342503	0.75397	0.647654
	100.1		0.0195681	0.789373	0.463435	0.726816	0.140881	0.128308	0.365077	0.515213	-0.187045	0.503342	0.372271	0.164425	0.0195681	0.789373	0.463435	0.726816	0.140881	0.128308	0.365077	0.515213	-0.187045	0.503342	0.372271	0.164425	0.0195681	0.789373	0.463435	0.726816	0.140881	0.128308	0.365077	0.515213	-0.187045	0.503342	0.372271	0.164425	0.0195681	0.789373	0.463435	0.726816	0.140881	0.128308	0.365077	0.515213	-0.187045	0.503342	0.372271
	100.2		-0.154957	0.484505	0.550247	0.414232	0.00444957	0.449371	0.0370605	0.424345	0.388126	0.390503	-0.000537452	0.426912	-0.154957	0.484505	0.550247	0.414232	0.00444957	0.449371	0.0370605	0.424345	0.388126	0.390503	-0.000537452	0.426912	-0.154957	0.484505	0.550247	0.414232	0.00444957	0.449371	0.0370605	0.424345	0.388126	0.390503	-0.000537452	0.426912	-0.154957	0.484505	0.550247	0.414232	0.00444957	0.449371	0.0370605	0.424345	0.388126	0.390503	-0.000537452
	100.3		-0.106055	0.0823616	0.272998	-0.0942848	0.0367282	-0.48934	0.0316299	0.0578799	0.207231	0.0711262	0.0518256	-0.609157	-0.106055	0.0823616	0.272998	-0.0942848	0.0367282	-0.48934	0.0316299	0.0578799	0.207231	0.0711262	0.0518256	-0.609157	-0.106055	0.0823616	0.272998	-0.0942848	0.0367282	-0.48934	0.0316299	0.0578799	0.207231	0.0711262	0.0518256	-0.609157	-0.106055	0.0823616	0.272998	-0.0942848	0.0367282	-0.48934	0.0316299	0.0578799	0.207231	0.0711262	0.0518256
	100.4		0.448592	0.515392	0.0674659	0.502619	0.473039	0.256124	0.360607	-0.343033	0.409541	-0.31803	0.401327	0.243868	0.448592	0.515392	0.0674659	0.502619	0.473039	0.256124	0.360607	-0.343033	0.409541	-0.31803	0.401327	0.243868	0.448592	0.515392	0.0674659	0.502619	0.473039	0.256124	0.360607	-0.343033	0.409541	-0.31803	0.401327	0.243868	0.448592	0.515392	0.0674659	0.502619	0.473039	0.256124	0.360607	-0.343033	0.409541	-0.31803	0.401327
	100.5		0.473897	0.663173	0.347754	0.641179	0.46221	0.251842	0.512234	0.356473	0.664177	0.348391	0.57333	0.183571	0.473897	0.663173	0.347754	0.641179	0.46221	0.251842	0.512234	0.356473	0.664177	0.348391	0.57333	0.183571	0.473897	0.663173	0.347754	0.641179	0.46221	0.251842	0.512234	0.356473	0.664177	0.348391	0.57333	0.183571	0.473897	0.663173	0.347754	0.641179	0.46221	0.251842	0.512234	0.356473	0.664177	0.348391	0.57333
	100.6		0.375602	0.552926	0.0269864	0.594978	0.316133	0.702898	0.468336	0.428809	0.276221	0.412439	0.53301	0.693298	0.375602	0.552926	0.0269864	0.594978	0.316133	0.702898	0.468336	0.428809	0.276221	0.412439	0.53301	0.693298	0.375602	0.552926	0.0269864	0.594978	0.316133	0.702898	0.468336	0.428809	0.276221	0.412439	0.53301	0.693298	0.375602	0.552926	0.0269864	0.594978	0.316133	0.702898	0.468336	0.428809	0.276221	0.412439	0.53301
	100.7		0.488204	0.208771	-0.445237	0.334442	0.441355	0.856302	0.351775	0.247811	-0.592199	0.281255	0.393672	0.887488	0.488204	0.208771	-0.445237	0.334442	0.441355	0.856302	0.351775	0.247811	-0.592199	0.281255	0.393672	0.887488	0.488204	0.208771	-0.445237	0.334442	0.441355	0.856302	0.351775	0.247811	-0.592199	0.281255	0.393672	0.887488	0.488204	0.208771	-0.445237	0.334442	0.441355	0.856302	0.351775	0.247811	-0.592199	0.281255	0.393672
	100.8		0.313965	-0.145315	-0.120401	-0.11211	0.237551	1.28242	0.380159	0.254635	0.42671	0.289326	0.370765	1.29093	0.313965	-0.145315	-0.120401	-0.11211	0.237551	1.28242	0.380159	0.254635	0.42671	0.289326	0.370765	1.29093	0.313965	-0.145315	-0.120401	-0.11211	0.237551	1.28242	0.380159	0.254635	0.42671	0.289326	0.370765	1.29093	0.313965	-0.145315	-0.120401	-0.11211	0.237551	1.28242	0.380159	0.254635	0.42671	0.289326	0.370765
	100.9		0.566605	-0.397293	-0.210494	-0.358719	0.562161	1.1839	0.435126	0.403705	0.446197	0.420835	0.417943	1.20114	0.566605	-0.397293	-0.210494	-0.358719	0.562161	1.1839	0.435126	0.403705	0.446197	0.420835	0.417943	1.20114	0.566605	-0.397293	-0.210494	-0.358719	0.562161	1.1839	0.435126	0.403705	0.446197	0.420835	0.417943	1.20114	0.566605	-0.397293	-0.210494	-0.358719	0.562161	1.1839	0.435126	0.403705	0.446197	0.420835	0.417943
	101		0.560163	-0.150273	0.155466	-0.0974209	0.541934	1.0675	0.366767	0.390947	0.232826	0.413266	0.310391	1.06836	0.560163	-0.150273	0.155466	-0.0974209	0.541934	1.0675	0.366767	0.390947	0.232826	0.413266	0.310391	1.06836	0.560163	-0.150273	0.155466	-0.0974209	0.541934	1.0675	0.366767	0.390947	0.232826	0.413266	0.310391	1.06836	0.560163	-0.150273	0.155466	-0.0974209	0.541934	1.0675	0.366767	0.390947	0.232826	0.413266	0.310391
	101.1		0.662564	-0.167527	0.157408	-0.123812	0.67675	0.779241	0.0984614	0.660996	0.385362	0.624113	-0.0360929	0.75753	0.662564	-0.167527	0.157408	-0.123812	0.67675	0.779241	0.0984614	0.660996	0.385362	0.624113	-0.0360929	0.75753	0.662564	-0.167527	0.157408	-0.123812	0.67675	0.779241	0.0984614	0.660996	0.385362	0.624113	-0.0360929	0.75753	0.662564	-0.167527	0.157408	-0.123812	0.67675	0.779241	0.0984614	0.660996	0.385362	0.624113	-0.0360929
	101.2		0.486105	0.422072	0.360542	0.438479	0.525611	0.50602	0.216323	0.51807	0.376418	0.530786	0.124621	0.483276	0.486105	0.422072	0.360542	0.438479	0.525611	0.50602	0.216323	0.51807	0.376418	0.530786	0.124621	0.483276	0.486105	0.422072	0.360542	0.438479	0.525611	0.50602	0.216323	0.51807	0.376418	0.530786	0.124621	0.483276	0.486105	0.422072	0.360542	0.438479	0.525611	0.50602	0.216323	0.51807	0.376418	0.530786	0.124621
	101.3		0.24578	0.342746	0.565095	0.340761	0.393985	0.672651	-0.21096	0.378454	-0.22817	0.360419	-0.225106	0.610975	0.24578	0.342746	0.565095	0.340761	0.393985	0.672651	-0.21096	0.378454	-0.22817	0.360419	-0.225106	0.610975	0.24578	0.342746	0.565095	0.340761	0.393985	0.672651	-0.21096	0.378454	-0.22817	0.360419	-0.225106	0.610975	0.24578	0.342746	0.565095	0.340761	0.393985	0.672651	-0.21096	0.378454	-0.22817	0.360419	-0.225106
	101.4		0.314999	0.156622	0.60822	0.0839289	0.379505	0.22699	0.128833	-0.25215	-0.158296	-0.189381	0.19467	0.256829	0.314999	0.156622	0.60822	0.0839289	0.379505	0.22699	0.128833	-0.25215	-0.158296	-0.189381	0.19467	0.256829	0.314999	0.156622	0.60822	0.0839289	0.379505	0.22699	0.128833	-0.25215	-0.158296	-0.189381	0.19467	0.256829	0.314999	0.156622	0.60822	0.0839289	0.379505	0.22699	0.128833	-0.25215	-0.158296	-0.189381	0.19467
	101.5		0.542149	0.1383	0.520859	0.0358006	0.519543	0.464494	0.421116	0.295716	0.475216	0.237489	0.47345	0.499649	0.542149	0.1383	0.520859	0.0358006	0.519543	0.464494	0.421116	0.295716	0.475216	0.237489	0.47345	0.499649	0.542149	0.1383	0.520859	0.0358006	0.519543	0.464494	0.421116	0.295716	0.475216	0.237489	0.47345	0.499649	0.542149	0.1383	0.520859	0.0358006	0.519543	0.464494	0.421116	0.295716	0.475216	0.237489	0.47345
	101.6		0.545663	-0.323033	0.261822	-0.281799	0.434369	-0.148137	0.611602	-0.312231	0.410283	-0.255466	0.655401	-0.13425	0.545663	-0.323033	0.261822	-0.281799	0.434369	-0.148137	0.611602	-0.312231	0.410283	-0.255466	0.655401	-0.13425	0.545663	-0.323033	0.261822	-0.281799	0.434369	-0.148137	0.611602	-0.312231	0.410283	-0.255466	0.655401	-0.13425	0.545663	-0.323033	0.261822	-0.281799	0.434369	-0.148137	0.611602	-0.312231	0.410283	-0.255466	0.655401
[truncated: 13,330 more rows]
[truncated: 14 more columns]

## Sheet: Fig. S9(b)
	The θ-dependent HHG （in log10, arb. units） of configuration 2
[truncated: 14,349 more rows]
[truncated: 14 more columns]

## Sheet: Fig. S9(c)
	The θ-dependent HHG （in log10, arb. units） of configuration 3
[truncated: 14,349 more rows]
[truncated: 14 more columns]

## Sheet: Fig. S9(d)
	The θ-dependent HHG （in log10, arb. units） of configuration 4
[truncated: 14,349 more rows]
[truncated: 14 more columns]
